# Supplementary material for: Genomic and transcriptomic analysis of camptothecin producing novel fungal endophyte: Alternaria burnsii NCIM 1409
Source: Sci Rep. 2023 Sep 5;13:14614. doi: 10.1038/s41598-023-41738-6 (PMC10480469; doi:10.1038/s41598-023-41738-6)
Supplement: Supplementary file 4 — Supplementary Table S1. [file 41598_2023_41738_MOESM4_ESM.xlsx]

## Sheet: InterProScan5_Functional_annota
Table S1: Functional annotation of the genes in A. burnsii NCIM 1409
Protein accession	Sequence MD5 digest	Sequence length	Analysis	Signature accession	Signature description	Start location	Stop location	Score	Status of the match	InterPro annotations - accession	InterPro annotations - description	GO annotations	Pathways annotations
g1159.t1	6ee2a712ca54914735924074924367c7	427	SUPERFAMILY	SSF52518	Thiamin diphosphate-binding fold (THDP-binding)	73	383	1.74e-98	T	IPR029061	Thiamin diphosphate-binding fold	-	MetaCyc: PWY-1121|MetaCyc: PWY-1186|MetaCyc: PWY-1281|MetaCyc: PWY-1501|MetaCyc: PWY-1861|MetaCyc: PWY-2541|MetaCyc: PWY-2601|MetaCyc: PWY-3162|MetaCyc: PWY-321|MetaCyc: PWY-3261|MetaCyc: PWY-3385|MetaCyc: PWY-3581|MetaCyc: PWY-3722|MetaCyc: PWY-5046|MetaCyc: PWY-5057|MetaCyc: PWY-5076|MetaCyc: PWY-5078|MetaCyc: PWY-5079|MetaCyc: PWY-5081|MetaCyc: PWY-5082|MetaCyc: PWY-5084|MetaCyc: PWY-5101|Meta…
g1159.t1	6ee2a712ca54914735924074924367c7	427	CDD	cd02000	TPP_E1_PDC_ADC_BCADC	84	373	7.75503e-141	T	-	-
g1159.t1	6ee2a712ca54914735924074924367c7	427	Gene3D	G3DSA:3.40.50.970	-	46	404	3e-136	T	-	-
g1159.t1	6ee2a712ca54914735924074924367c7	427	PANTHER	PTHR11516	PYRUVATE DEHYDROGENASE E1 COMPONENT, ALPHA SUBUNIT BACTERIAL AND ORGANELLAR	42	396	2.1e-133	T	-	-
g1159.t1	6ee2a712ca54914735924074924367c7	427	PANTHER	PTHR11516:SF60	PYRUVATE DEHYDROGENASE E1 COMPONENT SUBUNIT ALPHA	42	396	2.1e-133	T	-	-
g1159.t1	6ee2a712ca54914735924074924367c7	427	TIGRFAM	TIGR03182	PDH_E1_alph_y: pyruvate dehydrogenase (acetyl-transferring) E1 component, alpha subunit	79	391	9e-123	T	IPR017597	Pyruvate dehydrogenase (acetyl-transferring) E1 component, alpha subunit, subgroup y	GO:0004739|GO:0006086|GO:0043231	Reactome: R-CEL-204174|Reactome: R-CEL-389661|Reactome: R-CEL-5362517|Reactome: R-CEL-70268|Reactome: R-DDI-389661|Reactome: R-DDI-70268|Reactome: R-HSA-204174|Reactome: R-HSA-389661|Reactome: R-HSA-5362517|Reactome: R-HSA-70268|Reactome: R-MMU-204174|Reactome: R-MMU-389661|Reactome: R-MMU-5362517|Reactome: R-MMU-70268|Reactome: R-RNO-204174|Reactome: R-RNO-389661|Reactome: R-RNO-5362517|Reactome…
g1159.t1	6ee2a712ca54914735924074924367c7	427	Pfam	PF00676	Dehydrogenase E1 component	86	380	1e-116	T	IPR001017	Dehydrogenase, E1 component	GO:0016624	MetaCyc: PWY-1121|MetaCyc: PWY-1186|MetaCyc: PWY-2541|MetaCyc: PWY-2601|MetaCyc: PWY-3162|MetaCyc: PWY-321|MetaCyc: PWY-3261|MetaCyc: PWY-3722|MetaCyc: PWY-5046|MetaCyc: PWY-5084|MetaCyc: PWY-5101|MetaCyc: PWY-5271|MetaCyc: PWY-5316|MetaCyc: PWY-5392|MetaCyc: PWY-5453|MetaCyc: PWY-5519|MetaCyc: PWY-5652|MetaCyc: PWY-5751|MetaCyc: PWY-5782|MetaCyc: PWY-5818|MetaCyc: PWY-5830|MetaCyc: PWY-5848|Meta…
g4445.t1	17ea2c4d61869e9b15803b541c5cf20d	376	PANTHER	PTHR38421	TRANSMEMBRANE PROTEIN USGS	6	366	5.7e-164	T	-	-
g4445.t1	17ea2c4d61869e9b15803b541c5cf20d	376	Pfam	PF07264	Etoposide-induced protein 2.4 (EI24)	58	302	2e-11	T	-	-
g1392.t1	ce6a45ce61a794f70ae01043b854a2fe	581	PANTHER	PTHR14359	HOMO-OLIGOMERIC FLAVIN CONTAINING CYS DECARBOXYLASE FAMILY	7	566	1.6e-181	T	-	-
g1392.t1	ce6a45ce61a794f70ae01043b854a2fe	581	SUPERFAMILY	SSF140860	Pseudo ankyrin repeat-like	368	497	3.27e-09	T	-	-
g1392.t1	ce6a45ce61a794f70ae01043b854a2fe	581	MobiDBLite	mobidb-lite	consensus disorder prediction	420	443	-	T	-	-
g1392.t1	ce6a45ce61a794f70ae01043b854a2fe	581	Gene3D	G3DSA:3.40.50.1950	-	1	175	4.9e-28	T	IPR036551	Flavin prenyltransferase-like	GO:0003824	MetaCyc: PWY-2541|MetaCyc: PWY-2582|MetaCyc: PWY-3385|MetaCyc: PWY-3841|MetaCyc: PWY-5113|MetaCyc: PWY-5163|MetaCyc: PWY-5292|MetaCyc: PWY-5301|MetaCyc: PWY-5331|MetaCyc: PWY-5367|MetaCyc: PWY-5393|MetaCyc: PWY-5706|MetaCyc: PWY-5729|MetaCyc: PWY-5818|MetaCyc: PWY-5826|MetaCyc: PWY-5870|MetaCyc: PWY-5871|MetaCyc: PWY-5872|MetaCyc: PWY-5873|MetaCyc: PWY-5956|MetaCyc: PWY-5972|MetaCyc: PWY-6032|Met…
g1392.t1	ce6a45ce61a794f70ae01043b854a2fe	581	PANTHER	PTHR14359:SF21	-	7	566	1.6e-181	T	-	-
g1392.t1	ce6a45ce61a794f70ae01043b854a2fe	581	SUPERFAMILY	SSF52507	Homo-oligomeric flavin-containing Cys decarboxylases, HFCD	8	171	1.96e-20	T	IPR036551	Flavin prenyltransferase-like	GO:0003824	MetaCyc: PWY-2541|MetaCyc: PWY-2582|MetaCyc: PWY-3385|MetaCyc: PWY-3841|MetaCyc: PWY-5113|MetaCyc: PWY-5163|MetaCyc: PWY-5292|MetaCyc: PWY-5301|MetaCyc: PWY-5331|MetaCyc: PWY-5367|MetaCyc: PWY-5393|MetaCyc: PWY-5706|MetaCyc: PWY-5729|MetaCyc: PWY-5818|MetaCyc: PWY-5826|MetaCyc: PWY-5870|MetaCyc: PWY-5871|MetaCyc: PWY-5872|MetaCyc: PWY-5873|MetaCyc: PWY-5956|MetaCyc: PWY-5972|MetaCyc: PWY-6032|Met…
g1392.t1	ce6a45ce61a794f70ae01043b854a2fe	581	Pfam	PF02441	Flavoprotein	11	172	3.2e-15	T	IPR003382	Flavoprotein	GO:0003824	MetaCyc: PWY-2541|MetaCyc: PWY-2582|MetaCyc: PWY-3385|MetaCyc: PWY-3841|MetaCyc: PWY-5113|MetaCyc: PWY-5163|MetaCyc: PWY-5292|MetaCyc: PWY-5301|MetaCyc: PWY-5331|MetaCyc: PWY-5367|MetaCyc: PWY-5393|MetaCyc: PWY-5706|MetaCyc: PWY-5729|MetaCyc: PWY-5818|MetaCyc: PWY-5826|MetaCyc: PWY-5870|MetaCyc: PWY-5871|MetaCyc: PWY-5872|MetaCyc: PWY-5873|MetaCyc: PWY-5956|MetaCyc: PWY-5972|MetaCyc: PWY-6032|Met…
g2668.t1	1dc5e368ef6c1390464d34e822e758db	1122	Pfam	PF00067	Cytochrome P450	999	1084	3.6e-07	T	IPR001128	Cytochrome P450	GO:0004497|GO:0005506|GO:0016705|GO:0020037	MetaCyc: PWY-1121|MetaCyc: PWY-1186|MetaCyc: PWY-1187|MetaCyc: PWY-1381|MetaCyc: PWY-2002|MetaCyc: PWY-2083|MetaCyc: PWY-2181|MetaCyc: PWY-2229|MetaCyc: PWY-2421|MetaCyc: PWY-2463|MetaCyc: PWY-2464|MetaCyc: PWY-2467|MetaCyc: PWY-2541|MetaCyc: PWY-2582|MetaCyc: PWY-2601|MetaCyc: PWY-2681|MetaCyc: PWY-2724|MetaCyc: PWY-2761|MetaCyc: PWY-2961|MetaCyc: PWY-2981|MetaCyc: PWY-3061|MetaCyc: PWY-3101|Met…
g2668.t1	1dc5e368ef6c1390464d34e822e758db	1122	CDD	cd09817	linoleate_diol_synthase_like	132	693	0	T	IPR034812	Psi-factor producing oxygenase, N-terminal heme peroxidase domain	GO:0016491	-
g2668.t1	1dc5e368ef6c1390464d34e822e758db	1122	PANTHER	PTHR11903:SF28	PSI-PRODUCING OXYGENASE A	19	1063	0	T	-	-
g2668.t1	1dc5e368ef6c1390464d34e822e758db	1122	PANTHER	PTHR11903	PROSTAGLANDIN G/H SYNTHASE	19	1063	0	T	-	-
g2668.t1	1dc5e368ef6c1390464d34e822e758db	1122	Gene3D	G3DSA:1.10.640.10	Haem peroxidase domain superfamily, animal type	110	656	3.5e-104	T	IPR037120	Haem peroxidase domain superfamily, animal type	-	MetaCyc: PWY-2961|MetaCyc: PWY-5132|MetaCyc: PWY-5133|MetaCyc: PWY-5175|MetaCyc: PWY-5292|MetaCyc: PWY-5368|MetaCyc: PWY-5461|MetaCyc: PWY-5466|MetaCyc: PWY-5469|MetaCyc: PWY-5748|MetaCyc: PWY-5775|MetaCyc: PWY-5795|MetaCyc: PWY-5875|MetaCyc: PWY-5947|MetaCyc: PWY-6241|MetaCyc: PWY-6280|MetaCyc: PWY-6286|MetaCyc: PWY-6401|MetaCyc: PWY-6806|MetaCyc: PWY-6824|MetaCyc: PWY-699|MetaCyc: PWY-7079|Meta…
g2668.t1	1dc5e368ef6c1390464d34e822e758db	1122	Pfam	PF03098	Animal haem peroxidase	164	245	1.3e-07	T	IPR019791	Haem peroxidase, animal-type	-	MetaCyc: PWY-2961|MetaCyc: PWY-5132|MetaCyc: PWY-5133|MetaCyc: PWY-5175|MetaCyc: PWY-5292|MetaCyc: PWY-5368|MetaCyc: PWY-5461|MetaCyc: PWY-5466|MetaCyc: PWY-5469|MetaCyc: PWY-5748|MetaCyc: PWY-5775|MetaCyc: PWY-5795|MetaCyc: PWY-5875|MetaCyc: PWY-5947|MetaCyc: PWY-6241|MetaCyc: PWY-6280|MetaCyc: PWY-6286|MetaCyc: PWY-6401|MetaCyc: PWY-6806|MetaCyc: PWY-6824|MetaCyc: PWY-699|MetaCyc: PWY-7079|Meta…
g2668.t1	1dc5e368ef6c1390464d34e822e758db	1122	Pfam	PF03098	Animal haem peroxidase	294	628	6.8e-23	T	IPR019791	Haem peroxidase, animal-type	-	MetaCyc: PWY-2961|MetaCyc: PWY-5132|MetaCyc: PWY-5133|MetaCyc: PWY-5175|MetaCyc: PWY-5292|MetaCyc: PWY-5368|MetaCyc: PWY-5461|MetaCyc: PWY-5466|MetaCyc: PWY-5469|MetaCyc: PWY-5748|MetaCyc: PWY-5775|MetaCyc: PWY-5795|MetaCyc: PWY-5875|MetaCyc: PWY-5947|MetaCyc: PWY-6241|MetaCyc: PWY-6280|MetaCyc: PWY-6286|MetaCyc: PWY-6401|MetaCyc: PWY-6806|MetaCyc: PWY-6824|MetaCyc: PWY-699|MetaCyc: PWY-7079|Meta…
g2668.t1	1dc5e368ef6c1390464d34e822e758db	1122	Gene3D	G3DSA:1.10.630.10	Cytochrome P450	671	1086	1e-24	T	IPR036396	Cytochrome P450 superfamily	GO:0004497|GO:0005506|GO:0016705|GO:0020037	MetaCyc: PWY-1121|MetaCyc: PWY-1186|MetaCyc: PWY-1187|MetaCyc: PWY-1381|MetaCyc: PWY-2002|MetaCyc: PWY-2083|MetaCyc: PWY-2181|MetaCyc: PWY-2229|MetaCyc: PWY-2421|MetaCyc: PWY-2463|MetaCyc: PWY-2464|MetaCyc: PWY-2467|MetaCyc: PWY-2541|MetaCyc: PWY-2582|MetaCyc: PWY-2601|MetaCyc: PWY-2681|MetaCyc: PWY-2724|MetaCyc: PWY-2761|MetaCyc: PWY-2961|MetaCyc: PWY-2981|MetaCyc: PWY-3061|MetaCyc: PWY-3101|Met…
g2668.t1	1dc5e368ef6c1390464d34e822e758db	1122	ProSiteProfiles	PS50292	Animal heme peroxidase superfamily profile.	153	686	29.4504	T	IPR019791	Haem peroxidase, animal-type	-	MetaCyc: PWY-2961|MetaCyc: PWY-5132|MetaCyc: PWY-5133|MetaCyc: PWY-5175|MetaCyc: PWY-5292|MetaCyc: PWY-5368|MetaCyc: PWY-5461|MetaCyc: PWY-5466|MetaCyc: PWY-5469|MetaCyc: PWY-5748|MetaCyc: PWY-5775|MetaCyc: PWY-5795|MetaCyc: PWY-5875|MetaCyc: PWY-5947|MetaCyc: PWY-6241|MetaCyc: PWY-6280|MetaCyc: PWY-6286|MetaCyc: PWY-6401|MetaCyc: PWY-6806|MetaCyc: PWY-6824|MetaCyc: PWY-699|MetaCyc: PWY-7079|Meta…
g2668.t1	1dc5e368ef6c1390464d34e822e758db	1122	SUPERFAMILY	SSF48113	Heme-dependent peroxidases	105	656	1.65e-126	T	IPR010255	Haem peroxidase superfamily	GO:0004601|GO:0006979|GO:0020037	MetaCyc: PWY-2961|MetaCyc: PWY-5132|MetaCyc: PWY-5133|MetaCyc: PWY-5175|MetaCyc: PWY-5292|MetaCyc: PWY-5368|MetaCyc: PWY-5461|MetaCyc: PWY-5466|MetaCyc: PWY-5469|MetaCyc: PWY-5506|MetaCyc: PWY-5748|MetaCyc: PWY-5775|MetaCyc: PWY-5795|MetaCyc: PWY-5875|MetaCyc: PWY-5947|MetaCyc: PWY-6241|MetaCyc: PWY-6280|MetaCyc: PWY-6286|MetaCyc: PWY-6401|MetaCyc: PWY-6591|MetaCyc: PWY-6806|MetaCyc: PWY-6824|Met…
g2668.t1	1dc5e368ef6c1390464d34e822e758db	1122	MobiDBLite	mobidb-lite	consensus disorder prediction	1	34	-	T	-	-
g2668.t1	1dc5e368ef6c1390464d34e822e758db	1122	SUPERFAMILY	SSF48264	Cytochrome P450	695	1081	1.44e-31	T	IPR036396	Cytochrome P450 superfamily	GO:0004497|GO:0005506|GO:0016705|GO:0020037	MetaCyc: PWY-1121|MetaCyc: PWY-1186|MetaCyc: PWY-1187|MetaCyc: PWY-1381|MetaCyc: PWY-2002|MetaCyc: PWY-2083|MetaCyc: PWY-2181|MetaCyc: PWY-2229|MetaCyc: PWY-2421|MetaCyc: PWY-2463|MetaCyc: PWY-2464|MetaCyc: PWY-2467|MetaCyc: PWY-2541|MetaCyc: PWY-2582|MetaCyc: PWY-2601|MetaCyc: PWY-2681|MetaCyc: PWY-2724|MetaCyc: PWY-2761|MetaCyc: PWY-2961|MetaCyc: PWY-2981|MetaCyc: PWY-3061|MetaCyc: PWY-3101|Met…
g2668.t1	1dc5e368ef6c1390464d34e822e758db	1122	PRINTS	PR00457	Animal haem peroxidase signature	358	384	1.9e-08	T	IPR019791	Haem peroxidase, animal-type	-	MetaCyc: PWY-2961|MetaCyc: PWY-5132|MetaCyc: PWY-5133|MetaCyc: PWY-5175|MetaCyc: PWY-5292|MetaCyc: PWY-5368|MetaCyc: PWY-5461|MetaCyc: PWY-5466|MetaCyc: PWY-5469|MetaCyc: PWY-5748|MetaCyc: PWY-5775|MetaCyc: PWY-5795|MetaCyc: PWY-5875|MetaCyc: PWY-5947|MetaCyc: PWY-6241|MetaCyc: PWY-6280|MetaCyc: PWY-6286|MetaCyc: PWY-6401|MetaCyc: PWY-6806|MetaCyc: PWY-6824|MetaCyc: PWY-699|MetaCyc: PWY-7079|Meta…
g2668.t1	1dc5e368ef6c1390464d34e822e758db	1122	PRINTS	PR00457	Animal haem peroxidase signature	555	575	1.9e-08	T	IPR019791	Haem peroxidase, animal-type	-	MetaCyc: PWY-2961|MetaCyc: PWY-5132|MetaCyc: PWY-5133|MetaCyc: PWY-5175|MetaCyc: PWY-5292|MetaCyc: PWY-5368|MetaCyc: PWY-5461|MetaCyc: PWY-5466|MetaCyc: PWY-5469|MetaCyc: PWY-5748|MetaCyc: PWY-5775|MetaCyc: PWY-5795|MetaCyc: PWY-5875|MetaCyc: PWY-5947|MetaCyc: PWY-6241|MetaCyc: PWY-6280|MetaCyc: PWY-6286|MetaCyc: PWY-6401|MetaCyc: PWY-6806|MetaCyc: PWY-6824|MetaCyc: PWY-699|MetaCyc: PWY-7079|Meta…
g2668.t1	1dc5e368ef6c1390464d34e822e758db	1122	PRINTS	PR00457	Animal haem peroxidase signature	226	241	1.9e-08	T	IPR019791	Haem peroxidase, animal-type	-	MetaCyc: PWY-2961|MetaCyc: PWY-5132|MetaCyc: PWY-5133|MetaCyc: PWY-5175|MetaCyc: PWY-5292|MetaCyc: PWY-5368|MetaCyc: PWY-5461|MetaCyc: PWY-5466|MetaCyc: PWY-5469|MetaCyc: PWY-5748|MetaCyc: PWY-5775|MetaCyc: PWY-5795|MetaCyc: PWY-5875|MetaCyc: PWY-5947|MetaCyc: PWY-6241|MetaCyc: PWY-6280|MetaCyc: PWY-6286|MetaCyc: PWY-6401|MetaCyc: PWY-6806|MetaCyc: PWY-6824|MetaCyc: PWY-699|MetaCyc: PWY-7079|Meta…
g10567.t1	a3d39432bb01a533b55cf16b2b801b29	248	CDD	cd04301	NAT_SF	131	166	0.000603621	T	-	-
g10567.t1	a3d39432bb01a533b55cf16b2b801b29	248	PANTHER	PTHR42791	GNAT FAMILY ACETYLTRANSFERASE	4	244	9.7e-93	T	-	-
g10567.t1	a3d39432bb01a533b55cf16b2b801b29	248	SUPERFAMILY	SSF55729	Acyl-CoA N-acyltransferases (Nat)	1	191	4.77e-14	T	IPR016181	Acyl-CoA N-acyltransferase	-	MetaCyc: PWY-0|MetaCyc: PWY-1121|MetaCyc: PWY-361|MetaCyc: PWY-4061|MetaCyc: PWY-4801|MetaCyc: PWY-4922|MetaCyc: PWY-4983|MetaCyc: PWY-4984|MetaCyc: PWY-5|MetaCyc: PWY-5022|MetaCyc: PWY-5048|MetaCyc: PWY-5059|MetaCyc: PWY-5129|MetaCyc: PWY-5139|MetaCyc: PWY-5154|MetaCyc: PWY-5209|MetaCyc: PWY-5268|MetaCyc: PWY-5284|MetaCyc: PWY-5292|MetaCyc: PWY-5307|MetaCyc: PWY-5313|MetaCyc: PWY-5353|MetaCyc: P…
g10567.t1	a3d39432bb01a533b55cf16b2b801b29	248	Gene3D	G3DSA:3.40.630.30	-	6	231	3.2e-23	T	-	-
g10567.t1	a3d39432bb01a533b55cf16b2b801b29	248	Pfam	PF13508	Acetyltransferase (GNAT) domain	141	191	3.9e-07	T	IPR000182	GNAT domain	GO:0016407	MetaCyc: PWY-0|MetaCyc: PWY-1121|MetaCyc: PWY-361|MetaCyc: PWY-4061|MetaCyc: PWY-4801|MetaCyc: PWY-4922|MetaCyc: PWY-4983|MetaCyc: PWY-4984|MetaCyc: PWY-5|MetaCyc: PWY-5022|MetaCyc: PWY-5048|MetaCyc: PWY-5059|MetaCyc: PWY-5129|MetaCyc: PWY-5139|MetaCyc: PWY-5154|MetaCyc: PWY-5209|MetaCyc: PWY-5268|MetaCyc: PWY-5284|MetaCyc: PWY-5292|MetaCyc: PWY-5307|MetaCyc: PWY-5313|MetaCyc: PWY-5353|MetaCyc: P…
g10567.t1	a3d39432bb01a533b55cf16b2b801b29	248	PANTHER	PTHR42791:SF5	HYPOTHETICAL ACETYLTRANSFERASE (EUROFUNG)	4	244	9.7e-93	T	-	-
g12181.t1	389c52948e8dfd1e66abbe6edea10856	288	SUPERFAMILY	SSF54637	Thioesterase/thiol ester dehydrase-isomerase	104	243	1.61e-15	T	IPR029069	HotDog domain superfamily	-	MetaCyc: PWY-1121|MetaCyc: PWY-2229|MetaCyc: PWY-2467|MetaCyc: PWY-321|MetaCyc: PWY-3602|MetaCyc: PWY-361|MetaCyc: PWY-4361|MetaCyc: PWY-4381|MetaCyc: PWY-4801|MetaCyc: PWY-4922|MetaCyc: PWY-5048|MetaCyc: PWY-5059|MetaCyc: PWY-5061|MetaCyc: PWY-5109|MetaCyc: PWY-5129|MetaCyc: PWY-5138|MetaCyc: PWY-5139|MetaCyc: PWY-5142|MetaCyc: PWY-5147|MetaCyc: PWY-5148|MetaCyc: PWY-5209|MetaCyc: PWY-5268|MetaC…
g12181.t1	389c52948e8dfd1e66abbe6edea10856	288	Pfam	PF13279	Thioesterase-like superfamily	109	241	4.7e-30	T	-	-
g12181.t1	389c52948e8dfd1e66abbe6edea10856	288	PANTHER	PTHR31793:SF27	ACYL-ACYL CARRIER PROTEIN THIOESTERASE ATL1, CHLOROPLASTIC-RELATED	79	251	8.5e-21	T	-	-
g12181.t1	389c52948e8dfd1e66abbe6edea10856	288	PANTHER	PTHR31793	4-HYDROXYBENZOYL-COA THIOESTERASE FAMILY MEMBER	79	251	8.5e-21	T	-	-
g12181.t1	389c52948e8dfd1e66abbe6edea10856	288	CDD	cd00586	4HBT	105	183	6.21132e-11	T	-	-
g12181.t1	389c52948e8dfd1e66abbe6edea10856	288	Gene3D	G3DSA:3.10.129.10	Hotdog Thioesterase	93	244	3.9e-34	T	-	-
g12181.t1	389c52948e8dfd1e66abbe6edea10856	288	Coils	Coil	Coil	238	258	-	T	-	-
g10686.t1	fb3826a76db9183df70e574cc7f8e4b8	341	MobiDBLite	mobidb-lite	consensus disorder prediction	282	324	-	T	-	-
g10686.t1	fb3826a76db9183df70e574cc7f8e4b8	341	Gene3D	G3DSA:2.70.50.70	-	18	248	1.1e-44	T	-	-
g10686.t1	fb3826a76db9183df70e574cc7f8e4b8	341	PANTHER	PTHR36182	PROTEIN, PUTATIVE (AFU_ORTHOLOGUE AFUA_6G10930)-RELATED	4	325	5.9e-34	T	-	-
g6344.t2	48edc752da690a8bfddc631bbbb519b3	678	MobiDBLite	mobidb-lite	consensus disorder prediction	1	86	-	T	-	-
g6344.t2	48edc752da690a8bfddc631bbbb519b3	678	MobiDBLite	mobidb-lite	consensus disorder prediction	42	66	-	T	-	-
g6344.t2	48edc752da690a8bfddc631bbbb519b3	678	Pfam	PF04129	Vps52 / Sac2 family	155	674	7.8e-129	T	IPR007258	Vps52	-	Reactome: R-CFA-6811440|Reactome: R-HSA-6811440|Reactome: R-MMU-6811440|Reactome: R-RNO-6811440
g6344.t2	48edc752da690a8bfddc631bbbb519b3	678	PANTHER	PTHR14190:SF7	VACUOLAR PROTEIN SORTING-ASSOCIATED PROTEIN 52 HOMOLOG	144	674	8.7e-154	T	-	-
g6344.t2	48edc752da690a8bfddc631bbbb519b3	678	Coils	Coil	Coil	182	216	-	T	-	-
g6344.t2	48edc752da690a8bfddc631bbbb519b3	678	PANTHER	PTHR14190	SUPPRESSOR OF ACTIN MUTATIONS 2/VACUOLAR PROTEIN SORTING 52	144	674	8.7e-154	T	IPR007258	Vps52	-	Reactome: R-CFA-6811440|Reactome: R-HSA-6811440|Reactome: R-MMU-6811440|Reactome: R-RNO-6811440
g5267.t1	04c21642374a0e7e318e43e047ca4290	99	MobiDBLite	mobidb-lite	consensus disorder prediction	1	30	-	T	-	-
g5267.t1	04c21642374a0e7e318e43e047ca4290	99	MobiDBLite	mobidb-lite	consensus disorder prediction	1	33	-	T	-	-
g5267.t1	04c21642374a0e7e318e43e047ca4290	99	MobiDBLite	mobidb-lite	consensus disorder prediction	79	99	-	T	-	-
g5267.t1	04c21642374a0e7e318e43e047ca4290	99	Gene3D	G3DSA:2.30.30.1060	-	24	99	2.5e-32	T	-	-
g5267.t1	04c21642374a0e7e318e43e047ca4290	99	Pfam	PF11160	Hypervirulence associated proteins TUDOR domain	39	93	1.2e-12	T	IPR021331	Hypervirulence associated protein, TUDOR domain	-	-
g8233.t1	64a7df750a66534390543564ddfcfc81	356	Gene3D	G3DSA:3.50.50.60	-	133	252	1.4e-69	T	IPR036188	FAD/NAD(P)-binding domain superfamily	-	MetaCyc: PWY-0|MetaCyc: PWY-101|MetaCyc: PWY-1061|MetaCyc: PWY-1121|MetaCyc: PWY-1186|MetaCyc: PWY-1187|MetaCyc: PWY-1381|MetaCyc: PWY-2|MetaCyc: PWY-2083|MetaCyc: PWY-2181|MetaCyc: PWY-2229|MetaCyc: PWY-2261|MetaCyc: PWY-2421|MetaCyc: PWY-2467|MetaCyc: PWY-2541|MetaCyc: PWY-2582|MetaCyc: PWY-2601|MetaCyc: PWY-2681|MetaCyc: PWY-2724|MetaCyc: PWY-282|MetaCyc: PWY-2841|MetaCyc: PWY-2961|MetaCyc: PW…
g8233.t1	64a7df750a66534390543564ddfcfc81	356	PANTHER	PTHR42817:SF1	THIOREDOXIN REDUCTASE GLIT (AFU_ORTHOLOGUE AFUA_6G09740)	8	339	1.8e-83	T	-	-
g8233.t1	64a7df750a66534390543564ddfcfc81	356	SUPERFAMILY	SSF51905	FAD/NAD(P)-binding domain	10	321	2.04e-23	T	IPR036188	FAD/NAD(P)-binding domain superfamily	-	MetaCyc: PWY-0|MetaCyc: PWY-101|MetaCyc: PWY-1061|MetaCyc: PWY-1121|MetaCyc: PWY-1186|MetaCyc: PWY-1187|MetaCyc: PWY-1381|MetaCyc: PWY-2|MetaCyc: PWY-2083|MetaCyc: PWY-2181|MetaCyc: PWY-2229|MetaCyc: PWY-2261|MetaCyc: PWY-2421|MetaCyc: PWY-2467|MetaCyc: PWY-2541|MetaCyc: PWY-2582|MetaCyc: PWY-2601|MetaCyc: PWY-2681|MetaCyc: PWY-2724|MetaCyc: PWY-282|MetaCyc: PWY-2841|MetaCyc: PWY-2961|MetaCyc: PW…
g8233.t1	64a7df750a66534390543564ddfcfc81	356	PRINTS	PR00368	FAD-dependent pyridine nucleotide reductase signature	12	31	2.1e-14	T	-	-
g8233.t1	64a7df750a66534390543564ddfcfc81	356	PRINTS	PR00368	FAD-dependent pyridine nucleotide reductase signature	119	137	2.1e-14	T	-	-
g8233.t1	64a7df750a66534390543564ddfcfc81	356	PRINTS	PR00368	FAD-dependent pyridine nucleotide reductase signature	279	301	2.1e-14	T	-	-
g8233.t1	64a7df750a66534390543564ddfcfc81	356	MobiDBLite	mobidb-lite	consensus disorder prediction	335	356	-	T	-	-
g8233.t1	64a7df750a66534390543564ddfcfc81	356	PRINTS	PR00469	Pyridine nucleotide disulphide reductase class-II signature	120	128	2.5e-11	T	-	-
g8233.t1	64a7df750a66534390543564ddfcfc81	356	PRINTS	PR00469	Pyridine nucleotide disulphide reductase class-II signature	11	33	2.5e-11	T	-	-
g8233.t1	64a7df750a66534390543564ddfcfc81	356	PRINTS	PR00469	Pyridine nucleotide disulphide reductase class-II signature	142	154	2.5e-11	T	-	-
g8233.t1	64a7df750a66534390543564ddfcfc81	356	PANTHER	PTHR42817	THIOREDOXIN REDUCTASE GLIT (AFU_ORTHOLOGUE AFUA_6G09740)	8	339	1.8e-83	T	-	-
g8233.t1	64a7df750a66534390543564ddfcfc81	356	Gene3D	G3DSA:3.50.50.60	-	11	318	1.4e-69	T	IPR036188	FAD/NAD(P)-binding domain superfamily	-	MetaCyc: PWY-0|MetaCyc: PWY-101|MetaCyc: PWY-1061|MetaCyc: PWY-1121|MetaCyc: PWY-1186|MetaCyc: PWY-1187|MetaCyc: PWY-1381|MetaCyc: PWY-2|MetaCyc: PWY-2083|MetaCyc: PWY-2181|MetaCyc: PWY-2229|MetaCyc: PWY-2261|MetaCyc: PWY-2421|MetaCyc: PWY-2467|MetaCyc: PWY-2541|MetaCyc: PWY-2582|MetaCyc: PWY-2601|MetaCyc: PWY-2681|MetaCyc: PWY-2724|MetaCyc: PWY-282|MetaCyc: PWY-2841|MetaCyc: PWY-2961|MetaCyc: PW…
g8233.t1	64a7df750a66534390543564ddfcfc81	356	Pfam	PF07992	Pyridine nucleotide-disulphide oxidoreductase	10	155	3.3e-12	T	IPR023753	FAD/NAD(P)-binding domain	GO:0016491	MetaCyc: PWY-101|MetaCyc: PWY-1381|MetaCyc: PWY-2261|MetaCyc: PWY-2421|MetaCyc: PWY-2467|MetaCyc: PWY-2541|MetaCyc: PWY-2582|MetaCyc: PWY-2724|MetaCyc: PWY-321|MetaCyc: PWY-3661|MetaCyc: PWY-3781|MetaCyc: PWY-3982|MetaCyc: PWY-4081|MetaCyc: PWY-4181|MetaCyc: PWY-4302|MetaCyc: PWY-4722|MetaCyc: PWY-5027|MetaCyc: PWY-5046|MetaCyc: PWY-5083|MetaCyc: PWY-5084|MetaCyc: PWY-5138|MetaCyc: PWY-5274|MetaC…
g2427.t1	9211c8366e582034b2fe14d7228ca029	402	PANTHER	PTHR40627	INDOLE PRENYLTRANSFERASE TDIB-RELATED	18	312	1.5e-20	T	IPR017795	Aromatic prenyltransferase, DMATS-type	GO:0009820|GO:0016765	MetaCyc: PWY-4502|MetaCyc: PWY-4681|MetaCyc: PWY-5802|MetaCyc: PWY-5815|MetaCyc: PWY-5816|MetaCyc: PWY-5817|MetaCyc: PWY-5893|MetaCyc: PWY-5979|MetaCyc: PWY-6262|MetaCyc: PWY-6403|MetaCyc: PWY-6493|MetaCyc: PWY-6659|MetaCyc: PWY-6681|MetaCyc: PWY-6936|MetaCyc: PWY-7059|MetaCyc: PWY-7169|MetaCyc: PWY-7230|MetaCyc: PWY-7372|MetaCyc: PWY-7405|MetaCyc: PWY-7407|MetaCyc: PWY-7493|MetaCyc: PWY-7520|Met…
g2427.t1	9211c8366e582034b2fe14d7228ca029	402	Pfam	PF11991	Tryptophan dimethylallyltransferase	19	350	5.2e-34	T	IPR017795	Aromatic prenyltransferase, DMATS-type	GO:0009820|GO:0016765	MetaCyc: PWY-4502|MetaCyc: PWY-4681|MetaCyc: PWY-5802|MetaCyc: PWY-5815|MetaCyc: PWY-5816|MetaCyc: PWY-5817|MetaCyc: PWY-5893|MetaCyc: PWY-5979|MetaCyc: PWY-6262|MetaCyc: PWY-6403|MetaCyc: PWY-6493|MetaCyc: PWY-6659|MetaCyc: PWY-6681|MetaCyc: PWY-6936|MetaCyc: PWY-7059|MetaCyc: PWY-7169|MetaCyc: PWY-7230|MetaCyc: PWY-7372|MetaCyc: PWY-7405|MetaCyc: PWY-7407|MetaCyc: PWY-7493|MetaCyc: PWY-7520|Met…
g2427.t1	9211c8366e582034b2fe14d7228ca029	402	SFLD	SFLDS00036	Aromatic Prenyltransferase	83	343	3.1e-23	T	IPR033964	Aromatic prenyltransferase	-	MetaCyc: PWY-4502|MetaCyc: PWY-4681|MetaCyc: PWY-5802|MetaCyc: PWY-5815|MetaCyc: PWY-5816|MetaCyc: PWY-5817|MetaCyc: PWY-5893|MetaCyc: PWY-5979|MetaCyc: PWY-6262|MetaCyc: PWY-6403|MetaCyc: PWY-6493|MetaCyc: PWY-6659|MetaCyc: PWY-6681|MetaCyc: PWY-6936|MetaCyc: PWY-7059|MetaCyc: PWY-7169|MetaCyc: PWY-7230|MetaCyc: PWY-7303|MetaCyc: PWY-7372|MetaCyc: PWY-7405|MetaCyc: PWY-7407|MetaCyc: PWY-7493|Met…
g6362.t1	92b5b579647163ee3ee35abcc101a56c	791	Coils	Coil	Coil	563	583	-	T	-	-
g6362.t1	92b5b579647163ee3ee35abcc101a56c	791	MobiDBLite	mobidb-lite	consensus disorder prediction	677	692	-	T	-	-
g6362.t1	92b5b579647163ee3ee35abcc101a56c	791	MobiDBLite	mobidb-lite	consensus disorder prediction	628	662	-	T	-	-
g6362.t1	92b5b579647163ee3ee35abcc101a56c	791	MobiDBLite	mobidb-lite	consensus disorder prediction	461	533	-	T	-	-
g6362.t1	92b5b579647163ee3ee35abcc101a56c	791	CDD	cd00067	GAL4	236	267	2.62062e-08	T	IPR001138	Zn(2)-C6 fungal-type DNA-binding domain	GO:0000981|GO:0006355|GO:0008270	-
g6362.t1	92b5b579647163ee3ee35abcc101a56c	791	SUPERFAMILY	SSF57701	Zn2/Cys6 DNA-binding domain	231	272	3.4e-08	T	IPR036864	Zn(2)-C6 fungal-type DNA-binding domain superfamily	GO:0000981|GO:0006355|GO:0008270	-
g6362.t1	92b5b579647163ee3ee35abcc101a56c	791	PANTHER	PTHR28079	RNA POLYMERASE I-SPECIFIC TRANSCRIPTION INITIATION FACTOR RRN5	26	697	4e-89	T	IPR039601	RNA polymerase I-specific transcription initiation factor Rrn5	GO:0000500|GO:0042790	-
g6362.t1	92b5b579647163ee3ee35abcc101a56c	791	ProSiteProfiles	PS50048	Zn(2)-C6 fungal-type DNA-binding domain profile.	236	266	10.81	T	IPR001138	Zn(2)-C6 fungal-type DNA-binding domain	GO:0000981|GO:0006355|GO:0008270	-
g6362.t1	92b5b579647163ee3ee35abcc101a56c	791	Gene3D	G3DSA:4.10.240.10	-	231	270	7.7e-08	T	IPR036864	Zn(2)-C6 fungal-type DNA-binding domain superfamily	GO:0000981|GO:0006355|GO:0008270	-
g6362.t1	92b5b579647163ee3ee35abcc101a56c	791	MobiDBLite	mobidb-lite	consensus disorder prediction	693	722	-	T	-	-
g6362.t1	92b5b579647163ee3ee35abcc101a56c	791	MobiDBLite	mobidb-lite	consensus disorder prediction	500	526	-	T	-	-
g6362.t1	92b5b579647163ee3ee35abcc101a56c	791	MobiDBLite	mobidb-lite	consensus disorder prediction	613	770	-	T	-	-
g6362.t1	92b5b579647163ee3ee35abcc101a56c	791	MobiDBLite	mobidb-lite	consensus disorder prediction	1	37	-	T	-	-
g6362.t1	92b5b579647163ee3ee35abcc101a56c	791	MobiDBLite	mobidb-lite	consensus disorder prediction	723	743	-	T	-	-
g6362.t1	92b5b579647163ee3ee35abcc101a56c	791	ProSitePatterns	PS00463	Zn(2)-C6 fungal-type DNA-binding domain signature.	236	264	-	T	IPR001138	Zn(2)-C6 fungal-type DNA-binding domain	GO:0000981|GO:0006355|GO:0008270	-
g6362.t1	92b5b579647163ee3ee35abcc101a56c	791	SMART	SM00066	gal4_2	231	275	3.5e-09	T	IPR001138	Zn(2)-C6 fungal-type DNA-binding domain	GO:0000981|GO:0006355|GO:0008270	-
g6362.t1	92b5b579647163ee3ee35abcc101a56c	791	Pfam	PF00172	Fungal Zn(2)-Cys(6) binuclear cluster domain	236	270	5.2e-07	T	IPR001138	Zn(2)-C6 fungal-type DNA-binding domain	GO:0000981|GO:0006355|GO:0008270	-
g9670.t2	0e89e07227e287e0d5d88503de4eabe3	474	PANTHER	PTHR20855	ADIPOR/PROGESTIN RECEPTOR-RELATED	79	470	3.2e-138	T	IPR004254	AdipoR/Haemolysin-III-related	GO:0016021	Reactome: R-HSA-163680|Reactome: R-HSA-5675221|Reactome: R-MMU-163680|Reactome: R-MMU-5675221
g9670.t2	0e89e07227e287e0d5d88503de4eabe3	474	Coils	Coil	Coil	167	187	-	T	-	-
g9670.t2	0e89e07227e287e0d5d88503de4eabe3	474	Coils	Coil	Coil	90	110	-	T	-	-
g9670.t2	0e89e07227e287e0d5d88503de4eabe3	474	Pfam	PF03006	Haemolysin-III related	231	453	8.5e-62	T	IPR004254	AdipoR/Haemolysin-III-related	GO:0016021	Reactome: R-HSA-163680|Reactome: R-HSA-5675221|Reactome: R-MMU-163680|Reactome: R-MMU-5675221
g9670.t2	0e89e07227e287e0d5d88503de4eabe3	474	PANTHER	PTHR20855:SF97	ADIPOR-LIKE RECEPTOR IZH3	79	470	3.2e-138	T	-	-
g5553.t1	840deea02e8740ed32e0b4039b1a99cd	768	MobiDBLite	mobidb-lite	consensus disorder prediction	1	25	-	T	-	-
g5553.t1	840deea02e8740ed32e0b4039b1a99cd	768	PANTHER	PTHR33112	DOMAIN PROTEIN, PUTATIVE-RELATED	244	698	2.6e-98	T	-	-
g5553.t1	840deea02e8740ed32e0b4039b1a99cd	768	MobiDBLite	mobidb-lite	consensus disorder prediction	1	16	-	T	-	-
g5553.t1	840deea02e8740ed32e0b4039b1a99cd	768	MobiDBLite	mobidb-lite	consensus disorder prediction	61	81	-	T	-	-
g5553.t1	840deea02e8740ed32e0b4039b1a99cd	768	Pfam	PF06985	Heterokaryon incompatibility protein (HET)	306	446	2.8e-25	T	IPR010730	Heterokaryon incompatibility	-	-
g5553.t1	840deea02e8740ed32e0b4039b1a99cd	768	PANTHER	PTHR33112:SF1	DOMAIN PROTEIN, PUTATIVE-RELATED	244	698	2.6e-98	T	-	-
g8364.t1	17262ad7cd602fd9ca15066b5fe81b7c	604	Pfam	PF04068	Possible Fer4-like domain in RNase L inhibitor, RLI	6	37	2.9e-14	T	IPR007209	RNase L inhibitor RLI-like, possible metal-binding domain	-	MetaCyc: PWY-4502|MetaCyc: PWY-4681|MetaCyc: PWY-5802|MetaCyc: PWY-5815|MetaCyc: PWY-5816|MetaCyc: PWY-5817|MetaCyc: PWY-5893|MetaCyc: PWY-5979|MetaCyc: PWY-6262|MetaCyc: PWY-6403|MetaCyc: PWY-6659|MetaCyc: PWY-6681|MetaCyc: PWY-6936|MetaCyc: PWY-7169|MetaCyc: PWY-7230|MetaCyc: PWY-7372|MetaCyc: PWY-7405|MetaCyc: PWY-7407|MetaCyc: PWY-7493|MetaCyc: PWY-7520|MetaCyc: PWY-7529|MetaCyc: PWY-7532|Met…
g8364.t1	17262ad7cd602fd9ca15066b5fe81b7c	604	ProSiteProfiles	PS50893	ATP-binding cassette, ABC transporter-type domain profile.	327	565	14.2725	T	IPR003439	ABC transporter-like, ATP-binding domain	GO:0005524	MetaCyc: PWY-4061|MetaCyc: PWY-5109|MetaCyc: PWY-5757|MetaCyc: PWY-6147|MetaCyc: PWY-6322|MetaCyc: PWY-6383|MetaCyc: PWY-6502|MetaCyc: PWY-6585|MetaCyc: PWY-6797|MetaCyc: PWY-6842|MetaCyc: PWY-6917|MetaCyc: PWY-6948|MetaCyc: PWY-6972|MetaCyc: PWY-6995|MetaCyc: PWY-6997|MetaCyc: PWY-7007|MetaCyc: PWY-7206|MetaCyc: PWY-7250|MetaCyc: PWY-7292|MetaCyc: PWY-7399|MetaCyc: PWY-7401|MetaCyc: PWY-7402|Met…
g8364.t1	17262ad7cd602fd9ca15066b5fe81b7c	604	SMART	SM00382	AAA_5	102	297	1.8e-10	T	IPR003593	AAA+ ATPase domain	-	MetaCyc: PWY-1061|MetaCyc: PWY-2083|MetaCyc: PWY-2781|MetaCyc: PWY-3542|MetaCyc: PWY-4021|MetaCyc: PWY-4061|MetaCyc: PWY-5041|MetaCyc: PWY-5059|MetaCyc: PWY-5105|MetaCyc: PWY-5109|MetaCyc: PWY-5129|MetaCyc: PWY-5209|MetaCyc: PWY-5287|MetaCyc: PWY-5301|MetaCyc: PWY-5305|MetaCyc: PWY-5381|MetaCyc: PWY-5479|MetaCyc: PWY-5531|MetaCyc: PWY-5665|MetaCyc: PWY-5729|MetaCyc: PWY-5748|MetaCyc: PWY-5757|Met…
g8364.t1	17262ad7cd602fd9ca15066b5fe81b7c	604	SMART	SM00382	AAA_5	374	543	6.2e-12	T	IPR003593	AAA+ ATPase domain	-	MetaCyc: PWY-1061|MetaCyc: PWY-2083|MetaCyc: PWY-2781|MetaCyc: PWY-3542|MetaCyc: PWY-4021|MetaCyc: PWY-4061|MetaCyc: PWY-5041|MetaCyc: PWY-5059|MetaCyc: PWY-5105|MetaCyc: PWY-5109|MetaCyc: PWY-5129|MetaCyc: PWY-5209|MetaCyc: PWY-5287|MetaCyc: PWY-5301|MetaCyc: PWY-5305|MetaCyc: PWY-5381|MetaCyc: PWY-5479|MetaCyc: PWY-5531|MetaCyc: PWY-5665|MetaCyc: PWY-5729|MetaCyc: PWY-5748|MetaCyc: PWY-5757|Met…
g8364.t1	17262ad7cd602fd9ca15066b5fe81b7c	604	SUPERFAMILY	SSF52540	P-loop containing nucleoside triphosphate hydrolases	370	540	2.2e-33	T	IPR027417	P-loop containing nucleoside triphosphate hydrolase	-	MetaCyc: PWY-102|MetaCyc: PWY-1061|MetaCyc: PWY-1187|MetaCyc: PWY-1281|MetaCyc: PWY-1722|MetaCyc: PWY-181|MetaCyc: PWY-1822|MetaCyc: PWY-2083|MetaCyc: PWY-2161|MetaCyc: PWY-2201|MetaCyc: PWY-2681|MetaCyc: PWY-2781|MetaCyc: PWY-2821|MetaCyc: PWY-3542|MetaCyc: PWY-361|MetaCyc: PWY-3841|MetaCyc: PWY-3961|MetaCyc: PWY-4002|MetaCyc: PWY-4021|MetaCyc: PWY-4061|MetaCyc: PWY-4801|MetaCyc: PWY-4922|MetaCy…
g8364.t1	17262ad7cd602fd9ca15066b5fe81b7c	604	Pfam	PF00037	4Fe-4S binding domain	50	70	0.00014	T	IPR017896	4Fe-4S ferredoxin-type, iron-sulphur binding domain	-	MetaCyc: PWY-101|MetaCyc: PWY-1361|MetaCyc: PWY-1881|MetaCyc: PWY-3781|MetaCyc: PWY-3982|MetaCyc: PWY-4302|MetaCyc: PWY-5055|MetaCyc: PWY-5083|MetaCyc: PWY-5104|MetaCyc: PWY-5108|MetaCyc: PWY-5109|MetaCyc: PWY-5140|MetaCyc: PWY-5207|MetaCyc: PWY-5209|MetaCyc: PWY-5306|MetaCyc: PWY-5332|MetaCyc: PWY-5336|MetaCyc: PWY-5358|MetaCyc: PWY-5360|MetaCyc: PWY-5364|MetaCyc: PWY-5372|MetaCyc: PWY-5392|Meta…
g8364.t1	17262ad7cd602fd9ca15066b5fe81b7c	604	Coils	Coil	Coil	190	210	-	T	-	-
g8364.t1	17262ad7cd602fd9ca15066b5fe81b7c	604	CDD	cd03236	ABC_RNaseL_inhibitor_domain1	78	335	1.18655e-157	T	IPR034348	RLI, domain 1	-	Reactome: R-HSA-8983711|Reactome: R-HSA-909733|Reactome: R-MMU-8983711|Reactome: R-MMU-909733
g8364.t1	17262ad7cd602fd9ca15066b5fe81b7c	604	Pfam	PF00005	ABC transporter	370	493	4.2e-16	T	IPR003439	ABC transporter-like, ATP-binding domain	GO:0005524	MetaCyc: PWY-4061|MetaCyc: PWY-5109|MetaCyc: PWY-5757|MetaCyc: PWY-6147|MetaCyc: PWY-6322|MetaCyc: PWY-6383|MetaCyc: PWY-6502|MetaCyc: PWY-6585|MetaCyc: PWY-6797|MetaCyc: PWY-6842|MetaCyc: PWY-6917|MetaCyc: PWY-6948|MetaCyc: PWY-6972|MetaCyc: PWY-6995|MetaCyc: PWY-6997|MetaCyc: PWY-7007|MetaCyc: PWY-7206|MetaCyc: PWY-7250|MetaCyc: PWY-7292|MetaCyc: PWY-7399|MetaCyc: PWY-7401|MetaCyc: PWY-7402|Met…
g8364.t1	17262ad7cd602fd9ca15066b5fe81b7c	604	Gene3D	G3DSA:3.40.50.300	-	336	600	4e-45	T	IPR027417	P-loop containing nucleoside triphosphate hydrolase	-	MetaCyc: PWY-102|MetaCyc: PWY-1061|MetaCyc: PWY-1187|MetaCyc: PWY-1281|MetaCyc: PWY-1722|MetaCyc: PWY-181|MetaCyc: PWY-1822|MetaCyc: PWY-2083|MetaCyc: PWY-2161|MetaCyc: PWY-2201|MetaCyc: PWY-2681|MetaCyc: PWY-2781|MetaCyc: PWY-2821|MetaCyc: PWY-3542|MetaCyc: PWY-361|MetaCyc: PWY-3841|MetaCyc: PWY-3961|MetaCyc: PWY-4002|MetaCyc: PWY-4021|MetaCyc: PWY-4061|MetaCyc: PWY-4801|MetaCyc: PWY-4922|MetaCy…
g8364.t1	17262ad7cd602fd9ca15066b5fe81b7c	604	Gene3D	G3DSA:3.40.50.300	-	1	335	3.6e-84	T	IPR027417	P-loop containing nucleoside triphosphate hydrolase	-	MetaCyc: PWY-102|MetaCyc: PWY-1061|MetaCyc: PWY-1187|MetaCyc: PWY-1281|MetaCyc: PWY-1722|MetaCyc: PWY-181|MetaCyc: PWY-1822|MetaCyc: PWY-2083|MetaCyc: PWY-2161|MetaCyc: PWY-2201|MetaCyc: PWY-2681|MetaCyc: PWY-2781|MetaCyc: PWY-2821|MetaCyc: PWY-3542|MetaCyc: PWY-361|MetaCyc: PWY-3841|MetaCyc: PWY-3961|MetaCyc: PWY-4002|MetaCyc: PWY-4021|MetaCyc: PWY-4061|MetaCyc: PWY-4801|MetaCyc: PWY-4922|MetaCy…
g8364.t1	17262ad7cd602fd9ca15066b5fe81b7c	604	SUPERFAMILY	SSF52540	P-loop containing nucleoside triphosphate hydrolases	94	293	5.32e-33	T	IPR027417	P-loop containing nucleoside triphosphate hydrolase	-	MetaCyc: PWY-102|MetaCyc: PWY-1061|MetaCyc: PWY-1187|MetaCyc: PWY-1281|MetaCyc: PWY-1722|MetaCyc: PWY-181|MetaCyc: PWY-1822|MetaCyc: PWY-2083|MetaCyc: PWY-2161|MetaCyc: PWY-2201|MetaCyc: PWY-2681|MetaCyc: PWY-2781|MetaCyc: PWY-2821|MetaCyc: PWY-3542|MetaCyc: PWY-361|MetaCyc: PWY-3841|MetaCyc: PWY-3961|MetaCyc: PWY-4002|MetaCyc: PWY-4021|MetaCyc: PWY-4061|MetaCyc: PWY-4801|MetaCyc: PWY-4922|MetaCy…
g8364.t1	17262ad7cd602fd9ca15066b5fe81b7c	604	PANTHER	PTHR19248:SF16	ATP-BINDING CASSETTE SUB-FAMILY E MEMBER 1	5	600	0	T	-	-
g8364.t1	17262ad7cd602fd9ca15066b5fe81b7c	604	PANTHER	PTHR19248	ATP-BINDING TRANSPORT PROTEIN-RELATED	5	600	0	T	IPR013283	RLI1	-	Reactome: R-HSA-8983711|Reactome: R-HSA-909733|Reactome: R-MMU-8983711|Reactome: R-MMU-909733
g8364.t1	17262ad7cd602fd9ca15066b5fe81b7c	604	SUPERFAMILY	SSF54862	4Fe-4S ferredoxins	6	144	1.11e-15	T	-	-
g8364.t1	17262ad7cd602fd9ca15066b5fe81b7c	604	PRINTS	PR01868	ABC transporter family E signature	156	182	3.4e-71	T	IPR013283	RLI1	-	Reactome: R-HSA-8983711|Reactome: R-HSA-909733|Reactome: R-MMU-8983711|Reactome: R-MMU-909733
g8364.t1	17262ad7cd602fd9ca15066b5fe81b7c	604	PRINTS	PR01868	ABC transporter family E signature	52	76	3.4e-71	T	IPR013283	RLI1	-	Reactome: R-HSA-8983711|Reactome: R-HSA-909733|Reactome: R-MMU-8983711|Reactome: R-MMU-909733
g8364.t1	17262ad7cd602fd9ca15066b5fe81b7c	604	PRINTS	PR01868	ABC transporter family E signature	24	39	3.4e-71	T	IPR013283	RLI1	-	Reactome: R-HSA-8983711|Reactome: R-HSA-909733|Reactome: R-MMU-8983711|Reactome: R-MMU-909733
g8364.t1	17262ad7cd602fd9ca15066b5fe81b7c	604	PRINTS	PR01868	ABC transporter family E signature	79	99	3.4e-71	T	IPR013283	RLI1	-	Reactome: R-HSA-8983711|Reactome: R-HSA-909733|Reactome: R-MMU-8983711|Reactome: R-MMU-909733
g8364.t1	17262ad7cd602fd9ca15066b5fe81b7c	604	PRINTS	PR01868	ABC transporter family E signature	140	156	3.4e-71	T	IPR013283	RLI1	-	Reactome: R-HSA-8983711|Reactome: R-HSA-909733|Reactome: R-MMU-8983711|Reactome: R-MMU-909733
g8364.t1	17262ad7cd602fd9ca15066b5fe81b7c	604	PRINTS	PR01868	ABC transporter family E signature	107	132	3.4e-71	T	IPR013283	RLI1	-	Reactome: R-HSA-8983711|Reactome: R-HSA-909733|Reactome: R-MMU-8983711|Reactome: R-MMU-909733
g8364.t1	17262ad7cd602fd9ca15066b5fe81b7c	604	Pfam	PF00005	ABC transporter	102	247	1.9e-17	T	IPR003439	ABC transporter-like, ATP-binding domain	GO:0005524	MetaCyc: PWY-4061|MetaCyc: PWY-5109|MetaCyc: PWY-5757|MetaCyc: PWY-6147|MetaCyc: PWY-6322|MetaCyc: PWY-6383|MetaCyc: PWY-6502|MetaCyc: PWY-6585|MetaCyc: PWY-6797|MetaCyc: PWY-6842|MetaCyc: PWY-6917|MetaCyc: PWY-6948|MetaCyc: PWY-6972|MetaCyc: PWY-6995|MetaCyc: PWY-6997|MetaCyc: PWY-7007|MetaCyc: PWY-7206|MetaCyc: PWY-7250|MetaCyc: PWY-7292|MetaCyc: PWY-7399|MetaCyc: PWY-7401|MetaCyc: PWY-7402|Met…
g8364.t1	17262ad7cd602fd9ca15066b5fe81b7c	604	ProSiteProfiles	PS51379	4Fe-4S ferredoxin-type iron-sulfur binding domain profile.	46	75	9.94458	T	IPR017896	4Fe-4S ferredoxin-type, iron-sulphur binding domain	-	MetaCyc: PWY-101|MetaCyc: PWY-1361|MetaCyc: PWY-1881|MetaCyc: PWY-3781|MetaCyc: PWY-3982|MetaCyc: PWY-4302|MetaCyc: PWY-5055|MetaCyc: PWY-5083|MetaCyc: PWY-5104|MetaCyc: PWY-5108|MetaCyc: PWY-5109|MetaCyc: PWY-5140|MetaCyc: PWY-5207|MetaCyc: PWY-5209|MetaCyc: PWY-5306|MetaCyc: PWY-5332|MetaCyc: PWY-5336|MetaCyc: PWY-5358|MetaCyc: PWY-5360|MetaCyc: PWY-5364|MetaCyc: PWY-5372|MetaCyc: PWY-5392|Meta…
g8364.t1	17262ad7cd602fd9ca15066b5fe81b7c	604	ProSitePatterns	PS00211	ABC transporters family signature.	465	479	-	T	IPR017871	ABC transporter-like, conserved site	GO:0005524	MetaCyc: PWY-4061|MetaCyc: PWY-5109|MetaCyc: PWY-5757|MetaCyc: PWY-6147|MetaCyc: PWY-6322|MetaCyc: PWY-6383|MetaCyc: PWY-6502|MetaCyc: PWY-6585|MetaCyc: PWY-6797|MetaCyc: PWY-6842|MetaCyc: PWY-6917|MetaCyc: PWY-6948|MetaCyc: PWY-6972|MetaCyc: PWY-6995|MetaCyc: PWY-6997|MetaCyc: PWY-7007|MetaCyc: PWY-7206|MetaCyc: PWY-7250|MetaCyc: PWY-7292|MetaCyc: PWY-7399|MetaCyc: PWY-7401|MetaCyc: PWY-7402|Met…
g8364.t1	17262ad7cd602fd9ca15066b5fe81b7c	604	ProSiteProfiles	PS50893	ATP-binding cassette, ABC transporter-type domain profile.	70	318	13.1721	T	IPR003439	ABC transporter-like, ATP-binding domain	GO:0005524	MetaCyc: PWY-4061|MetaCyc: PWY-5109|MetaCyc: PWY-5757|MetaCyc: PWY-6147|MetaCyc: PWY-6322|MetaCyc: PWY-6383|MetaCyc: PWY-6502|MetaCyc: PWY-6585|MetaCyc: PWY-6797|MetaCyc: PWY-6842|MetaCyc: PWY-6917|MetaCyc: PWY-6948|MetaCyc: PWY-6972|MetaCyc: PWY-6995|MetaCyc: PWY-6997|MetaCyc: PWY-7007|MetaCyc: PWY-7206|MetaCyc: PWY-7250|MetaCyc: PWY-7292|MetaCyc: PWY-7399|MetaCyc: PWY-7401|MetaCyc: PWY-7402|Met…
g5893.t1	4367802ab62bfc55b2f420f9c488573a	537	MobiDBLite	mobidb-lite	consensus disorder prediction	1	65	-	T	-	-
g5893.t1	4367802ab62bfc55b2f420f9c488573a	537	MobiDBLite	mobidb-lite	consensus disorder prediction	484	525	-	T	-	-
g5893.t1	4367802ab62bfc55b2f420f9c488573a	537	MobiDBLite	mobidb-lite	consensus disorder prediction	14	28	-	T	-	-
g5893.t1	4367802ab62bfc55b2f420f9c488573a	537	MobiDBLite	mobidb-lite	consensus disorder prediction	442	463	-	T	-	-
g5893.t1	4367802ab62bfc55b2f420f9c488573a	537	MobiDBLite	mobidb-lite	consensus disorder prediction	315	336	-	T	-	-
g5893.t1	4367802ab62bfc55b2f420f9c488573a	537	MobiDBLite	mobidb-lite	consensus disorder prediction	48	65	-	T	-	-
g5893.t1	4367802ab62bfc55b2f420f9c488573a	537	MobiDBLite	mobidb-lite	consensus disorder prediction	81	116	-	T	-	-
g5893.t1	4367802ab62bfc55b2f420f9c488573a	537	MobiDBLite	mobidb-lite	consensus disorder prediction	313	336	-	T	-	-
g5893.t1	4367802ab62bfc55b2f420f9c488573a	537	MobiDBLite	mobidb-lite	consensus disorder prediction	81	96	-	T	-	-
g5893.t1	4367802ab62bfc55b2f420f9c488573a	537	MobiDBLite	mobidb-lite	consensus disorder prediction	194	222	-	T	-	-
g5893.t1	4367802ab62bfc55b2f420f9c488573a	537	MobiDBLite	mobidb-lite	consensus disorder prediction	489	521	-	T	-	-
g3122.t1	50f8c0e4555a8bf765ad3c603eaea51b	702	Pfam	PF09118	Galactose oxidase-like, Early set domain	603	699	2e-24	T	IPR015202	Galactose oxidase-like, Early set domain	-	-
g3122.t1	50f8c0e4555a8bf765ad3c603eaea51b	702	SUPERFAMILY	SSF50965	Galactose oxidase, central domain	260	595	1.57e-44	T	IPR011043	Galactose oxidase/kelch, beta-propeller	-	MetaCyc: PWY-7221|MetaCyc: PWY-7283|Reactome: R-DDI-4641258|Reactome: R-DDI-5658442|Reactome: R-DDI-8951664|Reactome: R-DDI-9755511|Reactome: R-DDI-983168|Reactome: R-DME-8951664|Reactome: R-DME-983168|Reactome: R-DRE-6811440|Reactome: R-HSA-1266695|Reactome: R-HSA-5687128|Reactome: R-HSA-9013420|Reactome: R-HSA-9013424|Reactome: R-HSA-9696264|Reactome: R-HSA-9696270|Reactome: R-HSA-9696273|React…
g3122.t1	50f8c0e4555a8bf765ad3c603eaea51b	702	SMART	SM00612	kelc_smart	499	551	2.8	T	IPR006652	Kelch repeat type 1	GO:0005515	MetaCyc: PWY-7283|MetaCyc: PWY-7286|Reactome: R-BTA-6811440|Reactome: R-CEL-8951664|Reactome: R-CEL-983168|Reactome: R-DDI-1169092|Reactome: R-DDI-171007|Reactome: R-DDI-193648|Reactome: R-DDI-354192|Reactome: R-DDI-381676|Reactome: R-DDI-392517|Reactome: R-DDI-4641258|Reactome: R-DDI-5658442|Reactome: R-DDI-5673001|Reactome: R-DDI-8951664|Reactome: R-DDI-9013148|Reactome: R-DDI-9013149|Reactome:…
g3122.t1	50f8c0e4555a8bf765ad3c603eaea51b	702	SMART	SM00612	kelc_smart	335	378	2.5	T	IPR006652	Kelch repeat type 1	GO:0005515	MetaCyc: PWY-7283|MetaCyc: PWY-7286|Reactome: R-BTA-6811440|Reactome: R-CEL-8951664|Reactome: R-CEL-983168|Reactome: R-DDI-1169092|Reactome: R-DDI-171007|Reactome: R-DDI-193648|Reactome: R-DDI-354192|Reactome: R-DDI-381676|Reactome: R-DDI-392517|Reactome: R-DDI-4641258|Reactome: R-DDI-5658442|Reactome: R-DDI-5673001|Reactome: R-DDI-8951664|Reactome: R-DDI-9013148|Reactome: R-DDI-9013149|Reactome:…
g3122.t1	50f8c0e4555a8bf765ad3c603eaea51b	702	SMART	SM00612	kelc_smart	291	333	0.054	T	IPR006652	Kelch repeat type 1	GO:0005515	MetaCyc: PWY-7283|MetaCyc: PWY-7286|Reactome: R-BTA-6811440|Reactome: R-CEL-8951664|Reactome: R-CEL-983168|Reactome: R-DDI-1169092|Reactome: R-DDI-171007|Reactome: R-DDI-193648|Reactome: R-DDI-354192|Reactome: R-DDI-381676|Reactome: R-DDI-392517|Reactome: R-DDI-4641258|Reactome: R-DDI-5658442|Reactome: R-DDI-5673001|Reactome: R-DDI-8951664|Reactome: R-DDI-9013148|Reactome: R-DDI-9013149|Reactome:…
g3122.t1	50f8c0e4555a8bf765ad3c603eaea51b	702	Gene3D	G3DSA:2.60.40.10	Immunoglobulins	602	701	7.8e-25	T	IPR013783	Immunoglobulin-like fold	-	MetaCyc: PWY-1901|MetaCyc: PWY-1921|MetaCyc: PWY-1961|MetaCyc: PWY-1981|MetaCyc: PWY-2021|MetaCyc: PWY-2343|MetaCyc: PWY-2661|MetaCyc: PWY-2881|MetaCyc: PWY-2901|MetaCyc: PWY-2902|MetaCyc: PWY-3121|MetaCyc: PWY-361|MetaCyc: PWY-4421|MetaCyc: PWY-4702|MetaCyc: PWY-4801|MetaCyc: PWY-4922|MetaCyc: PWY-5048|MetaCyc: PWY-5059|MetaCyc: PWY-5067|MetaCyc: PWY-5083|MetaCyc: PWY-5094|MetaCyc: PWY-5105|Meta…
g3122.t1	50f8c0e4555a8bf765ad3c603eaea51b	702	Gene3D	G3DSA:2.130.10.80	-	206	601	9.5e-110	T	IPR037293	Galactose oxidase, central domain superfamily	-	-
g3122.t1	50f8c0e4555a8bf765ad3c603eaea51b	702	SUPERFAMILY	SSF57414	Hairpin loop containing domain-like	128	184	4.51e-05	T	-	-
g3122.t1	50f8c0e4555a8bf765ad3c603eaea51b	702	PANTHER	PTHR32208	SECRETED PROTEIN-RELATED	81	699	3.6e-255	T	-	-
g3122.t1	50f8c0e4555a8bf765ad3c603eaea51b	702	CDD	cd02851	E_set_GO_C	598	699	2.85043e-28	T	IPR015202	Galactose oxidase-like, Early set domain	-	-
g3122.t1	50f8c0e4555a8bf765ad3c603eaea51b	702	Pfam	PF00024	PAN domain	129	186	4.6e-07	T	IPR003609	PAN/Apple domain	-	MetaCyc: PWY-7884|Reactome: R-BTA-140837|Reactome: R-BTA-1592389|Reactome: R-CFA-114608|Reactome: R-CFA-1257604|Reactome: R-CFA-5673001|Reactome: R-CFA-6806942|Reactome: R-CFA-6807004|Reactome: R-CFA-6811558|Reactome: R-CFA-8851805|Reactome: R-CFA-8851907|Reactome: R-CFA-8865999|Reactome: R-CFA-8874081|Reactome: R-CFA-8875555|Reactome: R-CFA-8875656|Reactome: R-HSA-114608|Reactome: R-HSA-1257604|…
g3122.t1	50f8c0e4555a8bf765ad3c603eaea51b	702	Pfam	PF00024	PAN domain	40	94	7.1e-06	T	IPR003609	PAN/Apple domain	-	MetaCyc: PWY-7884|Reactome: R-BTA-140837|Reactome: R-BTA-1592389|Reactome: R-CFA-114608|Reactome: R-CFA-1257604|Reactome: R-CFA-5673001|Reactome: R-CFA-6806942|Reactome: R-CFA-6807004|Reactome: R-CFA-6811558|Reactome: R-CFA-8851805|Reactome: R-CFA-8851907|Reactome: R-CFA-8865999|Reactome: R-CFA-8874081|Reactome: R-CFA-8875555|Reactome: R-CFA-8875656|Reactome: R-HSA-114608|Reactome: R-HSA-1257604|…
g3122.t1	50f8c0e4555a8bf765ad3c603eaea51b	702	Pfam	PF01344	Kelch motif	326	367	3e-06	T	IPR006652	Kelch repeat type 1	GO:0005515	MetaCyc: PWY-7283|MetaCyc: PWY-7286|Reactome: R-BTA-6811440|Reactome: R-CEL-8951664|Reactome: R-CEL-983168|Reactome: R-DDI-1169092|Reactome: R-DDI-171007|Reactome: R-DDI-193648|Reactome: R-DDI-354192|Reactome: R-DDI-381676|Reactome: R-DDI-392517|Reactome: R-DDI-4641258|Reactome: R-DDI-5658442|Reactome: R-DDI-5673001|Reactome: R-DDI-8951664|Reactome: R-DDI-9013148|Reactome: R-DDI-9013149|Reactome:…
g3122.t1	50f8c0e4555a8bf765ad3c603eaea51b	702	SUPERFAMILY	SSF81296	E set domains	600	699	2.38e-23	T	IPR014756	Immunoglobulin E-set	-	MetaCyc: PWY-1901|MetaCyc: PWY-1921|MetaCyc: PWY-1961|MetaCyc: PWY-1981|MetaCyc: PWY-2021|MetaCyc: PWY-2343|MetaCyc: PWY-2661|MetaCyc: PWY-2881|MetaCyc: PWY-2901|MetaCyc: PWY-2902|MetaCyc: PWY-361|MetaCyc: PWY-381|MetaCyc: PWY-4421|MetaCyc: PWY-4702|MetaCyc: PWY-4801|MetaCyc: PWY-4922|MetaCyc: PWY-5048|MetaCyc: PWY-5059|MetaCyc: PWY-5067|MetaCyc: PWY-5083|MetaCyc: PWY-5094|MetaCyc: PWY-5105|MetaC…
g3122.t1	50f8c0e4555a8bf765ad3c603eaea51b	702	ProSiteProfiles	PS50948	PAN/Apple domain profile.	132	202	7.39786	T	IPR003609	PAN/Apple domain	-	MetaCyc: PWY-7884|Reactome: R-BTA-140837|Reactome: R-BTA-1592389|Reactome: R-CFA-114608|Reactome: R-CFA-1257604|Reactome: R-CFA-5673001|Reactome: R-CFA-6806942|Reactome: R-CFA-6807004|Reactome: R-CFA-6811558|Reactome: R-CFA-8851805|Reactome: R-CFA-8851907|Reactome: R-CFA-8865999|Reactome: R-CFA-8874081|Reactome: R-CFA-8875555|Reactome: R-CFA-8875656|Reactome: R-HSA-114608|Reactome: R-HSA-1257604|…
g3122.t1	50f8c0e4555a8bf765ad3c603eaea51b	702	SUPERFAMILY	SSF57414	Hairpin loop containing domain-like	40	95	7.72e-05	T	-	-
g3122.t1	50f8c0e4555a8bf765ad3c603eaea51b	702	Gene3D	G3DSA:3.50.4.10	Hepatocyte Growth Factor	39	119	3.2e-05	T	-	-
g3122.t1	50f8c0e4555a8bf765ad3c603eaea51b	702	PANTHER	PTHR32208:SF56	GALACTOSE OXIDASE-RELATED	81	699	3.6e-255	T	-	-
g10572.t1	03038ef64564ce92bbd6ca476ba3098e	779	Coils	Coil	Coil	392	412	-	T	-	-
g10572.t1	03038ef64564ce92bbd6ca476ba3098e	779	Gene3D	G3DSA:3.30.70.2850	-	298	426	6e-05	T	-	-
g10572.t1	03038ef64564ce92bbd6ca476ba3098e	779	MobiDBLite	mobidb-lite	consensus disorder prediction	627	654	-	T	-	-
g10572.t1	03038ef64564ce92bbd6ca476ba3098e	779	SUPERFAMILY	SSF48371	ARM repeat	355	420	2.19e-05	T	IPR016024	Armadillo-type fold	-	MetaCyc: PWY-1061|MetaCyc: PWY-1921|MetaCyc: PWY-2083|MetaCyc: PWY-2681|MetaCyc: PWY-3542|MetaCyc: PWY-4021|MetaCyc: PWY-5041|MetaCyc: PWY-5059|MetaCyc: PWY-5105|MetaCyc: PWY-5129|MetaCyc: PWY-5209|MetaCyc: PWY-5287|MetaCyc: PWY-5301|MetaCyc: PWY-5305|MetaCyc: PWY-5316|MetaCyc: PWY-5381|MetaCyc: PWY-5479|MetaCyc: PWY-5665|MetaCyc: PWY-5729|MetaCyc: PWY-5748|MetaCyc: PWY-5765|MetaCyc: PWY-5773|Met…
g10572.t1	03038ef64564ce92bbd6ca476ba3098e	779	MobiDBLite	mobidb-lite	consensus disorder prediction	413	449	-	T	-	-
g10572.t1	03038ef64564ce92bbd6ca476ba3098e	779	MobiDBLite	mobidb-lite	consensus disorder prediction	1	30	-	T	-	-
g10572.t1	03038ef64564ce92bbd6ca476ba3098e	779	MobiDBLite	mobidb-lite	consensus disorder prediction	608	654	-	T	-	-
g10572.t1	03038ef64564ce92bbd6ca476ba3098e	779	MobiDBLite	mobidb-lite	consensus disorder prediction	364	400	-	T	-	-
g10572.t1	03038ef64564ce92bbd6ca476ba3098e	779	MobiDBLite	mobidb-lite	consensus disorder prediction	345	449	-	T	-	-
g10487.t1	abc75d09959d7277a39809c8598ebd47	414	Pfam	PF20237	Family of unknown function (DUF6594)	107	403	1.3e-59	T	IPR046529	Domain of unknown function DUF6594	-	-
g10487.t1	abc75d09959d7277a39809c8598ebd47	414	MobiDBLite	mobidb-lite	consensus disorder prediction	46	70	-	T	-	-
g10487.t1	abc75d09959d7277a39809c8598ebd47	414	PANTHER	PTHR34502:SF3	-	97	410	4.3e-85	T	-	-
g10487.t1	abc75d09959d7277a39809c8598ebd47	414	MobiDBLite	mobidb-lite	consensus disorder prediction	46	73	-	T	-	-
g10487.t1	abc75d09959d7277a39809c8598ebd47	414	Coils	Coil	Coil	134	154	-	T	-	-
g10487.t1	abc75d09959d7277a39809c8598ebd47	414	MobiDBLite	mobidb-lite	consensus disorder prediction	1	31	-	T	-	-
g10487.t1	abc75d09959d7277a39809c8598ebd47	414	PANTHER	PTHR34502	-	97	410	4.3e-85	T	-	-
g1821.t1	8b4e68e26e3fc6c3bbf1630fdfb63b59	339	Gene3D	G3DSA:3.20.20.100	-	12	339	6.4e-97	T	IPR036812	NADP-dependent oxidoreductase domain superfamily	-	MetaCyc: PWY-1121|MetaCyc: PWY-1186|MetaCyc: PWY-2381|MetaCyc: PWY-2541|MetaCyc: PWY-2582|MetaCyc: PWY-2601|MetaCyc: PWY-2724|MetaCyc: PWY-282|MetaCyc: PWY-3162|MetaCyc: PWY-321|MetaCyc: PWY-3261|MetaCyc: PWY-3722|MetaCyc: PWY-3981|MetaCyc: PWY-5054|MetaCyc: PWY-5081|MetaCyc: PWY-5101|MetaCyc: PWY-5130|MetaCyc: PWY-5168|MetaCyc: PWY-5270|MetaCyc: PWY-5271|MetaCyc: PWY-5280|MetaCyc: PWY-5301|MetaC…
g1821.t1	8b4e68e26e3fc6c3bbf1630fdfb63b59	339	Pfam	PF00248	Aldo/keto reductase family	30	335	5.9e-59	T	IPR023210	NADP-dependent oxidoreductase domain	-	MetaCyc: PWY-1121|MetaCyc: PWY-1186|MetaCyc: PWY-2381|MetaCyc: PWY-2541|MetaCyc: PWY-2582|MetaCyc: PWY-2601|MetaCyc: PWY-2724|MetaCyc: PWY-282|MetaCyc: PWY-3162|MetaCyc: PWY-321|MetaCyc: PWY-3261|MetaCyc: PWY-3722|MetaCyc: PWY-3981|MetaCyc: PWY-5054|MetaCyc: PWY-5081|MetaCyc: PWY-5101|MetaCyc: PWY-5130|MetaCyc: PWY-5168|MetaCyc: PWY-5270|MetaCyc: PWY-5271|MetaCyc: PWY-5280|MetaCyc: PWY-5301|MetaC…
g1821.t1	8b4e68e26e3fc6c3bbf1630fdfb63b59	339	PRINTS	PR01577	KCNAB voltage-gated K+ channel beta subunit family signature	289	302	1.4e-13	T	IPR005399	Potassium channel, voltage-dependent, beta subunit, KCNAB-related	-	MetaCyc: PWY-1121|MetaCyc: PWY-1186|MetaCyc: PWY-2541|MetaCyc: PWY-2601|MetaCyc: PWY-3162|MetaCyc: PWY-321|MetaCyc: PWY-3261|MetaCyc: PWY-3722|MetaCyc: PWY-5101|MetaCyc: PWY-5271|MetaCyc: PWY-5316|MetaCyc: PWY-5392|MetaCyc: PWY-5453|MetaCyc: PWY-5519|MetaCyc: PWY-5652|MetaCyc: PWY-5751|MetaCyc: PWY-5782|MetaCyc: PWY-5818|MetaCyc: PWY-5830|MetaCyc: PWY-5848|MetaCyc: PWY-5867|MetaCyc: PWY-5882|Meta…
g1821.t1	8b4e68e26e3fc6c3bbf1630fdfb63b59	339	PRINTS	PR01577	KCNAB voltage-gated K+ channel beta subunit family signature	220	226	1.4e-13	T	IPR005399	Potassium channel, voltage-dependent, beta subunit, KCNAB-related	-	MetaCyc: PWY-1121|MetaCyc: PWY-1186|MetaCyc: PWY-2541|MetaCyc: PWY-2601|MetaCyc: PWY-3162|MetaCyc: PWY-321|MetaCyc: PWY-3261|MetaCyc: PWY-3722|MetaCyc: PWY-5101|MetaCyc: PWY-5271|MetaCyc: PWY-5316|MetaCyc: PWY-5392|MetaCyc: PWY-5453|MetaCyc: PWY-5519|MetaCyc: PWY-5652|MetaCyc: PWY-5751|MetaCyc: PWY-5782|MetaCyc: PWY-5818|MetaCyc: PWY-5830|MetaCyc: PWY-5848|MetaCyc: PWY-5867|MetaCyc: PWY-5882|Meta…
g1821.t1	8b4e68e26e3fc6c3bbf1630fdfb63b59	339	PRINTS	PR01577	KCNAB voltage-gated K+ channel beta subunit family signature	175	194	1.4e-13	T	IPR005399	Potassium channel, voltage-dependent, beta subunit, KCNAB-related	-	MetaCyc: PWY-1121|MetaCyc: PWY-1186|MetaCyc: PWY-2541|MetaCyc: PWY-2601|MetaCyc: PWY-3162|MetaCyc: PWY-321|MetaCyc: PWY-3261|MetaCyc: PWY-3722|MetaCyc: PWY-5101|MetaCyc: PWY-5271|MetaCyc: PWY-5316|MetaCyc: PWY-5392|MetaCyc: PWY-5453|MetaCyc: PWY-5519|MetaCyc: PWY-5652|MetaCyc: PWY-5751|MetaCyc: PWY-5782|MetaCyc: PWY-5818|MetaCyc: PWY-5830|MetaCyc: PWY-5848|MetaCyc: PWY-5867|MetaCyc: PWY-5882|Meta…
g1821.t1	8b4e68e26e3fc6c3bbf1630fdfb63b59	339	PRINTS	PR01577	KCNAB voltage-gated K+ channel beta subunit family signature	276	288	1.4e-13	T	IPR005399	Potassium channel, voltage-dependent, beta subunit, KCNAB-related	-	MetaCyc: PWY-1121|MetaCyc: PWY-1186|MetaCyc: PWY-2541|MetaCyc: PWY-2601|MetaCyc: PWY-3162|MetaCyc: PWY-321|MetaCyc: PWY-3261|MetaCyc: PWY-3722|MetaCyc: PWY-5101|MetaCyc: PWY-5271|MetaCyc: PWY-5316|MetaCyc: PWY-5392|MetaCyc: PWY-5453|MetaCyc: PWY-5519|MetaCyc: PWY-5652|MetaCyc: PWY-5751|MetaCyc: PWY-5782|MetaCyc: PWY-5818|MetaCyc: PWY-5830|MetaCyc: PWY-5848|MetaCyc: PWY-5867|MetaCyc: PWY-5882|Meta…
g1821.t1	8b4e68e26e3fc6c3bbf1630fdfb63b59	339	PRINTS	PR01577	KCNAB voltage-gated K+ channel beta subunit family signature	124	134	1.4e-13	T	IPR005399	Potassium channel, voltage-dependent, beta subunit, KCNAB-related	-	MetaCyc: PWY-1121|MetaCyc: PWY-1186|MetaCyc: PWY-2541|MetaCyc: PWY-2601|MetaCyc: PWY-3162|MetaCyc: PWY-321|MetaCyc: PWY-3261|MetaCyc: PWY-3722|MetaCyc: PWY-5101|MetaCyc: PWY-5271|MetaCyc: PWY-5316|MetaCyc: PWY-5392|MetaCyc: PWY-5453|MetaCyc: PWY-5519|MetaCyc: PWY-5652|MetaCyc: PWY-5751|MetaCyc: PWY-5782|MetaCyc: PWY-5818|MetaCyc: PWY-5830|MetaCyc: PWY-5848|MetaCyc: PWY-5867|MetaCyc: PWY-5882|Meta…
g1821.t1	8b4e68e26e3fc6c3bbf1630fdfb63b59	339	PANTHER	PTHR43150	HYPERKINETIC, ISOFORM M	13	339	7.6e-134	T	IPR005399	Potassium channel, voltage-dependent, beta subunit, KCNAB-related	-	MetaCyc: PWY-1121|MetaCyc: PWY-1186|MetaCyc: PWY-2541|MetaCyc: PWY-2601|MetaCyc: PWY-3162|MetaCyc: PWY-321|MetaCyc: PWY-3261|MetaCyc: PWY-3722|MetaCyc: PWY-5101|MetaCyc: PWY-5271|MetaCyc: PWY-5316|MetaCyc: PWY-5392|MetaCyc: PWY-5453|MetaCyc: PWY-5519|MetaCyc: PWY-5652|MetaCyc: PWY-5751|MetaCyc: PWY-5782|MetaCyc: PWY-5818|MetaCyc: PWY-5830|MetaCyc: PWY-5848|MetaCyc: PWY-5867|MetaCyc: PWY-5882|Meta…
g1821.t1	8b4e68e26e3fc6c3bbf1630fdfb63b59	339	PANTHER	PTHR43150:SF2	HYPERKINETIC, ISOFORM M	13	339	7.6e-134	T	-	-
g1821.t1	8b4e68e26e3fc6c3bbf1630fdfb63b59	339	SUPERFAMILY	SSF51430	NAD(P)-linked oxidoreductase	13	337	1.44e-88	T	IPR036812	NADP-dependent oxidoreductase domain superfamily	-	MetaCyc: PWY-1121|MetaCyc: PWY-1186|MetaCyc: PWY-2381|MetaCyc: PWY-2541|MetaCyc: PWY-2582|MetaCyc: PWY-2601|MetaCyc: PWY-2724|MetaCyc: PWY-282|MetaCyc: PWY-3162|MetaCyc: PWY-321|MetaCyc: PWY-3261|MetaCyc: PWY-3722|MetaCyc: PWY-3981|MetaCyc: PWY-5054|MetaCyc: PWY-5081|MetaCyc: PWY-5101|MetaCyc: PWY-5130|MetaCyc: PWY-5168|MetaCyc: PWY-5270|MetaCyc: PWY-5271|MetaCyc: PWY-5280|MetaCyc: PWY-5301|MetaC…
g1821.t1	8b4e68e26e3fc6c3bbf1630fdfb63b59	339	CDD	cd19143	AKR_AKR6C1_2	13	334	0	T	-	-
g6115.t2	ace084febaf78bd03a7e84baef6f401a	926	ProSitePatterns	PS00178	Aminoacyl-transfer RNA synthetases class-I signature.	3	14	-	T	IPR001412	Aminoacyl-tRNA synthetase, class I, conserved site	GO:0000166|GO:0004812|GO:0005524|GO:0006418	MetaCyc: PWY-5188|Reactome: R-HSA-2408522|Reactome: R-HSA-379716|Reactome: R-HSA-379726|Reactome: R-HSA-6782315
g6115.t2	ace084febaf78bd03a7e84baef6f401a	926	TIGRFAM	TIGR00396	leuS_bact: leucine--tRNA ligase	1	843	9.2e-267	T	IPR002302	Leucine-tRNA ligase	GO:0000166|GO:0004823|GO:0005524|GO:0006429	Reactome: R-HSA-379726
g6115.t2	ace084febaf78bd03a7e84baef6f401a	926	Gene3D	G3DSA:3.40.50.620	HUPs	1	207	6.3e-72	T	IPR014729	Rossmann-like alpha/beta/alpha sandwich fold	-	MetaCyc: PWY-3561|MetaCyc: PWY-4983|MetaCyc: PWY-4984|MetaCyc: PWY-5|MetaCyc: PWY-5154|MetaCyc: PWY-5188|MetaCyc: PWY-5278|MetaCyc: PWY-5303|MetaCyc: PWY-5340|MetaCyc: PWY-5381|MetaCyc: PWY-5523|MetaCyc: PWY-5653|MetaCyc: PWY-5679|MetaCyc: PWY-5737|MetaCyc: PWY-5757|MetaCyc: PWY-6147|MetaCyc: PWY-6167|MetaCyc: PWY-6168|MetaCyc: PWY-6322|MetaCyc: PWY-6383|MetaCyc: PWY-6482|MetaCyc: PWY-6502|MetaCy…
g6115.t2	ace084febaf78bd03a7e84baef6f401a	926	PRINTS	PR00985	Leucyl-tRNA synthetase signature	114	130	3.1e-47	T	IPR002302	Leucine-tRNA ligase	GO:0000166|GO:0004823|GO:0005524|GO:0006429	Reactome: R-HSA-379726
g6115.t2	ace084febaf78bd03a7e84baef6f401a	926	PRINTS	PR00985	Leucyl-tRNA synthetase signature	147	160	3.1e-47	T	IPR002302	Leucine-tRNA ligase	GO:0000166|GO:0004823|GO:0005524|GO:0006429	Reactome: R-HSA-379726
g6115.t2	ace084febaf78bd03a7e84baef6f401a	926	PRINTS	PR00985	Leucyl-tRNA synthetase signature	88	105	3.1e-47	T	IPR002302	Leucine-tRNA ligase	GO:0000166|GO:0004823|GO:0005524|GO:0006429	Reactome: R-HSA-379726
g6115.t2	ace084febaf78bd03a7e84baef6f401a	926	PRINTS	PR00985	Leucyl-tRNA synthetase signature	180	199	3.1e-47	T	IPR002302	Leucine-tRNA ligase	GO:0000166|GO:0004823|GO:0005524|GO:0006429	Reactome: R-HSA-379726
g6115.t2	ace084febaf78bd03a7e84baef6f401a	926	PRINTS	PR00985	Leucyl-tRNA synthetase signature	547	557	3.1e-47	T	IPR002302	Leucine-tRNA ligase	GO:0000166|GO:0004823|GO:0005524|GO:0006429	Reactome: R-HSA-379726
g6115.t2	ace084febaf78bd03a7e84baef6f401a	926	PRINTS	PR00985	Leucyl-tRNA synthetase signature	509	531	3.1e-47	T	IPR002302	Leucine-tRNA ligase	GO:0000166|GO:0004823|GO:0005524|GO:0006429	Reactome: R-HSA-379726
g6115.t2	ace084febaf78bd03a7e84baef6f401a	926	PRINTS	PR00985	Leucyl-tRNA synthetase signature	470	488	3.1e-47	T	IPR002302	Leucine-tRNA ligase	GO:0000166|GO:0004823|GO:0005524|GO:0006429	Reactome: R-HSA-379726
g6115.t2	ace084febaf78bd03a7e84baef6f401a	926	SUPERFAMILY	SSF47323	Anticodon-binding domain of a subclass of class I aminoacyl-tRNA synthetases	681	814	2.99e-15	T	IPR009080	Aminoacyl-tRNA synthetase, class Ia, anticodon-binding	GO:0000166|GO:0004812|GO:0005524|GO:0006418	Reactome: R-HSA-2408522|Reactome: R-HSA-379716|Reactome: R-HSA-379726|Reactome: R-HSA-9725370
g6115.t2	ace084febaf78bd03a7e84baef6f401a	926	Coils	Coil	Coil	238	258	-	T	-	-
g6115.t2	ace084febaf78bd03a7e84baef6f401a	926	Gene3D	G3DSA:3.40.50.620	HUPs	352	565	1.2e-72	T	IPR014729	Rossmann-like alpha/beta/alpha sandwich fold	-	MetaCyc: PWY-3561|MetaCyc: PWY-4983|MetaCyc: PWY-4984|MetaCyc: PWY-5|MetaCyc: PWY-5154|MetaCyc: PWY-5188|MetaCyc: PWY-5278|MetaCyc: PWY-5303|MetaCyc: PWY-5340|MetaCyc: PWY-5381|MetaCyc: PWY-5523|MetaCyc: PWY-5653|MetaCyc: PWY-5679|MetaCyc: PWY-5737|MetaCyc: PWY-5757|MetaCyc: PWY-6147|MetaCyc: PWY-6167|MetaCyc: PWY-6168|MetaCyc: PWY-6322|MetaCyc: PWY-6383|MetaCyc: PWY-6482|MetaCyc: PWY-6502|MetaCy…
g6115.t2	ace084febaf78bd03a7e84baef6f401a	926	CDD	cd00812	LeuRS_core	1	190	1.63085e-76	T	-	-
g6115.t2	ace084febaf78bd03a7e84baef6f401a	926	Pfam	PF09334	tRNA synthetases class I (M)	2	135	6.9e-21	T	IPR015413	Methionyl/Leucyl tRNA synthetase	GO:0000166|GO:0004812|GO:0005524|GO:0006418	Reactome: R-HSA-2408522|Reactome: R-HSA-379716|Reactome: R-HSA-379726
g6115.t2	ace084febaf78bd03a7e84baef6f401a	926	Gene3D	G3DSA:1.10.730.10	-	588	863	1.5e-43	T	-	-
g6115.t2	ace084febaf78bd03a7e84baef6f401a	926	Pfam	PF00133	tRNA synthetases class I (I, L, M and V)	397	560	3.8e-08	T	IPR002300	Aminoacyl-tRNA synthetase, class Ia	GO:0000166|GO:0004812|GO:0005524|GO:0006418	Reactome: R-HSA-2408522|Reactome: R-HSA-379716|Reactome: R-HSA-379726
g6115.t2	ace084febaf78bd03a7e84baef6f401a	926	PANTHER	PTHR43740	LEUCYL-TRNA SYNTHETASE	1	879	0	T	IPR002302	Leucine-tRNA ligase	GO:0000166|GO:0004823|GO:0005524|GO:0006429	Reactome: R-HSA-379726
g6115.t2	ace084febaf78bd03a7e84baef6f401a	926	SUPERFAMILY	SSF50677	ValRS/IleRS/LeuRS editing domain	188	387	3.24e-28	T	IPR009008	Valyl/Leucyl/Isoleucyl-tRNA synthetase, editing domain	GO:0002161|GO:0006418	Reactome: R-HSA-2408522|Reactome: R-HSA-379716|Reactome: R-HSA-379726
g6115.t2	ace084febaf78bd03a7e84baef6f401a	926	Pfam	PF13603	Leucyl-tRNA synthetase, Domain 2	186	381	4.1e-41	T	IPR025709	Leucyl-tRNA synthetase, editing domain	GO:0002161|GO:0006418	-
g6115.t2	ace084febaf78bd03a7e84baef6f401a	926	Pfam	PF08264	Anticodon-binding domain of tRNA ligase	714	837	3.1e-11	T	IPR013155	Methionyl/Valyl/Leucyl/Isoleucyl-tRNA synthetase, anticodon-binding	GO:0004812|GO:0006418	Reactome: R-HSA-2408522|Reactome: R-HSA-379716|Reactome: R-HSA-379726
g6115.t2	ace084febaf78bd03a7e84baef6f401a	926	SUPERFAMILY	SSF52374	Nucleotidylyl transferase	1	648	3.02e-128	T	-	-
g6865.t1	c06ea6cbd5107aac2312756f8befe2a0	567	SUPERFAMILY	SSF49899	Concanavalin A-like lectins/glucanases	31	284	1.37e-18	T	IPR013320	Concanavalin A-like lectin/glucanase domain superfamily	-	MetaCyc: PWY-1822|MetaCyc: PWY-1901|MetaCyc: PWY-1921|MetaCyc: PWY-1961|MetaCyc: PWY-1981|MetaCyc: PWY-2021|MetaCyc: PWY-2343|MetaCyc: PWY-2881|MetaCyc: PWY-2901|MetaCyc: PWY-2902|MetaCyc: PWY-4002|MetaCyc: PWY-4421|MetaCyc: PWY-5094|MetaCyc: PWY-5105|MetaCyc: PWY-5129|MetaCyc: PWY-5139|MetaCyc: PWY-5160|MetaCyc: PWY-5161|MetaCyc: PWY-5268|MetaCyc: PWY-5284|MetaCyc: PWY-5286|MetaCyc: PWY-5310|Met…
g6865.t1	c06ea6cbd5107aac2312756f8befe2a0	567	PANTHER	PTHR10963	GLYCOSYL HYDROLASE-RELATED	6	326	5.9e-75	T	-	-
g6865.t1	c06ea6cbd5107aac2312756f8befe2a0	567	PANTHER	PTHR10963:SF24	GLYCOSIDASE C21B10.07-RELATED	6	326	5.9e-75	T	-	-
g6865.t1	c06ea6cbd5107aac2312756f8befe2a0	567	ProSiteProfiles	PS51762	Glycosyl hydrolases family 16 (GH16) domain profile.	20	325	14.122	T	IPR000757	Glycoside hydrolase family 16	GO:0004553|GO:0005975	MetaCyc: PWY-1921|MetaCyc: PWY-2343|MetaCyc: PWY-5821|MetaCyc: PWY-5976|MetaCyc: PWY-6527|MetaCyc: PWY-6717|MetaCyc: PWY-6735|MetaCyc: PWY-6737|MetaCyc: PWY-6749|MetaCyc: PWY-6784|MetaCyc: PWY-6807|MetaCyc: PWY-6815|MetaCyc: PWY-6816|MetaCyc: PWY-6821|MetaCyc: PWY-6848|MetaCyc: PWY-6855|MetaCyc: PWY-6906|MetaCyc: PWY-6972|MetaCyc: PWY-6996|MetaCyc: PWY-7056|MetaCyc: PWY-7057|MetaCyc: PWY-7074|Met…
g6865.t1	c06ea6cbd5107aac2312756f8befe2a0	567	Gene3D	G3DSA:2.60.120.200	-	19	321	2.3e-85	T	-	-
g9285.t1	7572a20cafe42021ec698314ea14ca43	260	ProSiteProfiles	PS51476	Proteasome beta-type subunit profile.	40	228	31.5771	T	IPR023333	Proteasome B-type subunit	-	MetaCyc: PWY-7884|Reactome: R-CEL-1234176|Reactome: R-CEL-1236978|Reactome: R-CEL-187577|Reactome: R-CEL-195253|Reactome: R-CEL-349425|Reactome: R-CEL-350562|Reactome: R-CEL-382556|Reactome: R-CEL-4608870|Reactome: R-CEL-4641258|Reactome: R-CEL-5632684|Reactome: R-CEL-5689603|Reactome: R-CEL-5689880|Reactome: R-CEL-6798695|Reactome: R-CEL-68949|Reactome: R-CEL-69017|Reactome: R-CEL-8854050|Reacto…
g9285.t1	7572a20cafe42021ec698314ea14ca43	260	SUPERFAMILY	SSF56235	N-terminal nucleophile aminohydrolases (Ntn hydrolases)	34	257	2.85e-56	T	IPR029055	Nucleophile aminohydrolases, N-terminal	-	MetaCyc: PWY-1822|MetaCyc: PWY-4002|MetaCyc: PWY-4041|MetaCyc: PWY-4061|MetaCyc: PWY-4341|MetaCyc: PWY-5381|MetaCyc: PWY-5497|MetaCyc: PWY-5679|MetaCyc: PWY-5737|MetaCyc: PWY-5784|MetaCyc: PWY-5800|MetaCyc: PWY-5826|MetaCyc: PWY-5846|MetaCyc: PWY-6121|MetaCyc: PWY-6122|MetaCyc: PWY-6148|MetaCyc: PWY-6277|MetaCyc: PWY-6289|MetaCyc: PWY-6462|MetaCyc: PWY-6463|MetaCyc: PWY-6518|MetaCyc: PWY-6549|Met…
g9285.t1	7572a20cafe42021ec698314ea14ca43	260	PIRSF	PIRSF001213	MCP	1	260	1.4e-109	T	IPR016295	Proteasome subunit beta 4	-	Reactome: R-DDI-1236978|Reactome: R-DDI-174084|Reactome: R-DDI-174113|Reactome: R-DDI-174154|Reactome: R-DDI-174178|Reactome: R-DDI-187577|Reactome: R-DDI-2467813|Reactome: R-DDI-349425|Reactome: R-DDI-450408|Reactome: R-DDI-4641258|Reactome: R-DDI-5632684|Reactome: R-DDI-5658442|Reactome: R-DDI-5687128|Reactome: R-DDI-5689603|Reactome: R-DDI-5689880|Reactome: R-DDI-68949|Reactome: R-DDI-69017|Re…
g9285.t1	7572a20cafe42021ec698314ea14ca43	260	Gene3D	G3DSA:3.60.20.10	Glutamine Phosphoribosylpyrophosphate, subunit 1, domain 1	33	260	4.7e-66	T	IPR029055	Nucleophile aminohydrolases, N-terminal	-	MetaCyc: PWY-1822|MetaCyc: PWY-4002|MetaCyc: PWY-4041|MetaCyc: PWY-4061|MetaCyc: PWY-4341|MetaCyc: PWY-5381|MetaCyc: PWY-5497|MetaCyc: PWY-5679|MetaCyc: PWY-5737|MetaCyc: PWY-5784|MetaCyc: PWY-5800|MetaCyc: PWY-5826|MetaCyc: PWY-5846|MetaCyc: PWY-6121|MetaCyc: PWY-6122|MetaCyc: PWY-6148|MetaCyc: PWY-6277|MetaCyc: PWY-6289|MetaCyc: PWY-6462|MetaCyc: PWY-6463|MetaCyc: PWY-6518|MetaCyc: PWY-6549|Met…
g9285.t1	7572a20cafe42021ec698314ea14ca43	260	PANTHER	PTHR11599:SF5	PROTEASOME SUBUNIT BETA TYPE-4	24	241	8.9e-69	T	IPR016295	Proteasome subunit beta 4	-	Reactome: R-DDI-1236978|Reactome: R-DDI-174084|Reactome: R-DDI-174113|Reactome: R-DDI-174154|Reactome: R-DDI-174178|Reactome: R-DDI-187577|Reactome: R-DDI-2467813|Reactome: R-DDI-349425|Reactome: R-DDI-450408|Reactome: R-DDI-4641258|Reactome: R-DDI-5632684|Reactome: R-DDI-5658442|Reactome: R-DDI-5687128|Reactome: R-DDI-5689603|Reactome: R-DDI-5689880|Reactome: R-DDI-68949|Reactome: R-DDI-69017|Re…
g9285.t1	7572a20cafe42021ec698314ea14ca43	260	PANTHER	PTHR11599	PROTEASOME SUBUNIT ALPHA/BETA	24	241	8.9e-69	T	-	-
g9285.t1	7572a20cafe42021ec698314ea14ca43	260	CDD	cd03760	proteasome_beta_type_4	39	237	4.03451e-106	T	IPR016295	Proteasome subunit beta 4	-	Reactome: R-DDI-1236978|Reactome: R-DDI-174084|Reactome: R-DDI-174113|Reactome: R-DDI-174154|Reactome: R-DDI-174178|Reactome: R-DDI-187577|Reactome: R-DDI-2467813|Reactome: R-DDI-349425|Reactome: R-DDI-450408|Reactome: R-DDI-4641258|Reactome: R-DDI-5632684|Reactome: R-DDI-5658442|Reactome: R-DDI-5687128|Reactome: R-DDI-5689603|Reactome: R-DDI-5689880|Reactome: R-DDI-68949|Reactome: R-DDI-69017|Re…
g9285.t1	7572a20cafe42021ec698314ea14ca43	260	Pfam	PF00227	Proteasome subunit	38	228	1.7e-28	T	IPR001353	Proteasome, subunit alpha/beta	GO:0005839|GO:0051603	MetaCyc: PWY-7884|Reactome: R-BTA-6798695|Reactome: R-CEL-1234176|Reactome: R-CEL-1236978|Reactome: R-CEL-187577|Reactome: R-CEL-195253|Reactome: R-CEL-349425|Reactome: R-CEL-350562|Reactome: R-CEL-382556|Reactome: R-CEL-4608870|Reactome: R-CEL-4641258|Reactome: R-CEL-5632684|Reactome: R-CEL-5689603|Reactome: R-CEL-5689880|Reactome: R-CEL-6798695|Reactome: R-CEL-68949|Reactome: R-CEL-69017|Reacto…
g10265.t1	5f7963036a91b58167a382f5267d19c7	438	MobiDBLite	mobidb-lite	consensus disorder prediction	372	425	-	T	-	-
g10265.t1	5f7963036a91b58167a382f5267d19c7	438	Coils	Coil	Coil	346	366	-	T	-	-
g10265.t1	5f7963036a91b58167a382f5267d19c7	438	Pfam	PF04116	Fatty acid hydroxylase	205	339	9.7e-21	T	IPR006694	Fatty acid hydroxylase	GO:0005506|GO:0008610|GO:0016491	MetaCyc: PWY-2541|MetaCyc: PWY-282|MetaCyc: PWY-2961|MetaCyc: PWY-4942|MetaCyc: PWY-5047|MetaCyc: PWY-5129|MetaCyc: PWY-5132|MetaCyc: PWY-5133|MetaCyc: PWY-5159|MetaCyc: PWY-5175|MetaCyc: PWY-5288|MetaCyc: PWY-5292|MetaCyc: PWY-5301|MetaCyc: PWY-5368|MetaCyc: PWY-5472|MetaCyc: PWY-5748|MetaCyc: PWY-5775|MetaCyc: PWY-5795|MetaCyc: PWY-5875|MetaCyc: PWY-5947|MetaCyc: PWY-5992|MetaCyc: PWY-6007|Meta…
g10265.t1	5f7963036a91b58167a382f5267d19c7	438	PANTHER	PTHR11863	STEROL DESATURASE	26	356	1.1e-73	T	-	-
g10265.t1	5f7963036a91b58167a382f5267d19c7	438	MobiDBLite	mobidb-lite	consensus disorder prediction	357	438	-	T	-	-
g10265.t1	5f7963036a91b58167a382f5267d19c7	438	PANTHER	PTHR11863:SF3	SPHINGOLIPID C4-HYDROXYLASE SUR2	26	356	1.1e-73	T	-	-
g10696.t1	f79230263cf0100e1b326f625797b36b	504	MobiDBLite	mobidb-lite	consensus disorder prediction	478	504	-	T	-	-
g10696.t1	f79230263cf0100e1b326f625797b36b	504	Pfam	PF00481	Protein phosphatase 2C	24	277	3.4e-82	T	IPR001932	PPM-type phosphatase-like domain	-	Reactome: R-BTA-1169408|Reactome: R-BTA-380972|Reactome: R-CEL-1169408|Reactome: R-CEL-2173795|Reactome: R-CEL-380972|Reactome: R-CEL-6803207|Reactome: R-DME-199418|Reactome: R-HSA-1169408|Reactome: R-HSA-1660661|Reactome: R-HSA-168638|Reactome: R-HSA-199418|Reactome: R-HSA-204174|Reactome: R-HSA-2173795|Reactome: R-HSA-2871837|Reactome: R-HSA-380972|Reactome: R-HSA-445989|Reactome: R-HSA-450302|…
g10696.t1	f79230263cf0100e1b326f625797b36b	504	SUPERFAMILY	SSF81606	PP2C-like	3	294	1.44e-80	T	IPR036457	PPM-type phosphatase-like domain superfamily	-	MetaCyc: PWY-4702|MetaCyc: PWY-5083|MetaCyc: PWY-5491|MetaCyc: PWY-6148|MetaCyc: PWY-6352|MetaCyc: PWY-6365|MetaCyc: PWY-6366|MetaCyc: PWY-6368|MetaCyc: PWY-6456|MetaCyc: PWY-6575|MetaCyc: PWY-6627|MetaCyc: PWY-6686|MetaCyc: PWY-6720|MetaCyc: PWY-6724|MetaCyc: PWY-6990|MetaCyc: PWY-6991|MetaCyc: PWY-7018|MetaCyc: PWY-7119|MetaCyc: PWY-7321|MetaCyc: PWY-7531|MetaCyc: PWY-7771|MetaCyc: PWY-7863|Met…
g10696.t1	f79230263cf0100e1b326f625797b36b	504	ProSiteProfiles	PS51746	PPM-type phosphatase domain profile.	23	294	53.8172	T	IPR001932	PPM-type phosphatase-like domain	-	Reactome: R-BTA-1169408|Reactome: R-BTA-380972|Reactome: R-CEL-1169408|Reactome: R-CEL-2173795|Reactome: R-CEL-380972|Reactome: R-CEL-6803207|Reactome: R-DME-199418|Reactome: R-HSA-1169408|Reactome: R-HSA-1660661|Reactome: R-HSA-168638|Reactome: R-HSA-199418|Reactome: R-HSA-204174|Reactome: R-HSA-2173795|Reactome: R-HSA-2871837|Reactome: R-HSA-380972|Reactome: R-HSA-445989|Reactome: R-HSA-450302|…
g10696.t1	f79230263cf0100e1b326f625797b36b	504	MobiDBLite	mobidb-lite	consensus disorder prediction	415	434	-	T	-	-
g10696.t1	f79230263cf0100e1b326f625797b36b	504	MobiDBLite	mobidb-lite	consensus disorder prediction	399	413	-	T	-	-
g10696.t1	f79230263cf0100e1b326f625797b36b	504	SMART	SM00332	PP2C_4	13	292	1.1e-104	T	IPR001932	PPM-type phosphatase-like domain	-	Reactome: R-BTA-1169408|Reactome: R-BTA-380972|Reactome: R-CEL-1169408|Reactome: R-CEL-2173795|Reactome: R-CEL-380972|Reactome: R-CEL-6803207|Reactome: R-DME-199418|Reactome: R-HSA-1169408|Reactome: R-HSA-1660661|Reactome: R-HSA-168638|Reactome: R-HSA-199418|Reactome: R-HSA-204174|Reactome: R-HSA-2173795|Reactome: R-HSA-2871837|Reactome: R-HSA-380972|Reactome: R-HSA-445989|Reactome: R-HSA-450302|…
g10696.t1	f79230263cf0100e1b326f625797b36b	504	CDD	cd00143	PP2Cc	23	294	1.14467e-91	T	IPR001932	PPM-type phosphatase-like domain	-	Reactome: R-BTA-1169408|Reactome: R-BTA-380972|Reactome: R-CEL-1169408|Reactome: R-CEL-2173795|Reactome: R-CEL-380972|Reactome: R-CEL-6803207|Reactome: R-DME-199418|Reactome: R-HSA-1169408|Reactome: R-HSA-1660661|Reactome: R-HSA-168638|Reactome: R-HSA-199418|Reactome: R-HSA-204174|Reactome: R-HSA-2173795|Reactome: R-HSA-2871837|Reactome: R-HSA-380972|Reactome: R-HSA-445989|Reactome: R-HSA-450302|…
g10696.t1	f79230263cf0100e1b326f625797b36b	504	PANTHER	PTHR13832	PROTEIN PHOSPHATASE 2C	3	299	7e-95	T	IPR015655	Protein phosphatase 2C family	GO:0004722|GO:0006470	Reactome: R-HSA-1660661|Reactome: R-HSA-168638|Reactome: R-HSA-204174|Reactome: R-HSA-2871837|Reactome: R-HSA-445989|Reactome: R-HSA-450302|Reactome: R-HSA-450321|Reactome: R-HSA-5357956|Reactome: R-HSA-5607764|Reactome: R-HSA-5689880|Reactome: R-HSA-9014325|Reactome: R-HSA-9020702|Reactome: R-HSA-937042|Reactome: R-HSA-937072|Reactome: R-HSA-9617324|Reactome: R-HSA-9645460|Reactome: R-HSA-970567…
g10696.t1	f79230263cf0100e1b326f625797b36b	504	Gene3D	G3DSA:3.60.40.10	-	1	302	8.3e-100	T	IPR036457	PPM-type phosphatase-like domain superfamily	-	MetaCyc: PWY-4702|MetaCyc: PWY-5083|MetaCyc: PWY-5491|MetaCyc: PWY-6148|MetaCyc: PWY-6352|MetaCyc: PWY-6365|MetaCyc: PWY-6366|MetaCyc: PWY-6368|MetaCyc: PWY-6456|MetaCyc: PWY-6575|MetaCyc: PWY-6627|MetaCyc: PWY-6686|MetaCyc: PWY-6720|MetaCyc: PWY-6724|MetaCyc: PWY-6990|MetaCyc: PWY-6991|MetaCyc: PWY-7018|MetaCyc: PWY-7119|MetaCyc: PWY-7321|MetaCyc: PWY-7531|MetaCyc: PWY-7771|MetaCyc: PWY-7863|Met…
g10696.t1	f79230263cf0100e1b326f625797b36b	504	ProSitePatterns	PS01032	PPM-type phosphatase domain signature.	62	70	-	T	IPR000222	PPM-type phosphatase, divalent cation binding	GO:0043169	Reactome: R-BTA-1169408|Reactome: R-BTA-380972|Reactome: R-CEL-1169408|Reactome: R-CEL-2173795|Reactome: R-CEL-380972|Reactome: R-HSA-1169408|Reactome: R-HSA-1660661|Reactome: R-HSA-204174|Reactome: R-HSA-2173795|Reactome: R-HSA-380972|Reactome: R-HSA-70895|Reactome: R-HSA-8878166|Reactome: R-HSA-9617324|Reactome: R-HSA-9700645|Reactome: R-HSA-9725370|Reactome: R-MMU-1169408|Reactome: R-MMU-16606…
g10696.t1	f79230263cf0100e1b326f625797b36b	504	MobiDBLite	mobidb-lite	consensus disorder prediction	347	447	-	T	-	-
g10696.t1	f79230263cf0100e1b326f625797b36b	504	PANTHER	PTHR13832:SF565	AT28366P-RELATED	3	299	7e-95	T	-	-
g10696.t1	f79230263cf0100e1b326f625797b36b	504	MobiDBLite	mobidb-lite	consensus disorder prediction	481	495	-	T	-	-
g5335.t2	bac2e404d0ba13191e8b286c79d15be1	241	MobiDBLite	mobidb-lite	consensus disorder prediction	221	235	-	T	-	-
g5335.t2	bac2e404d0ba13191e8b286c79d15be1	241	Pfam	PF14308	X-domain of DnaJ-containing	8	211	4.4e-79	T	IPR026894	DNAJ-containing protein, X-domain	-	-
g5335.t2	bac2e404d0ba13191e8b286c79d15be1	241	PANTHER	PTHR45006	DNAJ-LIKE PROTEIN 1	2	236	1.6e-104	T	-	-
g5335.t2	bac2e404d0ba13191e8b286c79d15be1	241	PANTHER	PTHR45006:SF1	DNAJ-LIKE PROTEIN 1	2	236	1.6e-104	T	-	-
g5335.t2	bac2e404d0ba13191e8b286c79d15be1	241	MobiDBLite	mobidb-lite	consensus disorder prediction	215	241	-	T	-	-
g5335.t1	bac2e404d0ba13191e8b286c79d15be1	241	MobiDBLite	mobidb-lite	consensus disorder prediction	221	235	-	T	-	-
g5335.t1	bac2e404d0ba13191e8b286c79d15be1	241	Pfam	PF14308	X-domain of DnaJ-containing	8	211	4.4e-79	T	IPR026894	DNAJ-containing protein, X-domain	-	-
g5335.t1	bac2e404d0ba13191e8b286c79d15be1	241	PANTHER	PTHR45006	DNAJ-LIKE PROTEIN 1	2	236	1.6e-104	T	-	-
g5335.t1	bac2e404d0ba13191e8b286c79d15be1	241	PANTHER	PTHR45006:SF1	DNAJ-LIKE PROTEIN 1	2	236	1.6e-104	T	-	-
g5335.t1	bac2e404d0ba13191e8b286c79d15be1	241	MobiDBLite	mobidb-lite	consensus disorder prediction	215	241	-	T	-	-
g3633.t1	c699d9edf18175afbd9c089756ee01e3	654	Coils	Coil	Coil	424	472	-	T	-	-
g3633.t1	c699d9edf18175afbd9c089756ee01e3	654	Gene3D	G3DSA:1.10.287.1490	-	422	605	1.3e-05	T	-	-
g3633.t1	c699d9edf18175afbd9c089756ee01e3	654	SUPERFAMILY	SSF57997	Tropomyosin	245	479	1.18e-06	T	-	-
g3633.t1	c699d9edf18175afbd9c089756ee01e3	654	Coils	Coil	Coil	123	150	-	T	-	-
g3633.t1	c699d9edf18175afbd9c089756ee01e3	654	MobiDBLite	mobidb-lite	consensus disorder prediction	28	87	-	T	-	-
g3633.t1	c699d9edf18175afbd9c089756ee01e3	654	MobiDBLite	mobidb-lite	consensus disorder prediction	617	633	-	T	-	-
g3633.t1	c699d9edf18175afbd9c089756ee01e3	654	MobiDBLite	mobidb-lite	consensus disorder prediction	604	654	-	T	-	-
g3633.t1	c699d9edf18175afbd9c089756ee01e3	654	Coils	Coil	Coil	550	598	-	T	-	-
g3633.t1	c699d9edf18175afbd9c089756ee01e3	654	Coils	Coil	Coil	382	416	-	T	-	-
g3633.t1	c699d9edf18175afbd9c089756ee01e3	654	MobiDBLite	mobidb-lite	consensus disorder prediction	30	87	-	T	-	-
g3633.t1	c699d9edf18175afbd9c089756ee01e3	654	Gene3D	G3DSA:1.10.287.2610	-	151	346	1.7e-05	T	-	-
g3633.t1	c699d9edf18175afbd9c089756ee01e3	654	Coils	Coil	Coil	284	346	-	T	-	-
g2055.t1	999a0cdc6d115de73684443d4f04f77b	1084	Gene3D	G3DSA:2.60.40.1180	-	847	950	4.3e-31	T	IPR013780	Glycosyl hydrolase, all-beta	-	MetaCyc: PWY-1921|MetaCyc: PWY-2343|MetaCyc: PWY-2622|MetaCyc: PWY-2661|MetaCyc: PWY-3121|MetaCyc: PWY-5067|MetaCyc: PWY-5176|MetaCyc: PWY-5821|MetaCyc: PWY-5941|MetaCyc: PWY-5976|MetaCyc: PWY-6002|MetaCyc: PWY-621|MetaCyc: PWY-622|MetaCyc: PWY-6527|MetaCyc: PWY-6724|MetaCyc: PWY-6731|MetaCyc: PWY-6735|MetaCyc: PWY-6737|MetaCyc: PWY-6749|MetaCyc: PWY-6784|MetaCyc: PWY-6788|MetaCyc: PWY-6807|MetaC…
g2055.t1	999a0cdc6d115de73684443d4f04f77b	1084	CDD	cd06602	GH31_MGAM_SI_GAA	424	859	0	T	-	-
g2055.t1	999a0cdc6d115de73684443d4f04f77b	1084	PANTHER	PTHR22762	ALPHA-GLUCOSIDASE	165	1068	1.1e-277	T	-	-
g2055.t1	999a0cdc6d115de73684443d4f04f77b	1084	Gene3D	G3DSA:3.20.20.80	Glycosidases	426	641	2.3e-65	T	-	-
g2055.t1	999a0cdc6d115de73684443d4f04f77b	1084	Pfam	PF01055	Glycosyl hydrolases family 31	404	954	4.3e-152	T	IPR000322	Glycoside hydrolase family 31	GO:0004553|GO:0005975	MetaCyc: PWY-1921|MetaCyc: PWY-2343|MetaCyc: PWY-3121|MetaCyc: PWY-5176|MetaCyc: PWY-5821|MetaCyc: PWY-5941|MetaCyc: PWY-5976|MetaCyc: PWY-6002|MetaCyc: PWY-621|MetaCyc: PWY-6527|MetaCyc: PWY-6735|MetaCyc: PWY-6737|MetaCyc: PWY-6749|MetaCyc: PWY-6784|MetaCyc: PWY-6788|MetaCyc: PWY-6807|MetaCyc: PWY-6821|MetaCyc: PWY-6848|MetaCyc: PWY-6855|MetaCyc: PWY-6906|MetaCyc: PWY-6972|MetaCyc: PWY-6996|Meta…
g2055.t1	999a0cdc6d115de73684443d4f04f77b	1084	Gene3D	G3DSA:2.60.40.1760	glycosyl hydrolase (family 31)	150	423	1.7e-76	T	-	-
g2055.t1	999a0cdc6d115de73684443d4f04f77b	1084	SUPERFAMILY	SSF74650	Galactose mutarotase-like	150	410	6.28e-36	T	IPR011013	Galactose mutarotase-like domain superfamily	GO:0003824|GO:0005975|GO:0030246	MetaCyc: PWY-1901|MetaCyc: PWY-1921|MetaCyc: PWY-1961|MetaCyc: PWY-1981|MetaCyc: PWY-2021|MetaCyc: PWY-2343|MetaCyc: PWY-2721|MetaCyc: PWY-2722|MetaCyc: PWY-2881|MetaCyc: PWY-2901|MetaCyc: PWY-2902|MetaCyc: PWY-3121|MetaCyc: PWY-3821|MetaCyc: PWY-4421|MetaCyc: PWY-5094|MetaCyc: PWY-5105|MetaCyc: PWY-5129|MetaCyc: PWY-5139|MetaCyc: PWY-5160|MetaCyc: PWY-5161|MetaCyc: PWY-5176|MetaCyc: PWY-5268|Met…
g2055.t1	999a0cdc6d115de73684443d4f04f77b	1084	PANTHER	PTHR22762:SF133	ACID ALPHA GLUCOSIDASE RELATE	165	1068	1.1e-277	T	-	-
g2055.t1	999a0cdc6d115de73684443d4f04f77b	1084	ProSitePatterns	PS00707	Glycosyl hydrolases family 31 signature 2.	786	816	-	T	IPR030459	Glycosyl hydrolases family 31, conserved site	-	MetaCyc: PWY-1921|MetaCyc: PWY-2343|MetaCyc: PWY-5821|MetaCyc: PWY-5941|MetaCyc: PWY-5976|MetaCyc: PWY-621|MetaCyc: PWY-6527|MetaCyc: PWY-6735|MetaCyc: PWY-6737|MetaCyc: PWY-6749|MetaCyc: PWY-6784|MetaCyc: PWY-6821|MetaCyc: PWY-6848|MetaCyc: PWY-6855|MetaCyc: PWY-6906|MetaCyc: PWY-6972|MetaCyc: PWY-6996|MetaCyc: PWY-7056|MetaCyc: PWY-7057|MetaCyc: PWY-7074|MetaCyc: PWY-7091|MetaCyc: PWY-7133|Meta…
g2055.t1	999a0cdc6d115de73684443d4f04f77b	1084	MobiDBLite	mobidb-lite	consensus disorder prediction	644	667	-	T	-	-
g2055.t1	999a0cdc6d115de73684443d4f04f77b	1084	CDD	cd14752	GH31_N	278	418	2.15161e-15	T	-	-
g2055.t1	999a0cdc6d115de73684443d4f04f77b	1084	Gene3D	G3DSA:2.60.40.1180	-	951	1084	7.3e-28	T	IPR013780	Glycosyl hydrolase, all-beta	-	MetaCyc: PWY-1921|MetaCyc: PWY-2343|MetaCyc: PWY-2622|MetaCyc: PWY-2661|MetaCyc: PWY-3121|MetaCyc: PWY-5067|MetaCyc: PWY-5176|MetaCyc: PWY-5821|MetaCyc: PWY-5941|MetaCyc: PWY-5976|MetaCyc: PWY-6002|MetaCyc: PWY-621|MetaCyc: PWY-622|MetaCyc: PWY-6527|MetaCyc: PWY-6724|MetaCyc: PWY-6731|MetaCyc: PWY-6735|MetaCyc: PWY-6737|MetaCyc: PWY-6749|MetaCyc: PWY-6784|MetaCyc: PWY-6788|MetaCyc: PWY-6807|MetaC…
g2055.t1	999a0cdc6d115de73684443d4f04f77b	1084	SUPERFAMILY	SSF51011	Glycosyl hydrolase domain	865	950	6.98e-17	T	-	-
g2055.t1	999a0cdc6d115de73684443d4f04f77b	1084	Gene3D	G3DSA:3.20.20.80	Glycosidases	656	846	6e-67	T	-	-
g2055.t1	999a0cdc6d115de73684443d4f04f77b	1084	SUPERFAMILY	SSF51445	(Trans)glycosidases	416	862	3.98e-85	T	IPR017853	Glycoside hydrolase superfamily	-	MetaCyc: PWY-116|MetaCyc: PWY-1901|MetaCyc: PWY-1921|MetaCyc: PWY-1961|MetaCyc: PWY-1981|MetaCyc: PWY-2021|MetaCyc: PWY-2343|MetaCyc: PWY-2622|MetaCyc: PWY-2661|MetaCyc: PWY-2881|MetaCyc: PWY-2901|MetaCyc: PWY-2902|MetaCyc: PWY-3121|MetaCyc: PWY-401|MetaCyc: PWY-4421|MetaCyc: PWY-4441|MetaCyc: PWY-5067|MetaCyc: PWY-5094|MetaCyc: PWY-5105|MetaCyc: PWY-5129|MetaCyc: PWY-5139|MetaCyc: PWY-5160|MetaC…
g2055.t1	999a0cdc6d115de73684443d4f04f77b	1084	Pfam	PF16863	N-terminal barrel of NtMGAM and CtMGAM, maltase-glucoamylase	168	286	6.2e-33	T	IPR031727	Galactose mutarotase, N-terminal barrel	-	MetaCyc: PWY-1921|MetaCyc: PWY-2343|MetaCyc: PWY-3121|MetaCyc: PWY-5176|MetaCyc: PWY-5821|MetaCyc: PWY-5941|MetaCyc: PWY-5976|MetaCyc: PWY-6002|MetaCyc: PWY-621|MetaCyc: PWY-6527|MetaCyc: PWY-6735|MetaCyc: PWY-6737|MetaCyc: PWY-6749|MetaCyc: PWY-6784|MetaCyc: PWY-6788|MetaCyc: PWY-6807|MetaCyc: PWY-6821|MetaCyc: PWY-6848|MetaCyc: PWY-6855|MetaCyc: PWY-6906|MetaCyc: PWY-6972|MetaCyc: PWY-6996|Meta…
g9130.t1	e90546039e91343d25c0126d73468ab6	582	Gene3D	G3DSA:1.25.40.10	Tetratricopeptide repeat domain	7	120	1.2e-20	T	IPR011990	Tetratricopeptide-like helical domain superfamily	GO:0005515	MetaCyc: PWY-1061|MetaCyc: PWY-1901|MetaCyc: PWY-1961|MetaCyc: PWY-1981|MetaCyc: PWY-2021|MetaCyc: PWY-2083|MetaCyc: PWY-2881|MetaCyc: PWY-2901|MetaCyc: PWY-2902|MetaCyc: PWY-3542|MetaCyc: PWY-4021|MetaCyc: PWY-4421|MetaCyc: PWY-5041|MetaCyc: PWY-5059|MetaCyc: PWY-5094|MetaCyc: PWY-5105|MetaCyc: PWY-5129|MetaCyc: PWY-5139|MetaCyc: PWY-5160|MetaCyc: PWY-5161|MetaCyc: PWY-5209|MetaCyc: PWY-5268|Met…
g9130.t1	e90546039e91343d25c0126d73468ab6	582	SUPERFAMILY	SSF81383	F-box domain	131	181	3.14e-12	T	IPR036047	F-box-like domain superfamily	GO:0005515	MetaCyc: PWY-102|MetaCyc: PWY-1187|MetaCyc: PWY-5035|MetaCyc: PWY-5036|MetaCyc: PWY-5047|MetaCyc: PWY-5070|MetaCyc: PWY-5349|MetaCyc: PWY-6085|MetaCyc: PWY-6086|MetaCyc: PWY-6682|MetaCyc: PWY-6915|MetaCyc: PWY-6919|MetaCyc: PWY-7150|MetaCyc: PWY-7151|MetaCyc: PWY-7232|MetaCyc: PWY-7274|MetaCyc: PWY-7298|MetaCyc: PWY-7398|MetaCyc: PWY-7419|MetaCyc: PWY-7511|MetaCyc: PWY-7517|MetaCyc: PWY-7648|Meta…
g9130.t1	e90546039e91343d25c0126d73468ab6	582	ProSiteProfiles	PS50005	TPR repeat profile.	7	40	11.3874	T	IPR019734	Tetratricopeptide repeat	GO:0005515	MetaCyc: PWY-1061|MetaCyc: PWY-2083|MetaCyc: PWY-3542|MetaCyc: PWY-4021|MetaCyc: PWY-5041|MetaCyc: PWY-5059|MetaCyc: PWY-5105|MetaCyc: PWY-5209|MetaCyc: PWY-5287|MetaCyc: PWY-5301|MetaCyc: PWY-5305|MetaCyc: PWY-5425|MetaCyc: PWY-5479|MetaCyc: PWY-5665|MetaCyc: PWY-5729|MetaCyc: PWY-5748|MetaCyc: PWY-5765|MetaCyc: PWY-5773|MetaCyc: PWY-5846|MetaCyc: PWY-5975|MetaCyc: PWY-5978|MetaCyc: PWY-5987|Met…
g9130.t1	e90546039e91343d25c0126d73468ab6	582	SUPERFAMILY	SSF52047	RNI-like	239	555	6.28e-16	T	-	-
g9130.t1	e90546039e91343d25c0126d73468ab6	582	ProSiteProfiles	PS50181	F-box domain profile.	131	178	9.94787	T	IPR001810	F-box domain	GO:0005515	MetaCyc: PWY-102|MetaCyc: PWY-1187|MetaCyc: PWY-5035|MetaCyc: PWY-5036|MetaCyc: PWY-5047|MetaCyc: PWY-5070|MetaCyc: PWY-5349|MetaCyc: PWY-6085|MetaCyc: PWY-6086|MetaCyc: PWY-6682|MetaCyc: PWY-6915|MetaCyc: PWY-6919|MetaCyc: PWY-7150|MetaCyc: PWY-7151|MetaCyc: PWY-7232|MetaCyc: PWY-7274|MetaCyc: PWY-7298|MetaCyc: PWY-7398|MetaCyc: PWY-7419|MetaCyc: PWY-7511|MetaCyc: PWY-7517|MetaCyc: PWY-7648|Meta…
g9130.t1	e90546039e91343d25c0126d73468ab6	582	SMART	SM00256	fbox_2	137	177	0.0014	T	IPR001810	F-box domain	GO:0005515	MetaCyc: PWY-102|MetaCyc: PWY-1187|MetaCyc: PWY-5035|MetaCyc: PWY-5036|MetaCyc: PWY-5047|MetaCyc: PWY-5070|MetaCyc: PWY-5349|MetaCyc: PWY-6085|MetaCyc: PWY-6086|MetaCyc: PWY-6682|MetaCyc: PWY-6915|MetaCyc: PWY-6919|MetaCyc: PWY-7150|MetaCyc: PWY-7151|MetaCyc: PWY-7232|MetaCyc: PWY-7274|MetaCyc: PWY-7298|MetaCyc: PWY-7398|MetaCyc: PWY-7419|MetaCyc: PWY-7511|MetaCyc: PWY-7517|MetaCyc: PWY-7648|Meta…
g9130.t1	e90546039e91343d25c0126d73468ab6	582	Pfam	PF07719	Tetratricopeptide repeat	7	39	1.8e-05	T	IPR013105	Tetratricopeptide repeat 2	-	MetaCyc: PWY-7921|MetaCyc: PWY-7922|MetaCyc: PWY-7979|Reactome: R-DME-5620924|Reactome: R-DRE-5620924|Reactome: R-HSA-3371497|Reactome: R-HSA-3371568|Reactome: R-HSA-5689880|Reactome: R-HSA-8939211|Reactome: R-HSA-9018519|Reactome: R-HSA-909733|Reactome: R-HSA-9679191|Reactome: R-HSA-9696273|Reactome: R-MMU-3371497|Reactome: R-MMU-3371568|Reactome: R-MMU-8939211|Reactome: R-MMU-9018519|Reactome: …
g9130.t1	e90546039e91343d25c0126d73468ab6	582	PANTHER	PTHR22904:SF394	STRESS-INDUCED-PHOSPHOPROTEIN 1	6	129	2.4e-26	T	-	-
g9130.t1	e90546039e91343d25c0126d73468ab6	582	Gene3D	G3DSA:3.80.10.10	Ribonuclease Inhibitor	197	432	1.6e-07	T	IPR032675	Leucine-rich repeat domain superfamily	-	MetaCyc: PWY-1921|MetaCyc: PWY-2681|MetaCyc: PWY-361|MetaCyc: PWY-4801|MetaCyc: PWY-4922|MetaCyc: PWY-5048|MetaCyc: PWY-5059|MetaCyc: PWY-5129|MetaCyc: PWY-5139|MetaCyc: PWY-5209|MetaCyc: PWY-5268|MetaCyc: PWY-5284|MetaCyc: PWY-5292|MetaCyc: PWY-5307|MetaCyc: PWY-5313|MetaCyc: PWY-5316|MetaCyc: PWY-5353|MetaCyc: PWY-5381|MetaCyc: PWY-5400|MetaCyc: PWY-5437|MetaCyc: PWY-5473|MetaCyc: PWY-5475|Meta…
g9130.t1	e90546039e91343d25c0126d73468ab6	582	Gene3D	G3DSA:3.80.10.10	Ribonuclease Inhibitor	470	559	4.2e-07	T	IPR032675	Leucine-rich repeat domain superfamily	-	MetaCyc: PWY-1921|MetaCyc: PWY-2681|MetaCyc: PWY-361|MetaCyc: PWY-4801|MetaCyc: PWY-4922|MetaCyc: PWY-5048|MetaCyc: PWY-5059|MetaCyc: PWY-5129|MetaCyc: PWY-5139|MetaCyc: PWY-5209|MetaCyc: PWY-5268|MetaCyc: PWY-5284|MetaCyc: PWY-5292|MetaCyc: PWY-5307|MetaCyc: PWY-5313|MetaCyc: PWY-5316|MetaCyc: PWY-5353|MetaCyc: PWY-5381|MetaCyc: PWY-5400|MetaCyc: PWY-5437|MetaCyc: PWY-5473|MetaCyc: PWY-5475|Meta…
g9130.t1	e90546039e91343d25c0126d73468ab6	582	Gene3D	G3DSA:1.20.1280.50	-	121	176	1.2e-10	T	-	-
g9130.t1	e90546039e91343d25c0126d73468ab6	582	PANTHER	PTHR22904	TPR REPEAT CONTAINING PROTEIN	6	129	2.4e-26	T	IPR045248	Heat shock protein Sti1-like	GO:0006457|GO:0030544|GO:0051879	Reactome: R-DDI-3371497|Reactome: R-HSA-3371497|Reactome: R-HSA-9696273|Reactome: R-MMU-3371497|Reactome: R-MMU-9696273|Reactome: R-PFA-3371497|Reactome: R-RNO-3371497|Reactome: R-RNO-9696273|Reactome: R-SCE-3371497|Reactome: R-SCE-9696273|Reactome: R-SPO-3371497|Reactome: R-SPO-9696273
g9130.t1	e90546039e91343d25c0126d73468ab6	582	SMART	SM00028	tpr_5	74	107	230	T	IPR019734	Tetratricopeptide repeat	GO:0005515	MetaCyc: PWY-1061|MetaCyc: PWY-2083|MetaCyc: PWY-3542|MetaCyc: PWY-4021|MetaCyc: PWY-5041|MetaCyc: PWY-5059|MetaCyc: PWY-5105|MetaCyc: PWY-5209|MetaCyc: PWY-5287|MetaCyc: PWY-5301|MetaCyc: PWY-5305|MetaCyc: PWY-5425|MetaCyc: PWY-5479|MetaCyc: PWY-5665|MetaCyc: PWY-5729|MetaCyc: PWY-5748|MetaCyc: PWY-5765|MetaCyc: PWY-5773|MetaCyc: PWY-5846|MetaCyc: PWY-5975|MetaCyc: PWY-5978|MetaCyc: PWY-5987|Met…
g9130.t1	e90546039e91343d25c0126d73468ab6	582	SMART	SM00028	tpr_5	41	73	86	T	IPR019734	Tetratricopeptide repeat	GO:0005515	MetaCyc: PWY-1061|MetaCyc: PWY-2083|MetaCyc: PWY-3542|MetaCyc: PWY-4021|MetaCyc: PWY-5041|MetaCyc: PWY-5059|MetaCyc: PWY-5105|MetaCyc: PWY-5209|MetaCyc: PWY-5287|MetaCyc: PWY-5301|MetaCyc: PWY-5305|MetaCyc: PWY-5425|MetaCyc: PWY-5479|MetaCyc: PWY-5665|MetaCyc: PWY-5729|MetaCyc: PWY-5748|MetaCyc: PWY-5765|MetaCyc: PWY-5773|MetaCyc: PWY-5846|MetaCyc: PWY-5975|MetaCyc: PWY-5978|MetaCyc: PWY-5987|Met…
g9130.t1	e90546039e91343d25c0126d73468ab6	582	SMART	SM00028	tpr_5	7	40	0.00041	T	IPR019734	Tetratricopeptide repeat	GO:0005515	MetaCyc: PWY-1061|MetaCyc: PWY-2083|MetaCyc: PWY-3542|MetaCyc: PWY-4021|MetaCyc: PWY-5041|MetaCyc: PWY-5059|MetaCyc: PWY-5105|MetaCyc: PWY-5209|MetaCyc: PWY-5287|MetaCyc: PWY-5301|MetaCyc: PWY-5305|MetaCyc: PWY-5425|MetaCyc: PWY-5479|MetaCyc: PWY-5665|MetaCyc: PWY-5729|MetaCyc: PWY-5748|MetaCyc: PWY-5765|MetaCyc: PWY-5773|MetaCyc: PWY-5846|MetaCyc: PWY-5975|MetaCyc: PWY-5978|MetaCyc: PWY-5987|Met…
g9130.t1	e90546039e91343d25c0126d73468ab6	582	SUPERFAMILY	SSF48452	TPR-like	7	118	1.87e-21	T	IPR011990	Tetratricopeptide-like helical domain superfamily	GO:0005515	MetaCyc: PWY-1061|MetaCyc: PWY-1901|MetaCyc: PWY-1961|MetaCyc: PWY-1981|MetaCyc: PWY-2021|MetaCyc: PWY-2083|MetaCyc: PWY-2881|MetaCyc: PWY-2901|MetaCyc: PWY-2902|MetaCyc: PWY-3542|MetaCyc: PWY-4021|MetaCyc: PWY-4421|MetaCyc: PWY-5041|MetaCyc: PWY-5059|MetaCyc: PWY-5094|MetaCyc: PWY-5105|MetaCyc: PWY-5129|MetaCyc: PWY-5139|MetaCyc: PWY-5160|MetaCyc: PWY-5161|MetaCyc: PWY-5209|MetaCyc: PWY-5268|Met…
g9130.t1	e90546039e91343d25c0126d73468ab6	582	Pfam	PF00646	F-box domain	137	170	6.9e-08	T	IPR001810	F-box domain	GO:0005515	MetaCyc: PWY-102|MetaCyc: PWY-1187|MetaCyc: PWY-5035|MetaCyc: PWY-5036|MetaCyc: PWY-5047|MetaCyc: PWY-5070|MetaCyc: PWY-5349|MetaCyc: PWY-6085|MetaCyc: PWY-6086|MetaCyc: PWY-6682|MetaCyc: PWY-6915|MetaCyc: PWY-6919|MetaCyc: PWY-7150|MetaCyc: PWY-7151|MetaCyc: PWY-7232|MetaCyc: PWY-7274|MetaCyc: PWY-7298|MetaCyc: PWY-7398|MetaCyc: PWY-7419|MetaCyc: PWY-7511|MetaCyc: PWY-7517|MetaCyc: PWY-7648|Meta…
g2366.t1	0233853685bc4e6788967289cd499a7c	565	Coils	Coil	Coil	355	382	-	T	-	-
g2366.t1	0233853685bc4e6788967289cd499a7c	565	PANTHER	PTHR38886	-	1	364	1.4e-24	T	-	-
g2366.t1	0233853685bc4e6788967289cd499a7c	565	Coils	Coil	Coil	123	143	-	T	-	-
g2366.t1	0233853685bc4e6788967289cd499a7c	565	Coils	Coil	Coil	157	191	-	T	-	-
g3232.t1	4a1db81dfc04226801ff8b9c919bd06f	452	Pfam	PF03198	Glucanosyltransferase	26	331	1.7e-119	T	IPR004886	Glucanosyltransferase	-	MetaCyc: PWY-1901|MetaCyc: PWY-1961|MetaCyc: PWY-1981|MetaCyc: PWY-2021|MetaCyc: PWY-2881|MetaCyc: PWY-2901|MetaCyc: PWY-2902|MetaCyc: PWY-4421|MetaCyc: PWY-5094|MetaCyc: PWY-5105|MetaCyc: PWY-5129|MetaCyc: PWY-5139|MetaCyc: PWY-5160|MetaCyc: PWY-5161|MetaCyc: PWY-5268|MetaCyc: PWY-5284|MetaCyc: PWY-5286|MetaCyc: PWY-5310|MetaCyc: PWY-5312|MetaCyc: PWY-5313|MetaCyc: PWY-5320|MetaCyc: PWY-5321|Met…
g3232.t1	4a1db81dfc04226801ff8b9c919bd06f	452	Gene3D	G3DSA:3.20.20.80	Glycosidases	25	337	1.5e-110	T	-	-
g3232.t1	4a1db81dfc04226801ff8b9c919bd06f	452	PANTHER	PTHR31468:SF5	1,3-BETA-GLUCANOSYLTRANSFERASE GAS5	17	428	1.7e-189	T	-	-
g3232.t1	4a1db81dfc04226801ff8b9c919bd06f	452	MobiDBLite	mobidb-lite	consensus disorder prediction	333	358	-	T	-	-
g3232.t1	4a1db81dfc04226801ff8b9c919bd06f	452	SUPERFAMILY	SSF51445	(Trans)glycosidases	51	314	4.45e-49	T	IPR017853	Glycoside hydrolase superfamily	-	MetaCyc: PWY-116|MetaCyc: PWY-1901|MetaCyc: PWY-1921|MetaCyc: PWY-1961|MetaCyc: PWY-1981|MetaCyc: PWY-2021|MetaCyc: PWY-2343|MetaCyc: PWY-2622|MetaCyc: PWY-2661|MetaCyc: PWY-2881|MetaCyc: PWY-2901|MetaCyc: PWY-2902|MetaCyc: PWY-3121|MetaCyc: PWY-401|MetaCyc: PWY-4421|MetaCyc: PWY-4441|MetaCyc: PWY-5067|MetaCyc: PWY-5094|MetaCyc: PWY-5105|MetaCyc: PWY-5129|MetaCyc: PWY-5139|MetaCyc: PWY-5160|MetaC…
g3232.t1	4a1db81dfc04226801ff8b9c919bd06f	452	MobiDBLite	mobidb-lite	consensus disorder prediction	375	424	-	T	-	-
g3232.t1	4a1db81dfc04226801ff8b9c919bd06f	452	PANTHER	PTHR31468	1,3-BETA-GLUCANOSYLTRANSFERASE GAS1	17	428	1.7e-189	T	IPR004886	Glucanosyltransferase	-	MetaCyc: PWY-1901|MetaCyc: PWY-1961|MetaCyc: PWY-1981|MetaCyc: PWY-2021|MetaCyc: PWY-2881|MetaCyc: PWY-2901|MetaCyc: PWY-2902|MetaCyc: PWY-4421|MetaCyc: PWY-5094|MetaCyc: PWY-5105|MetaCyc: PWY-5129|MetaCyc: PWY-5139|MetaCyc: PWY-5160|MetaCyc: PWY-5161|MetaCyc: PWY-5268|MetaCyc: PWY-5284|MetaCyc: PWY-5286|MetaCyc: PWY-5310|MetaCyc: PWY-5312|MetaCyc: PWY-5313|MetaCyc: PWY-5320|MetaCyc: PWY-5321|Met…
g3232.t1	4a1db81dfc04226801ff8b9c919bd06f	452	MobiDBLite	mobidb-lite	consensus disorder prediction	395	423	-	T	-	-
g9088.t1	6ed1c779af26ec558d254f4442353239	511	Gene3D	G3DSA:3.30.465.10	-	78	506	2.2e-57	T	IPR016169	FAD-binding, type PCMH, subdomain 2	-	MetaCyc: PWY-1121|MetaCyc: PWY-1186|MetaCyc: PWY-2541|MetaCyc: PWY-2582|MetaCyc: PWY-2601|MetaCyc: PWY-2724|MetaCyc: PWY-282|MetaCyc: PWY-3162|MetaCyc: PWY-3181|MetaCyc: PWY-321|MetaCyc: PWY-3261|MetaCyc: PWY-361|MetaCyc: PWY-3722|MetaCyc: PWY-3901|MetaCyc: PWY-5055|MetaCyc: PWY-5101|MetaCyc: PWY-5140|MetaCyc: PWY-5271|MetaCyc: PWY-5287|MetaCyc: PWY-5292|MetaCyc: PWY-5316|MetaCyc: PWY-5358|MetaCy…
g9088.t1	6ed1c779af26ec558d254f4442353239	511	ProSiteProfiles	PS51387	PCMH-type FAD-binding domain profile.	75	245	16.3456	T	IPR016166	FAD-binding domain, PCMH-type	GO:0071949	MetaCyc: PWY-1121|MetaCyc: PWY-1186|MetaCyc: PWY-2541|MetaCyc: PWY-2582|MetaCyc: PWY-2601|MetaCyc: PWY-2724|MetaCyc: PWY-282|MetaCyc: PWY-3162|MetaCyc: PWY-3181|MetaCyc: PWY-321|MetaCyc: PWY-3261|MetaCyc: PWY-361|MetaCyc: PWY-3722|MetaCyc: PWY-3901|MetaCyc: PWY-5055|MetaCyc: PWY-5101|MetaCyc: PWY-5140|MetaCyc: PWY-5271|MetaCyc: PWY-5287|MetaCyc: PWY-5292|MetaCyc: PWY-5316|MetaCyc: PWY-5358|MetaCy…
g9088.t1	6ed1c779af26ec558d254f4442353239	511	Pfam	PF01565	FAD binding domain	80	215	2.5e-21	T	IPR006094	FAD linked oxidase, N-terminal	GO:0050660	MetaCyc: PWY-1121|MetaCyc: PWY-1186|MetaCyc: PWY-2541|MetaCyc: PWY-2582|MetaCyc: PWY-2601|MetaCyc: PWY-2724|MetaCyc: PWY-282|MetaCyc: PWY-3162|MetaCyc: PWY-321|MetaCyc: PWY-3261|MetaCyc: PWY-361|MetaCyc: PWY-3722|MetaCyc: PWY-3901|MetaCyc: PWY-5101|MetaCyc: PWY-5140|MetaCyc: PWY-5271|MetaCyc: PWY-5287|MetaCyc: PWY-5292|MetaCyc: PWY-5316|MetaCyc: PWY-5358|MetaCyc: PWY-5386|MetaCyc: PWY-5392|MetaCy…
g9088.t1	6ed1c779af26ec558d254f4442353239	511	PANTHER	PTHR13878	GULONOLACTONE OXIDASE	45	507	1.4e-151	T	-	-
g9088.t1	6ed1c779af26ec558d254f4442353239	511	Gene3D	G3DSA:3.40.462.20	-	248	479	2.2e-57	T	-	-
g9088.t1	6ed1c779af26ec558d254f4442353239	511	SUPERFAMILY	SSF56176	FAD-binding/transporter-associated domain-like	56	244	4.49e-43	T	IPR036318	FAD-binding, type PCMH-like superfamily	GO:0050660	MetaCyc: PWY-1121|MetaCyc: PWY-1186|MetaCyc: PWY-2541|MetaCyc: PWY-2582|MetaCyc: PWY-2601|MetaCyc: PWY-2724|MetaCyc: PWY-282|MetaCyc: PWY-3162|MetaCyc: PWY-3181|MetaCyc: PWY-321|MetaCyc: PWY-3261|MetaCyc: PWY-361|MetaCyc: PWY-3722|MetaCyc: PWY-3901|MetaCyc: PWY-5055|MetaCyc: PWY-5101|MetaCyc: PWY-5140|MetaCyc: PWY-5271|MetaCyc: PWY-5287|MetaCyc: PWY-5292|MetaCyc: PWY-5316|MetaCyc: PWY-5358|MetaCy…
g9088.t1	6ed1c779af26ec558d254f4442353239	511	PANTHER	PTHR13878:SF47	FAD BINDING DOMAIN PROTEIN (AFU_ORTHOLOGUE AFUA_6G12070)	45	507	1.4e-151	T	-	-
g12140.t1	d320e0f73b0882feae04d4db0fd0b911	405	ProSitePatterns	PS00108	Serine/Threonine protein kinases active-site signature.	241	253	-	T	IPR008271	Serine/threonine-protein kinase, active site	GO:0004672|GO:0006468	MetaCyc: PWY-6952|MetaCyc: PWY-7511|Reactome: R-BTA-1538133|Reactome: R-BTA-187577|Reactome: R-BTA-195253|Reactome: R-BTA-196299|Reactome: R-BTA-198753|Reactome: R-BTA-198765|Reactome: R-BTA-202424|Reactome: R-BTA-202670|Reactome: R-BTA-2029482|Reactome: R-BTA-2559580|Reactome: R-BTA-2559582|Reactome: R-BTA-2559585|Reactome: R-BTA-392517|Reactome: R-BTA-3928664|Reactome: R-BTA-399954|Reactome: R-…
g12140.t1	d320e0f73b0882feae04d4db0fd0b911	405	Pfam	PF00069	Protein kinase domain	122	375	1.1e-70	T	IPR000719	Protein kinase domain	GO:0004672|GO:0005524|GO:0006468	MetaCyc: PWY-5129|MetaCyc: PWY-6322|MetaCyc: PWY-6369|MetaCyc: PWY-6626|MetaCyc: PWY-6682|MetaCyc: PWY-6952|MetaCyc: PWY-7077|MetaCyc: PWY-7321|MetaCyc: PWY-7511|MetaCyc: PWY-7675|MetaCyc: PWY-7676|MetaCyc: PWY-7740|MetaCyc: PWY-7769|MetaCyc: PWY-7886|MetaCyc: PWY-7905|MetaCyc: PWY-7948|MetaCyc: PWY-7975|MetaCyc: PWY-7979|Reactome: R-BTA-114604|Reactome: R-BTA-1227986|Reactome: R-BTA-1257604|Reac…
g12140.t1	d320e0f73b0882feae04d4db0fd0b911	405	Gene3D	G3DSA:1.10.510.10	Transferase(Phosphotransferase) domain 1	113	404	2.3e-93	T	-	-
g12140.t1	d320e0f73b0882feae04d4db0fd0b911	405	PANTHER	PTHR24350:SF0	AURORA A	21	391	2.2e-152	T	-	-
g12140.t1	d320e0f73b0882feae04d4db0fd0b911	405	CDD	cd14007	STKc_Aurora	122	376	6.6277e-166	T	-	-
g12140.t1	d320e0f73b0882feae04d4db0fd0b911	405	SUPERFAMILY	SSF56112	Protein kinase-like (PK-like)	103	379	2.02e-86	T	IPR011009	Protein kinase-like domain superfamily	-	MetaCyc: PWY-102|MetaCyc: PWY-1187|MetaCyc: PWY-3385|MetaCyc: PWY-361|MetaCyc: PWY-4801|MetaCyc: PWY-4922|MetaCyc: PWY-5035|MetaCyc: PWY-5036|MetaCyc: PWY-5047|MetaCyc: PWY-5048|MetaCyc: PWY-5059|MetaCyc: PWY-5070|MetaCyc: PWY-5129|MetaCyc: PWY-5139|MetaCyc: PWY-5209|MetaCyc: PWY-5268|MetaCyc: PWY-5284|MetaCyc: PWY-5292|MetaCyc: PWY-5307|MetaCyc: PWY-5313|MetaCyc: PWY-5349|MetaCyc: PWY-5353|MetaC…
g12140.t1	d320e0f73b0882feae04d4db0fd0b911	405	MobiDBLite	mobidb-lite	consensus disorder prediction	20	52	-	T	-	-
g12140.t1	d320e0f73b0882feae04d4db0fd0b911	405	ProSiteProfiles	PS50011	Protein kinase domain profile.	122	375	51.7778	T	IPR000719	Protein kinase domain	GO:0004672|GO:0005524|GO:0006468	MetaCyc: PWY-5129|MetaCyc: PWY-6322|MetaCyc: PWY-6369|MetaCyc: PWY-6626|MetaCyc: PWY-6682|MetaCyc: PWY-6952|MetaCyc: PWY-7077|MetaCyc: PWY-7321|MetaCyc: PWY-7511|MetaCyc: PWY-7675|MetaCyc: PWY-7676|MetaCyc: PWY-7740|MetaCyc: PWY-7769|MetaCyc: PWY-7886|MetaCyc: PWY-7905|MetaCyc: PWY-7948|MetaCyc: PWY-7975|MetaCyc: PWY-7979|Reactome: R-BTA-114604|Reactome: R-BTA-1227986|Reactome: R-BTA-1257604|Reac…
g12140.t1	d320e0f73b0882feae04d4db0fd0b911	405	ProSitePatterns	PS00107	Protein kinases ATP-binding region signature.	128	151	-	T	IPR017441	Protein kinase, ATP binding site	GO:0005524	MetaCyc: PWY-6952|MetaCyc: PWY-7511|Reactome: R-BTA-114604|Reactome: R-BTA-1227986|Reactome: R-BTA-1257604|Reactome: R-BTA-1433557|Reactome: R-BTA-1433559|Reactome: R-BTA-1538133|Reactome: R-BTA-187577|Reactome: R-BTA-195253|Reactome: R-BTA-196299|Reactome: R-BTA-198753|Reactome: R-BTA-198765|Reactome: R-BTA-202670|Reactome: R-BTA-2029482|Reactome: R-BTA-210990|Reactome: R-BTA-2424491|Reactome: R…
g12140.t1	d320e0f73b0882feae04d4db0fd0b911	405	MobiDBLite	mobidb-lite	consensus disorder prediction	17	52	-	T	-	-
g12140.t1	d320e0f73b0882feae04d4db0fd0b911	405	PANTHER	PTHR24350	SERINE/THREONINE-PROTEIN KINASE IAL-RELATED	21	391	2.2e-152	T	IPR030616	Aurora kinase	GO:0004672	Reactome: R-BTA-6804114|Reactome: R-BTA-8854050|Reactome: R-BTA-8854521|Reactome: R-CEL-8854050|Reactome: R-DDI-174178|Reactome: R-DDI-8854050|Reactome: R-DME-174178|Reactome: R-DME-4615885|Reactome: R-DME-6804114|Reactome: R-DME-6804756|Reactome: R-DME-8854050|Reactome: R-DRE-174178|Reactome: R-DRE-2565942|Reactome: R-DRE-6804114|Reactome: R-DRE-6804756|Reactome: R-DRE-8854050|Reactome: R-DRE-88…
g12140.t1	d320e0f73b0882feae04d4db0fd0b911	405	SMART	SM00220	serkin_6	122	375	5.6e-101	T	IPR000719	Protein kinase domain	GO:0004672|GO:0005524|GO:0006468	MetaCyc: PWY-5129|MetaCyc: PWY-6322|MetaCyc: PWY-6369|MetaCyc: PWY-6626|MetaCyc: PWY-6682|MetaCyc: PWY-6952|MetaCyc: PWY-7077|MetaCyc: PWY-7321|MetaCyc: PWY-7511|MetaCyc: PWY-7675|MetaCyc: PWY-7676|MetaCyc: PWY-7740|MetaCyc: PWY-7769|MetaCyc: PWY-7886|MetaCyc: PWY-7905|MetaCyc: PWY-7948|MetaCyc: PWY-7975|MetaCyc: PWY-7979|Reactome: R-BTA-114604|Reactome: R-BTA-1227986|Reactome: R-BTA-1257604|Reac…
g170.t1	15dc6391eec1f7197414ba13ade4c537	360	Coils	Coil	Coil	32	52	-	T	-	-
g170.t1	15dc6391eec1f7197414ba13ade4c537	360	MobiDBLite	mobidb-lite	consensus disorder prediction	111	203	-	T	-	-
g170.t1	15dc6391eec1f7197414ba13ade4c537	360	MobiDBLite	mobidb-lite	consensus disorder prediction	126	148	-	T	-	-
g170.t1	15dc6391eec1f7197414ba13ade4c537	360	Pfam	PF07039	SGF29 tudor-like domain	210	358	7e-33	T	IPR010750	SGF29 tudor-like domain	-	Reactome: R-HSA-3214847
g170.t1	15dc6391eec1f7197414ba13ade4c537	360	Gene3D	G3DSA:2.30.30.140	-	280	360	5e-19	T	-	-
g170.t1	15dc6391eec1f7197414ba13ade4c537	360	MobiDBLite	mobidb-lite	consensus disorder prediction	188	203	-	T	-	-
g170.t1	15dc6391eec1f7197414ba13ade4c537	360	ProSiteProfiles	PS51518	SGF29 C-terminal domain profile.	201	360	46.4941	T	IPR010750	SGF29 tudor-like domain	-	Reactome: R-HSA-3214847
g170.t1	15dc6391eec1f7197414ba13ade4c537	360	PANTHER	PTHR21539	UNCHARACTERIZED	34	358	2.9e-33	T	IPR037802	SAGA-associated factor 29	GO:0000124	Reactome: R-HSA-3214847
g170.t1	15dc6391eec1f7197414ba13ade4c537	360	Coils	Coil	Coil	57	77	-	T	-	-
g4192.t1	f55b9a40af2b9526659c313e293909dc	163	MobiDBLite	mobidb-lite	consensus disorder prediction	28	55	-	T	-	-
g4192.t1	f55b9a40af2b9526659c313e293909dc	163	MobiDBLite	mobidb-lite	consensus disorder prediction	104	121	-	T	-	-
g4192.t1	f55b9a40af2b9526659c313e293909dc	163	MobiDBLite	mobidb-lite	consensus disorder prediction	69	97	-	T	-	-
g4192.t1	f55b9a40af2b9526659c313e293909dc	163	MobiDBLite	mobidb-lite	consensus disorder prediction	1	163	-	T	-	-
g7455.t1	7d26d3982bac115e6c446904232fd9fd	248	Pfam	PF10252	Casein kinase substrate phosphoprotein PP28	119	211	8.2e-27	T	IPR019380	Casein kinase substrate, phosphoprotein PP28	-	Reactome: R-DDI-6798695|Reactome: R-HSA-6798695|Reactome: R-MMU-6798695|Reactome: R-RNO-6798695
g7455.t1	7d26d3982bac115e6c446904232fd9fd	248	PANTHER	PTHR22055:SF0	28 KDA HEAT- AND ACID-STABLE PHOSPHOPROTEIN	7	220	1.9e-25	T	-	-
g7455.t1	7d26d3982bac115e6c446904232fd9fd	248	MobiDBLite	mobidb-lite	consensus disorder prediction	68	85	-	T	-	-
g7455.t1	7d26d3982bac115e6c446904232fd9fd	248	MobiDBLite	mobidb-lite	consensus disorder prediction	47	67	-	T	-	-
g7455.t1	7d26d3982bac115e6c446904232fd9fd	248	PANTHER	PTHR22055	28 KDA HEAT- AND ACID-STABLE PHOSPHOPROTEIN PDGF-ASSOCIATED PROTEIN	7	220	1.9e-25	T	IPR039876	28kDa heat- and acid-stable phosphoprotein	-	Reactome: R-DDI-6798695|Reactome: R-HSA-6798695|Reactome: R-MMU-6798695|Reactome: R-RNO-6798695
g7455.t1	7d26d3982bac115e6c446904232fd9fd	248	MobiDBLite	mobidb-lite	consensus disorder prediction	139	239	-	T	-	-
g7455.t1	7d26d3982bac115e6c446904232fd9fd	248	Coils	Coil	Coil	190	243	-	T	-	-
g7455.t1	7d26d3982bac115e6c446904232fd9fd	248	MobiDBLite	mobidb-lite	consensus disorder prediction	1	248	-	T	-	-
g2633.t1	53be802e07995f340116b1c861ec0bdf	732	Pfam	PF00291	Pyridoxal-phosphate dependent enzyme	387	706	1.3e-46	T	IPR001926	Pyridoxal-phosphate dependent enzyme	-	MetaCyc: PWY-2229|MetaCyc: PWY-2467|MetaCyc: PWY-3041|MetaCyc: PWY-4502|MetaCyc: PWY-4681|MetaCyc: PWY-4961|MetaCyc: PWY-4985|MetaCyc: PWY-5061|MetaCyc: PWY-5197|MetaCyc: PWY-5367|MetaCyc: PWY-5408|MetaCyc: PWY-5409|MetaCyc: PWY-5410|MetaCyc: PWY-5414|MetaCyc: PWY-5644|MetaCyc: PWY-5725|MetaCyc: PWY-5780|MetaCyc: PWY-5802|MetaCyc: PWY-5815|MetaCyc: PWY-5816|MetaCyc: PWY-5817|MetaCyc: PWY-5893|Met…
g2633.t1	53be802e07995f340116b1c861ec0bdf	732	PANTHER	PTHR48077	TRYPTOPHAN SYNTHASE-RELATED	245	721	4.5e-207	T	-	-
g2633.t1	53be802e07995f340116b1c861ec0bdf	732	ProSitePatterns	PS00168	Tryptophan synthase beta chain pyridoxal-phosphate attachment site.	409	423	-	T	IPR006653	Tryptophan synthase, beta chain, conserved site	GO:0004834|GO:0006568	-
g2633.t1	53be802e07995f340116b1c861ec0bdf	732	SUPERFAMILY	SSF53686	Tryptophan synthase beta subunit-like PLP-dependent enzymes	335	717	4.06e-136	T	IPR036052	Tryptophan synthase beta subunit-like PLP-dependent enzyme	-	MetaCyc: PWY-2229|MetaCyc: PWY-2467|MetaCyc: PWY-3041|MetaCyc: PWY-4502|MetaCyc: PWY-4681|MetaCyc: PWY-4961|MetaCyc: PWY-4985|MetaCyc: PWY-5061|MetaCyc: PWY-5197|MetaCyc: PWY-5367|MetaCyc: PWY-5408|MetaCyc: PWY-5409|MetaCyc: PWY-5410|MetaCyc: PWY-5414|MetaCyc: PWY-5644|MetaCyc: PWY-5725|MetaCyc: PWY-5780|MetaCyc: PWY-5802|MetaCyc: PWY-5815|MetaCyc: PWY-5816|MetaCyc: PWY-5817|MetaCyc: PWY-5893|Met…
g2633.t1	53be802e07995f340116b1c861ec0bdf	732	CDD	cd04724	Tryptophan_synthase_alpha	18	260	1.19577e-107	T	IPR002028	Tryptophan synthase, alpha chain	GO:0004834|GO:0006568	MetaCyc: PWY-6949
g2633.t1	53be802e07995f340116b1c861ec0bdf	732	Pfam	PF00290	Tryptophan synthase alpha chain	8	246	2.4e-93	T	IPR002028	Tryptophan synthase, alpha chain	GO:0004834|GO:0006568	MetaCyc: PWY-6949
g2633.t1	53be802e07995f340116b1c861ec0bdf	732	SUPERFAMILY	SSF51366	Ribulose-phoshate binding barrel	1	243	3.67e-83	T	IPR011060	Ribulose-phosphate binding barrel	-	MetaCyc: PWY-1723|MetaCyc: PWY-1861|MetaCyc: PWY-3261|MetaCyc: PWY-5254|MetaCyc: PWY-5686|MetaCyc: PWY-5723|MetaCyc: PWY-5830|MetaCyc: PWY-5921|MetaCyc: PWY-5958|MetaCyc: PWY-6138|MetaCyc: PWY-6466|MetaCyc: PWY-6661|MetaCyc: PWY-6890|MetaCyc: PWY-6949|MetaCyc: PWY-6961|MetaCyc: PWY-6974|MetaCyc: PWY-6976|MetaCyc: PWY-7016|MetaCyc: PWY-7019|MetaCyc: PWY-7331|MetaCyc: PWY-7336|MetaCyc: PWY-7440|Met…
g2633.t1	53be802e07995f340116b1c861ec0bdf	732	TIGRFAM	TIGR00262	trpA: tryptophan synthase, alpha subunit	8	257	1.2e-67	T	IPR002028	Tryptophan synthase, alpha chain	GO:0004834|GO:0006568	MetaCyc: PWY-6949
g2633.t1	53be802e07995f340116b1c861ec0bdf	732	Hamap	MF_00131	Tryptophan synthase alpha chain [trpA].	14	263	32.0951	T	IPR002028	Tryptophan synthase, alpha chain	GO:0004834|GO:0006568	MetaCyc: PWY-6949
g2633.t1	53be802e07995f340116b1c861ec0bdf	732	Gene3D	G3DSA:3.20.20.70	Aldolase class I	1	266	8.1e-100	T	IPR013785	Aldolase-type TIM barrel	-	MetaCyc: PWY-1042|MetaCyc: PWY-1061|MetaCyc: PWY-1186|MetaCyc: PWY-1269|MetaCyc: PWY-1501|MetaCyc: PWY-1723|MetaCyc: PWY-181|MetaCyc: PWY-1861|MetaCyc: PWY-1921|MetaCyc: PWY-2083|MetaCyc: PWY-2221|MetaCyc: PWY-2229|MetaCyc: PWY-2343|MetaCyc: PWY-2381|MetaCyc: PWY-2467|MetaCyc: PWY-2541|MetaCyc: PWY-2582|MetaCyc: PWY-2724|MetaCyc: PWY-282|MetaCyc: PWY-2941|MetaCyc: PWY-2942|MetaCyc: PWY-3081|MetaC…
g2633.t1	53be802e07995f340116b1c861ec0bdf	732	ProSitePatterns	PS00167	Tryptophan synthase alpha chain signature.	48	61	-	T	IPR018204	Tryptophan synthase, alpha chain, active site	GO:0004834	MetaCyc: PWY-6949
g2633.t1	53be802e07995f340116b1c861ec0bdf	732	Hamap	MF_00133	Tryptophan synthase beta chain [trpB].	331	719	47.9865	T	IPR023026	Tryptophan synthase beta chain/beta chain-like	GO:0000162|GO:0004834	-
g2633.t1	53be802e07995f340116b1c861ec0bdf	732	Gene3D	G3DSA:3.40.50.1100	-	338	534	1.2e-187	T	IPR036052	Tryptophan synthase beta subunit-like PLP-dependent enzyme	-	MetaCyc: PWY-2229|MetaCyc: PWY-2467|MetaCyc: PWY-3041|MetaCyc: PWY-4502|MetaCyc: PWY-4681|MetaCyc: PWY-4961|MetaCyc: PWY-4985|MetaCyc: PWY-5061|MetaCyc: PWY-5197|MetaCyc: PWY-5367|MetaCyc: PWY-5408|MetaCyc: PWY-5409|MetaCyc: PWY-5410|MetaCyc: PWY-5414|MetaCyc: PWY-5644|MetaCyc: PWY-5725|MetaCyc: PWY-5780|MetaCyc: PWY-5802|MetaCyc: PWY-5815|MetaCyc: PWY-5816|MetaCyc: PWY-5817|MetaCyc: PWY-5893|Met…
g2633.t1	53be802e07995f340116b1c861ec0bdf	732	CDD	cd06446	Trp-synth_B	353	715	0	T	IPR006654	Tryptophan synthase, beta chain	GO:0004834|GO:0006568	-
g2633.t1	53be802e07995f340116b1c861ec0bdf	732	Gene3D	G3DSA:3.40.50.1100	-	382	712	1.2e-187	T	IPR036052	Tryptophan synthase beta subunit-like PLP-dependent enzyme	-	MetaCyc: PWY-2229|MetaCyc: PWY-2467|MetaCyc: PWY-3041|MetaCyc: PWY-4502|MetaCyc: PWY-4681|MetaCyc: PWY-4961|MetaCyc: PWY-4985|MetaCyc: PWY-5061|MetaCyc: PWY-5197|MetaCyc: PWY-5367|MetaCyc: PWY-5408|MetaCyc: PWY-5409|MetaCyc: PWY-5410|MetaCyc: PWY-5414|MetaCyc: PWY-5644|MetaCyc: PWY-5725|MetaCyc: PWY-5780|MetaCyc: PWY-5802|MetaCyc: PWY-5815|MetaCyc: PWY-5816|MetaCyc: PWY-5817|MetaCyc: PWY-5893|Met…
g2633.t1	53be802e07995f340116b1c861ec0bdf	732	TIGRFAM	TIGR00263	trpB: tryptophan synthase, beta subunit	336	718	2.3e-177	T	IPR006654	Tryptophan synthase, beta chain	GO:0004834|GO:0006568	-
g2633.t1	53be802e07995f340116b1c861ec0bdf	732	PANTHER	PTHR48077:SF3	TRYPTOPHAN SYNTHASE	245	721	4.5e-207	T	-	-
g2168.t1	881cc93e53018c03c9df9c1ed5db0d0f	313	MobiDBLite	mobidb-lite	consensus disorder prediction	241	255	-	T	-	-
g2168.t1	881cc93e53018c03c9df9c1ed5db0d0f	313	MobiDBLite	mobidb-lite	consensus disorder prediction	196	233	-	T	-	-
g2168.t1	881cc93e53018c03c9df9c1ed5db0d0f	313	MobiDBLite	mobidb-lite	consensus disorder prediction	187	290	-	T	-	-
g8048.t1	1d3bf7ca45e314cec57de270bfe43b52	488	PIRSF	PIRSF017259	tRNA_Mtase_TRM11	1	453	3.7e-166	T	-	-
g8048.t1	1d3bf7ca45e314cec57de270bfe43b52	488	ProSitePatterns	PS00092	N-6 Adenine-specific DNA methylases signature.	298	304	-	T	IPR002052	DNA methylase, N-6 adenine-specific, conserved site	GO:0003676|GO:0008168|GO:0032259	MetaCyc: PWY-1061|MetaCyc: PWY-2083|MetaCyc: PWY-3542|MetaCyc: PWY-4021|MetaCyc: PWY-5041|MetaCyc: PWY-5059|MetaCyc: PWY-5105|MetaCyc: PWY-5209|MetaCyc: PWY-5287|MetaCyc: PWY-5301|MetaCyc: PWY-5305|MetaCyc: PWY-5479|MetaCyc: PWY-5665|MetaCyc: PWY-5729|MetaCyc: PWY-5748|MetaCyc: PWY-5765|MetaCyc: PWY-5773|MetaCyc: PWY-5846|MetaCyc: PWY-5975|MetaCyc: PWY-5987|MetaCyc: PWY-601|MetaCyc: PWY-6045|Meta…
g8048.t1	1d3bf7ca45e314cec57de270bfe43b52	488	PANTHER	PTHR13370:SF3	TRNA (GUANINE(10)-N2)-METHYLTRANSFERASE HOMOLOG	4	421	1.6e-105	T	-	-
g8048.t1	1d3bf7ca45e314cec57de270bfe43b52	488	Gene3D	G3DSA:3.40.50.150	Vaccinia Virus protein VP39	177	348	1.1e-20	T	IPR029063	S-adenosyl-L-methionine-dependent methyltransferase superfamily	-	MetaCyc: PWY-1061|MetaCyc: PWY-1121|MetaCyc: PWY-1186|MetaCyc: PWY-1422|MetaCyc: PWY-1581|MetaCyc: PWY-1921|MetaCyc: PWY-2002|MetaCyc: PWY-2083|MetaCyc: PWY-2181|MetaCyc: PWY-2229|MetaCyc: PWY-2321|MetaCyc: PWY-2343|MetaCyc: PWY-2467|MetaCyc: PWY-2541|MetaCyc: PWY-2601|MetaCyc: PWY-3162|MetaCyc: PWY-321|MetaCyc: PWY-3261|MetaCyc: PWY-3385|MetaCyc: PWY-3542|MetaCyc: PWY-3581|MetaCyc: PWY-361|MetaC…
g8048.t1	1d3bf7ca45e314cec57de270bfe43b52	488	PANTHER	PTHR13370	RNA METHYLASE-RELATED	4	421	1.6e-105	T	-	-
g8048.t1	1d3bf7ca45e314cec57de270bfe43b52	488	MobiDBLite	mobidb-lite	consensus disorder prediction	463	488	-	T	-	-
g8048.t1	1d3bf7ca45e314cec57de270bfe43b52	488	SUPERFAMILY	SSF53335	S-adenosyl-L-methionine-dependent methyltransferases	116	399	1.06e-19	T	IPR029063	S-adenosyl-L-methionine-dependent methyltransferase superfamily	-	MetaCyc: PWY-1061|MetaCyc: PWY-1121|MetaCyc: PWY-1186|MetaCyc: PWY-1422|MetaCyc: PWY-1581|MetaCyc: PWY-1921|MetaCyc: PWY-2002|MetaCyc: PWY-2083|MetaCyc: PWY-2181|MetaCyc: PWY-2229|MetaCyc: PWY-2321|MetaCyc: PWY-2343|MetaCyc: PWY-2467|MetaCyc: PWY-2541|MetaCyc: PWY-2601|MetaCyc: PWY-3162|MetaCyc: PWY-321|MetaCyc: PWY-3261|MetaCyc: PWY-3385|MetaCyc: PWY-3542|MetaCyc: PWY-3581|MetaCyc: PWY-361|MetaC…
g8048.t1	1d3bf7ca45e314cec57de270bfe43b52	488	ProSiteProfiles	PS51627	tRNA methyltransferase 11 (TRM11) (EC 2.1.1.-) family profile.	3	485	115.602	T	IPR016691	tRNA guanosine-2'-O-methyltransferase, TRM11	GO:0008168	MetaCyc: PWY-1061|MetaCyc: PWY-2083|MetaCyc: PWY-3542|MetaCyc: PWY-4021|MetaCyc: PWY-5041|MetaCyc: PWY-5059|MetaCyc: PWY-5105|MetaCyc: PWY-5209|MetaCyc: PWY-5287|MetaCyc: PWY-5301|MetaCyc: PWY-5305|MetaCyc: PWY-5479|MetaCyc: PWY-5665|MetaCyc: PWY-5729|MetaCyc: PWY-5748|MetaCyc: PWY-5765|MetaCyc: PWY-5773|MetaCyc: PWY-5846|MetaCyc: PWY-5975|MetaCyc: PWY-5987|MetaCyc: PWY-601|MetaCyc: PWY-6045|Meta…
g2174.t1	c93197aee7afa2423418d6b40eb5cb7b	176	Coils	Coil	Coil	135	162	-	T	-	-
g2174.t1	c93197aee7afa2423418d6b40eb5cb7b	176	MobiDBLite	mobidb-lite	consensus disorder prediction	1	66	-	T	-	-
g2174.t1	c93197aee7afa2423418d6b40eb5cb7b	176	MobiDBLite	mobidb-lite	consensus disorder prediction	1	45	-	T	-	-
g10421.t1	42a8212c3670cac3ddc36aee55696194	433	MobiDBLite	mobidb-lite	consensus disorder prediction	241	263	-	T	-	-
g10421.t1	42a8212c3670cac3ddc36aee55696194	433	MobiDBLite	mobidb-lite	consensus disorder prediction	300	317	-	T	-	-
g10421.t1	42a8212c3670cac3ddc36aee55696194	433	MobiDBLite	mobidb-lite	consensus disorder prediction	291	324	-	T	-	-
g10421.t1	42a8212c3670cac3ddc36aee55696194	433	MobiDBLite	mobidb-lite	consensus disorder prediction	241	265	-	T	-	-
g9481.t1	2fa8c1c696ad8e20e9050b2298d73eea	328	PRINTS	PR01798	Succinyl-CoA synthase signature	274	291	1.5e-37	T	-	-
g9481.t1	2fa8c1c696ad8e20e9050b2298d73eea	328	PRINTS	PR01798	Succinyl-CoA synthase signature	209	227	1.5e-37	T	-	-
g9481.t1	2fa8c1c696ad8e20e9050b2298d73eea	328	PRINTS	PR01798	Succinyl-CoA synthase signature	113	130	1.5e-37	T	-	-
g9481.t1	2fa8c1c696ad8e20e9050b2298d73eea	328	PRINTS	PR01798	Succinyl-CoA synthase signature	240	253	1.5e-37	T	-	-
g9481.t1	2fa8c1c696ad8e20e9050b2298d73eea	328	SMART	SM00881	CoA_binding_2	35	131	3.1e-26	T	IPR003781	CoA-binding	-	MetaCyc: PWY-1121|MetaCyc: PWY-1622|MetaCyc: PWY-301|MetaCyc: PWY-361|MetaCyc: PWY-4801|MetaCyc: PWY-4922|MetaCyc: PWY-5048|MetaCyc: PWY-5059|MetaCyc: PWY-5103|MetaCyc: PWY-5129|MetaCyc: PWY-5136|MetaCyc: PWY-5139|MetaCyc: PWY-5172|MetaCyc: PWY-5209|MetaCyc: PWY-5268|MetaCyc: PWY-5284|MetaCyc: PWY-5292|MetaCyc: PWY-5307|MetaCyc: PWY-5313|MetaCyc: PWY-5353|MetaCyc: PWY-5392|MetaCyc: PWY-5400|MetaC…
g9481.t1	2fa8c1c696ad8e20e9050b2298d73eea	328	Gene3D	G3DSA:3.40.50.720	-	28	152	6.8e-52	T	-	-
g9481.t1	2fa8c1c696ad8e20e9050b2298d73eea	328	SUPERFAMILY	SSF51735	NAD(P)-binding Rossmann-fold domains	27	154	3.69e-41	T	IPR036291	NAD(P)-binding domain superfamily	-	MetaCyc: PWY-0|MetaCyc: PWY-1042|MetaCyc: PWY-1121|MetaCyc: PWY-1186|MetaCyc: PWY-1361|MetaCyc: PWY-1622|MetaCyc: PWY-1722|MetaCyc: PWY-1723|MetaCyc: PWY-1801|MetaCyc: PWY-181|MetaCyc: PWY-1881|MetaCyc: PWY-1921|MetaCyc: PWY-2161|MetaCyc: PWY-2181|MetaCyc: PWY-2201|MetaCyc: PWY-2221|MetaCyc: PWY-2229|MetaCyc: PWY-2261|MetaCyc: PWY-2301|MetaCyc: PWY-2343|MetaCyc: PWY-241|MetaCyc: PWY-2463|MetaCyc:…
g9481.t1	2fa8c1c696ad8e20e9050b2298d73eea	328	Hamap	MF_01988	Succinate--CoA ligase [ADP-forming] subunit alpha [sucD].	32	322	40.5719	T	IPR005810	Succinyl-CoA ligase, alpha subunit	GO:0003824	MetaCyc: PWY-1622|MetaCyc: PWY-5392|MetaCyc: PWY-5537|MetaCyc: PWY-5538|MetaCyc: PWY-5690|MetaCyc: PWY-5741|MetaCyc: PWY-5749|MetaCyc: PWY-5913|MetaCyc: PWY-6728|MetaCyc: PWY-6969|MetaCyc: PWY-7384|Reactome: R-CEL-71403|Reactome: R-DDI-71403|Reactome: R-DME-71403|Reactome: R-HSA-71403|Reactome: R-MMU-71403|Reactome: R-RNO-71403|Reactome: R-SCE-71403|Reactome: R-SPO-71403
g9481.t1	2fa8c1c696ad8e20e9050b2298d73eea	328	Pfam	PF00549	CoA-ligase	183	305	7.7e-24	T	IPR005811	ATP-citrate lyase/succinyl-CoA ligase	GO:0003824	MetaCyc: PWY-1622|MetaCyc: PWY-5172|MetaCyc: PWY-5392|MetaCyc: PWY-5537|MetaCyc: PWY-5538|MetaCyc: PWY-5690|MetaCyc: PWY-5741|MetaCyc: PWY-5749|MetaCyc: PWY-5913|MetaCyc: PWY-6728|MetaCyc: PWY-6969|MetaCyc: PWY-7384|Reactome: R-CEL-6798695|Reactome: R-CEL-71403|Reactome: R-CEL-75105|Reactome: R-DDI-6798695|Reactome: R-DDI-71403|Reactome: R-DDI-75105|Reactome: R-DME-71403|Reactome: R-HSA-163765|Re…
g9481.t1	2fa8c1c696ad8e20e9050b2298d73eea	328	Pfam	PF02629	CoA binding domain	39	130	2.3e-27	T	IPR003781	CoA-binding	-	MetaCyc: PWY-1121|MetaCyc: PWY-1622|MetaCyc: PWY-301|MetaCyc: PWY-361|MetaCyc: PWY-4801|MetaCyc: PWY-4922|MetaCyc: PWY-5048|MetaCyc: PWY-5059|MetaCyc: PWY-5103|MetaCyc: PWY-5129|MetaCyc: PWY-5136|MetaCyc: PWY-5139|MetaCyc: PWY-5172|MetaCyc: PWY-5209|MetaCyc: PWY-5268|MetaCyc: PWY-5284|MetaCyc: PWY-5292|MetaCyc: PWY-5307|MetaCyc: PWY-5313|MetaCyc: PWY-5353|MetaCyc: PWY-5392|MetaCyc: PWY-5400|MetaC…
g9481.t1	2fa8c1c696ad8e20e9050b2298d73eea	328	Gene3D	G3DSA:3.40.50.261	-	153	328	8e-74	T	IPR016102	Succinyl-CoA synthetase-like	-	MetaCyc: PWY-1121|MetaCyc: PWY-1622|MetaCyc: PWY-301|MetaCyc: PWY-361|MetaCyc: PWY-4801|MetaCyc: PWY-4922|MetaCyc: PWY-5048|MetaCyc: PWY-5059|MetaCyc: PWY-5129|MetaCyc: PWY-5136|MetaCyc: PWY-5139|MetaCyc: PWY-5172|MetaCyc: PWY-5209|MetaCyc: PWY-5268|MetaCyc: PWY-5284|MetaCyc: PWY-5292|MetaCyc: PWY-5307|MetaCyc: PWY-5313|MetaCyc: PWY-5353|MetaCyc: PWY-5392|MetaCyc: PWY-5400|MetaCyc: PWY-5437|MetaC…
g9481.t1	2fa8c1c696ad8e20e9050b2298d73eea	328	PIRSF	PIRSF001553	SucCS_alpha	29	325	1e-123	T	IPR005810	Succinyl-CoA ligase, alpha subunit	GO:0003824	MetaCyc: PWY-1622|MetaCyc: PWY-5392|MetaCyc: PWY-5537|MetaCyc: PWY-5538|MetaCyc: PWY-5690|MetaCyc: PWY-5741|MetaCyc: PWY-5749|MetaCyc: PWY-5913|MetaCyc: PWY-6728|MetaCyc: PWY-6969|MetaCyc: PWY-7384|Reactome: R-CEL-71403|Reactome: R-DDI-71403|Reactome: R-DME-71403|Reactome: R-HSA-71403|Reactome: R-MMU-71403|Reactome: R-RNO-71403|Reactome: R-SCE-71403|Reactome: R-SPO-71403
g9481.t1	2fa8c1c696ad8e20e9050b2298d73eea	328	TIGRFAM	TIGR01019	sucCoAalpha: succinate-CoA ligase, alpha subunit	36	319	5.8e-127	T	IPR005810	Succinyl-CoA ligase, alpha subunit	GO:0003824	MetaCyc: PWY-1622|MetaCyc: PWY-5392|MetaCyc: PWY-5537|MetaCyc: PWY-5538|MetaCyc: PWY-5690|MetaCyc: PWY-5741|MetaCyc: PWY-5749|MetaCyc: PWY-5913|MetaCyc: PWY-6728|MetaCyc: PWY-6969|MetaCyc: PWY-7384|Reactome: R-CEL-71403|Reactome: R-DDI-71403|Reactome: R-DME-71403|Reactome: R-HSA-71403|Reactome: R-MMU-71403|Reactome: R-RNO-71403|Reactome: R-SCE-71403|Reactome: R-SPO-71403
g9481.t1	2fa8c1c696ad8e20e9050b2298d73eea	328	PANTHER	PTHR11117	SUCCINYL-COA LIGASE SUBUNIT ALPHA	17	324	1.7e-149	T	-	-
g9481.t1	2fa8c1c696ad8e20e9050b2298d73eea	328	ProSitePatterns	PS01216	ATP-citrate lyase / succinyl-CoA ligases family signature 1.	184	213	-	T	IPR033847	ATP-citrate lyase/succinyl-CoA ligase, conserved site	-	MetaCyc: PWY-1622|MetaCyc: PWY-5172|MetaCyc: PWY-5392|MetaCyc: PWY-5537|MetaCyc: PWY-5538|MetaCyc: PWY-5690|MetaCyc: PWY-5741|MetaCyc: PWY-5749|MetaCyc: PWY-5913|MetaCyc: PWY-6728|MetaCyc: PWY-6969|MetaCyc: PWY-7384|Reactome: R-CEL-6798695|Reactome: R-CEL-71403|Reactome: R-CEL-75105|Reactome: R-DDI-6798695|Reactome: R-DDI-71403|Reactome: R-DDI-75105|Reactome: R-DME-71403|Reactome: R-HSA-163765|Re…
g9481.t1	2fa8c1c696ad8e20e9050b2298d73eea	328	ProSitePatterns	PS00399	ATP-citrate lyase / succinyl-CoA ligases family active site.	270	283	-	T	IPR017440	ATP-citrate lyase/succinyl-CoA ligase, active site	-	MetaCyc: PWY-1622|MetaCyc: PWY-5172|MetaCyc: PWY-5392|MetaCyc: PWY-5537|MetaCyc: PWY-5538|MetaCyc: PWY-5690|MetaCyc: PWY-5741|MetaCyc: PWY-5749|MetaCyc: PWY-5913|MetaCyc: PWY-6728|MetaCyc: PWY-6969|MetaCyc: PWY-7384|Reactome: R-CEL-6798695|Reactome: R-CEL-71403|Reactome: R-CEL-75105|Reactome: R-DDI-6798695|Reactome: R-DDI-71403|Reactome: R-DDI-75105|Reactome: R-DME-71403|Reactome: R-HSA-163765|Re…
g9481.t1	2fa8c1c696ad8e20e9050b2298d73eea	328	SUPERFAMILY	SSF52210	Succinyl-CoA synthetase domains	155	316	1.57e-54	T	IPR016102	Succinyl-CoA synthetase-like	-	MetaCyc: PWY-1121|MetaCyc: PWY-1622|MetaCyc: PWY-301|MetaCyc: PWY-361|MetaCyc: PWY-4801|MetaCyc: PWY-4922|MetaCyc: PWY-5048|MetaCyc: PWY-5059|MetaCyc: PWY-5129|MetaCyc: PWY-5136|MetaCyc: PWY-5139|MetaCyc: PWY-5172|MetaCyc: PWY-5209|MetaCyc: PWY-5268|MetaCyc: PWY-5284|MetaCyc: PWY-5292|MetaCyc: PWY-5307|MetaCyc: PWY-5313|MetaCyc: PWY-5353|MetaCyc: PWY-5392|MetaCyc: PWY-5400|MetaCyc: PWY-5437|MetaC…
g810.t1	7bb5d269ed6775ad81d0486a9d6f015a	230	PANTHER	PTHR24073:SF1147	SMALL MONOMERIC GTPASE, PUTATIVE (AFU_ORTHOLOGUE AFUA_3G05770)-RELATED	2	183	3.3e-96	T	-	-
g810.t1	7bb5d269ed6775ad81d0486a9d6f015a	230	Gene3D	G3DSA:3.40.50.300	-	1	181	1.3e-51	T	IPR027417	P-loop containing nucleoside triphosphate hydrolase	-	MetaCyc: PWY-102|MetaCyc: PWY-1061|MetaCyc: PWY-1187|MetaCyc: PWY-1281|MetaCyc: PWY-1722|MetaCyc: PWY-181|MetaCyc: PWY-1822|MetaCyc: PWY-2083|MetaCyc: PWY-2161|MetaCyc: PWY-2201|MetaCyc: PWY-2681|MetaCyc: PWY-2781|MetaCyc: PWY-2821|MetaCyc: PWY-3542|MetaCyc: PWY-361|MetaCyc: PWY-3841|MetaCyc: PWY-3961|MetaCyc: PWY-4002|MetaCyc: PWY-4021|MetaCyc: PWY-4061|MetaCyc: PWY-4801|MetaCyc: PWY-4922|MetaCy…
g810.t1	7bb5d269ed6775ad81d0486a9d6f015a	230	Pfam	PF00071	Ras family	10	173	4.9e-41	T	IPR001806	Small GTPase	GO:0003924|GO:0005525	MetaCyc: PWY-5757|MetaCyc: PWY-6147|MetaCyc: PWY-6383|MetaCyc: PWY-6502|MetaCyc: PWY-6797|MetaCyc: PWY-7206|MetaCyc: PWY-7419|MetaCyc: PWY-7539|MetaCyc: PWY-7719|MetaCyc: PWY-7821|Reactome: R-BTA-114604|Reactome: R-BTA-114608|Reactome: R-BTA-1222556|Reactome: R-BTA-170968|Reactome: R-BTA-170984|Reactome: R-BTA-193634|Reactome: R-BTA-198203|Reactome: R-BTA-354192|Reactome: R-BTA-381676|Reactome: R…
g810.t1	7bb5d269ed6775ad81d0486a9d6f015a	230	SMART	SM00176	ran_sub_2	12	227	0.00076	T	-	-
g810.t1	7bb5d269ed6775ad81d0486a9d6f015a	230	CDD	cd00876	Ras	8	173	8.85807e-66	T	-	-
g810.t1	7bb5d269ed6775ad81d0486a9d6f015a	230	PANTHER	PTHR24073	DRAB5-RELATED	2	183	3.3e-96	T	-	-
g810.t1	7bb5d269ed6775ad81d0486a9d6f015a	230	ProSiteProfiles	PS51421	small GTPase Ras family profile.	2	230	18.6333	T	IPR001806	Small GTPase	GO:0003924|GO:0005525	MetaCyc: PWY-5757|MetaCyc: PWY-6147|MetaCyc: PWY-6383|MetaCyc: PWY-6502|MetaCyc: PWY-6797|MetaCyc: PWY-7206|MetaCyc: PWY-7419|MetaCyc: PWY-7539|MetaCyc: PWY-7719|MetaCyc: PWY-7821|Reactome: R-BTA-114604|Reactome: R-BTA-114608|Reactome: R-BTA-1222556|Reactome: R-BTA-170968|Reactome: R-BTA-170984|Reactome: R-BTA-193634|Reactome: R-BTA-198203|Reactome: R-BTA-354192|Reactome: R-BTA-381676|Reactome: R…
g810.t1	7bb5d269ed6775ad81d0486a9d6f015a	230	MobiDBLite	mobidb-lite	consensus disorder prediction	184	230	-	T	-	-
g810.t1	7bb5d269ed6775ad81d0486a9d6f015a	230	SUPERFAMILY	SSF52540	P-loop containing nucleoside triphosphate hydrolases	1	178	8.24e-43	T	IPR027417	P-loop containing nucleoside triphosphate hydrolase	-	MetaCyc: PWY-102|MetaCyc: PWY-1061|MetaCyc: PWY-1187|MetaCyc: PWY-1281|MetaCyc: PWY-1722|MetaCyc: PWY-181|MetaCyc: PWY-1822|MetaCyc: PWY-2083|MetaCyc: PWY-2161|MetaCyc: PWY-2201|MetaCyc: PWY-2681|MetaCyc: PWY-2781|MetaCyc: PWY-2821|MetaCyc: PWY-3542|MetaCyc: PWY-361|MetaCyc: PWY-3841|MetaCyc: PWY-3961|MetaCyc: PWY-4002|MetaCyc: PWY-4021|MetaCyc: PWY-4061|MetaCyc: PWY-4801|MetaCyc: PWY-4922|MetaCy…
g810.t1	7bb5d269ed6775ad81d0486a9d6f015a	230	SMART	SM00175	rab_sub_5	7	176	5.3e-16	T	-	-
g810.t1	7bb5d269ed6775ad81d0486a9d6f015a	230	ProSiteProfiles	PS51419	small GTPase Rab1 family profile.	2	229	20.2938	T	-	-
g810.t1	7bb5d269ed6775ad81d0486a9d6f015a	230	SMART	SM00174	rho_sub_3	9	176	7.1e-12	T	IPR001806	Small GTPase	GO:0003924|GO:0005525	MetaCyc: PWY-5757|MetaCyc: PWY-6147|MetaCyc: PWY-6383|MetaCyc: PWY-6502|MetaCyc: PWY-6797|MetaCyc: PWY-7206|MetaCyc: PWY-7419|MetaCyc: PWY-7539|MetaCyc: PWY-7719|MetaCyc: PWY-7821|Reactome: R-BTA-114604|Reactome: R-BTA-114608|Reactome: R-BTA-1222556|Reactome: R-BTA-170968|Reactome: R-BTA-170984|Reactome: R-BTA-193634|Reactome: R-BTA-198203|Reactome: R-BTA-354192|Reactome: R-BTA-381676|Reactome: R…
g810.t1	7bb5d269ed6775ad81d0486a9d6f015a	230	MobiDBLite	mobidb-lite	consensus disorder prediction	206	230	-	T	-	-
g810.t1	7bb5d269ed6775ad81d0486a9d6f015a	230	SMART	SM00173	ras_sub_4	9	176	2e-41	T	-	-
g810.t1	7bb5d269ed6775ad81d0486a9d6f015a	230	PRINTS	PR00449	Transforming protein P21 ras signature	151	173	1.2e-26	T	-	-
g810.t1	7bb5d269ed6775ad81d0486a9d6f015a	230	PRINTS	PR00449	Transforming protein P21 ras signature	7	28	1.2e-26	T	-	-
g810.t1	7bb5d269ed6775ad81d0486a9d6f015a	230	PRINTS	PR00449	Transforming protein P21 ras signature	116	129	1.2e-26	T	-	-
g810.t1	7bb5d269ed6775ad81d0486a9d6f015a	230	PRINTS	PR00449	Transforming protein P21 ras signature	47	69	1.2e-26	T	-	-
g810.t1	7bb5d269ed6775ad81d0486a9d6f015a	230	PRINTS	PR00449	Transforming protein P21 ras signature	30	46	1.2e-26	T	-	-
g810.t1	7bb5d269ed6775ad81d0486a9d6f015a	230	TIGRFAM	TIGR00231	small_GTP: small GTP-binding protein domain	5	168	1.5e-22	T	IPR005225	Small GTP-binding protein domain	GO:0005525	MetaCyc: PWY-5278|MetaCyc: PWY-5340|MetaCyc: PWY-6683|MetaCyc: PWY-6932|MetaCyc: PWY-7511|Reactome: R-BTA-114604|Reactome: R-BTA-114608|Reactome: R-BTA-1222556|Reactome: R-BTA-156902|Reactome: R-BTA-170968|Reactome: R-BTA-170984|Reactome: R-BTA-193634|Reactome: R-BTA-198203|Reactome: R-BTA-199992|Reactome: R-BTA-204005|Reactome: R-BTA-2132295|Reactome: R-BTA-354192|Reactome: R-BTA-381676|Reactome…
g3039.t1	ee175bdaa8d38e0683e9d4dcaa937707	668	MobiDBLite	mobidb-lite	consensus disorder prediction	1	38	-	T	-	-
g3039.t1	ee175bdaa8d38e0683e9d4dcaa937707	668	Pfam	PF06985	Heterokaryon incompatibility protein (HET)	100	248	4.1e-23	T	IPR010730	Heterokaryon incompatibility	-	-
g3039.t1	ee175bdaa8d38e0683e9d4dcaa937707	668	MobiDBLite	mobidb-lite	consensus disorder prediction	1	24	-	T	-	-
g3039.t1	ee175bdaa8d38e0683e9d4dcaa937707	668	PANTHER	PTHR33112	DOMAIN PROTEIN, PUTATIVE-RELATED	27	633	3.2e-89	T	-	-
g4888.t1	06be462c60cd5aefc366e4f491724050	667	MobiDBLite	mobidb-lite	consensus disorder prediction	1	97	-	T	-	-
g4888.t1	06be462c60cd5aefc366e4f491724050	667	PANTHER	PTHR47431:SF1	ZN(II)2CYS6 TRANSCRIPTION FACTOR (EUROFUNG)-RELATED	205	625	5.5e-143	T	-	-
g4888.t1	06be462c60cd5aefc366e4f491724050	667	PANTHER	PTHR47431:SF1	ZN(II)2CYS6 TRANSCRIPTION FACTOR (EUROFUNG)-RELATED	71	149	5.5e-143	T	-	-
g4888.t1	06be462c60cd5aefc366e4f491724050	667	MobiDBLite	mobidb-lite	consensus disorder prediction	139	167	-	T	-	-
g4888.t1	06be462c60cd5aefc366e4f491724050	667	ProSiteProfiles	PS50048	Zn(2)-C6 fungal-type DNA-binding domain profile.	102	131	9.765	T	IPR001138	Zn(2)-C6 fungal-type DNA-binding domain	GO:0000981|GO:0006355|GO:0008270	-
g4888.t1	06be462c60cd5aefc366e4f491724050	667	Pfam	PF00172	Fungal Zn(2)-Cys(6) binuclear cluster domain	102	137	5.5e-08	T	IPR001138	Zn(2)-C6 fungal-type DNA-binding domain	GO:0000981|GO:0006355|GO:0008270	-
g4888.t1	06be462c60cd5aefc366e4f491724050	667	SMART	SM00066	gal4_2	97	140	4.6e-10	T	IPR001138	Zn(2)-C6 fungal-type DNA-binding domain	GO:0000981|GO:0006355|GO:0008270	-
g4888.t1	06be462c60cd5aefc366e4f491724050	667	CDD	cd12148	fungal_TF_MHR	226	605	1.16609e-31	T	-	-
g4888.t1	06be462c60cd5aefc366e4f491724050	667	MobiDBLite	mobidb-lite	consensus disorder prediction	149	167	-	T	-	-
g4888.t1	06be462c60cd5aefc366e4f491724050	667	PANTHER	PTHR47431	ZN(II)2CYS6 TRANSCRIPTION FACTOR (EUROFUNG)-RELATED	205	625	5.5e-143	T	-	-
g4888.t1	06be462c60cd5aefc366e4f491724050	667	Pfam	PF04082	Fungal specific transcription factor domain	287	398	6.6e-08	T	IPR007219	Transcription factor domain, fungi	GO:0003677|GO:0006351|GO:0008270	-
g4888.t1	06be462c60cd5aefc366e4f491724050	667	PANTHER	PTHR47431	ZN(II)2CYS6 TRANSCRIPTION FACTOR (EUROFUNG)-RELATED	71	149	5.5e-143	T	-	-
g4888.t1	06be462c60cd5aefc366e4f491724050	667	SUPERFAMILY	SSF57701	Zn2/Cys6 DNA-binding domain	93	139	1.44e-09	T	IPR036864	Zn(2)-C6 fungal-type DNA-binding domain superfamily	GO:0000981|GO:0006355|GO:0008270	-
g4888.t1	06be462c60cd5aefc366e4f491724050	667	ProSitePatterns	PS00463	Zn(2)-C6 fungal-type DNA-binding domain signature.	102	129	-	T	IPR001138	Zn(2)-C6 fungal-type DNA-binding domain	GO:0000981|GO:0006355|GO:0008270	-
g4888.t1	06be462c60cd5aefc366e4f491724050	667	Gene3D	G3DSA:4.10.240.10	-	94	158	2.1e-08	T	IPR036864	Zn(2)-C6 fungal-type DNA-binding domain superfamily	GO:0000981|GO:0006355|GO:0008270	-
g4888.t1	06be462c60cd5aefc366e4f491724050	667	MobiDBLite	mobidb-lite	consensus disorder prediction	31	97	-	T	-	-
g4888.t1	06be462c60cd5aefc366e4f491724050	667	CDD	cd00067	GAL4	99	131	1.3254e-10	T	IPR001138	Zn(2)-C6 fungal-type DNA-binding domain	GO:0000981|GO:0006355|GO:0008270	-
g4055.t1	8eebeeb13148e0668fc7d4cb5bcb5e83	1114	Pfam	PF01593	Flavin containing amine oxidoreductase	601	905	6e-70	T	IPR002937	Amine oxidase	GO:0016491	MetaCyc: PWY-0|MetaCyc: PWY-2|MetaCyc: PWY-2961|MetaCyc: PWY-3161|MetaCyc: PWY-3181|MetaCyc: PWY-3661|MetaCyc: PWY-4722|MetaCyc: PWY-5132|MetaCyc: PWY-5133|MetaCyc: PWY-5175|MetaCyc: PWY-5283|MetaCyc: PWY-5368|MetaCyc: PWY-5748|MetaCyc: PWY-5751|MetaCyc: PWY-5760|MetaCyc: PWY-5775|MetaCyc: PWY-5795|MetaCyc: PWY-5875|MetaCyc: PWY-5947|MetaCyc: PWY-6048|MetaCyc: PWY-6061|MetaCyc: PWY-6117|MetaCyc: …
g4055.t1	8eebeeb13148e0668fc7d4cb5bcb5e83	1114	Pfam	PF01593	Flavin containing amine oxidoreductase	336	462	5.8e-12	T	IPR002937	Amine oxidase	GO:0016491	MetaCyc: PWY-0|MetaCyc: PWY-2|MetaCyc: PWY-2961|MetaCyc: PWY-3161|MetaCyc: PWY-3181|MetaCyc: PWY-3661|MetaCyc: PWY-4722|MetaCyc: PWY-5132|MetaCyc: PWY-5133|MetaCyc: PWY-5175|MetaCyc: PWY-5283|MetaCyc: PWY-5368|MetaCyc: PWY-5748|MetaCyc: PWY-5751|MetaCyc: PWY-5760|MetaCyc: PWY-5775|MetaCyc: PWY-5795|MetaCyc: PWY-5875|MetaCyc: PWY-5947|MetaCyc: PWY-6048|MetaCyc: PWY-6061|MetaCyc: PWY-6117|MetaCyc: …
g4055.t1	8eebeeb13148e0668fc7d4cb5bcb5e83	1114	CDD	cd00084	HMG-box	981	1050	0.00280971	T	-	-
g4055.t1	8eebeeb13148e0668fc7d4cb5bcb5e83	1114	PANTHER	PTHR10742	FLAVIN MONOAMINE OXIDASE	215	909	1.2e-184	T	-	-
g4055.t1	8eebeeb13148e0668fc7d4cb5bcb5e83	1114	MobiDBLite	mobidb-lite	consensus disorder prediction	77	133	-	T	-	-
g4055.t1	8eebeeb13148e0668fc7d4cb5bcb5e83	1114	Gene3D	G3DSA:1.10.30.10	High mobility group box domain	981	1086	1.2e-06	T	IPR036910	High mobility group box domain superfamily	-	Reactome: R-BTA-140342|Reactome: R-BTA-5620971|Reactome: R-BTA-5686938|Reactome: R-BTA-6798695|Reactome: R-CEL-112382|Reactome: R-CEL-140342|Reactome: R-CEL-163282|Reactome: R-CEL-201722|Reactome: R-CEL-3769402|Reactome: R-CEL-4086398|Reactome: R-CEL-4641265|Reactome: R-CEL-5620971|Reactome: R-CEL-5686938|Reactome: R-CEL-674695|Reactome: R-CEL-6796648|Reactome: R-CEL-6798695|Reactome: R-CEL-68047…
g4055.t1	8eebeeb13148e0668fc7d4cb5bcb5e83	1114	Gene3D	G3DSA:3.90.660.10	-	668	859	2e-46	T	-	-
g4055.t1	8eebeeb13148e0668fc7d4cb5bcb5e83	1114	Pfam	PF04433	SWIRM domain	227	304	5.1e-14	T	IPR007526	SWIRM domain	GO:0005515	Reactome: R-CEL-3214842|Reactome: R-DME-3214815|Reactome: R-DME-5625886|Reactome: R-DME-9018519|Reactome: R-DME-983231|Reactome: R-DRE-5689901|Reactome: R-HSA-3214815|Reactome: R-HSA-3214842|Reactome: R-HSA-3214847|Reactome: R-HSA-3214858|Reactome: R-HSA-5625886|Reactome: R-HSA-5689603|Reactome: R-HSA-5689901|Reactome: R-HSA-8939243|Reactome: R-HSA-8943724|Reactome: R-HSA-9018519|Reactome: R-HSA-…
g4055.t1	8eebeeb13148e0668fc7d4cb5bcb5e83	1114	ProSiteProfiles	PS50118	HMG boxes A and B DNA-binding domains profile.	985	1065	8.67791	T	IPR009071	High mobility group box domain	-	Reactome: R-BTA-140342|Reactome: R-BTA-5620971|Reactome: R-BTA-5686938|Reactome: R-BTA-6798695|Reactome: R-CEL-112382|Reactome: R-CEL-140342|Reactome: R-CEL-163282|Reactome: R-CEL-201722|Reactome: R-CEL-3769402|Reactome: R-CEL-4086398|Reactome: R-CEL-4641265|Reactome: R-CEL-5620971|Reactome: R-CEL-5686938|Reactome: R-CEL-674695|Reactome: R-CEL-6796648|Reactome: R-CEL-6798695|Reactome: R-CEL-68047…
g4055.t1	8eebeeb13148e0668fc7d4cb5bcb5e83	1114	SUPERFAMILY	SSF51905	FAD/NAD(P)-binding domain	326	908	1.38e-67	T	IPR036188	FAD/NAD(P)-binding domain superfamily	-	MetaCyc: PWY-0|MetaCyc: PWY-101|MetaCyc: PWY-1061|MetaCyc: PWY-1121|MetaCyc: PWY-1186|MetaCyc: PWY-1187|MetaCyc: PWY-1381|MetaCyc: PWY-2|MetaCyc: PWY-2083|MetaCyc: PWY-2181|MetaCyc: PWY-2229|MetaCyc: PWY-2261|MetaCyc: PWY-2421|MetaCyc: PWY-2467|MetaCyc: PWY-2541|MetaCyc: PWY-2582|MetaCyc: PWY-2601|MetaCyc: PWY-2681|MetaCyc: PWY-2724|MetaCyc: PWY-282|MetaCyc: PWY-2841|MetaCyc: PWY-2961|MetaCyc: PW…
g4055.t1	8eebeeb13148e0668fc7d4cb5bcb5e83	1114	SUPERFAMILY	SSF46689	Homeodomain-like	217	313	2.6e-23	T	IPR009057	Homeobox-like domain superfamily	-	MetaCyc: PWY-2722|MetaCyc: PWY-2723|MetaCyc: PWY-361|MetaCyc: PWY-4801|MetaCyc: PWY-4922|MetaCyc: PWY-5048|MetaCyc: PWY-5059|MetaCyc: PWY-5129|MetaCyc: PWY-5139|MetaCyc: PWY-5209|MetaCyc: PWY-5268|MetaCyc: PWY-5284|MetaCyc: PWY-5292|MetaCyc: PWY-5307|MetaCyc: PWY-5313|MetaCyc: PWY-5353|MetaCyc: PWY-5400|MetaCyc: PWY-5437|MetaCyc: PWY-5473|MetaCyc: PWY-5475|MetaCyc: PWY-5477|MetaCyc: PWY-5514|Meta…
g4055.t1	8eebeeb13148e0668fc7d4cb5bcb5e83	1114	SUPERFAMILY	SSF47095	HMG-box	989	1068	2.62e-06	T	IPR036910	High mobility group box domain superfamily	-	Reactome: R-BTA-140342|Reactome: R-BTA-5620971|Reactome: R-BTA-5686938|Reactome: R-BTA-6798695|Reactome: R-CEL-112382|Reactome: R-CEL-140342|Reactome: R-CEL-163282|Reactome: R-CEL-201722|Reactome: R-CEL-3769402|Reactome: R-CEL-4086398|Reactome: R-CEL-4641265|Reactome: R-CEL-5620971|Reactome: R-CEL-5686938|Reactome: R-CEL-674695|Reactome: R-CEL-6796648|Reactome: R-CEL-6798695|Reactome: R-CEL-68047…
g4055.t1	8eebeeb13148e0668fc7d4cb5bcb5e83	1114	SUPERFAMILY	SSF54373	FAD-linked reductases, C-terminal domain	734	856	1.7e-28	T	-	-
g4055.t1	8eebeeb13148e0668fc7d4cb5bcb5e83	1114	MobiDBLite	mobidb-lite	consensus disorder prediction	159	176	-	T	-	-
g4055.t1	8eebeeb13148e0668fc7d4cb5bcb5e83	1114	MobiDBLite	mobidb-lite	consensus disorder prediction	157	192	-	T	-	-
g4055.t1	8eebeeb13148e0668fc7d4cb5bcb5e83	1114	Gene3D	G3DSA:1.10.10.10	-	219	314	9.1e-18	T	IPR036388	Winged helix-like DNA-binding domain superfamily	-	MetaCyc: PWY-1061|MetaCyc: PWY-1121|MetaCyc: PWY-1186|MetaCyc: PWY-2002|MetaCyc: PWY-2083|MetaCyc: PWY-2181|MetaCyc: PWY-2229|MetaCyc: PWY-2321|MetaCyc: PWY-2467|MetaCyc: PWY-2722|MetaCyc: PWY-2723|MetaCyc: PWY-3385|MetaCyc: PWY-3542|MetaCyc: PWY-3581|MetaCyc: PWY-361|MetaCyc: PWY-3901|MetaCyc: PWY-4021|MetaCyc: PWY-4061|MetaCyc: PWY-4201|MetaCyc: PWY-4801|MetaCyc: PWY-4922|MetaCyc: PWY-5024|Meta…
g4055.t1	8eebeeb13148e0668fc7d4cb5bcb5e83	1114	ProSiteProfiles	PS50934	SWIRM domain profile.	218	313	12.0002	T	IPR007526	SWIRM domain	GO:0005515	Reactome: R-CEL-3214842|Reactome: R-DME-3214815|Reactome: R-DME-5625886|Reactome: R-DME-9018519|Reactome: R-DME-983231|Reactome: R-DRE-5689901|Reactome: R-HSA-3214815|Reactome: R-HSA-3214842|Reactome: R-HSA-3214847|Reactome: R-HSA-3214858|Reactome: R-HSA-5625886|Reactome: R-HSA-5689603|Reactome: R-HSA-5689901|Reactome: R-HSA-8939243|Reactome: R-HSA-8943724|Reactome: R-HSA-9018519|Reactome: R-HSA-…
g4055.t1	8eebeeb13148e0668fc7d4cb5bcb5e83	1114	MobiDBLite	mobidb-lite	consensus disorder prediction	57	144	-	T	-	-
g4055.t1	8eebeeb13148e0668fc7d4cb5bcb5e83	1114	Gene3D	G3DSA:3.50.50.60	-	860	915	1.6e-07	T	IPR036188	FAD/NAD(P)-binding domain superfamily	-	MetaCyc: PWY-0|MetaCyc: PWY-101|MetaCyc: PWY-1061|MetaCyc: PWY-1121|MetaCyc: PWY-1186|MetaCyc: PWY-1187|MetaCyc: PWY-1381|MetaCyc: PWY-2|MetaCyc: PWY-2083|MetaCyc: PWY-2181|MetaCyc: PWY-2229|MetaCyc: PWY-2261|MetaCyc: PWY-2421|MetaCyc: PWY-2467|MetaCyc: PWY-2541|MetaCyc: PWY-2582|MetaCyc: PWY-2601|MetaCyc: PWY-2681|MetaCyc: PWY-2724|MetaCyc: PWY-282|MetaCyc: PWY-2841|MetaCyc: PWY-2961|MetaCyc: PW…
g4055.t1	8eebeeb13148e0668fc7d4cb5bcb5e83	1114	Gene3D	G3DSA:3.50.50.60	-	323	477	9.5e-16	T	IPR036188	FAD/NAD(P)-binding domain superfamily	-	MetaCyc: PWY-0|MetaCyc: PWY-101|MetaCyc: PWY-1061|MetaCyc: PWY-1121|MetaCyc: PWY-1186|MetaCyc: PWY-1187|MetaCyc: PWY-1381|MetaCyc: PWY-2|MetaCyc: PWY-2083|MetaCyc: PWY-2181|MetaCyc: PWY-2229|MetaCyc: PWY-2261|MetaCyc: PWY-2421|MetaCyc: PWY-2467|MetaCyc: PWY-2541|MetaCyc: PWY-2582|MetaCyc: PWY-2601|MetaCyc: PWY-2681|MetaCyc: PWY-2724|MetaCyc: PWY-282|MetaCyc: PWY-2841|MetaCyc: PWY-2961|MetaCyc: PW…
g4055.t1	8eebeeb13148e0668fc7d4cb5bcb5e83	1114	PANTHER	PTHR10742:SF397	LYSINE-SPECIFIC HISTONE DEMETHYLASE 1A	215	909	1.2e-184	T	-	-
g11294.t2	6ec6383b1563c0ae154d7b270bfb34e1	321	CDD	cd03444	Thioesterase_II_repeat1	210	310	1.27451e-19	T	-	-
g11294.t2	6ec6383b1563c0ae154d7b270bfb34e1	321	PANTHER	PTHR11066	ACYL-COA THIOESTERASE	2	314	1.9e-89	T	IPR003703	Acyl-CoA thioesterase	GO:0006637|GO:0047617	MetaCyc: PWY-1121|MetaCyc: PWY-321|MetaCyc: PWY-5148|MetaCyc: PWY-5972|MetaCyc: PWY-5994|MetaCyc: PWY-5996|MetaCyc: PWY-6733|MetaCyc: PWY-6876|MetaCyc: PWY-735|MetaCyc: PWY-7723|MetaCyc: PWY-7913|Reactome: R-HSA-193368|Reactome: R-HSA-2046106|Reactome: R-HSA-389887|Reactome: R-HSA-390247|Reactome: R-HSA-9033241|Reactome: R-MMU-193368|Reactome: R-MMU-2046106|Reactome: R-MMU-389887|Reactome: R-MMU-…
g11294.t2	6ec6383b1563c0ae154d7b270bfb34e1	321	Pfam	PF13622	Thioesterase-like superfamily	26	309	1.5e-46	T	-	-
g11294.t2	6ec6383b1563c0ae154d7b270bfb34e1	321	Gene3D	G3DSA:2.40.160.210	-	1	320	5.1e-61	T	IPR042171	Acyl-CoA thioesterase, double hotdog domain	-	MetaCyc: PWY-1121|MetaCyc: PWY-321|MetaCyc: PWY-5109|MetaCyc: PWY-5148|MetaCyc: PWY-5972|MetaCyc: PWY-5994|MetaCyc: PWY-5996|MetaCyc: PWY-6322|MetaCyc: PWY-6585|MetaCyc: PWY-6733|MetaCyc: PWY-6876|MetaCyc: PWY-6917|MetaCyc: PWY-6948|MetaCyc: PWY-6995|MetaCyc: PWY-6997|MetaCyc: PWY-7007|MetaCyc: PWY-7292|MetaCyc: PWY-735|MetaCyc: PWY-7401|MetaCyc: PWY-7402|MetaCyc: PWY-7690|MetaCyc: PWY-7706|MetaC…
g11294.t2	6ec6383b1563c0ae154d7b270bfb34e1	321	SUPERFAMILY	SSF54637	Thioesterase/thiol ester dehydrase-isomerase	156	312	3.57e-22	T	IPR029069	HotDog domain superfamily	-	MetaCyc: PWY-1121|MetaCyc: PWY-2229|MetaCyc: PWY-2467|MetaCyc: PWY-321|MetaCyc: PWY-3602|MetaCyc: PWY-361|MetaCyc: PWY-4361|MetaCyc: PWY-4381|MetaCyc: PWY-4801|MetaCyc: PWY-4922|MetaCyc: PWY-5048|MetaCyc: PWY-5059|MetaCyc: PWY-5061|MetaCyc: PWY-5109|MetaCyc: PWY-5129|MetaCyc: PWY-5138|MetaCyc: PWY-5139|MetaCyc: PWY-5142|MetaCyc: PWY-5147|MetaCyc: PWY-5148|MetaCyc: PWY-5209|MetaCyc: PWY-5268|MetaC…
g11294.t2	6ec6383b1563c0ae154d7b270bfb34e1	321	CDD	cd03445	Thioesterase_II_repeat2	12	114	1.93282e-21	T	-	-
g11294.t2	6ec6383b1563c0ae154d7b270bfb34e1	321	SUPERFAMILY	SSF54637	Thioesterase/thiol ester dehydrase-isomerase	2	117	5.65e-22	T	IPR029069	HotDog domain superfamily	-	MetaCyc: PWY-1121|MetaCyc: PWY-2229|MetaCyc: PWY-2467|MetaCyc: PWY-321|MetaCyc: PWY-3602|MetaCyc: PWY-361|MetaCyc: PWY-4361|MetaCyc: PWY-4381|MetaCyc: PWY-4801|MetaCyc: PWY-4922|MetaCyc: PWY-5048|MetaCyc: PWY-5059|MetaCyc: PWY-5061|MetaCyc: PWY-5109|MetaCyc: PWY-5129|MetaCyc: PWY-5138|MetaCyc: PWY-5139|MetaCyc: PWY-5142|MetaCyc: PWY-5147|MetaCyc: PWY-5148|MetaCyc: PWY-5209|MetaCyc: PWY-5268|MetaC…
g11294.t2	6ec6383b1563c0ae154d7b270bfb34e1	321	PANTHER	PTHR11066:SF35	-	2	314	1.9e-89	T	-	-
g9505.t1	e896d182a0a0e65e44f1189aaeb085ec	471	PANTHER	PTHR13878:SF62	ALCOHOL OXIDASE, PUTATIVE (AFU_ORTHOLOGUE AFUA_1G01180)-RELATED	1	463	5.6e-176	T	-	-
g9505.t1	e896d182a0a0e65e44f1189aaeb085ec	471	Pfam	PF08031	Berberine and berberine like	412	454	3.5e-10	T	IPR012951	Berberine/berberine-like	GO:0016491|GO:0050660	MetaCyc: PWY-1121|MetaCyc: PWY-1186|MetaCyc: PWY-2541|MetaCyc: PWY-2601|MetaCyc: PWY-2724|MetaCyc: PWY-3162|MetaCyc: PWY-321|MetaCyc: PWY-3261|MetaCyc: PWY-361|MetaCyc: PWY-3722|MetaCyc: PWY-3901|MetaCyc: PWY-5101|MetaCyc: PWY-5140|MetaCyc: PWY-5271|MetaCyc: PWY-5287|MetaCyc: PWY-5292|MetaCyc: PWY-5316|MetaCyc: PWY-5358|MetaCyc: PWY-5392|MetaCyc: PWY-5453|MetaCyc: PWY-5519|MetaCyc: PWY-5652|MetaC…
g9505.t1	e896d182a0a0e65e44f1189aaeb085ec	471	Gene3D	G3DSA:3.30.465.10	-	356	457	5.5e-07	T	IPR016169	FAD-binding, type PCMH, subdomain 2	-	MetaCyc: PWY-1121|MetaCyc: PWY-1186|MetaCyc: PWY-2541|MetaCyc: PWY-2582|MetaCyc: PWY-2601|MetaCyc: PWY-2724|MetaCyc: PWY-282|MetaCyc: PWY-3162|MetaCyc: PWY-3181|MetaCyc: PWY-321|MetaCyc: PWY-3261|MetaCyc: PWY-361|MetaCyc: PWY-3722|MetaCyc: PWY-3901|MetaCyc: PWY-5055|MetaCyc: PWY-5101|MetaCyc: PWY-5140|MetaCyc: PWY-5271|MetaCyc: PWY-5287|MetaCyc: PWY-5292|MetaCyc: PWY-5316|MetaCyc: PWY-5358|MetaCy…
g9505.t1	e896d182a0a0e65e44f1189aaeb085ec	471	ProSiteProfiles	PS51387	PCMH-type FAD-binding domain profile.	22	201	14.4217	T	IPR016166	FAD-binding domain, PCMH-type	GO:0071949	MetaCyc: PWY-1121|MetaCyc: PWY-1186|MetaCyc: PWY-2541|MetaCyc: PWY-2582|MetaCyc: PWY-2601|MetaCyc: PWY-2724|MetaCyc: PWY-282|MetaCyc: PWY-3162|MetaCyc: PWY-3181|MetaCyc: PWY-321|MetaCyc: PWY-3261|MetaCyc: PWY-361|MetaCyc: PWY-3722|MetaCyc: PWY-3901|MetaCyc: PWY-5055|MetaCyc: PWY-5101|MetaCyc: PWY-5140|MetaCyc: PWY-5271|MetaCyc: PWY-5287|MetaCyc: PWY-5292|MetaCyc: PWY-5316|MetaCyc: PWY-5358|MetaCy…
g9505.t1	e896d182a0a0e65e44f1189aaeb085ec	471	Pfam	PF01565	FAD binding domain	29	168	2.4e-20	T	IPR006094	FAD linked oxidase, N-terminal	GO:0050660	MetaCyc: PWY-1121|MetaCyc: PWY-1186|MetaCyc: PWY-2541|MetaCyc: PWY-2582|MetaCyc: PWY-2601|MetaCyc: PWY-2724|MetaCyc: PWY-282|MetaCyc: PWY-3162|MetaCyc: PWY-321|MetaCyc: PWY-3261|MetaCyc: PWY-361|MetaCyc: PWY-3722|MetaCyc: PWY-3901|MetaCyc: PWY-5101|MetaCyc: PWY-5140|MetaCyc: PWY-5271|MetaCyc: PWY-5287|MetaCyc: PWY-5292|MetaCyc: PWY-5316|MetaCyc: PWY-5358|MetaCyc: PWY-5386|MetaCyc: PWY-5392|MetaCy…
g9505.t1	e896d182a0a0e65e44f1189aaeb085ec	471	Gene3D	G3DSA:3.30.465.10	-	15	237	3.8e-61	T	IPR016169	FAD-binding, type PCMH, subdomain 2	-	MetaCyc: PWY-1121|MetaCyc: PWY-1186|MetaCyc: PWY-2541|MetaCyc: PWY-2582|MetaCyc: PWY-2601|MetaCyc: PWY-2724|MetaCyc: PWY-282|MetaCyc: PWY-3162|MetaCyc: PWY-3181|MetaCyc: PWY-321|MetaCyc: PWY-3261|MetaCyc: PWY-361|MetaCyc: PWY-3722|MetaCyc: PWY-3901|MetaCyc: PWY-5055|MetaCyc: PWY-5101|MetaCyc: PWY-5140|MetaCyc: PWY-5271|MetaCyc: PWY-5287|MetaCyc: PWY-5292|MetaCyc: PWY-5316|MetaCyc: PWY-5358|MetaCy…
g9505.t1	e896d182a0a0e65e44f1189aaeb085ec	471	PANTHER	PTHR13878	GULONOLACTONE OXIDASE	1	463	5.6e-176	T	-	-
g9505.t1	e896d182a0a0e65e44f1189aaeb085ec	471	SUPERFAMILY	SSF56176	FAD-binding/transporter-associated domain-like	5	199	1.51e-40	T	IPR036318	FAD-binding, type PCMH-like superfamily	GO:0050660	MetaCyc: PWY-1121|MetaCyc: PWY-1186|MetaCyc: PWY-2541|MetaCyc: PWY-2582|MetaCyc: PWY-2601|MetaCyc: PWY-2724|MetaCyc: PWY-282|MetaCyc: PWY-3162|MetaCyc: PWY-3181|MetaCyc: PWY-321|MetaCyc: PWY-3261|MetaCyc: PWY-361|MetaCyc: PWY-3722|MetaCyc: PWY-3901|MetaCyc: PWY-5055|MetaCyc: PWY-5101|MetaCyc: PWY-5140|MetaCyc: PWY-5271|MetaCyc: PWY-5287|MetaCyc: PWY-5292|MetaCyc: PWY-5316|MetaCyc: PWY-5358|MetaCy…
g254.t1	21a373e4c59f1f2ef18c3edc7ecbf70f	540	Pfam	PF00083	Sugar (and other) transporter	91	511	1.1e-69	T	IPR005828	Major facilitator, sugar transporter-like	GO:0016021|GO:0022857|GO:0055085	Reactome: R-BTA-112311|Reactome: R-BTA-181430|Reactome: R-BTA-189200|Reactome: R-BTA-2161517|Reactome: R-BTA-442660|Reactome: R-BTA-549127|Reactome: R-CEL-112311|Reactome: R-CEL-181430|Reactome: R-CEL-189200|Reactome: R-CEL-196836|Reactome: R-CEL-197264|Reactome: R-CEL-200425|Reactome: R-CEL-2161517|Reactome: R-CEL-429593|Reactome: R-CEL-442660|Reactome: R-CEL-549127|Reactome: R-CEL-561048|Reacto…
g254.t1	21a373e4c59f1f2ef18c3edc7ecbf70f	540	Gene3D	G3DSA:1.20.1250.20	MFS general substrate transporter like domains	54	515	3.6e-87	T	IPR036259	MFS transporter superfamily	-	MetaCyc: PWY-5129|MetaCyc: PWY-6322|MetaCyc: PWY-6369|MetaCyc: PWY-6626|MetaCyc: PWY-6682|MetaCyc: PWY-7077|MetaCyc: PWY-7321|MetaCyc: PWY-7740|MetaCyc: PWY-7769|MetaCyc: PWY-7884|MetaCyc: PWY-7886|MetaCyc: PWY-7948|MetaCyc: PWY-7975|Reactome: R-BTA-112311|Reactome: R-BTA-181430|Reactome: R-BTA-189200|Reactome: R-BTA-196757|Reactome: R-BTA-2161517|Reactome: R-BTA-352230|Reactome: R-BTA-428643|Rea…
g254.t1	21a373e4c59f1f2ef18c3edc7ecbf70f	540	PANTHER	PTHR48022:SF22	ALPHA-GLUCOSIDE TRANSPORTER, PUTATIVE-RELATED	23	539	1.9e-276	T	-	-
g254.t1	21a373e4c59f1f2ef18c3edc7ecbf70f	540	SUPERFAMILY	SSF103473	MFS general substrate transporter	58	509	2.75e-48	T	IPR036259	MFS transporter superfamily	-	MetaCyc: PWY-5129|MetaCyc: PWY-6322|MetaCyc: PWY-6369|MetaCyc: PWY-6626|MetaCyc: PWY-6682|MetaCyc: PWY-7077|MetaCyc: PWY-7321|MetaCyc: PWY-7740|MetaCyc: PWY-7769|MetaCyc: PWY-7884|MetaCyc: PWY-7886|MetaCyc: PWY-7948|MetaCyc: PWY-7975|Reactome: R-BTA-112311|Reactome: R-BTA-181430|Reactome: R-BTA-189200|Reactome: R-BTA-196757|Reactome: R-BTA-2161517|Reactome: R-BTA-352230|Reactome: R-BTA-428643|Rea…
g254.t1	21a373e4c59f1f2ef18c3edc7ecbf70f	540	PANTHER	PTHR48022	PLASTIDIC GLUCOSE TRANSPORTER 4	23	539	1.9e-276	T	-	-
g254.t1	21a373e4c59f1f2ef18c3edc7ecbf70f	540	ProSiteProfiles	PS50850	Major facilitator superfamily (MFS) profile.	57	500	28.7961	T	IPR020846	Major facilitator superfamily domain	GO:0022857	Reactome: R-BTA-112311|Reactome: R-BTA-181430|Reactome: R-BTA-189200|Reactome: R-BTA-196757|Reactome: R-BTA-2161517|Reactome: R-BTA-428643|Reactome: R-BTA-442660|Reactome: R-BTA-549127|Reactome: R-BTA-917937|Reactome: R-BTA-9707616|Reactome: R-CEL-112311|Reactome: R-CEL-181430|Reactome: R-CEL-189200|Reactome: R-CEL-189451|Reactome: R-CEL-196836|Reactome: R-CEL-197264|Reactome: R-CEL-200425|Reacto…
g254.t1	21a373e4c59f1f2ef18c3edc7ecbf70f	540	TIGRFAM	TIGR00879	SP: MFS transporter, sugar porter (SP) family	9	506	1.9e-75	T	IPR003663	Sugar/inositol transporter	GO:0016020|GO:0022857|GO:0055085	Reactome: R-BTA-189200|Reactome: R-CEL-189200|Reactome: R-CEL-196836|Reactome: R-CEL-429593|Reactome: R-CEL-6798695|Reactome: R-CEL-8981373|Reactome: R-DME-189200|Reactome: R-DME-196836|Reactome: R-DME-6798695|Reactome: R-DME-8856825|Reactome: R-DME-8856828|Reactome: R-DME-8981373|Reactome: R-DRE-189200|Reactome: R-GGA-352832|Reactome: R-HSA-1445148|Reactome: R-HSA-189200|Reactome: R-HSA-196836|R…
g4679.t2	ca19a5756f0ce8880353430eb62f6ce7	263	PANTHER	PTHR24320:SF158	CHAIN DEHYDROGENASE, PUTATIVE (AFU_ORTHOLOGUE AFUA_4G00440)-RELATED	2	254	2.9e-110	T	-	-
g4679.t2	ca19a5756f0ce8880353430eb62f6ce7	263	Gene3D	G3DSA:3.40.50.720	-	2	257	1.8e-51	T	-	-
g4679.t2	ca19a5756f0ce8880353430eb62f6ce7	263	SUPERFAMILY	SSF51735	NAD(P)-binding Rossmann-fold domains	3	224	5.65e-41	T	IPR036291	NAD(P)-binding domain superfamily	-	MetaCyc: PWY-0|MetaCyc: PWY-1042|MetaCyc: PWY-1121|MetaCyc: PWY-1186|MetaCyc: PWY-1361|MetaCyc: PWY-1622|MetaCyc: PWY-1722|MetaCyc: PWY-1723|MetaCyc: PWY-1801|MetaCyc: PWY-181|MetaCyc: PWY-1881|MetaCyc: PWY-1921|MetaCyc: PWY-2161|MetaCyc: PWY-2181|MetaCyc: PWY-2201|MetaCyc: PWY-2221|MetaCyc: PWY-2229|MetaCyc: PWY-2261|MetaCyc: PWY-2301|MetaCyc: PWY-2343|MetaCyc: PWY-241|MetaCyc: PWY-2463|MetaCyc:…
g4679.t2	ca19a5756f0ce8880353430eb62f6ce7	263	Pfam	PF00106	short chain dehydrogenase	4	132	2.3e-15	T	IPR002347	Short-chain dehydrogenase/reductase SDR	-	MetaCyc: PWY-1121|MetaCyc: PWY-1186|MetaCyc: PWY-1361|MetaCyc: PWY-2503|MetaCyc: PWY-2541|MetaCyc: PWY-2582|MetaCyc: PWY-2601|MetaCyc: PWY-2724|MetaCyc: PWY-282|MetaCyc: PWY-3061|MetaCyc: PWY-3162|MetaCyc: PWY-321|MetaCyc: PWY-3261|MetaCyc: PWY-361|MetaCyc: PWY-3722|MetaCyc: PWY-3841|MetaCyc: PWY-3981|MetaCyc: PWY-4101|MetaCyc: PWY-481|MetaCyc: PWY-5057|MetaCyc: PWY-5068|MetaCyc: PWY-5076|MetaCyc…
g4679.t2	ca19a5756f0ce8880353430eb62f6ce7	263	PRINTS	PR00081	Glucose/ribitol dehydrogenase family signature	154	173	9.4e-14	T	IPR002347	Short-chain dehydrogenase/reductase SDR	-	MetaCyc: PWY-1121|MetaCyc: PWY-1186|MetaCyc: PWY-1361|MetaCyc: PWY-2503|MetaCyc: PWY-2541|MetaCyc: PWY-2582|MetaCyc: PWY-2601|MetaCyc: PWY-2724|MetaCyc: PWY-282|MetaCyc: PWY-3061|MetaCyc: PWY-3162|MetaCyc: PWY-321|MetaCyc: PWY-3261|MetaCyc: PWY-361|MetaCyc: PWY-3722|MetaCyc: PWY-3841|MetaCyc: PWY-3981|MetaCyc: PWY-4101|MetaCyc: PWY-481|MetaCyc: PWY-5057|MetaCyc: PWY-5068|MetaCyc: PWY-5076|MetaCyc…
g4679.t2	ca19a5756f0ce8880353430eb62f6ce7	263	PRINTS	PR00081	Glucose/ribitol dehydrogenase family signature	173	190	9.4e-14	T	IPR002347	Short-chain dehydrogenase/reductase SDR	-	MetaCyc: PWY-1121|MetaCyc: PWY-1186|MetaCyc: PWY-1361|MetaCyc: PWY-2503|MetaCyc: PWY-2541|MetaCyc: PWY-2582|MetaCyc: PWY-2601|MetaCyc: PWY-2724|MetaCyc: PWY-282|MetaCyc: PWY-3061|MetaCyc: PWY-3162|MetaCyc: PWY-321|MetaCyc: PWY-3261|MetaCyc: PWY-361|MetaCyc: PWY-3722|MetaCyc: PWY-3841|MetaCyc: PWY-3981|MetaCyc: PWY-4101|MetaCyc: PWY-481|MetaCyc: PWY-5057|MetaCyc: PWY-5068|MetaCyc: PWY-5076|MetaCyc…
g4679.t2	ca19a5756f0ce8880353430eb62f6ce7	263	PRINTS	PR00081	Glucose/ribitol dehydrogenase family signature	3	20	9.4e-14	T	IPR002347	Short-chain dehydrogenase/reductase SDR	-	MetaCyc: PWY-1121|MetaCyc: PWY-1186|MetaCyc: PWY-1361|MetaCyc: PWY-2503|MetaCyc: PWY-2541|MetaCyc: PWY-2582|MetaCyc: PWY-2601|MetaCyc: PWY-2724|MetaCyc: PWY-282|MetaCyc: PWY-3061|MetaCyc: PWY-3162|MetaCyc: PWY-321|MetaCyc: PWY-3261|MetaCyc: PWY-361|MetaCyc: PWY-3722|MetaCyc: PWY-3841|MetaCyc: PWY-3981|MetaCyc: PWY-4101|MetaCyc: PWY-481|MetaCyc: PWY-5057|MetaCyc: PWY-5068|MetaCyc: PWY-5076|MetaCyc…
g4679.t2	ca19a5756f0ce8880353430eb62f6ce7	263	PRINTS	PR00081	Glucose/ribitol dehydrogenase family signature	73	84	9.4e-14	T	IPR002347	Short-chain dehydrogenase/reductase SDR	-	MetaCyc: PWY-1121|MetaCyc: PWY-1186|MetaCyc: PWY-1361|MetaCyc: PWY-2503|MetaCyc: PWY-2541|MetaCyc: PWY-2582|MetaCyc: PWY-2601|MetaCyc: PWY-2724|MetaCyc: PWY-282|MetaCyc: PWY-3061|MetaCyc: PWY-3162|MetaCyc: PWY-321|MetaCyc: PWY-3261|MetaCyc: PWY-361|MetaCyc: PWY-3722|MetaCyc: PWY-3841|MetaCyc: PWY-3981|MetaCyc: PWY-4101|MetaCyc: PWY-481|MetaCyc: PWY-5057|MetaCyc: PWY-5068|MetaCyc: PWY-5076|MetaCyc…
g4679.t2	ca19a5756f0ce8880353430eb62f6ce7	263	MobiDBLite	mobidb-lite	consensus disorder prediction	217	238	-	T	-	-
g4679.t2	ca19a5756f0ce8880353430eb62f6ce7	263	PANTHER	PTHR24320	RETINOL DEHYDROGENASE	2	254	2.9e-110	T	-	-
g4497.t1	97d9dbf4c988e8eb986bdaec44838eda	475	Gene3D	G3DSA:1.10.630.10	Cytochrome P450	1	475	9.4e-91	T	IPR036396	Cytochrome P450 superfamily	GO:0004497|GO:0005506|GO:0016705|GO:0020037	MetaCyc: PWY-1121|MetaCyc: PWY-1186|MetaCyc: PWY-1187|MetaCyc: PWY-1381|MetaCyc: PWY-2002|MetaCyc: PWY-2083|MetaCyc: PWY-2181|MetaCyc: PWY-2229|MetaCyc: PWY-2421|MetaCyc: PWY-2463|MetaCyc: PWY-2464|MetaCyc: PWY-2467|MetaCyc: PWY-2541|MetaCyc: PWY-2582|MetaCyc: PWY-2601|MetaCyc: PWY-2681|MetaCyc: PWY-2724|MetaCyc: PWY-2761|MetaCyc: PWY-2961|MetaCyc: PWY-2981|MetaCyc: PWY-3061|MetaCyc: PWY-3101|Met…
g4497.t1	97d9dbf4c988e8eb986bdaec44838eda	475	PRINTS	PR00463	E-class P450 group I signature	423	446	3.8e-15	T	IPR002401	Cytochrome P450, E-class, group I	GO:0004497|GO:0005506|GO:0016705|GO:0020037	MetaCyc: PWY-1121|MetaCyc: PWY-1186|MetaCyc: PWY-1187|MetaCyc: PWY-1381|MetaCyc: PWY-2002|MetaCyc: PWY-2083|MetaCyc: PWY-2181|MetaCyc: PWY-2229|MetaCyc: PWY-2421|MetaCyc: PWY-2463|MetaCyc: PWY-2464|MetaCyc: PWY-2467|MetaCyc: PWY-2541|MetaCyc: PWY-2582|MetaCyc: PWY-2601|MetaCyc: PWY-2681|MetaCyc: PWY-2724|MetaCyc: PWY-2761|MetaCyc: PWY-2961|MetaCyc: PWY-2981|MetaCyc: PWY-3061|MetaCyc: PWY-3101|Met…
g4497.t1	97d9dbf4c988e8eb986bdaec44838eda	475	PRINTS	PR00463	E-class P450 group I signature	255	272	3.8e-15	T	IPR002401	Cytochrome P450, E-class, group I	GO:0004497|GO:0005506|GO:0016705|GO:0020037	MetaCyc: PWY-1121|MetaCyc: PWY-1186|MetaCyc: PWY-1187|MetaCyc: PWY-1381|MetaCyc: PWY-2002|MetaCyc: PWY-2083|MetaCyc: PWY-2181|MetaCyc: PWY-2229|MetaCyc: PWY-2421|MetaCyc: PWY-2463|MetaCyc: PWY-2464|MetaCyc: PWY-2467|MetaCyc: PWY-2541|MetaCyc: PWY-2582|MetaCyc: PWY-2601|MetaCyc: PWY-2681|MetaCyc: PWY-2724|MetaCyc: PWY-2761|MetaCyc: PWY-2961|MetaCyc: PWY-2981|MetaCyc: PWY-3061|MetaCyc: PWY-3101|Met…
g4497.t1	97d9dbf4c988e8eb986bdaec44838eda	475	PRINTS	PR00463	E-class P450 group I signature	413	423	3.8e-15	T	IPR002401	Cytochrome P450, E-class, group I	GO:0004497|GO:0005506|GO:0016705|GO:0020037	MetaCyc: PWY-1121|MetaCyc: PWY-1186|MetaCyc: PWY-1187|MetaCyc: PWY-1381|MetaCyc: PWY-2002|MetaCyc: PWY-2083|MetaCyc: PWY-2181|MetaCyc: PWY-2229|MetaCyc: PWY-2421|MetaCyc: PWY-2463|MetaCyc: PWY-2464|MetaCyc: PWY-2467|MetaCyc: PWY-2541|MetaCyc: PWY-2582|MetaCyc: PWY-2601|MetaCyc: PWY-2681|MetaCyc: PWY-2724|MetaCyc: PWY-2761|MetaCyc: PWY-2961|MetaCyc: PWY-2981|MetaCyc: PWY-3061|MetaCyc: PWY-3101|Met…
g4497.t1	97d9dbf4c988e8eb986bdaec44838eda	475	PRINTS	PR00463	E-class P450 group I signature	275	301	3.8e-15	T	IPR002401	Cytochrome P450, E-class, group I	GO:0004497|GO:0005506|GO:0016705|GO:0020037	MetaCyc: PWY-1121|MetaCyc: PWY-1186|MetaCyc: PWY-1187|MetaCyc: PWY-1381|MetaCyc: PWY-2002|MetaCyc: PWY-2083|MetaCyc: PWY-2181|MetaCyc: PWY-2229|MetaCyc: PWY-2421|MetaCyc: PWY-2463|MetaCyc: PWY-2464|MetaCyc: PWY-2467|MetaCyc: PWY-2541|MetaCyc: PWY-2582|MetaCyc: PWY-2601|MetaCyc: PWY-2681|MetaCyc: PWY-2724|MetaCyc: PWY-2761|MetaCyc: PWY-2961|MetaCyc: PWY-2981|MetaCyc: PWY-3061|MetaCyc: PWY-3101|Met…
g4497.t1	97d9dbf4c988e8eb986bdaec44838eda	475	PRINTS	PR00463	E-class P450 group I signature	330	348	3.8e-15	T	IPR002401	Cytochrome P450, E-class, group I	GO:0004497|GO:0005506|GO:0016705|GO:0020037	MetaCyc: PWY-1121|MetaCyc: PWY-1186|MetaCyc: PWY-1187|MetaCyc: PWY-1381|MetaCyc: PWY-2002|MetaCyc: PWY-2083|MetaCyc: PWY-2181|MetaCyc: PWY-2229|MetaCyc: PWY-2421|MetaCyc: PWY-2463|MetaCyc: PWY-2464|MetaCyc: PWY-2467|MetaCyc: PWY-2541|MetaCyc: PWY-2582|MetaCyc: PWY-2601|MetaCyc: PWY-2681|MetaCyc: PWY-2724|MetaCyc: PWY-2761|MetaCyc: PWY-2961|MetaCyc: PWY-2981|MetaCyc: PWY-3061|MetaCyc: PWY-3101|Met…
g4497.t1	97d9dbf4c988e8eb986bdaec44838eda	475	PRINTS	PR00385	P450 superfamily signature	266	283	1.7e-09	T	IPR001128	Cytochrome P450	GO:0004497|GO:0005506|GO:0016705|GO:0020037	MetaCyc: PWY-1121|MetaCyc: PWY-1186|MetaCyc: PWY-1187|MetaCyc: PWY-1381|MetaCyc: PWY-2002|MetaCyc: PWY-2083|MetaCyc: PWY-2181|MetaCyc: PWY-2229|MetaCyc: PWY-2421|MetaCyc: PWY-2463|MetaCyc: PWY-2464|MetaCyc: PWY-2467|MetaCyc: PWY-2541|MetaCyc: PWY-2582|MetaCyc: PWY-2601|MetaCyc: PWY-2681|MetaCyc: PWY-2724|MetaCyc: PWY-2761|MetaCyc: PWY-2961|MetaCyc: PWY-2981|MetaCyc: PWY-3061|MetaCyc: PWY-3101|Met…
g4497.t1	97d9dbf4c988e8eb986bdaec44838eda	475	PRINTS	PR00385	P450 superfamily signature	414	423	1.7e-09	T	IPR001128	Cytochrome P450	GO:0004497|GO:0005506|GO:0016705|GO:0020037	MetaCyc: PWY-1121|MetaCyc: PWY-1186|MetaCyc: PWY-1187|MetaCyc: PWY-1381|MetaCyc: PWY-2002|MetaCyc: PWY-2083|MetaCyc: PWY-2181|MetaCyc: PWY-2229|MetaCyc: PWY-2421|MetaCyc: PWY-2463|MetaCyc: PWY-2464|MetaCyc: PWY-2467|MetaCyc: PWY-2541|MetaCyc: PWY-2582|MetaCyc: PWY-2601|MetaCyc: PWY-2681|MetaCyc: PWY-2724|MetaCyc: PWY-2761|MetaCyc: PWY-2961|MetaCyc: PWY-2981|MetaCyc: PWY-3061|MetaCyc: PWY-3101|Met…
g4497.t1	97d9dbf4c988e8eb986bdaec44838eda	475	PRINTS	PR00385	P450 superfamily signature	331	342	1.7e-09	T	IPR001128	Cytochrome P450	GO:0004497|GO:0005506|GO:0016705|GO:0020037	MetaCyc: PWY-1121|MetaCyc: PWY-1186|MetaCyc: PWY-1187|MetaCyc: PWY-1381|MetaCyc: PWY-2002|MetaCyc: PWY-2083|MetaCyc: PWY-2181|MetaCyc: PWY-2229|MetaCyc: PWY-2421|MetaCyc: PWY-2463|MetaCyc: PWY-2464|MetaCyc: PWY-2467|MetaCyc: PWY-2541|MetaCyc: PWY-2582|MetaCyc: PWY-2601|MetaCyc: PWY-2681|MetaCyc: PWY-2724|MetaCyc: PWY-2761|MetaCyc: PWY-2961|MetaCyc: PWY-2981|MetaCyc: PWY-3061|MetaCyc: PWY-3101|Met…
g4497.t1	97d9dbf4c988e8eb986bdaec44838eda	475	PRINTS	PR00385	P450 superfamily signature	423	434	1.7e-09	T	IPR001128	Cytochrome P450	GO:0004497|GO:0005506|GO:0016705|GO:0020037	MetaCyc: PWY-1121|MetaCyc: PWY-1186|MetaCyc: PWY-1187|MetaCyc: PWY-1381|MetaCyc: PWY-2002|MetaCyc: PWY-2083|MetaCyc: PWY-2181|MetaCyc: PWY-2229|MetaCyc: PWY-2421|MetaCyc: PWY-2463|MetaCyc: PWY-2464|MetaCyc: PWY-2467|MetaCyc: PWY-2541|MetaCyc: PWY-2582|MetaCyc: PWY-2601|MetaCyc: PWY-2681|MetaCyc: PWY-2724|MetaCyc: PWY-2761|MetaCyc: PWY-2961|MetaCyc: PWY-2981|MetaCyc: PWY-3061|MetaCyc: PWY-3101|Met…
g4497.t1	97d9dbf4c988e8eb986bdaec44838eda	475	PANTHER	PTHR24305	CYTOCHROME P450	2	467	7.1e-118	T	-	-
g4497.t1	97d9dbf4c988e8eb986bdaec44838eda	475	PANTHER	PTHR24305:SF195	P450, PUTATIVE (EUROFUNG)-RELATED	2	467	7.1e-118	T	-	-
g4497.t1	97d9dbf4c988e8eb986bdaec44838eda	475	Pfam	PF00067	Cytochrome P450	7	469	2.4e-62	T	IPR001128	Cytochrome P450	GO:0004497|GO:0005506|GO:0016705|GO:0020037	MetaCyc: PWY-1121|MetaCyc: PWY-1186|MetaCyc: PWY-1187|MetaCyc: PWY-1381|MetaCyc: PWY-2002|MetaCyc: PWY-2083|MetaCyc: PWY-2181|MetaCyc: PWY-2229|MetaCyc: PWY-2421|MetaCyc: PWY-2463|MetaCyc: PWY-2464|MetaCyc: PWY-2467|MetaCyc: PWY-2541|MetaCyc: PWY-2582|MetaCyc: PWY-2601|MetaCyc: PWY-2681|MetaCyc: PWY-2724|MetaCyc: PWY-2761|MetaCyc: PWY-2961|MetaCyc: PWY-2981|MetaCyc: PWY-3061|MetaCyc: PWY-3101|Met…
g4497.t1	97d9dbf4c988e8eb986bdaec44838eda	475	SUPERFAMILY	SSF48264	Cytochrome P450	4	475	4.19e-87	T	IPR036396	Cytochrome P450 superfamily	GO:0004497|GO:0005506|GO:0016705|GO:0020037	MetaCyc: PWY-1121|MetaCyc: PWY-1186|MetaCyc: PWY-1187|MetaCyc: PWY-1381|MetaCyc: PWY-2002|MetaCyc: PWY-2083|MetaCyc: PWY-2181|MetaCyc: PWY-2229|MetaCyc: PWY-2421|MetaCyc: PWY-2463|MetaCyc: PWY-2464|MetaCyc: PWY-2467|MetaCyc: PWY-2541|MetaCyc: PWY-2582|MetaCyc: PWY-2601|MetaCyc: PWY-2681|MetaCyc: PWY-2724|MetaCyc: PWY-2761|MetaCyc: PWY-2961|MetaCyc: PWY-2981|MetaCyc: PWY-3061|MetaCyc: PWY-3101|Met…
g4497.t1	97d9dbf4c988e8eb986bdaec44838eda	475	ProSitePatterns	PS00086	Cytochrome P450 cysteine heme-iron ligand signature.	416	425	-	T	IPR017972	Cytochrome P450, conserved site	GO:0005506|GO:0016705	MetaCyc: PWY-1121|MetaCyc: PWY-1187|MetaCyc: PWY-1381|MetaCyc: PWY-2002|MetaCyc: PWY-2083|MetaCyc: PWY-2181|MetaCyc: PWY-2229|MetaCyc: PWY-2421|MetaCyc: PWY-2463|MetaCyc: PWY-2464|MetaCyc: PWY-2467|MetaCyc: PWY-2541|MetaCyc: PWY-2582|MetaCyc: PWY-2681|MetaCyc: PWY-2724|MetaCyc: PWY-2761|MetaCyc: PWY-2961|MetaCyc: PWY-2981|MetaCyc: PWY-3061|MetaCyc: PWY-3101|MetaCyc: PWY-321|MetaCyc: PWY-3581|Meta…
g10076.t1	3fb28c13e75c38411e81b570e7fcf212	715	PANTHER	PTHR47782	ZN(II)2CYS6 TRANSCRIPTION FACTOR (EUROFUNG)-RELATED	11	633	1e-108	T	-	-
g10076.t1	3fb28c13e75c38411e81b570e7fcf212	715	SMART	SM00066	gal4_2	10	54	7.2e-09	T	IPR001138	Zn(2)-C6 fungal-type DNA-binding domain	GO:0000981|GO:0006355|GO:0008270	-
g10076.t1	3fb28c13e75c38411e81b570e7fcf212	715	MobiDBLite	mobidb-lite	consensus disorder prediction	89	133	-	T	-	-
g10076.t1	3fb28c13e75c38411e81b570e7fcf212	715	Pfam	PF04082	Fungal specific transcription factor domain	221	472	4.1e-19	T	IPR007219	Transcription factor domain, fungi	GO:0003677|GO:0006351|GO:0008270	-
g10076.t1	3fb28c13e75c38411e81b570e7fcf212	715	SMART	SM00906	Fungal_trans_2	330	404	2.7e-07	T	IPR007219	Transcription factor domain, fungi	GO:0003677|GO:0006351|GO:0008270	-
g10076.t1	3fb28c13e75c38411e81b570e7fcf212	715	CDD	cd12148	fungal_TF_MHR	210	606	3.60047e-46	T	-	-
g10076.t1	3fb28c13e75c38411e81b570e7fcf212	715	Gene3D	G3DSA:4.10.240.10	-	16	84	9.4e-14	T	IPR036864	Zn(2)-C6 fungal-type DNA-binding domain superfamily	GO:0000981|GO:0006355|GO:0008270	-
g10076.t1	3fb28c13e75c38411e81b570e7fcf212	715	Pfam	PF00172	Fungal Zn(2)-Cys(6) binuclear cluster domain	15	44	1.5e-09	T	IPR001138	Zn(2)-C6 fungal-type DNA-binding domain	GO:0000981|GO:0006355|GO:0008270	-
g10076.t1	3fb28c13e75c38411e81b570e7fcf212	715	CDD	cd00067	GAL4	13	44	1.8889e-12	T	IPR001138	Zn(2)-C6 fungal-type DNA-binding domain	GO:0000981|GO:0006355|GO:0008270	-
g10076.t1	3fb28c13e75c38411e81b570e7fcf212	715	MobiDBLite	mobidb-lite	consensus disorder prediction	89	105	-	T	-	-
g10076.t1	3fb28c13e75c38411e81b570e7fcf212	715	ProSiteProfiles	PS50048	Zn(2)-C6 fungal-type DNA-binding domain profile.	15	43	10.7	T	IPR001138	Zn(2)-C6 fungal-type DNA-binding domain	GO:0000981|GO:0006355|GO:0008270	-
g10076.t1	3fb28c13e75c38411e81b570e7fcf212	715	PANTHER	PTHR47782:SF1	PYRIMIDINE PATHWAY REGULATORY PROTEIN 1	11	633	1e-108	T	-	-
g10076.t1	3fb28c13e75c38411e81b570e7fcf212	715	SUPERFAMILY	SSF57701	Zn2/Cys6 DNA-binding domain	7	51	8.5e-10	T	IPR036864	Zn(2)-C6 fungal-type DNA-binding domain superfamily	GO:0000981|GO:0006355|GO:0008270	-
g6867.t1	bfdff5efc62ee7632424f19d4ffe0c95	106	Gene3D	G3DSA:3.30.40.10	Zinc/RING finger domain, C3HC4 (zinc finger)	1	87	1.7e-26	T	IPR013083	Zinc finger, RING/FYVE/PHD-type	-	MetaCyc: PWY-1001|MetaCyc: PWY-102|MetaCyc: PWY-1061|MetaCyc: PWY-1187|MetaCyc: PWY-1822|MetaCyc: PWY-1901|MetaCyc: PWY-1961|MetaCyc: PWY-1981|MetaCyc: PWY-2021|MetaCyc: PWY-2083|MetaCyc: PWY-2881|MetaCyc: PWY-2901|MetaCyc: PWY-2902|MetaCyc: PWY-3542|MetaCyc: PWY-361|MetaCyc: PWY-4002|MetaCyc: PWY-4021|MetaCyc: PWY-4421|MetaCyc: PWY-4801|MetaCyc: PWY-4922|MetaCyc: PWY-5035|MetaCyc: PWY-5036|MetaC…
g6867.t1	bfdff5efc62ee7632424f19d4ffe0c95	106	ProSiteProfiles	PS50089	Zinc finger RING-type profile.	24	78	11.5893	T	IPR001841	Zinc finger, RING-type	-	MetaCyc: PWY-1001|MetaCyc: PWY-102|MetaCyc: PWY-1061|MetaCyc: PWY-1187|MetaCyc: PWY-2083|MetaCyc: PWY-3542|MetaCyc: PWY-4021|MetaCyc: PWY-5035|MetaCyc: PWY-5036|MetaCyc: PWY-5041|MetaCyc: PWY-5047|MetaCyc: PWY-5059|MetaCyc: PWY-5070|MetaCyc: PWY-5105|MetaCyc: PWY-5209|MetaCyc: PWY-5287|MetaCyc: PWY-5301|MetaCyc: PWY-5305|MetaCyc: PWY-5349|MetaCyc: PWY-5479|MetaCyc: PWY-5665|MetaCyc: PWY-5729|Meta…
g6867.t1	bfdff5efc62ee7632424f19d4ffe0c95	106	PANTHER	PTHR11210	RING BOX	2	87	3.5e-32	T	-	-
g6867.t1	bfdff5efc62ee7632424f19d4ffe0c95	106	MobiDBLite	mobidb-lite	consensus disorder prediction	81	106	-	T	-	-
g6867.t1	bfdff5efc62ee7632424f19d4ffe0c95	106	CDD	cd16456	RING-H2_APC11	21	82	3.54979e-30	T	IPR024991	Anaphase-promoting complex subunit 11, RING-H2 finger	GO:0005680|GO:0008270|GO:0031145|GO:0061630|GO:0097602	MetaCyc: PWY-6220|MetaCyc: PWY-6289|MetaCyc: PWY-6374|MetaCyc: PWY-6378|MetaCyc: PWY-6379|MetaCyc: PWY-6409|MetaCyc: PWY-6574|MetaCyc: PWY-7400|MetaCyc: PWY-7510|MetaCyc: PWY-7532|MetaCyc: PWY-7533|MetaCyc: PWY-7542|MetaCyc: PWY-7543|MetaCyc: PWY-7549|MetaCyc: PWY-7555|MetaCyc: PWY-7556|MetaCyc: PWY-7561|MetaCyc: PWY-7563|MetaCyc: PWY-7565|MetaCyc: PWY-7569|MetaCyc: PWY-7570|MetaCyc: PWY-7571|Met…
g6867.t1	bfdff5efc62ee7632424f19d4ffe0c95	106	PANTHER	PTHR11210:SF1	ANAPHASE-PROMOTING COMPLEX SUBUNIT 11	2	87	3.5e-32	T	-	-
g6867.t1	bfdff5efc62ee7632424f19d4ffe0c95	106	SUPERFAMILY	SSF57850	RING/U-box	1	84	1.48e-30	T	-	-
g6867.t1	bfdff5efc62ee7632424f19d4ffe0c95	106	MobiDBLite	mobidb-lite	consensus disorder prediction	83	99	-	T	-	-
g6867.t1	bfdff5efc62ee7632424f19d4ffe0c95	106	Pfam	PF12861	Anaphase-promoting complex subunit 11 RING-H2 finger	1	84	6.1e-43	T	IPR024991	Anaphase-promoting complex subunit 11, RING-H2 finger	GO:0005680|GO:0008270|GO:0031145|GO:0061630|GO:0097602	MetaCyc: PWY-6220|MetaCyc: PWY-6289|MetaCyc: PWY-6374|MetaCyc: PWY-6378|MetaCyc: PWY-6379|MetaCyc: PWY-6409|MetaCyc: PWY-6574|MetaCyc: PWY-7400|MetaCyc: PWY-7510|MetaCyc: PWY-7532|MetaCyc: PWY-7533|MetaCyc: PWY-7542|MetaCyc: PWY-7543|MetaCyc: PWY-7549|MetaCyc: PWY-7555|MetaCyc: PWY-7556|MetaCyc: PWY-7561|MetaCyc: PWY-7563|MetaCyc: PWY-7565|MetaCyc: PWY-7569|MetaCyc: PWY-7570|MetaCyc: PWY-7571|Met…
g11308.t1	de5d6c66d4c19c981c8aa34c2b5271da	444	MobiDBLite	mobidb-lite	consensus disorder prediction	28	47	-	T	-	-
g11308.t1	de5d6c66d4c19c981c8aa34c2b5271da	444	PANTHER	PTHR31686:SF2	C4-DICARBOXYLATE TRANSPORTER/MALIC ACID TRANSPORT PROTEIN	1	436	2.4e-246	T	-	-
g11308.t1	de5d6c66d4c19c981c8aa34c2b5271da	444	MobiDBLite	mobidb-lite	consensus disorder prediction	9	47	-	T	-	-
g11308.t1	de5d6c66d4c19c981c8aa34c2b5271da	444	PANTHER	PTHR31686	-	1	436	2.4e-246	T	-	-
g11308.t1	de5d6c66d4c19c981c8aa34c2b5271da	444	CDD	cd09318	TDT_SSU1	63	403	2.72468e-150	T	-	-
g11308.t1	de5d6c66d4c19c981c8aa34c2b5271da	444	Pfam	PF03595	Voltage-dependent anion channel	66	406	7e-83	T	IPR004695	Transporter protein SLAC1/Mae1/ Ssu1/TehA	GO:0016021|GO:0055085	-
g11308.t1	de5d6c66d4c19c981c8aa34c2b5271da	444	Gene3D	G3DSA:1.50.10.150	-	61	417	9.3e-75	T	IPR038665	Voltage-dependent anion channel superfamily	-	-
g1176.t2	b6f03503fd2d6237a161c5933be877d5	586	CDD	cd00519	Lipase_3	271	475	7.72834e-24	T	-	-
g1176.t2	b6f03503fd2d6237a161c5933be877d5	586	PANTHER	PTHR46023:SF5	LIPASE CLASS 3 PROTEIN-LIKE	173	492	6.9e-34	T	-	-
g1176.t2	b6f03503fd2d6237a161c5933be877d5	586	MobiDBLite	mobidb-lite	consensus disorder prediction	1	74	-	T	-	-
g1176.t2	b6f03503fd2d6237a161c5933be877d5	586	Gene3D	G3DSA:3.40.50.1820	alpha/beta hydrolase	273	501	6.7e-31	T	IPR029058	Alpha/Beta hydrolase fold	-	MetaCyc: PWY-1061|MetaCyc: PWY-1121|MetaCyc: PWY-1186|MetaCyc: PWY-1801|MetaCyc: PWY-181|MetaCyc: PWY-1822|MetaCyc: PWY-1901|MetaCyc: PWY-1921|MetaCyc: PWY-1961|MetaCyc: PWY-1981|MetaCyc: PWY-2002|MetaCyc: PWY-2021|MetaCyc: PWY-2055|MetaCyc: PWY-2083|MetaCyc: PWY-2321|MetaCyc: PWY-2343|MetaCyc: PWY-2501|MetaCyc: PWY-2541|MetaCyc: PWY-2601|MetaCyc: PWY-2881|MetaCyc: PWY-2901|MetaCyc: PWY-2902|Meta…
g1176.t2	b6f03503fd2d6237a161c5933be877d5	586	PANTHER	PTHR46023	LIPASE CLASS 3 PROTEIN-LIKE	173	492	6.9e-34	T	-	-
g1176.t2	b6f03503fd2d6237a161c5933be877d5	586	MobiDBLite	mobidb-lite	consensus disorder prediction	211	248	-	T	-	-
g1176.t2	b6f03503fd2d6237a161c5933be877d5	586	SUPERFAMILY	SSF53474	alpha/beta-Hydrolases	274	476	3.06e-26	T	IPR029058	Alpha/Beta hydrolase fold	-	MetaCyc: PWY-1061|MetaCyc: PWY-1121|MetaCyc: PWY-1186|MetaCyc: PWY-1801|MetaCyc: PWY-181|MetaCyc: PWY-1822|MetaCyc: PWY-1901|MetaCyc: PWY-1921|MetaCyc: PWY-1961|MetaCyc: PWY-1981|MetaCyc: PWY-2002|MetaCyc: PWY-2021|MetaCyc: PWY-2055|MetaCyc: PWY-2083|MetaCyc: PWY-2321|MetaCyc: PWY-2343|MetaCyc: PWY-2501|MetaCyc: PWY-2541|MetaCyc: PWY-2601|MetaCyc: PWY-2881|MetaCyc: PWY-2901|MetaCyc: PWY-2902|Meta…
g1176.t2	b6f03503fd2d6237a161c5933be877d5	586	MobiDBLite	mobidb-lite	consensus disorder prediction	100	123	-	T	-	-
g1176.t2	b6f03503fd2d6237a161c5933be877d5	586	Pfam	PF01764	Lipase (class 3)	329	476	1.6e-19	T	IPR002921	Fungal lipase-like domain	GO:0006629	MetaCyc: PWY-1921|MetaCyc: PWY-361|MetaCyc: PWY-4801|MetaCyc: PWY-4922|MetaCyc: PWY-5048|MetaCyc: PWY-5059|MetaCyc: PWY-5129|MetaCyc: PWY-5139|MetaCyc: PWY-5209|MetaCyc: PWY-5268|MetaCyc: PWY-5284|MetaCyc: PWY-5292|MetaCyc: PWY-5307|MetaCyc: PWY-5313|MetaCyc: PWY-5353|MetaCyc: PWY-5400|MetaCyc: PWY-5437|MetaCyc: PWY-5473|MetaCyc: PWY-5475|MetaCyc: PWY-5477|MetaCyc: PWY-5660|MetaCyc: PWY-5794|Meta…
g1176.t2	b6f03503fd2d6237a161c5933be877d5	586	MobiDBLite	mobidb-lite	consensus disorder prediction	224	242	-	T	-	-
g12230.t1	0d2e9528fa902b7ac025fd47af4b776b	620	ProSitePatterns	PS00973	Ubiquitin specific protease (USP) domain signature 2.	413	430	-	T	IPR018200	Ubiquitin specific protease, conserved site	GO:0004843|GO:0006511	Reactome: R-BTA-5689880|Reactome: R-CEL-110314|Reactome: R-CEL-5689880|Reactome: R-CEL-6781823|Reactome: R-CEL-6782135|Reactome: R-CEL-6782210|Reactome: R-CEL-8866652|Reactome: R-CEL-8948747|Reactome: R-CFA-5689880|Reactome: R-DDI-5656169|Reactome: R-DDI-5689880|Reactome: R-DDI-8866652|Reactome: R-DDI-8948751|Reactome: R-DME-201681|Reactome: R-DME-2173795|Reactome: R-DME-5689880|Reactome: R-DME-6…
g12230.t1	0d2e9528fa902b7ac025fd47af4b776b	620	ProSiteProfiles	PS50235	Ubiquitin specific protease (USP) domain profile.	47	618	29.4028	T	IPR028889	Ubiquitin specific protease domain	-	Reactome: R-BTA-5689880|Reactome: R-CEL-110314|Reactome: R-CEL-5689880|Reactome: R-CEL-6781823|Reactome: R-CEL-6782135|Reactome: R-CEL-6782210|Reactome: R-CEL-8866652|Reactome: R-CEL-8948747|Reactome: R-CFA-5689880|Reactome: R-DDI-5656169|Reactome: R-DDI-5689880|Reactome: R-DDI-8866652|Reactome: R-DDI-8948751|Reactome: R-DME-201681|Reactome: R-DME-2173795|Reactome: R-DME-429947|Reactome: R-DME-56…
g12230.t1	0d2e9528fa902b7ac025fd47af4b776b	620	MobiDBLite	mobidb-lite	consensus disorder prediction	180	238	-	T	-	-
g12230.t1	0d2e9528fa902b7ac025fd47af4b776b	620	MobiDBLite	mobidb-lite	consensus disorder prediction	554	585	-	T	-	-
g12230.t1	0d2e9528fa902b7ac025fd47af4b776b	620	PANTHER	PTHR24006:SF806	UBIQUITIN CARBOXYL-TERMINAL HYDROLASE 1	45	618	5e-43	T	-	-
g12230.t1	0d2e9528fa902b7ac025fd47af4b776b	620	MobiDBLite	mobidb-lite	consensus disorder prediction	482	585	-	T	-	-
g12230.t1	0d2e9528fa902b7ac025fd47af4b776b	620	MobiDBLite	mobidb-lite	consensus disorder prediction	454	473	-	T	-	-
g12230.t1	0d2e9528fa902b7ac025fd47af4b776b	620	PANTHER	PTHR24006	UBIQUITIN CARBOXYL-TERMINAL HYDROLASE	45	618	5e-43	T	-	-
g12230.t1	0d2e9528fa902b7ac025fd47af4b776b	620	SUPERFAMILY	SSF54001	Cysteine proteinases	42	616	1.12e-63	T	IPR038765	Papain-like cysteine peptidase superfamily	-	MetaCyc: PWY-1061|MetaCyc: PWY-1187|MetaCyc: PWY-2083|MetaCyc: PWY-2541|MetaCyc: PWY-2821|MetaCyc: PWY-3542|MetaCyc: PWY-361|MetaCyc: PWY-4021|MetaCyc: PWY-4121|MetaCyc: PWY-4801|MetaCyc: PWY-4922|MetaCyc: PWY-5041|MetaCyc: PWY-5048|MetaCyc: PWY-5059|MetaCyc: PWY-5105|MetaCyc: PWY-5109|MetaCyc: PWY-5129|MetaCyc: PWY-5139|MetaCyc: PWY-5209|MetaCyc: PWY-5268|MetaCyc: PWY-5284|MetaCyc: PWY-5287|Meta…
g12230.t1	0d2e9528fa902b7ac025fd47af4b776b	620	MobiDBLite	mobidb-lite	consensus disorder prediction	529	553	-	T	-	-
g12230.t1	0d2e9528fa902b7ac025fd47af4b776b	620	CDD	cd02662	Peptidase_C19F	48	616	7.85608e-51	T	-	-
g12230.t1	0d2e9528fa902b7ac025fd47af4b776b	620	MobiDBLite	mobidb-lite	consensus disorder prediction	222	236	-	T	-	-
g12230.t1	0d2e9528fa902b7ac025fd47af4b776b	620	Pfam	PF00443	Ubiquitin carboxyl-terminal hydrolase	47	435	1.1e-33	T	IPR001394	Peptidase C19, ubiquitin carboxyl-terminal hydrolase	GO:0004843|GO:0016579	Reactome: R-BTA-5689880|Reactome: R-CEL-110314|Reactome: R-CEL-5689880|Reactome: R-CEL-6781823|Reactome: R-CEL-6782135|Reactome: R-CEL-6782210|Reactome: R-CEL-8866652|Reactome: R-CEL-8948747|Reactome: R-CFA-5689880|Reactome: R-DDI-5656169|Reactome: R-DDI-5689880|Reactome: R-DDI-8866652|Reactome: R-DDI-8948751|Reactome: R-DME-201681|Reactome: R-DME-2173795|Reactome: R-DME-5689880|Reactome: R-DME-6…
g12230.t1	0d2e9528fa902b7ac025fd47af4b776b	620	MobiDBLite	mobidb-lite	consensus disorder prediction	482	522	-	T	-	-
g12230.t1	0d2e9528fa902b7ac025fd47af4b776b	620	ProSitePatterns	PS00972	Ubiquitin specific protease (USP) domain signature 1.	48	63	-	T	IPR018200	Ubiquitin specific protease, conserved site	GO:0004843|GO:0006511	Reactome: R-BTA-5689880|Reactome: R-CEL-110314|Reactome: R-CEL-5689880|Reactome: R-CEL-6781823|Reactome: R-CEL-6782135|Reactome: R-CEL-6782210|Reactome: R-CEL-8866652|Reactome: R-CEL-8948747|Reactome: R-CFA-5689880|Reactome: R-DDI-5656169|Reactome: R-DDI-5689880|Reactome: R-DDI-8866652|Reactome: R-DDI-8948751|Reactome: R-DME-201681|Reactome: R-DME-2173795|Reactome: R-DME-5689880|Reactome: R-DME-6…
g12230.t1	0d2e9528fa902b7ac025fd47af4b776b	620	Gene3D	G3DSA:3.90.70.10	Cysteine proteinases	41	620	5.3e-68	T	-	-
g1312.t1	5b72f5ac60206fb2e7a7108ef67fc2c8	1718	Coils	Coil	Coil	1500	1552	-	T	-	-
g1312.t1	5b72f5ac60206fb2e7a7108ef67fc2c8	1718	Coils	Coil	Coil	759	808	-	T	-	-
g1312.t1	5b72f5ac60206fb2e7a7108ef67fc2c8	1718	Coils	Coil	Coil	1316	1368	-	T	-	-
g1312.t1	5b72f5ac60206fb2e7a7108ef67fc2c8	1718	MobiDBLite	mobidb-lite	consensus disorder prediction	407	436	-	T	-	-
g1312.t1	5b72f5ac60206fb2e7a7108ef67fc2c8	1718	Coils	Coil	Coil	1136	1163	-	T	-	-
g1312.t1	5b72f5ac60206fb2e7a7108ef67fc2c8	1718	MobiDBLite	mobidb-lite	consensus disorder prediction	1036	1063	-	T	-	-
g1312.t1	5b72f5ac60206fb2e7a7108ef67fc2c8	1718	Coils	Coil	Coil	1023	1061	-	T	-	-
g1312.t1	5b72f5ac60206fb2e7a7108ef67fc2c8	1718	Coils	Coil	Coil	898	935	-	T	-	-
g1312.t1	5b72f5ac60206fb2e7a7108ef67fc2c8	1718	Coils	Coil	Coil	1413	1440	-	T	-	-
g1312.t1	5b72f5ac60206fb2e7a7108ef67fc2c8	1718	MobiDBLite	mobidb-lite	consensus disorder prediction	1537	1563	-	T	-	-
g1312.t1	5b72f5ac60206fb2e7a7108ef67fc2c8	1718	MobiDBLite	mobidb-lite	consensus disorder prediction	55	134	-	T	-	-
g1312.t1	5b72f5ac60206fb2e7a7108ef67fc2c8	1718	Coils	Coil	Coil	1223	1250	-	T	-	-
g1312.t1	5b72f5ac60206fb2e7a7108ef67fc2c8	1718	Coils	Coil	Coil	337	378	-	T	-	-
g1312.t1	5b72f5ac60206fb2e7a7108ef67fc2c8	1718	PANTHER	PTHR18870	PROTEIN TAG-278-RELATED	313	1003	1.9e-18	T	IPR029605	FAM184 family	-	-
g1312.t1	5b72f5ac60206fb2e7a7108ef67fc2c8	1718	MobiDBLite	mobidb-lite	consensus disorder prediction	149	215	-	T	-	-
g1312.t1	5b72f5ac60206fb2e7a7108ef67fc2c8	1718	MobiDBLite	mobidb-lite	consensus disorder prediction	407	434	-	T	-	-
g1312.t1	5b72f5ac60206fb2e7a7108ef67fc2c8	1718	Coils	Coil	Coil	1460	1480	-	T	-	-
g1312.t1	5b72f5ac60206fb2e7a7108ef67fc2c8	1718	Coils	Coil	Coil	983	1014	-	T	-	-
g1312.t1	5b72f5ac60206fb2e7a7108ef67fc2c8	1718	Coils	Coil	Coil	1262	1289	-	T	-	-
g1312.t1	5b72f5ac60206fb2e7a7108ef67fc2c8	1718	Coils	Coil	Coil	1609	1629	-	T	-	-
g1312.t1	5b72f5ac60206fb2e7a7108ef67fc2c8	1718	MobiDBLite	mobidb-lite	consensus disorder prediction	549	570	-	T	-	-
g1312.t1	5b72f5ac60206fb2e7a7108ef67fc2c8	1718	MobiDBLite	mobidb-lite	consensus disorder prediction	1544	1561	-	T	-	-
g1312.t1	5b72f5ac60206fb2e7a7108ef67fc2c8	1718	Coils	Coil	Coil	817	890	-	T	-	-
g1312.t1	5b72f5ac60206fb2e7a7108ef67fc2c8	1718	Coils	Coil	Coil	1063	1094	-	T	-	-
g1312.t1	5b72f5ac60206fb2e7a7108ef67fc2c8	1718	PANTHER	PTHR18870:SF9	PROTEIN TAG-278-RELATED	313	1003	1.9e-18	T	-	-
g1312.t1	5b72f5ac60206fb2e7a7108ef67fc2c8	1718	Coils	Coil	Coil	1380	1400	-	T	-	-
g1312.t1	5b72f5ac60206fb2e7a7108ef67fc2c8	1718	Coils	Coil	Coil	1103	1134	-	T	-	-
g1312.t1	5b72f5ac60206fb2e7a7108ef67fc2c8	1718	Coils	Coil	Coil	943	963	-	T	-	-
g1312.t1	5b72f5ac60206fb2e7a7108ef67fc2c8	1718	MobiDBLite	mobidb-lite	consensus disorder prediction	1652	1679	-	T	-	-
g1312.t1	5b72f5ac60206fb2e7a7108ef67fc2c8	1718	Coils	Coil	Coil	592	648	-	T	-	-
g1312.t1	5b72f5ac60206fb2e7a7108ef67fc2c8	1718	MobiDBLite	mobidb-lite	consensus disorder prediction	856	878	-	T	-	-
g1312.t1	5b72f5ac60206fb2e7a7108ef67fc2c8	1718	MobiDBLite	mobidb-lite	consensus disorder prediction	1	315	-	T	-	-
g1312.t1	5b72f5ac60206fb2e7a7108ef67fc2c8	1718	Coils	Coil	Coil	397	512	-	T	-	-
g1312.t1	5b72f5ac60206fb2e7a7108ef67fc2c8	1718	Coils	Coil	Coil	1559	1600	-	T	-	-
g1312.t1	5b72f5ac60206fb2e7a7108ef67fc2c8	1718	Coils	Coil	Coil	1183	1203	-	T	-	-
g1312.t1	5b72f5ac60206fb2e7a7108ef67fc2c8	1718	Coils	Coil	Coil	681	750	-	T	-	-
g4361.t1	7184af241bfdcc391bb0502c204057a3	378	MobiDBLite	mobidb-lite	consensus disorder prediction	334	360	-	T	-	-
g4361.t1	7184af241bfdcc391bb0502c204057a3	378	MobiDBLite	mobidb-lite	consensus disorder prediction	222	243	-	T	-	-
g4361.t1	7184af241bfdcc391bb0502c204057a3	378	MobiDBLite	mobidb-lite	consensus disorder prediction	255	276	-	T	-	-
g4361.t1	7184af241bfdcc391bb0502c204057a3	378	PANTHER	PTHR40622	-	1	370	1.9e-71	T	-	-
g2447.t1	ced5359ff90636fc606659e25bd5d040	570	ProSiteProfiles	PS50181	F-box domain profile.	1	45	9.07356	T	IPR001810	F-box domain	GO:0005515	MetaCyc: PWY-102|MetaCyc: PWY-1187|MetaCyc: PWY-5035|MetaCyc: PWY-5036|MetaCyc: PWY-5047|MetaCyc: PWY-5070|MetaCyc: PWY-5349|MetaCyc: PWY-6085|MetaCyc: PWY-6086|MetaCyc: PWY-6682|MetaCyc: PWY-6915|MetaCyc: PWY-6919|MetaCyc: PWY-7150|MetaCyc: PWY-7151|MetaCyc: PWY-7232|MetaCyc: PWY-7274|MetaCyc: PWY-7298|MetaCyc: PWY-7398|MetaCyc: PWY-7419|MetaCyc: PWY-7511|MetaCyc: PWY-7517|MetaCyc: PWY-7648|Meta…
g12136.t1	d00202ee5e6f11725204e00f4f58820c	818	Pfam	PF00933	Glycosyl hydrolase family 3 N terminal domain	126	368	1.1e-24	T	IPR001764	Glycoside hydrolase, family 3, N-terminal	GO:0004553|GO:0005975	MetaCyc: PWY-1921|MetaCyc: PWY-2343|MetaCyc: PWY-3121|MetaCyc: PWY-5176|MetaCyc: PWY-5821|MetaCyc: PWY-5976|MetaCyc: PWY-6002|MetaCyc: PWY-6527|MetaCyc: PWY-6717|MetaCyc: PWY-6735|MetaCyc: PWY-6737|MetaCyc: PWY-6749|MetaCyc: PWY-6784|MetaCyc: PWY-6788|MetaCyc: PWY-6821|MetaCyc: PWY-6848|MetaCyc: PWY-6855|MetaCyc: PWY-6902|MetaCyc: PWY-6906|MetaCyc: PWY-6972|MetaCyc: PWY-6996|MetaCyc: PWY-7056|Met…
g12136.t1	d00202ee5e6f11725204e00f4f58820c	818	Gene3D	G3DSA:3.20.20.300	-	38	378	9.5e-110	T	IPR036962	Glycoside hydrolase, family 3, N-terminal domain superfamily	GO:0004553|GO:0005975	MetaCyc: PWY-1921|MetaCyc: PWY-2343|MetaCyc: PWY-3121|MetaCyc: PWY-5176|MetaCyc: PWY-5821|MetaCyc: PWY-5976|MetaCyc: PWY-6002|MetaCyc: PWY-6527|MetaCyc: PWY-6717|MetaCyc: PWY-6735|MetaCyc: PWY-6737|MetaCyc: PWY-6749|MetaCyc: PWY-6784|MetaCyc: PWY-6788|MetaCyc: PWY-6821|MetaCyc: PWY-6848|MetaCyc: PWY-6855|MetaCyc: PWY-6902|MetaCyc: PWY-6906|MetaCyc: PWY-6972|MetaCyc: PWY-6996|MetaCyc: PWY-7056|Met…
g12136.t1	d00202ee5e6f11725204e00f4f58820c	818	Pfam	PF14310	Fibronectin type III-like domain	734	804	1.1e-26	T	IPR026891	Fibronectin type III-like domain	-	MetaCyc: PWY-1921|MetaCyc: PWY-2343|MetaCyc: PWY-3121|MetaCyc: PWY-5176|MetaCyc: PWY-5821|MetaCyc: PWY-5976|MetaCyc: PWY-6002|MetaCyc: PWY-6527|MetaCyc: PWY-6717|MetaCyc: PWY-6735|MetaCyc: PWY-6737|MetaCyc: PWY-6749|MetaCyc: PWY-6784|MetaCyc: PWY-6788|MetaCyc: PWY-6821|MetaCyc: PWY-6848|MetaCyc: PWY-6855|MetaCyc: PWY-6906|MetaCyc: PWY-6972|MetaCyc: PWY-6996|MetaCyc: PWY-7056|MetaCyc: PWY-7057|Met…
g12136.t1	d00202ee5e6f11725204e00f4f58820c	818	SMART	SM01217	Fn3_like_2	733	804	3.3e-34	T	IPR026891	Fibronectin type III-like domain	-	MetaCyc: PWY-1921|MetaCyc: PWY-2343|MetaCyc: PWY-3121|MetaCyc: PWY-5176|MetaCyc: PWY-5821|MetaCyc: PWY-5976|MetaCyc: PWY-6002|MetaCyc: PWY-6527|MetaCyc: PWY-6717|MetaCyc: PWY-6735|MetaCyc: PWY-6737|MetaCyc: PWY-6749|MetaCyc: PWY-6784|MetaCyc: PWY-6788|MetaCyc: PWY-6821|MetaCyc: PWY-6848|MetaCyc: PWY-6855|MetaCyc: PWY-6906|MetaCyc: PWY-6972|MetaCyc: PWY-6996|MetaCyc: PWY-7056|MetaCyc: PWY-7057|Met…
g12136.t1	d00202ee5e6f11725204e00f4f58820c	818	PRINTS	PR00133	Glycosyl hydrolase family 3 signature	176	192	7e-36	T	IPR001764	Glycoside hydrolase, family 3, N-terminal	GO:0004553|GO:0005975	MetaCyc: PWY-1921|MetaCyc: PWY-2343|MetaCyc: PWY-3121|MetaCyc: PWY-5176|MetaCyc: PWY-5821|MetaCyc: PWY-5976|MetaCyc: PWY-6002|MetaCyc: PWY-6527|MetaCyc: PWY-6717|MetaCyc: PWY-6735|MetaCyc: PWY-6737|MetaCyc: PWY-6749|MetaCyc: PWY-6784|MetaCyc: PWY-6788|MetaCyc: PWY-6821|MetaCyc: PWY-6848|MetaCyc: PWY-6855|MetaCyc: PWY-6902|MetaCyc: PWY-6906|MetaCyc: PWY-6972|MetaCyc: PWY-6996|MetaCyc: PWY-7056|Met…
g12136.t1	d00202ee5e6f11725204e00f4f58820c	818	PRINTS	PR00133	Glycosyl hydrolase family 3 signature	207	223	7e-36	T	IPR001764	Glycoside hydrolase, family 3, N-terminal	GO:0004553|GO:0005975	MetaCyc: PWY-1921|MetaCyc: PWY-2343|MetaCyc: PWY-3121|MetaCyc: PWY-5176|MetaCyc: PWY-5821|MetaCyc: PWY-5976|MetaCyc: PWY-6002|MetaCyc: PWY-6527|MetaCyc: PWY-6717|MetaCyc: PWY-6735|MetaCyc: PWY-6737|MetaCyc: PWY-6749|MetaCyc: PWY-6784|MetaCyc: PWY-6788|MetaCyc: PWY-6821|MetaCyc: PWY-6848|MetaCyc: PWY-6855|MetaCyc: PWY-6902|MetaCyc: PWY-6906|MetaCyc: PWY-6972|MetaCyc: PWY-6996|MetaCyc: PWY-7056|Met…
g12136.t1	d00202ee5e6f11725204e00f4f58820c	818	PRINTS	PR00133	Glycosyl hydrolase family 3 signature	291	309	7e-36	T	IPR001764	Glycoside hydrolase, family 3, N-terminal	GO:0004553|GO:0005975	MetaCyc: PWY-1921|MetaCyc: PWY-2343|MetaCyc: PWY-3121|MetaCyc: PWY-5176|MetaCyc: PWY-5821|MetaCyc: PWY-5976|MetaCyc: PWY-6002|MetaCyc: PWY-6527|MetaCyc: PWY-6717|MetaCyc: PWY-6735|MetaCyc: PWY-6737|MetaCyc: PWY-6749|MetaCyc: PWY-6784|MetaCyc: PWY-6788|MetaCyc: PWY-6821|MetaCyc: PWY-6848|MetaCyc: PWY-6855|MetaCyc: PWY-6902|MetaCyc: PWY-6906|MetaCyc: PWY-6972|MetaCyc: PWY-6996|MetaCyc: PWY-7056|Met…
g12136.t1	d00202ee5e6f11725204e00f4f58820c	818	PRINTS	PR00133	Glycosyl hydrolase family 3 signature	129	148	7e-36	T	IPR001764	Glycoside hydrolase, family 3, N-terminal	GO:0004553|GO:0005975	MetaCyc: PWY-1921|MetaCyc: PWY-2343|MetaCyc: PWY-3121|MetaCyc: PWY-5176|MetaCyc: PWY-5821|MetaCyc: PWY-5976|MetaCyc: PWY-6002|MetaCyc: PWY-6527|MetaCyc: PWY-6717|MetaCyc: PWY-6735|MetaCyc: PWY-6737|MetaCyc: PWY-6749|MetaCyc: PWY-6784|MetaCyc: PWY-6788|MetaCyc: PWY-6821|MetaCyc: PWY-6848|MetaCyc: PWY-6855|MetaCyc: PWY-6902|MetaCyc: PWY-6906|MetaCyc: PWY-6972|MetaCyc: PWY-6996|MetaCyc: PWY-7056|Met…
g12136.t1	d00202ee5e6f11725204e00f4f58820c	818	PRINTS	PR00133	Glycosyl hydrolase family 3 signature	105	121	7e-36	T	IPR001764	Glycoside hydrolase, family 3, N-terminal	GO:0004553|GO:0005975	MetaCyc: PWY-1921|MetaCyc: PWY-2343|MetaCyc: PWY-3121|MetaCyc: PWY-5176|MetaCyc: PWY-5821|MetaCyc: PWY-5976|MetaCyc: PWY-6002|MetaCyc: PWY-6527|MetaCyc: PWY-6717|MetaCyc: PWY-6735|MetaCyc: PWY-6737|MetaCyc: PWY-6749|MetaCyc: PWY-6784|MetaCyc: PWY-6788|MetaCyc: PWY-6821|MetaCyc: PWY-6848|MetaCyc: PWY-6855|MetaCyc: PWY-6902|MetaCyc: PWY-6906|MetaCyc: PWY-6972|MetaCyc: PWY-6996|MetaCyc: PWY-7056|Met…
g12136.t1	d00202ee5e6f11725204e00f4f58820c	818	Gene3D	G3DSA:3.40.50.1700	-	414	680	9.9e-69	T	IPR036881	Glycoside hydrolase family 3 C-terminal domain superfamily	GO:0004553|GO:0005975	MetaCyc: PWY-1921|MetaCyc: PWY-2343|MetaCyc: PWY-3121|MetaCyc: PWY-5176|MetaCyc: PWY-5821|MetaCyc: PWY-5976|MetaCyc: PWY-6002|MetaCyc: PWY-6527|MetaCyc: PWY-6717|MetaCyc: PWY-6735|MetaCyc: PWY-6737|MetaCyc: PWY-6749|MetaCyc: PWY-6784|MetaCyc: PWY-6788|MetaCyc: PWY-6821|MetaCyc: PWY-6848|MetaCyc: PWY-6855|MetaCyc: PWY-6902|MetaCyc: PWY-6906|MetaCyc: PWY-6972|MetaCyc: PWY-6996|MetaCyc: PWY-7056|Met…
g12136.t1	d00202ee5e6f11725204e00f4f58820c	818	PANTHER	PTHR42715:SF19	BETA-GLUCOSIDASE G-RELATED	88	815	0	T	-	-
g12136.t1	d00202ee5e6f11725204e00f4f58820c	818	Gene3D	G3DSA:2.60.40.10	Immunoglobulins	681	816	1.5e-41	T	IPR013783	Immunoglobulin-like fold	-	MetaCyc: PWY-1901|MetaCyc: PWY-1921|MetaCyc: PWY-1961|MetaCyc: PWY-1981|MetaCyc: PWY-2021|MetaCyc: PWY-2343|MetaCyc: PWY-2661|MetaCyc: PWY-2881|MetaCyc: PWY-2901|MetaCyc: PWY-2902|MetaCyc: PWY-3121|MetaCyc: PWY-361|MetaCyc: PWY-4421|MetaCyc: PWY-4702|MetaCyc: PWY-4801|MetaCyc: PWY-4922|MetaCyc: PWY-5048|MetaCyc: PWY-5059|MetaCyc: PWY-5067|MetaCyc: PWY-5083|MetaCyc: PWY-5094|MetaCyc: PWY-5105|Meta…
g12136.t1	d00202ee5e6f11725204e00f4f58820c	818	SUPERFAMILY	SSF52279	Beta-D-glucan exohydrolase, C-terminal domain	429	681	9.81e-48	T	IPR036881	Glycoside hydrolase family 3 C-terminal domain superfamily	GO:0004553|GO:0005975	MetaCyc: PWY-1921|MetaCyc: PWY-2343|MetaCyc: PWY-3121|MetaCyc: PWY-5176|MetaCyc: PWY-5821|MetaCyc: PWY-5976|MetaCyc: PWY-6002|MetaCyc: PWY-6527|MetaCyc: PWY-6717|MetaCyc: PWY-6735|MetaCyc: PWY-6737|MetaCyc: PWY-6749|MetaCyc: PWY-6784|MetaCyc: PWY-6788|MetaCyc: PWY-6821|MetaCyc: PWY-6848|MetaCyc: PWY-6855|MetaCyc: PWY-6902|MetaCyc: PWY-6906|MetaCyc: PWY-6972|MetaCyc: PWY-6996|MetaCyc: PWY-7056|Met…
g12136.t1	d00202ee5e6f11725204e00f4f58820c	818	Pfam	PF01915	Glycosyl hydrolase family 3 C-terminal domain	429	678	3.3e-47	T	IPR002772	Glycoside hydrolase family 3 C-terminal domain	GO:0004553|GO:0005975	MetaCyc: PWY-1921|MetaCyc: PWY-2343|MetaCyc: PWY-3121|MetaCyc: PWY-5176|MetaCyc: PWY-5821|MetaCyc: PWY-5976|MetaCyc: PWY-6002|MetaCyc: PWY-6527|MetaCyc: PWY-6717|MetaCyc: PWY-6735|MetaCyc: PWY-6737|MetaCyc: PWY-6749|MetaCyc: PWY-6784|MetaCyc: PWY-6788|MetaCyc: PWY-6821|MetaCyc: PWY-6848|MetaCyc: PWY-6855|MetaCyc: PWY-6902|MetaCyc: PWY-6906|MetaCyc: PWY-6972|MetaCyc: PWY-6996|MetaCyc: PWY-7056|Met…
g12136.t1	d00202ee5e6f11725204e00f4f58820c	818	PANTHER	PTHR42715	BETA-GLUCOSIDASE	88	815	0	T	-	-
g12136.t1	d00202ee5e6f11725204e00f4f58820c	818	SUPERFAMILY	SSF51445	(Trans)glycosidases	71	385	2.32e-86	T	IPR017853	Glycoside hydrolase superfamily	-	MetaCyc: PWY-116|MetaCyc: PWY-1901|MetaCyc: PWY-1921|MetaCyc: PWY-1961|MetaCyc: PWY-1981|MetaCyc: PWY-2021|MetaCyc: PWY-2343|MetaCyc: PWY-2622|MetaCyc: PWY-2661|MetaCyc: PWY-2881|MetaCyc: PWY-2901|MetaCyc: PWY-2902|MetaCyc: PWY-3121|MetaCyc: PWY-401|MetaCyc: PWY-4421|MetaCyc: PWY-4441|MetaCyc: PWY-5067|MetaCyc: PWY-5094|MetaCyc: PWY-5105|MetaCyc: PWY-5129|MetaCyc: PWY-5139|MetaCyc: PWY-5160|MetaC…
g1686.t2	41aef9bce0008cfb9aa9d1c51f6a131e	565	SUPERFAMILY	SSF51621	Phosphoenolpyruvate/pyruvate domain	34	549	3.84e-176	T	IPR015813	Pyruvate/Phosphoenolpyruvate kinase-like domain superfamily	GO:0003824	MetaCyc: PWY-1042|MetaCyc: PWY-1622|MetaCyc: PWY-2221|MetaCyc: PWY-241|MetaCyc: PWY-5055|MetaCyc: PWY-5162|MetaCyc: PWY-5392|MetaCyc: PWY-5484|MetaCyc: PWY-5723|MetaCyc: PWY-5741|MetaCyc: PWY-5743|MetaCyc: PWY-5744|MetaCyc: PWY-5747|MetaCyc: PWY-5749|MetaCyc: PWY-5757|MetaCyc: PWY-5913|MetaCyc: PWY-6038|MetaCyc: PWY-6142|MetaCyc: PWY-6146|MetaCyc: PWY-6322|MetaCyc: PWY-6339|MetaCyc: PWY-6549|Meta…
g1686.t2	41aef9bce0008cfb9aa9d1c51f6a131e	565	TIGRFAM	TIGR01346	isocit_lyase: isocitrate lyase	44	565	1e-186	T	IPR006254	Isocitrate lyase	GO:0004451|GO:0019752	MetaCyc: PWY-5747|MetaCyc: PWY-6969|MetaCyc: PWY-7118|MetaCyc: PWY-7294|MetaCyc: PWY-7295|MetaCyc: PWY-7854
g1686.t2	41aef9bce0008cfb9aa9d1c51f6a131e	565	Pfam	PF00463	Isocitrate lyase family	43	565	2.2e-198	T	IPR006254	Isocitrate lyase	GO:0004451|GO:0019752	MetaCyc: PWY-5747|MetaCyc: PWY-6969|MetaCyc: PWY-7118|MetaCyc: PWY-7294|MetaCyc: PWY-7295|MetaCyc: PWY-7854
g1686.t2	41aef9bce0008cfb9aa9d1c51f6a131e	565	PANTHER	PTHR21631	ISOCITRATE LYASE/MALATE SYNTHASE	9	565	0	T	IPR006254	Isocitrate lyase	GO:0004451|GO:0019752	MetaCyc: PWY-5747|MetaCyc: PWY-6969|MetaCyc: PWY-7118|MetaCyc: PWY-7294|MetaCyc: PWY-7295|MetaCyc: PWY-7854
g1686.t2	41aef9bce0008cfb9aa9d1c51f6a131e	565	Gene3D	G3DSA:1.10.10.850	-	283	391	1.1e-227	T	-	-
g1686.t2	41aef9bce0008cfb9aa9d1c51f6a131e	565	CDD	cd00377	ICL_PEPM	87	495	1.2689e-42	T	IPR039556	ICL/PEPM domain	GO:0003824	MetaCyc: PWY-5055|MetaCyc: PWY-5747|MetaCyc: PWY-5757|MetaCyc: PWY-6322|MetaCyc: PWY-6339|MetaCyc: PWY-6682|MetaCyc: PWY-6699|MetaCyc: PWY-6839|MetaCyc: PWY-6969|MetaCyc: PWY-7118|MetaCyc: PWY-7294|MetaCyc: PWY-7295|MetaCyc: PWY-7419|MetaCyc: PWY-7510|MetaCyc: PWY-7552|MetaCyc: PWY-7769|MetaCyc: PWY-7854
g1686.t2	41aef9bce0008cfb9aa9d1c51f6a131e	565	PANTHER	PTHR21631:SF13	MITOCHONDRIAL 2-METHYLISOCITRATE LYASE	9	565	0	T	-	-
g1686.t2	41aef9bce0008cfb9aa9d1c51f6a131e	565	Gene3D	G3DSA:3.20.20.60	-	39	549	1.1e-227	T	IPR040442	Pyruvate kinase-like domain superfamily	-	MetaCyc: PWY-1042|MetaCyc: PWY-1622|MetaCyc: PWY-2221|MetaCyc: PWY-241|MetaCyc: PWY-5055|MetaCyc: PWY-5162|MetaCyc: PWY-5392|MetaCyc: PWY-5484|MetaCyc: PWY-5723|MetaCyc: PWY-5741|MetaCyc: PWY-5743|MetaCyc: PWY-5744|MetaCyc: PWY-5747|MetaCyc: PWY-5749|MetaCyc: PWY-5757|MetaCyc: PWY-6038|MetaCyc: PWY-6142|MetaCyc: PWY-6322|MetaCyc: PWY-6339|MetaCyc: PWY-6549|MetaCyc: PWY-6654|MetaCyc: PWY-6682|Meta…
g1686.t2	41aef9bce0008cfb9aa9d1c51f6a131e	565	ProSitePatterns	PS00161	Isocitrate lyase signature.	232	237	-	T	IPR018523	Isocitrate lyase/phosphorylmutase, conserved site	GO:0003824	MetaCyc: PWY-5055|MetaCyc: PWY-5747|MetaCyc: PWY-6322|MetaCyc: PWY-6699|MetaCyc: PWY-6969|MetaCyc: PWY-7118|MetaCyc: PWY-7294|MetaCyc: PWY-7295|MetaCyc: PWY-7510|MetaCyc: PWY-7552|MetaCyc: PWY-7769|MetaCyc: PWY-7854
g1686.t2	41aef9bce0008cfb9aa9d1c51f6a131e	565	PIRSF	PIRSF001362	ICL	380	565	3e-48	T	IPR006254	Isocitrate lyase	GO:0004451|GO:0019752	MetaCyc: PWY-5747|MetaCyc: PWY-6969|MetaCyc: PWY-7118|MetaCyc: PWY-7294|MetaCyc: PWY-7295|MetaCyc: PWY-7854
g1686.t2	41aef9bce0008cfb9aa9d1c51f6a131e	565	PIRSF	PIRSF001362	ICL	34	331	5.4e-58	T	IPR006254	Isocitrate lyase	GO:0004451|GO:0019752	MetaCyc: PWY-5747|MetaCyc: PWY-6969|MetaCyc: PWY-7118|MetaCyc: PWY-7294|MetaCyc: PWY-7295|MetaCyc: PWY-7854
g845.t1	f2709fb43ac239b58db908a183cc71d3	589	MobiDBLite	mobidb-lite	consensus disorder prediction	127	145	-	T	-	-
g845.t1	f2709fb43ac239b58db908a183cc71d3	589	Coils	Coil	Coil	535	555	-	T	-	-
g845.t1	f2709fb43ac239b58db908a183cc71d3	589	MobiDBLite	mobidb-lite	consensus disorder prediction	211	288	-	T	-	-
g845.t1	f2709fb43ac239b58db908a183cc71d3	589	MobiDBLite	mobidb-lite	consensus disorder prediction	465	483	-	T	-	-
g845.t1	f2709fb43ac239b58db908a183cc71d3	589	MobiDBLite	mobidb-lite	consensus disorder prediction	39	55	-	T	-	-
g845.t1	f2709fb43ac239b58db908a183cc71d3	589	MobiDBLite	mobidb-lite	consensus disorder prediction	1	21	-	T	-	-
g845.t1	f2709fb43ac239b58db908a183cc71d3	589	MobiDBLite	mobidb-lite	consensus disorder prediction	72	121	-	T	-	-
g845.t1	f2709fb43ac239b58db908a183cc71d3	589	MobiDBLite	mobidb-lite	consensus disorder prediction	438	486	-	T	-	-
g845.t1	f2709fb43ac239b58db908a183cc71d3	589	MobiDBLite	mobidb-lite	consensus disorder prediction	1	148	-	T	-	-
g845.t1	f2709fb43ac239b58db908a183cc71d3	589	PANTHER	PTHR42023	-	1	589	5.7e-89	T	-	-
g845.t1	f2709fb43ac239b58db908a183cc71d3	589	MobiDBLite	mobidb-lite	consensus disorder prediction	340	398	-	T	-	-
g845.t1	f2709fb43ac239b58db908a183cc71d3	589	MobiDBLite	mobidb-lite	consensus disorder prediction	218	232	-	T	-	-
g845.t1	f2709fb43ac239b58db908a183cc71d3	589	MobiDBLite	mobidb-lite	consensus disorder prediction	334	398	-	T	-	-
g166.t1	39d98487d1504d28bd1c59452476a909	691	Coils	Coil	Coil	567	587	-	T	-	-
g166.t1	39d98487d1504d28bd1c59452476a909	691	Pfam	PF13637	Ankyrin repeats (many copies)	268	311	1.2e-05	T	IPR002110	Ankyrin repeat	GO:0005515	MetaCyc: PWY-1061|MetaCyc: PWY-1121|MetaCyc: PWY-2083|MetaCyc: PWY-321|MetaCyc: PWY-3542|MetaCyc: PWY-361|MetaCyc: PWY-4021|MetaCyc: PWY-4801|MetaCyc: PWY-4922|MetaCyc: PWY-5041|MetaCyc: PWY-5048|MetaCyc: PWY-5059|MetaCyc: PWY-5105|MetaCyc: PWY-5129|MetaCyc: PWY-5139|MetaCyc: PWY-5148|MetaCyc: PWY-5209|MetaCyc: PWY-5268|MetaCyc: PWY-5284|MetaCyc: PWY-5287|MetaCyc: PWY-5292|MetaCyc: PWY-5301|MetaC…
g166.t1	39d98487d1504d28bd1c59452476a909	691	SUPERFAMILY	SSF54616	DNA-binding domain of Mlu1-box binding protein MBP1	9	121	3.14e-37	T	IPR036887	HTH APSES-type DNA-binding domain superfamily	GO:0003677	-
g166.t1	39d98487d1504d28bd1c59452476a909	691	SUPERFAMILY	SSF48403	Ankyrin repeat	233	425	8.17e-29	T	IPR036770	Ankyrin repeat-containing domain superfamily	-	MetaCyc: PWY-1061|MetaCyc: PWY-1121|MetaCyc: PWY-2083|MetaCyc: PWY-321|MetaCyc: PWY-3542|MetaCyc: PWY-361|MetaCyc: PWY-4021|MetaCyc: PWY-4801|MetaCyc: PWY-4922|MetaCyc: PWY-5041|MetaCyc: PWY-5048|MetaCyc: PWY-5059|MetaCyc: PWY-5105|MetaCyc: PWY-5129|MetaCyc: PWY-5139|MetaCyc: PWY-5148|MetaCyc: PWY-5209|MetaCyc: PWY-5268|MetaCyc: PWY-5284|MetaCyc: PWY-5287|MetaCyc: PWY-5292|MetaCyc: PWY-5301|MetaC…
g166.t1	39d98487d1504d28bd1c59452476a909	691	Coils	Coil	Coil	501	549	-	T	-	-
g166.t1	39d98487d1504d28bd1c59452476a909	691	ProSiteProfiles	PS51299	APSES-type HTH DNA-binding domain profile.	9	115	20.9038	T	IPR003163	Transcription regulator HTH, APSES-type DNA-binding domain	-	-
g166.t1	39d98487d1504d28bd1c59452476a909	691	Coils	Coil	Coil	660	680	-	T	-	-
g166.t1	39d98487d1504d28bd1c59452476a909	691	MobiDBLite	mobidb-lite	consensus disorder prediction	108	132	-	T	-	-
g166.t1	39d98487d1504d28bd1c59452476a909	691	PANTHER	PTHR43828	ASPARAGINASE	7	677	8.4e-215	T	-	-
g166.t1	39d98487d1504d28bd1c59452476a909	691	Pfam	PF04383	KilA-N domain	26	83	0.00016	T	IPR018004	KilA, N-terminal/APSES-type HTH, DNA-binding	-	MetaCyc: PWY-6289|MetaCyc: PWY-6462|MetaCyc: PWY-6463|MetaCyc: PWY-6682|MetaCyc: PWY-6841|MetaCyc: PWY-7511|MetaCyc: PWY-7887
g166.t1	39d98487d1504d28bd1c59452476a909	691	SMART	SM01252	KilA_N_2	26	109	2.2e-26	T	IPR018004	KilA, N-terminal/APSES-type HTH, DNA-binding	-	MetaCyc: PWY-6289|MetaCyc: PWY-6462|MetaCyc: PWY-6463|MetaCyc: PWY-6682|MetaCyc: PWY-6841|MetaCyc: PWY-7511|MetaCyc: PWY-7887
g166.t1	39d98487d1504d28bd1c59452476a909	691	ProSiteProfiles	PS50088	Ankyrin repeat profile.	386	418	9.56435	T	IPR002110	Ankyrin repeat	GO:0005515	MetaCyc: PWY-1061|MetaCyc: PWY-1121|MetaCyc: PWY-2083|MetaCyc: PWY-321|MetaCyc: PWY-3542|MetaCyc: PWY-361|MetaCyc: PWY-4021|MetaCyc: PWY-4801|MetaCyc: PWY-4922|MetaCyc: PWY-5041|MetaCyc: PWY-5048|MetaCyc: PWY-5059|MetaCyc: PWY-5105|MetaCyc: PWY-5129|MetaCyc: PWY-5139|MetaCyc: PWY-5148|MetaCyc: PWY-5209|MetaCyc: PWY-5268|MetaCyc: PWY-5284|MetaCyc: PWY-5287|MetaCyc: PWY-5292|MetaCyc: PWY-5301|MetaC…
g166.t1	39d98487d1504d28bd1c59452476a909	691	SMART	SM00248	ANK_2a	386	415	0.0087	T	IPR002110	Ankyrin repeat	GO:0005515	MetaCyc: PWY-1061|MetaCyc: PWY-1121|MetaCyc: PWY-2083|MetaCyc: PWY-321|MetaCyc: PWY-3542|MetaCyc: PWY-361|MetaCyc: PWY-4021|MetaCyc: PWY-4801|MetaCyc: PWY-4922|MetaCyc: PWY-5041|MetaCyc: PWY-5048|MetaCyc: PWY-5059|MetaCyc: PWY-5105|MetaCyc: PWY-5129|MetaCyc: PWY-5139|MetaCyc: PWY-5148|MetaCyc: PWY-5209|MetaCyc: PWY-5268|MetaCyc: PWY-5284|MetaCyc: PWY-5287|MetaCyc: PWY-5292|MetaCyc: PWY-5301|MetaC…
g166.t1	39d98487d1504d28bd1c59452476a909	691	SMART	SM00248	ANK_2a	265	294	0.004	T	IPR002110	Ankyrin repeat	GO:0005515	MetaCyc: PWY-1061|MetaCyc: PWY-1121|MetaCyc: PWY-2083|MetaCyc: PWY-321|MetaCyc: PWY-3542|MetaCyc: PWY-361|MetaCyc: PWY-4021|MetaCyc: PWY-4801|MetaCyc: PWY-4922|MetaCyc: PWY-5041|MetaCyc: PWY-5048|MetaCyc: PWY-5059|MetaCyc: PWY-5105|MetaCyc: PWY-5129|MetaCyc: PWY-5139|MetaCyc: PWY-5148|MetaCyc: PWY-5209|MetaCyc: PWY-5268|MetaCyc: PWY-5284|MetaCyc: PWY-5287|MetaCyc: PWY-5292|MetaCyc: PWY-5301|MetaC…
g166.t1	39d98487d1504d28bd1c59452476a909	691	ProSiteProfiles	PS50088	Ankyrin repeat profile.	265	297	11.2738	T	IPR002110	Ankyrin repeat	GO:0005515	MetaCyc: PWY-1061|MetaCyc: PWY-1121|MetaCyc: PWY-2083|MetaCyc: PWY-321|MetaCyc: PWY-3542|MetaCyc: PWY-361|MetaCyc: PWY-4021|MetaCyc: PWY-4801|MetaCyc: PWY-4922|MetaCyc: PWY-5041|MetaCyc: PWY-5048|MetaCyc: PWY-5059|MetaCyc: PWY-5105|MetaCyc: PWY-5129|MetaCyc: PWY-5139|MetaCyc: PWY-5148|MetaCyc: PWY-5209|MetaCyc: PWY-5268|MetaCyc: PWY-5284|MetaCyc: PWY-5287|MetaCyc: PWY-5292|MetaCyc: PWY-5301|MetaC…
g166.t1	39d98487d1504d28bd1c59452476a909	691	ProSiteProfiles	PS50297	Ankyrin repeat region circular profile.	265	293	10.365	T	-	-
g166.t1	39d98487d1504d28bd1c59452476a909	691	Gene3D	G3DSA:1.25.40.20	-	212	429	5.9e-49	T	IPR036770	Ankyrin repeat-containing domain superfamily	-	MetaCyc: PWY-1061|MetaCyc: PWY-1121|MetaCyc: PWY-2083|MetaCyc: PWY-321|MetaCyc: PWY-3542|MetaCyc: PWY-361|MetaCyc: PWY-4021|MetaCyc: PWY-4801|MetaCyc: PWY-4922|MetaCyc: PWY-5041|MetaCyc: PWY-5048|MetaCyc: PWY-5059|MetaCyc: PWY-5105|MetaCyc: PWY-5129|MetaCyc: PWY-5139|MetaCyc: PWY-5148|MetaCyc: PWY-5209|MetaCyc: PWY-5268|MetaCyc: PWY-5284|MetaCyc: PWY-5287|MetaCyc: PWY-5292|MetaCyc: PWY-5301|MetaC…
g166.t1	39d98487d1504d28bd1c59452476a909	691	Gene3D	G3DSA:3.10.260.10	-	3	127	5.1e-49	T	IPR036887	HTH APSES-type DNA-binding domain superfamily	GO:0003677	-
g166.t1	39d98487d1504d28bd1c59452476a909	691	PANTHER	PTHR43828:SF1	TRANSCRIPTION FACTOR MBP1	7	677	8.4e-215	T	IPR029793	MBF transcription factor complex subunit Mbp1/Res1/Res2	GO:0000083|GO:0030907	-
g5452.t1	318fe54be23451185ba461f81edb9c23	510	SUPERFAMILY	SSF50494	Trypsin-like serine proteases	191	380	2.82e-05	T	IPR009003	Peptidase S1, PA clan	-	MetaCyc: PWY-1061|MetaCyc: PWY-2083|MetaCyc: PWY-3542|MetaCyc: PWY-4021|MetaCyc: PWY-5041|MetaCyc: PWY-5059|MetaCyc: PWY-5105|MetaCyc: PWY-5209|MetaCyc: PWY-5287|MetaCyc: PWY-5301|MetaCyc: PWY-5305|MetaCyc: PWY-5479|MetaCyc: PWY-5665|MetaCyc: PWY-5729|MetaCyc: PWY-5748|MetaCyc: PWY-5765|MetaCyc: PWY-5773|MetaCyc: PWY-5846|MetaCyc: PWY-5975|MetaCyc: PWY-5987|MetaCyc: PWY-601|MetaCyc: PWY-6045|Meta…
g1815.t1	3cf7a573b6ae81bad4a89ed61fbf6d65	299	Coils	Coil	Coil	156	190	-	T	-	-
g1815.t1	3cf7a573b6ae81bad4a89ed61fbf6d65	299	MobiDBLite	mobidb-lite	consensus disorder prediction	1	66	-	T	-	-
g1815.t1	3cf7a573b6ae81bad4a89ed61fbf6d65	299	Coils	Coil	Coil	72	92	-	T	-	-
g5735.t1	92f49055fb68b4ebb6ee2342ce7b3957	249	Pfam	PF12697	Alpha/beta hydrolase family	7	238	1.1e-20	T	IPR000073	Alpha/beta hydrolase fold-1	-	MetaCyc: PWY-181|MetaCyc: PWY-1822|MetaCyc: PWY-1901|MetaCyc: PWY-1921|MetaCyc: PWY-1961|MetaCyc: PWY-1981|MetaCyc: PWY-2021|MetaCyc: PWY-2501|MetaCyc: PWY-2881|MetaCyc: PWY-2901|MetaCyc: PWY-2902|MetaCyc: PWY-321|MetaCyc: PWY-361|MetaCyc: PWY-4002|MetaCyc: PWY-4421|MetaCyc: PWY-4801|MetaCyc: PWY-4922|MetaCyc: PWY-5048|MetaCyc: PWY-5059|MetaCyc: PWY-5094|MetaCyc: PWY-5098|MetaCyc: PWY-5105|MetaCy…
g5735.t1	92f49055fb68b4ebb6ee2342ce7b3957	249	Gene3D	G3DSA:3.40.50.1820	alpha/beta hydrolase	1	246	2.7e-37	T	IPR029058	Alpha/Beta hydrolase fold	-	MetaCyc: PWY-1061|MetaCyc: PWY-1121|MetaCyc: PWY-1186|MetaCyc: PWY-1801|MetaCyc: PWY-181|MetaCyc: PWY-1822|MetaCyc: PWY-1901|MetaCyc: PWY-1921|MetaCyc: PWY-1961|MetaCyc: PWY-1981|MetaCyc: PWY-2002|MetaCyc: PWY-2021|MetaCyc: PWY-2055|MetaCyc: PWY-2083|MetaCyc: PWY-2321|MetaCyc: PWY-2343|MetaCyc: PWY-2501|MetaCyc: PWY-2541|MetaCyc: PWY-2601|MetaCyc: PWY-2881|MetaCyc: PWY-2901|MetaCyc: PWY-2902|Meta…
g5735.t1	92f49055fb68b4ebb6ee2342ce7b3957	249	PANTHER	PTHR37017	-	1	246	1.8e-72	T	-	-
g5735.t1	92f49055fb68b4ebb6ee2342ce7b3957	249	SUPERFAMILY	SSF53474	alpha/beta-Hydrolases	3	243	2.63e-19	T	IPR029058	Alpha/Beta hydrolase fold	-	MetaCyc: PWY-1061|MetaCyc: PWY-1121|MetaCyc: PWY-1186|MetaCyc: PWY-1801|MetaCyc: PWY-181|MetaCyc: PWY-1822|MetaCyc: PWY-1901|MetaCyc: PWY-1921|MetaCyc: PWY-1961|MetaCyc: PWY-1981|MetaCyc: PWY-2002|MetaCyc: PWY-2021|MetaCyc: PWY-2055|MetaCyc: PWY-2083|MetaCyc: PWY-2321|MetaCyc: PWY-2343|MetaCyc: PWY-2501|MetaCyc: PWY-2541|MetaCyc: PWY-2601|MetaCyc: PWY-2881|MetaCyc: PWY-2901|MetaCyc: PWY-2902|Meta…
g775.t1	1a545a1d8b8bfe9dcd0a9b9e9c4e21b4	1116	Coils	Coil	Coil	161	181	-	T	-	-
g775.t1	1a545a1d8b8bfe9dcd0a9b9e9c4e21b4	1116	Coils	Coil	Coil	782	919	-	T	-	-
g775.t1	1a545a1d8b8bfe9dcd0a9b9e9c4e21b4	1116	Gene3D	G3DSA:1.10.287.1490	-	544	692	1.1e-05	T	-	-
g775.t1	1a545a1d8b8bfe9dcd0a9b9e9c4e21b4	1116	Gene3D	G3DSA:1.10.287.1490	-	693	857	1.6e-08	T	-	-
g775.t1	1a545a1d8b8bfe9dcd0a9b9e9c4e21b4	1116	Coils	Coil	Coil	255	492	-	T	-	-
g775.t1	1a545a1d8b8bfe9dcd0a9b9e9c4e21b4	1116	PANTHER	PTHR43939	-	59	1091	6.4e-52	T	-	-
g775.t1	1a545a1d8b8bfe9dcd0a9b9e9c4e21b4	1116	Coils	Coil	Coil	664	684	-	T	-	-
g775.t1	1a545a1d8b8bfe9dcd0a9b9e9c4e21b4	1116	Coils	Coil	Coil	921	955	-	T	-	-
g775.t1	1a545a1d8b8bfe9dcd0a9b9e9c4e21b4	1116	MobiDBLite	mobidb-lite	consensus disorder prediction	1090	1116	-	T	-	-
g775.t1	1a545a1d8b8bfe9dcd0a9b9e9c4e21b4	1116	MobiDBLite	mobidb-lite	consensus disorder prediction	323	379	-	T	-	-
g775.t1	1a545a1d8b8bfe9dcd0a9b9e9c4e21b4	1116	Pfam	PF10495	Pericentrin-AKAP-450 domain of centrosomal targeting protein	998	1072	2.4e-22	T	IPR019528	Pericentrin/AKAP-450 centrosomal targeting domain	-	Reactome: R-HSA-2565942|Reactome: R-HSA-380259|Reactome: R-HSA-380270|Reactome: R-HSA-380284|Reactome: R-HSA-380320|Reactome: R-HSA-5576890|Reactome: R-HSA-5576893|Reactome: R-HSA-5620912|Reactome: R-HSA-6802952|Reactome: R-HSA-8854518|Reactome: R-HSA-9613829|Reactome: R-HSA-9615710|Reactome: R-HSA-9646399|Reactome: R-MMU-2565942|Reactome: R-MMU-380259|Reactome: R-MMU-380270|Reactome: R-MMU-38028…
g775.t1	1a545a1d8b8bfe9dcd0a9b9e9c4e21b4	1116	Pfam	PF07989	Centrosomin N-terminal motif 1	160	231	2.8e-23	T	IPR012943	Centrosomin, N-terminal motif 1	GO:0005815	Reactome: R-HSA-2565942|Reactome: R-HSA-380259|Reactome: R-HSA-380270|Reactome: R-HSA-380284|Reactome: R-HSA-380320|Reactome: R-HSA-5620912|Reactome: R-HSA-8854518|Reactome: R-MMU-2565942|Reactome: R-MMU-380259|Reactome: R-MMU-380270|Reactome: R-MMU-380284|Reactome: R-MMU-380320|Reactome: R-MMU-5620912|Reactome: R-MMU-8854518
g775.t1	1a545a1d8b8bfe9dcd0a9b9e9c4e21b4	1116	Coils	Coil	Coil	695	760	-	T	-	-
g775.t1	1a545a1d8b8bfe9dcd0a9b9e9c4e21b4	1116	Coils	Coil	Coil	497	517	-	T	-	-
g775.t1	1a545a1d8b8bfe9dcd0a9b9e9c4e21b4	1116	Coils	Coil	Coil	522	604	-	T	-	-
g775.t1	1a545a1d8b8bfe9dcd0a9b9e9c4e21b4	1116	MobiDBLite	mobidb-lite	consensus disorder prediction	123	142	-	T	-	-
g775.t1	1a545a1d8b8bfe9dcd0a9b9e9c4e21b4	1116	MobiDBLite	mobidb-lite	consensus disorder prediction	332	351	-	T	-	-
g775.t1	1a545a1d8b8bfe9dcd0a9b9e9c4e21b4	1116	MobiDBLite	mobidb-lite	consensus disorder prediction	365	379	-	T	-	-
g775.t1	1a545a1d8b8bfe9dcd0a9b9e9c4e21b4	1116	PANTHER	PTHR43939:SF59	COILED-COIL DOMAIN-CONTAINING PROTEIN 158	59	1091	6.4e-52	T	-	-
g775.t1	1a545a1d8b8bfe9dcd0a9b9e9c4e21b4	1116	Coils	Coil	Coil	211	245	-	T	-	-
g775.t1	1a545a1d8b8bfe9dcd0a9b9e9c4e21b4	1116	Coils	Coil	Coil	608	649	-	T	-	-
g775.t1	1a545a1d8b8bfe9dcd0a9b9e9c4e21b4	1116	Coils	Coil	Coil	960	980	-	T	-	-
g775.t1	1a545a1d8b8bfe9dcd0a9b9e9c4e21b4	1116	MobiDBLite	mobidb-lite	consensus disorder prediction	123	155	-	T	-	-
g6152.t1	d2392527ede5cbd1c213f0175625141e	220	Coils	Coil	Coil	218	220	-	T	-	-
g734.t1	ea05d506fb7f50cbf544aadbf33c3d89	1127	MobiDBLite	mobidb-lite	consensus disorder prediction	177	206	-	T	-	-
g734.t1	ea05d506fb7f50cbf544aadbf33c3d89	1127	MobiDBLite	mobidb-lite	consensus disorder prediction	1052	1080	-	T	-	-
g734.t1	ea05d506fb7f50cbf544aadbf33c3d89	1127	MobiDBLite	mobidb-lite	consensus disorder prediction	143	176	-	T	-	-
g734.t1	ea05d506fb7f50cbf544aadbf33c3d89	1127	MobiDBLite	mobidb-lite	consensus disorder prediction	22	50	-	T	-	-
g734.t1	ea05d506fb7f50cbf544aadbf33c3d89	1127	ProSitePatterns	PS00633	Bromodomain signature.	337	394	-	T	IPR018359	Bromodomain, conserved site	-	MetaCyc: PWY-0|MetaCyc: PWY-361|MetaCyc: PWY-4801|MetaCyc: PWY-4922|MetaCyc: PWY-5048|MetaCyc: PWY-5059|MetaCyc: PWY-5129|MetaCyc: PWY-5139|MetaCyc: PWY-5209|MetaCyc: PWY-5268|MetaCyc: PWY-5284|MetaCyc: PWY-5292|MetaCyc: PWY-5307|MetaCyc: PWY-5313|MetaCyc: PWY-5353|MetaCyc: PWY-5400|MetaCyc: PWY-5437|MetaCyc: PWY-5473|MetaCyc: PWY-5475|MetaCyc: PWY-5477|MetaCyc: PWY-5660|MetaCyc: PWY-5794|MetaCyc…
g734.t1	ea05d506fb7f50cbf544aadbf33c3d89	1127	MobiDBLite	mobidb-lite	consensus disorder prediction	430	501	-	T	-	-
g734.t1	ea05d506fb7f50cbf544aadbf33c3d89	1127	MobiDBLite	mobidb-lite	consensus disorder prediction	1	57	-	T	-	-
g734.t1	ea05d506fb7f50cbf544aadbf33c3d89	1127	MobiDBLite	mobidb-lite	consensus disorder prediction	1096	1118	-	T	-	-
g734.t1	ea05d506fb7f50cbf544aadbf33c3d89	1127	SUPERFAMILY	SSF47370	Bromodomain	305	424	7.59e-33	T	IPR036427	Bromodomain-like superfamily	GO:0005515	MetaCyc: PWY-0|MetaCyc: PWY-1061|MetaCyc: PWY-2083|MetaCyc: PWY-3542|MetaCyc: PWY-361|MetaCyc: PWY-4021|MetaCyc: PWY-4801|MetaCyc: PWY-4922|MetaCyc: PWY-5041|MetaCyc: PWY-5048|MetaCyc: PWY-5059|MetaCyc: PWY-5105|MetaCyc: PWY-5129|MetaCyc: PWY-5139|MetaCyc: PWY-5209|MetaCyc: PWY-5268|MetaCyc: PWY-5284|MetaCyc: PWY-5287|MetaCyc: PWY-5292|MetaCyc: PWY-5301|MetaCyc: PWY-5305|MetaCyc: PWY-5307|MetaCyc…
g734.t1	ea05d506fb7f50cbf544aadbf33c3d89	1127	MobiDBLite	mobidb-lite	consensus disorder prediction	517	561	-	T	-	-
g734.t1	ea05d506fb7f50cbf544aadbf33c3d89	1127	ProSiteProfiles	PS50014	Bromodomain profile.	332	402	21.0548	T	IPR001487	Bromodomain	GO:0005515	MetaCyc: PWY-0|MetaCyc: PWY-1061|MetaCyc: PWY-2083|MetaCyc: PWY-3542|MetaCyc: PWY-361|MetaCyc: PWY-4021|MetaCyc: PWY-4801|MetaCyc: PWY-4922|MetaCyc: PWY-5041|MetaCyc: PWY-5048|MetaCyc: PWY-5059|MetaCyc: PWY-5105|MetaCyc: PWY-5129|MetaCyc: PWY-5139|MetaCyc: PWY-5209|MetaCyc: PWY-5268|MetaCyc: PWY-5284|MetaCyc: PWY-5287|MetaCyc: PWY-5292|MetaCyc: PWY-5301|MetaCyc: PWY-5305|MetaCyc: PWY-5307|MetaCyc…
g734.t1	ea05d506fb7f50cbf544aadbf33c3d89	1127	MobiDBLite	mobidb-lite	consensus disorder prediction	1024	1127	-	T	-	-
g734.t1	ea05d506fb7f50cbf544aadbf33c3d89	1127	MobiDBLite	mobidb-lite	consensus disorder prediction	93	207	-	T	-	-
g734.t1	ea05d506fb7f50cbf544aadbf33c3d89	1127	Gene3D	G3DSA:1.10.20.10	Histone, subunit A	782	887	7.7e-08	T	IPR009072	Histone-fold	GO:0046982	Reactome: R-BTA-110330|Reactome: R-BTA-110331|Reactome: R-BTA-1266695|Reactome: R-BTA-201722|Reactome: R-BTA-212300|Reactome: R-BTA-2299718|Reactome: R-BTA-2559580|Reactome: R-BTA-3214815|Reactome: R-BTA-3214841|Reactome: R-BTA-3214842|Reactome: R-BTA-3214847|Reactome: R-BTA-3214858|Reactome: R-BTA-3247509|Reactome: R-BTA-427359|Reactome: R-BTA-427413|Reactome: R-BTA-5250924|Reactome: R-BTA-56898…
g734.t1	ea05d506fb7f50cbf544aadbf33c3d89	1127	PRINTS	PR00503	Bromodomain signature	335	348	3.7e-16	T	IPR001487	Bromodomain	GO:0005515	MetaCyc: PWY-0|MetaCyc: PWY-1061|MetaCyc: PWY-2083|MetaCyc: PWY-3542|MetaCyc: PWY-361|MetaCyc: PWY-4021|MetaCyc: PWY-4801|MetaCyc: PWY-4922|MetaCyc: PWY-5041|MetaCyc: PWY-5048|MetaCyc: PWY-5059|MetaCyc: PWY-5105|MetaCyc: PWY-5129|MetaCyc: PWY-5139|MetaCyc: PWY-5209|MetaCyc: PWY-5268|MetaCyc: PWY-5284|MetaCyc: PWY-5287|MetaCyc: PWY-5292|MetaCyc: PWY-5301|MetaCyc: PWY-5305|MetaCyc: PWY-5307|MetaCyc…
g734.t1	ea05d506fb7f50cbf544aadbf33c3d89	1127	PRINTS	PR00503	Bromodomain signature	365	383	3.7e-16	T	IPR001487	Bromodomain	GO:0005515	MetaCyc: PWY-0|MetaCyc: PWY-1061|MetaCyc: PWY-2083|MetaCyc: PWY-3542|MetaCyc: PWY-361|MetaCyc: PWY-4021|MetaCyc: PWY-4801|MetaCyc: PWY-4922|MetaCyc: PWY-5041|MetaCyc: PWY-5048|MetaCyc: PWY-5059|MetaCyc: PWY-5105|MetaCyc: PWY-5129|MetaCyc: PWY-5139|MetaCyc: PWY-5209|MetaCyc: PWY-5268|MetaCyc: PWY-5284|MetaCyc: PWY-5287|MetaCyc: PWY-5292|MetaCyc: PWY-5301|MetaCyc: PWY-5305|MetaCyc: PWY-5307|MetaCyc…
g734.t1	ea05d506fb7f50cbf544aadbf33c3d89	1127	PRINTS	PR00503	Bromodomain signature	349	365	3.7e-16	T	IPR001487	Bromodomain	GO:0005515	MetaCyc: PWY-0|MetaCyc: PWY-1061|MetaCyc: PWY-2083|MetaCyc: PWY-3542|MetaCyc: PWY-361|MetaCyc: PWY-4021|MetaCyc: PWY-4801|MetaCyc: PWY-4922|MetaCyc: PWY-5041|MetaCyc: PWY-5048|MetaCyc: PWY-5059|MetaCyc: PWY-5105|MetaCyc: PWY-5129|MetaCyc: PWY-5139|MetaCyc: PWY-5209|MetaCyc: PWY-5268|MetaCyc: PWY-5284|MetaCyc: PWY-5287|MetaCyc: PWY-5292|MetaCyc: PWY-5301|MetaCyc: PWY-5305|MetaCyc: PWY-5307|MetaCyc…
g734.t1	ea05d506fb7f50cbf544aadbf33c3d89	1127	PRINTS	PR00503	Bromodomain signature	383	402	3.7e-16	T	IPR001487	Bromodomain	GO:0005515	MetaCyc: PWY-0|MetaCyc: PWY-1061|MetaCyc: PWY-2083|MetaCyc: PWY-3542|MetaCyc: PWY-361|MetaCyc: PWY-4021|MetaCyc: PWY-4801|MetaCyc: PWY-4922|MetaCyc: PWY-5041|MetaCyc: PWY-5048|MetaCyc: PWY-5059|MetaCyc: PWY-5105|MetaCyc: PWY-5129|MetaCyc: PWY-5139|MetaCyc: PWY-5209|MetaCyc: PWY-5268|MetaCyc: PWY-5284|MetaCyc: PWY-5287|MetaCyc: PWY-5292|MetaCyc: PWY-5301|MetaCyc: PWY-5305|MetaCyc: PWY-5307|MetaCyc…
g734.t1	ea05d506fb7f50cbf544aadbf33c3d89	1127	Pfam	PF07524	Bromodomain associated	786	826	1.7e-05	T	IPR006565	Bromodomain associated domain	-	Reactome: R-DME-6807505|Reactome: R-DRE-6807505|Reactome: R-GGA-6807505|Reactome: R-HSA-167161|Reactome: R-HSA-167162|Reactome: R-HSA-167172|Reactome: R-HSA-3214847|Reactome: R-HSA-674695|Reactome: R-HSA-6804756|Reactome: R-HSA-6807505|Reactome: R-HSA-73776|Reactome: R-HSA-73779|Reactome: R-HSA-75953|Reactome: R-HSA-76042|Reactome: R-MMU-674695|Reactome: R-MMU-6804756|Reactome: R-MMU-6807505|Reac…
g734.t1	ea05d506fb7f50cbf544aadbf33c3d89	1127	Gene3D	G3DSA:1.20.920.10	-	300	429	8.6e-32	T	IPR036427	Bromodomain-like superfamily	GO:0005515	MetaCyc: PWY-0|MetaCyc: PWY-1061|MetaCyc: PWY-2083|MetaCyc: PWY-3542|MetaCyc: PWY-361|MetaCyc: PWY-4021|MetaCyc: PWY-4801|MetaCyc: PWY-4922|MetaCyc: PWY-5041|MetaCyc: PWY-5048|MetaCyc: PWY-5059|MetaCyc: PWY-5105|MetaCyc: PWY-5129|MetaCyc: PWY-5139|MetaCyc: PWY-5209|MetaCyc: PWY-5268|MetaCyc: PWY-5284|MetaCyc: PWY-5287|MetaCyc: PWY-5292|MetaCyc: PWY-5301|MetaCyc: PWY-5305|MetaCyc: PWY-5307|MetaCyc…
g734.t1	ea05d506fb7f50cbf544aadbf33c3d89	1127	Pfam	PF00439	Bromodomain	325	399	4.8e-20	T	IPR001487	Bromodomain	GO:0005515	MetaCyc: PWY-0|MetaCyc: PWY-1061|MetaCyc: PWY-2083|MetaCyc: PWY-3542|MetaCyc: PWY-361|MetaCyc: PWY-4021|MetaCyc: PWY-4801|MetaCyc: PWY-4922|MetaCyc: PWY-5041|MetaCyc: PWY-5048|MetaCyc: PWY-5059|MetaCyc: PWY-5105|MetaCyc: PWY-5129|MetaCyc: PWY-5139|MetaCyc: PWY-5209|MetaCyc: PWY-5268|MetaCyc: PWY-5284|MetaCyc: PWY-5287|MetaCyc: PWY-5292|MetaCyc: PWY-5301|MetaCyc: PWY-5305|MetaCyc: PWY-5307|MetaCyc…
g734.t1	ea05d506fb7f50cbf544aadbf33c3d89	1127	PANTHER	PTHR47343	TRANSCRIPTIONAL ACTIVATOR SPT7	23	1117	0	T	IPR037782	Transcriptional activator Spt7	GO:0000124|GO:0046695	-
g734.t1	ea05d506fb7f50cbf544aadbf33c3d89	1127	SMART	SM00297	bromo_6	313	422	3.3e-32	T	IPR001487	Bromodomain	GO:0005515	MetaCyc: PWY-0|MetaCyc: PWY-1061|MetaCyc: PWY-2083|MetaCyc: PWY-3542|MetaCyc: PWY-361|MetaCyc: PWY-4021|MetaCyc: PWY-4801|MetaCyc: PWY-4922|MetaCyc: PWY-5041|MetaCyc: PWY-5048|MetaCyc: PWY-5059|MetaCyc: PWY-5105|MetaCyc: PWY-5129|MetaCyc: PWY-5139|MetaCyc: PWY-5209|MetaCyc: PWY-5268|MetaCyc: PWY-5284|MetaCyc: PWY-5287|MetaCyc: PWY-5292|MetaCyc: PWY-5301|MetaCyc: PWY-5305|MetaCyc: PWY-5307|MetaCyc…
g734.t1	ea05d506fb7f50cbf544aadbf33c3d89	1127	CDD	cd05510	Bromo_SPT7_like	313	423	6.01755e-57	T	-	-
g734.t1	ea05d506fb7f50cbf544aadbf33c3d89	1127	MobiDBLite	mobidb-lite	consensus disorder prediction	537	557	-	T	-	-
g734.t1	ea05d506fb7f50cbf544aadbf33c3d89	1127	MobiDBLite	mobidb-lite	consensus disorder prediction	430	445	-	T	-	-
g10791.t1	585809982bf9318e20d999446649449f	905	ProSitePatterns	PS00028	Zinc finger C2H2 type domain signature.	423	444	-	T	IPR013087	Zinc finger C2H2-type	-	MetaCyc: PWY-102|MetaCyc: PWY-1061|MetaCyc: PWY-1187|MetaCyc: PWY-2083|MetaCyc: PWY-3542|MetaCyc: PWY-4021|MetaCyc: PWY-5035|MetaCyc: PWY-5036|MetaCyc: PWY-5041|MetaCyc: PWY-5047|MetaCyc: PWY-5059|MetaCyc: PWY-5070|MetaCyc: PWY-5105|MetaCyc: PWY-5209|MetaCyc: PWY-5287|MetaCyc: PWY-5301|MetaCyc: PWY-5305|MetaCyc: PWY-5349|MetaCyc: PWY-5392|MetaCyc: PWY-5479|MetaCyc: PWY-5665|MetaCyc: PWY-5729|Meta…
g10791.t1	585809982bf9318e20d999446649449f	905	MobiDBLite	mobidb-lite	consensus disorder prediction	337	412	-	T	-	-
g10791.t1	585809982bf9318e20d999446649449f	905	ProSitePatterns	PS00027	'Homeobox' domain signature.	240	263	-	T	IPR017970	Homeobox, conserved site	GO:0000981|GO:0006355	Reactome: R-CEL-6807505|Reactome: R-DME-3214847|Reactome: R-DME-6804759|Reactome: R-DME-6807505|Reactome: R-DME-8853884|Reactome: R-DME-8939245|Reactome: R-DME-8941855|Reactome: R-DME-9018519|Reactome: R-HSA-1839117|Reactome: R-HSA-2032785|Reactome: R-HSA-210745|Reactome: R-HSA-210746|Reactome: R-HSA-210747|Reactome: R-HSA-2559582|Reactome: R-HSA-2892245|Reactome: R-HSA-2892247|Reactome: R-HSA-32…
g10791.t1	585809982bf9318e20d999446649449f	905	CDD	cd00086	homeodomain	208	263	1.24673e-12	T	IPR001356	Homeobox domain	GO:0003677	MetaCyc: PWY-361|MetaCyc: PWY-4801|MetaCyc: PWY-4922|MetaCyc: PWY-5048|MetaCyc: PWY-5059|MetaCyc: PWY-5129|MetaCyc: PWY-5139|MetaCyc: PWY-5209|MetaCyc: PWY-5268|MetaCyc: PWY-5284|MetaCyc: PWY-5292|MetaCyc: PWY-5307|MetaCyc: PWY-5313|MetaCyc: PWY-5353|MetaCyc: PWY-5400|MetaCyc: PWY-5437|MetaCyc: PWY-5473|MetaCyc: PWY-5475|MetaCyc: PWY-5477|MetaCyc: PWY-5660|MetaCyc: PWY-5794|MetaCyc: PWY-5846|Meta…
g10791.t1	585809982bf9318e20d999446649449f	905	MobiDBLite	mobidb-lite	consensus disorder prediction	797	816	-	T	-	-
g10791.t1	585809982bf9318e20d999446649449f	905	SMART	SM00389	HOX_1	206	269	1.1e-09	T	IPR001356	Homeobox domain	GO:0003677	MetaCyc: PWY-361|MetaCyc: PWY-4801|MetaCyc: PWY-4922|MetaCyc: PWY-5048|MetaCyc: PWY-5059|MetaCyc: PWY-5129|MetaCyc: PWY-5139|MetaCyc: PWY-5209|MetaCyc: PWY-5268|MetaCyc: PWY-5284|MetaCyc: PWY-5292|MetaCyc: PWY-5307|MetaCyc: PWY-5313|MetaCyc: PWY-5353|MetaCyc: PWY-5400|MetaCyc: PWY-5437|MetaCyc: PWY-5473|MetaCyc: PWY-5475|MetaCyc: PWY-5477|MetaCyc: PWY-5660|MetaCyc: PWY-5794|MetaCyc: PWY-5846|Meta…
g10791.t1	585809982bf9318e20d999446649449f	905	Pfam	PF00046	Homeodomain	217	263	4.2e-11	T	IPR001356	Homeobox domain	GO:0003677	MetaCyc: PWY-361|MetaCyc: PWY-4801|MetaCyc: PWY-4922|MetaCyc: PWY-5048|MetaCyc: PWY-5059|MetaCyc: PWY-5129|MetaCyc: PWY-5139|MetaCyc: PWY-5209|MetaCyc: PWY-5268|MetaCyc: PWY-5284|MetaCyc: PWY-5292|MetaCyc: PWY-5307|MetaCyc: PWY-5313|MetaCyc: PWY-5353|MetaCyc: PWY-5400|MetaCyc: PWY-5437|MetaCyc: PWY-5473|MetaCyc: PWY-5475|MetaCyc: PWY-5477|MetaCyc: PWY-5660|MetaCyc: PWY-5794|MetaCyc: PWY-5846|Meta…
g10791.t1	585809982bf9318e20d999446649449f	905	SMART	SM00355	c2h2final6	480	509	93	T	IPR013087	Zinc finger C2H2-type	-	MetaCyc: PWY-102|MetaCyc: PWY-1061|MetaCyc: PWY-1187|MetaCyc: PWY-2083|MetaCyc: PWY-3542|MetaCyc: PWY-4021|MetaCyc: PWY-5035|MetaCyc: PWY-5036|MetaCyc: PWY-5041|MetaCyc: PWY-5047|MetaCyc: PWY-5059|MetaCyc: PWY-5070|MetaCyc: PWY-5105|MetaCyc: PWY-5209|MetaCyc: PWY-5287|MetaCyc: PWY-5301|MetaCyc: PWY-5305|MetaCyc: PWY-5349|MetaCyc: PWY-5392|MetaCyc: PWY-5479|MetaCyc: PWY-5665|MetaCyc: PWY-5729|Meta…
g10791.t1	585809982bf9318e20d999446649449f	905	SMART	SM00355	c2h2final6	421	444	0.043	T	IPR013087	Zinc finger C2H2-type	-	MetaCyc: PWY-102|MetaCyc: PWY-1061|MetaCyc: PWY-1187|MetaCyc: PWY-2083|MetaCyc: PWY-3542|MetaCyc: PWY-4021|MetaCyc: PWY-5035|MetaCyc: PWY-5036|MetaCyc: PWY-5041|MetaCyc: PWY-5047|MetaCyc: PWY-5059|MetaCyc: PWY-5070|MetaCyc: PWY-5105|MetaCyc: PWY-5209|MetaCyc: PWY-5287|MetaCyc: PWY-5301|MetaCyc: PWY-5305|MetaCyc: PWY-5349|MetaCyc: PWY-5392|MetaCyc: PWY-5479|MetaCyc: PWY-5665|MetaCyc: PWY-5729|Meta…
g10791.t1	585809982bf9318e20d999446649449f	905	SMART	SM00355	c2h2final6	611	631	15	T	IPR013087	Zinc finger C2H2-type	-	MetaCyc: PWY-102|MetaCyc: PWY-1061|MetaCyc: PWY-1187|MetaCyc: PWY-2083|MetaCyc: PWY-3542|MetaCyc: PWY-4021|MetaCyc: PWY-5035|MetaCyc: PWY-5036|MetaCyc: PWY-5041|MetaCyc: PWY-5047|MetaCyc: PWY-5059|MetaCyc: PWY-5070|MetaCyc: PWY-5105|MetaCyc: PWY-5209|MetaCyc: PWY-5287|MetaCyc: PWY-5301|MetaCyc: PWY-5305|MetaCyc: PWY-5349|MetaCyc: PWY-5392|MetaCyc: PWY-5479|MetaCyc: PWY-5665|MetaCyc: PWY-5729|Meta…
g10791.t1	585809982bf9318e20d999446649449f	905	SMART	SM00355	c2h2final6	557	579	1	T	IPR013087	Zinc finger C2H2-type	-	MetaCyc: PWY-102|MetaCyc: PWY-1061|MetaCyc: PWY-1187|MetaCyc: PWY-2083|MetaCyc: PWY-3542|MetaCyc: PWY-4021|MetaCyc: PWY-5035|MetaCyc: PWY-5036|MetaCyc: PWY-5041|MetaCyc: PWY-5047|MetaCyc: PWY-5059|MetaCyc: PWY-5070|MetaCyc: PWY-5105|MetaCyc: PWY-5209|MetaCyc: PWY-5287|MetaCyc: PWY-5301|MetaCyc: PWY-5305|MetaCyc: PWY-5349|MetaCyc: PWY-5392|MetaCyc: PWY-5479|MetaCyc: PWY-5665|MetaCyc: PWY-5729|Meta…
g10791.t1	585809982bf9318e20d999446649449f	905	SMART	SM00355	c2h2final6	686	710	240	T	IPR013087	Zinc finger C2H2-type	-	MetaCyc: PWY-102|MetaCyc: PWY-1061|MetaCyc: PWY-1187|MetaCyc: PWY-2083|MetaCyc: PWY-3542|MetaCyc: PWY-4021|MetaCyc: PWY-5035|MetaCyc: PWY-5036|MetaCyc: PWY-5041|MetaCyc: PWY-5047|MetaCyc: PWY-5059|MetaCyc: PWY-5070|MetaCyc: PWY-5105|MetaCyc: PWY-5209|MetaCyc: PWY-5287|MetaCyc: PWY-5301|MetaCyc: PWY-5305|MetaCyc: PWY-5349|MetaCyc: PWY-5392|MetaCyc: PWY-5479|MetaCyc: PWY-5665|MetaCyc: PWY-5729|Meta…
g10791.t1	585809982bf9318e20d999446649449f	905	MobiDBLite	mobidb-lite	consensus disorder prediction	337	382	-	T	-	-
g10791.t1	585809982bf9318e20d999446649449f	905	Gene3D	G3DSA:1.10.10.60	-	202	263	8.2e-12	T	-	-
g10791.t1	585809982bf9318e20d999446649449f	905	ProSiteProfiles	PS50071	'Homeobox' domain profile.	205	265	13.313	T	IPR001356	Homeobox domain	GO:0003677	MetaCyc: PWY-361|MetaCyc: PWY-4801|MetaCyc: PWY-4922|MetaCyc: PWY-5048|MetaCyc: PWY-5059|MetaCyc: PWY-5129|MetaCyc: PWY-5139|MetaCyc: PWY-5209|MetaCyc: PWY-5268|MetaCyc: PWY-5284|MetaCyc: PWY-5292|MetaCyc: PWY-5307|MetaCyc: PWY-5313|MetaCyc: PWY-5353|MetaCyc: PWY-5400|MetaCyc: PWY-5437|MetaCyc: PWY-5473|MetaCyc: PWY-5475|MetaCyc: PWY-5477|MetaCyc: PWY-5660|MetaCyc: PWY-5794|MetaCyc: PWY-5846|Meta…
g10791.t1	585809982bf9318e20d999446649449f	905	SUPERFAMILY	SSF46689	Homeodomain-like	207	265	4.71e-14	T	IPR009057	Homeobox-like domain superfamily	-	MetaCyc: PWY-2722|MetaCyc: PWY-2723|MetaCyc: PWY-361|MetaCyc: PWY-4801|MetaCyc: PWY-4922|MetaCyc: PWY-5048|MetaCyc: PWY-5059|MetaCyc: PWY-5129|MetaCyc: PWY-5139|MetaCyc: PWY-5209|MetaCyc: PWY-5268|MetaCyc: PWY-5284|MetaCyc: PWY-5292|MetaCyc: PWY-5307|MetaCyc: PWY-5313|MetaCyc: PWY-5353|MetaCyc: PWY-5400|MetaCyc: PWY-5437|MetaCyc: PWY-5473|MetaCyc: PWY-5475|MetaCyc: PWY-5477|MetaCyc: PWY-5514|Meta…
g10791.t1	585809982bf9318e20d999446649449f	905	ProSiteProfiles	PS50157	Zinc finger C2H2 type domain profile.	421	449	8.84976	T	IPR013087	Zinc finger C2H2-type	-	MetaCyc: PWY-102|MetaCyc: PWY-1061|MetaCyc: PWY-1187|MetaCyc: PWY-2083|MetaCyc: PWY-3542|MetaCyc: PWY-4021|MetaCyc: PWY-5035|MetaCyc: PWY-5036|MetaCyc: PWY-5041|MetaCyc: PWY-5047|MetaCyc: PWY-5059|MetaCyc: PWY-5070|MetaCyc: PWY-5105|MetaCyc: PWY-5209|MetaCyc: PWY-5287|MetaCyc: PWY-5301|MetaCyc: PWY-5305|MetaCyc: PWY-5349|MetaCyc: PWY-5392|MetaCyc: PWY-5479|MetaCyc: PWY-5665|MetaCyc: PWY-5729|Meta…
g10127.t1	299fc6cf33ce62549d459163d08ece58	613	MobiDBLite	mobidb-lite	consensus disorder prediction	1	22	-	T	-	-
g10127.t1	299fc6cf33ce62549d459163d08ece58	613	Pfam	PF02782	FGGY family of carbohydrate kinases, C-terminal domain	334	545	3.1e-53	T	IPR018485	Carbohydrate kinase, FGGY, C-terminal	GO:0005975|GO:0016773	MetaCyc: PWY-4261|MetaCyc: PWY-5129|MetaCyc: PWY-5530|MetaCyc: PWY-6322|MetaCyc: PWY-6369|MetaCyc: PWY-6626|MetaCyc: PWY-6682|MetaCyc: PWY-7077|MetaCyc: PWY-7321|MetaCyc: PWY-7740|MetaCyc: PWY-7769|MetaCyc: PWY-7789|MetaCyc: PWY-7886|MetaCyc: PWY-7948|MetaCyc: PWY-7975|Reactome: R-BTA-75109|Reactome: R-CEL-5661270|Reactome: R-CEL-75109|Reactome: R-DDI-75109|Reactome: R-HSA-5661270|Reactome: R-HSA…
g10127.t1	299fc6cf33ce62549d459163d08ece58	613	Gene3D	G3DSA:3.30.420.40	-	31	574	3.7e-175	T	-	-
g10127.t1	299fc6cf33ce62549d459163d08ece58	613	CDD	cd07782	FGGY_YpCarbK_like	29	600	0	T	IPR006003	FGGY carbohydrate kinase, pentulose kinase	GO:0005975|GO:0016773	MetaCyc: PWY-5129|MetaCyc: PWY-6322|MetaCyc: PWY-6369|MetaCyc: PWY-6626|MetaCyc: PWY-6682|MetaCyc: PWY-7077|MetaCyc: PWY-7321|MetaCyc: PWY-7740|MetaCyc: PWY-7769|MetaCyc: PWY-7886|MetaCyc: PWY-7948|MetaCyc: PWY-7975
g10127.t1	299fc6cf33ce62549d459163d08ece58	613	PANTHER	PTHR43435	RIBULOKINASE	27	606	4.7e-217	T	-	-
g10127.t1	299fc6cf33ce62549d459163d08ece58	613	PANTHER	PTHR43435:SF4	FGGY CARBOHYDRATE KINASE DOMAIN-CONTAINING PROTEIN	27	606	4.7e-217	T	-	-
g10127.t1	299fc6cf33ce62549d459163d08ece58	613	Pfam	PF00370	FGGY family of carbohydrate kinases, N-terminal domain	31	304	3.8e-23	T	IPR018484	Carbohydrate kinase, FGGY, N-terminal	GO:0005975|GO:0016773	MetaCyc: PWY-4261|MetaCyc: PWY-5129|MetaCyc: PWY-5530|MetaCyc: PWY-6322|MetaCyc: PWY-6369|MetaCyc: PWY-6626|MetaCyc: PWY-6682|MetaCyc: PWY-7077|MetaCyc: PWY-7321|MetaCyc: PWY-7740|MetaCyc: PWY-7769|MetaCyc: PWY-7789|MetaCyc: PWY-7886|MetaCyc: PWY-7948|MetaCyc: PWY-7975|Reactome: R-BTA-75109|Reactome: R-CEL-5661270|Reactome: R-CEL-75109|Reactome: R-DDI-75109|Reactome: R-HSA-5661270|Reactome: R-HSA…
g10127.t1	299fc6cf33ce62549d459163d08ece58	613	SUPERFAMILY	SSF53067	Actin-like ATPase domain	30	305	1.77e-49	T	IPR043129	ATPase, nucleotide binding domain	-	MetaCyc: PWY-2221|MetaCyc: PWY-2722|MetaCyc: PWY-2723|MetaCyc: PWY-3801|MetaCyc: PWY-3961|MetaCyc: PWY-4101|MetaCyc: PWY-4261|MetaCyc: PWY-4702|MetaCyc: PWY-5|MetaCyc: PWY-5083|MetaCyc: PWY-5129|MetaCyc: PWY-5254|MetaCyc: PWY-5384|MetaCyc: PWY-5437|MetaCyc: PWY-5482|MetaCyc: PWY-5485|MetaCyc: PWY-5491|MetaCyc: PWY-5497|MetaCyc: PWY-5514|MetaCyc: PWY-5530|MetaCyc: PWY-5533|MetaCyc: PWY-5661|MetaCy…
g10127.t1	299fc6cf33ce62549d459163d08ece58	613	SUPERFAMILY	SSF53067	Actin-like ATPase domain	333	599	7.92e-47	T	IPR043129	ATPase, nucleotide binding domain	-	MetaCyc: PWY-2221|MetaCyc: PWY-2722|MetaCyc: PWY-2723|MetaCyc: PWY-3801|MetaCyc: PWY-3961|MetaCyc: PWY-4101|MetaCyc: PWY-4261|MetaCyc: PWY-4702|MetaCyc: PWY-5|MetaCyc: PWY-5083|MetaCyc: PWY-5129|MetaCyc: PWY-5254|MetaCyc: PWY-5384|MetaCyc: PWY-5437|MetaCyc: PWY-5482|MetaCyc: PWY-5485|MetaCyc: PWY-5491|MetaCyc: PWY-5497|MetaCyc: PWY-5514|MetaCyc: PWY-5530|MetaCyc: PWY-5533|MetaCyc: PWY-5661|MetaCy…
g10127.t1	299fc6cf33ce62549d459163d08ece58	613	Gene3D	G3DSA:1.20.58.2240	-	376	587	3.7e-175	T	-	-
g10127.t1	299fc6cf33ce62549d459163d08ece58	613	TIGRFAM	TIGR01315	5C_CHO_kinase: FGGY-family pentulose kinase	30	600	2.9e-250	T	IPR006003	FGGY carbohydrate kinase, pentulose kinase	GO:0005975|GO:0016773	MetaCyc: PWY-5129|MetaCyc: PWY-6322|MetaCyc: PWY-6369|MetaCyc: PWY-6626|MetaCyc: PWY-6682|MetaCyc: PWY-7077|MetaCyc: PWY-7321|MetaCyc: PWY-7740|MetaCyc: PWY-7769|MetaCyc: PWY-7886|MetaCyc: PWY-7948|MetaCyc: PWY-7975
g10127.t1	299fc6cf33ce62549d459163d08ece58	613	MobiDBLite	mobidb-lite	consensus disorder prediction	1	24	-	T	-	-
g4785.t1	ef3650390268157088e6c8e06b6f94c7	605	PANTHER	PTHR14187	ALPHA KINASE/ELONGATION FACTOR 2 KINASE	490	605	2.8e-228	T	-	-
g4785.t1	ef3650390268157088e6c8e06b6f94c7	605	Gene3D	G3DSA:3.30.420.40	-	245	433	8.9e-30	T	-	-
g4785.t1	ef3650390268157088e6c8e06b6f94c7	605	SUPERFAMILY	SSF53067	Actin-like ATPase domain	247	465	5.83e-24	T	IPR043129	ATPase, nucleotide binding domain	-	MetaCyc: PWY-2221|MetaCyc: PWY-2722|MetaCyc: PWY-2723|MetaCyc: PWY-3801|MetaCyc: PWY-3961|MetaCyc: PWY-4101|MetaCyc: PWY-4261|MetaCyc: PWY-4702|MetaCyc: PWY-5|MetaCyc: PWY-5083|MetaCyc: PWY-5129|MetaCyc: PWY-5254|MetaCyc: PWY-5384|MetaCyc: PWY-5437|MetaCyc: PWY-5482|MetaCyc: PWY-5485|MetaCyc: PWY-5491|MetaCyc: PWY-5497|MetaCyc: PWY-5514|MetaCyc: PWY-5530|MetaCyc: PWY-5533|MetaCyc: PWY-5661|MetaCy…
g4785.t1	ef3650390268157088e6c8e06b6f94c7	605	CDD	cd10229	HSPA12_like_NBD	40	466	1.27926e-130	T	-	-
g4785.t1	ef3650390268157088e6c8e06b6f94c7	605	Gene3D	G3DSA:3.90.640.10	Actin; Chain A, domain 4	287	373	8.9e-30	T	-	-
g4785.t1	ef3650390268157088e6c8e06b6f94c7	605	PANTHER	PTHR14187	ALPHA KINASE/ELONGATION FACTOR 2 KINASE	3	490	2.8e-228	T	-	-
g4785.t1	ef3650390268157088e6c8e06b6f94c7	605	SUPERFAMILY	SSF53067	Actin-like ATPase domain	39	235	1.94e-21	T	IPR043129	ATPase, nucleotide binding domain	-	MetaCyc: PWY-2221|MetaCyc: PWY-2722|MetaCyc: PWY-2723|MetaCyc: PWY-3801|MetaCyc: PWY-3961|MetaCyc: PWY-4101|MetaCyc: PWY-4261|MetaCyc: PWY-4702|MetaCyc: PWY-5|MetaCyc: PWY-5083|MetaCyc: PWY-5129|MetaCyc: PWY-5254|MetaCyc: PWY-5384|MetaCyc: PWY-5437|MetaCyc: PWY-5482|MetaCyc: PWY-5485|MetaCyc: PWY-5491|MetaCyc: PWY-5497|MetaCyc: PWY-5514|MetaCyc: PWY-5530|MetaCyc: PWY-5533|MetaCyc: PWY-5661|MetaCy…
g4785.t1	ef3650390268157088e6c8e06b6f94c7	605	PRINTS	PR00301	70kDa heat shock protein signature	40	53	8.9e-07	T	-	-
g4785.t1	ef3650390268157088e6c8e06b6f94c7	605	PRINTS	PR00301	70kDa heat shock protein signature	191	211	8.9e-07	T	-	-
g4785.t1	ef3650390268157088e6c8e06b6f94c7	605	PRINTS	PR00301	70kDa heat shock protein signature	398	414	8.9e-07	T	-	-
g4785.t1	ef3650390268157088e6c8e06b6f94c7	605	Gene3D	G3DSA:3.30.420.40	-	42	439	8.9e-30	T	-	-
g4785.t1	ef3650390268157088e6c8e06b6f94c7	605	PANTHER	PTHR14187:SF78	FAMILY CHAPERONE, PUTATIVE (AFU_ORTHOLOGUE AFUA_7G08575)-RELATED	490	605	2.8e-228	T	-	-
g4785.t1	ef3650390268157088e6c8e06b6f94c7	605	Pfam	PF00012	Hsp70 protein	180	450	5.4e-11	T	IPR013126	Heat shock protein 70 family	GO:0005524|GO:0140662	MetaCyc: PWY-5757|MetaCyc: PWY-6147|MetaCyc: PWY-6383|MetaCyc: PWY-6502|MetaCyc: PWY-6797|MetaCyc: PWY-7206|MetaCyc: PWY-7419|MetaCyc: PWY-7539|MetaCyc: PWY-7719|MetaCyc: PWY-7821|Reactome: R-BTA-3371453|Reactome: R-BTA-3371497|Reactome: R-BTA-6798695|Reactome: R-CEL-3371453|Reactome: R-CEL-3371497|Reactome: R-CEL-3371571|Reactome: R-CEL-6798695|Reactome: R-DDI-3371497|Reactome: R-DDI-3371571|Rea…
g4785.t1	ef3650390268157088e6c8e06b6f94c7	605	PANTHER	PTHR14187:SF78	FAMILY CHAPERONE, PUTATIVE (AFU_ORTHOLOGUE AFUA_7G08575)-RELATED	3	490	2.8e-228	T	-	-
g3965.t1	d96310128de7c69fe3baa278fbc2edf6	988	Pfam	PF00566	Rab-GTPase-TBC domain	246	446	6.6e-51	T	IPR000195	Rab-GTPase-TBC domain	-	Reactome: R-BTA-204005|Reactome: R-CEL-8854214|Reactome: R-DDI-8854214|Reactome: R-DME-6798695|Reactome: R-DME-8854214|Reactome: R-DRE-432722|Reactome: R-HSA-1445148|Reactome: R-HSA-204005|Reactome: R-HSA-432722|Reactome: R-HSA-6798695|Reactome: R-HSA-6811440|Reactome: R-HSA-8854214|Reactome: R-MMU-204005|Reactome: R-MMU-432722|Reactome: R-MMU-6798695|Reactome: R-MMU-6811440|Reactome: R-MMU-88542…
g3965.t1	d96310128de7c69fe3baa278fbc2edf6	988	Gene3D	G3DSA:1.10.472.80	-	351	508	2.7e-37	T	-	-
g3965.t1	d96310128de7c69fe3baa278fbc2edf6	988	SUPERFAMILY	SSF47923	Ypt/Rab-GAP domain of gyp1p	361	459	1.31e-23	T	IPR035969	Rab-GTPase-TBC domain superfamily	-	Reactome: R-BTA-204005|Reactome: R-CEL-8854214|Reactome: R-DDI-8854214|Reactome: R-DME-6798695|Reactome: R-DME-8854214|Reactome: R-DRE-432722|Reactome: R-HSA-1445148|Reactome: R-HSA-204005|Reactome: R-HSA-432722|Reactome: R-HSA-6798695|Reactome: R-HSA-6811440|Reactome: R-HSA-8854214|Reactome: R-MMU-204005|Reactome: R-MMU-432722|Reactome: R-MMU-6798695|Reactome: R-MMU-6811440|Reactome: R-MMU-88542…
g3965.t1	d96310128de7c69fe3baa278fbc2edf6	988	MobiDBLite	mobidb-lite	consensus disorder prediction	524	549	-	T	-	-
g3965.t1	d96310128de7c69fe3baa278fbc2edf6	988	MobiDBLite	mobidb-lite	consensus disorder prediction	70	103	-	T	-	-
g3965.t1	d96310128de7c69fe3baa278fbc2edf6	988	Gene3D	G3DSA:1.10.10.750	-	213	256	1.5e-06	T	-	-
g3965.t1	d96310128de7c69fe3baa278fbc2edf6	988	MobiDBLite	mobidb-lite	consensus disorder prediction	1	146	-	T	-	-
g3965.t1	d96310128de7c69fe3baa278fbc2edf6	988	MobiDBLite	mobidb-lite	consensus disorder prediction	664	685	-	T	-	-
g3965.t1	d96310128de7c69fe3baa278fbc2edf6	988	MobiDBLite	mobidb-lite	consensus disorder prediction	792	886	-	T	-	-
g3965.t1	d96310128de7c69fe3baa278fbc2edf6	988	SMART	SM00164	tbc_4	238	449	2.3e-61	T	IPR000195	Rab-GTPase-TBC domain	-	Reactome: R-BTA-204005|Reactome: R-CEL-8854214|Reactome: R-DDI-8854214|Reactome: R-DME-6798695|Reactome: R-DME-8854214|Reactome: R-DRE-432722|Reactome: R-HSA-1445148|Reactome: R-HSA-204005|Reactome: R-HSA-432722|Reactome: R-HSA-6798695|Reactome: R-HSA-6811440|Reactome: R-HSA-8854214|Reactome: R-MMU-204005|Reactome: R-MMU-432722|Reactome: R-MMU-6798695|Reactome: R-MMU-6811440|Reactome: R-MMU-88542…
g3965.t1	d96310128de7c69fe3baa278fbc2edf6	988	MobiDBLite	mobidb-lite	consensus disorder prediction	120	138	-	T	-	-
g3965.t1	d96310128de7c69fe3baa278fbc2edf6	988	Coils	Coil	Coil	768	802	-	T	-	-
g3965.t1	d96310128de7c69fe3baa278fbc2edf6	988	Coils	Coil	Coil	486	513	-	T	-	-
g3965.t1	d96310128de7c69fe3baa278fbc2edf6	988	PANTHER	PTHR22957	TBC1 DOMAIN FAMILY MEMBER GTPASE-ACTIVATING PROTEIN	9	889	1.2e-248	T	-	-
g3965.t1	d96310128de7c69fe3baa278fbc2edf6	988	MobiDBLite	mobidb-lite	consensus disorder prediction	20	39	-	T	-	-
g3965.t1	d96310128de7c69fe3baa278fbc2edf6	988	Gene3D	G3DSA:1.10.8.270	putative rabgap domain of human tbc1 domain family member 14 like domains	258	350	1.6e-25	T	-	-
g3965.t1	d96310128de7c69fe3baa278fbc2edf6	988	SUPERFAMILY	SSF47923	Ypt/Rab-GAP domain of gyp1p	235	386	2.88e-38	T	IPR035969	Rab-GTPase-TBC domain superfamily	-	Reactome: R-BTA-204005|Reactome: R-CEL-8854214|Reactome: R-DDI-8854214|Reactome: R-DME-6798695|Reactome: R-DME-8854214|Reactome: R-DRE-432722|Reactome: R-HSA-1445148|Reactome: R-HSA-204005|Reactome: R-HSA-432722|Reactome: R-HSA-6798695|Reactome: R-HSA-6811440|Reactome: R-HSA-8854214|Reactome: R-MMU-204005|Reactome: R-MMU-432722|Reactome: R-MMU-6798695|Reactome: R-MMU-6811440|Reactome: R-MMU-88542…
g3965.t1	d96310128de7c69fe3baa278fbc2edf6	988	MobiDBLite	mobidb-lite	consensus disorder prediction	43	69	-	T	-	-
g3965.t1	d96310128de7c69fe3baa278fbc2edf6	988	Coils	Coil	Coil	898	918	-	T	-	-
g3965.t1	d96310128de7c69fe3baa278fbc2edf6	988	Coils	Coil	Coil	617	647	-	T	-	-
g3965.t1	d96310128de7c69fe3baa278fbc2edf6	988	MobiDBLite	mobidb-lite	consensus disorder prediction	561	605	-	T	-	-
g3965.t1	d96310128de7c69fe3baa278fbc2edf6	988	MobiDBLite	mobidb-lite	consensus disorder prediction	561	595	-	T	-	-
g3965.t1	d96310128de7c69fe3baa278fbc2edf6	988	ProSiteProfiles	PS50086	TBC/rab GAP domain profile.	241	425	32.8238	T	IPR000195	Rab-GTPase-TBC domain	-	Reactome: R-BTA-204005|Reactome: R-CEL-8854214|Reactome: R-DDI-8854214|Reactome: R-DME-6798695|Reactome: R-DME-8854214|Reactome: R-DRE-432722|Reactome: R-HSA-1445148|Reactome: R-HSA-204005|Reactome: R-HSA-432722|Reactome: R-HSA-6798695|Reactome: R-HSA-6811440|Reactome: R-HSA-8854214|Reactome: R-MMU-204005|Reactome: R-MMU-432722|Reactome: R-MMU-6798695|Reactome: R-MMU-6811440|Reactome: R-MMU-88542…
g3965.t1	d96310128de7c69fe3baa278fbc2edf6	988	MobiDBLite	mobidb-lite	consensus disorder prediction	664	696	-	T	-	-
g3965.t1	d96310128de7c69fe3baa278fbc2edf6	988	PANTHER	PTHR22957:SF472	ACTIVATING PROTEIN (EVI5), PUTATIVE (AFU_ORTHOLOGUE AFUA_6G13850)-RELATED	9	889	1.2e-248	T	-	-
g3965.t1	d96310128de7c69fe3baa278fbc2edf6	988	MobiDBLite	mobidb-lite	consensus disorder prediction	928	951	-	T	-	-
g3965.t1	d96310128de7c69fe3baa278fbc2edf6	988	MobiDBLite	mobidb-lite	consensus disorder prediction	925	988	-	T	-	-
g8315.t1	2bfc54885e45af19061a661035071c3d	375	PANTHER	PTHR33048	PTH11-LIKE INTEGRAL MEMBRANE PROTEIN (AFU_ORTHOLOGUE AFUA_5G11245)	15	313	6.7e-63	T	-	-
g8315.t1	2bfc54885e45af19061a661035071c3d	375	PANTHER	PTHR33048:SF139	INTEGRAL MEMBRANE PROTEIN (AFU_ORTHOLOGUE AFUA_5G00840)	15	313	6.7e-63	T	-	-
g2186.t1	b380f91dcdd5f29f9c7ed6b22ef42f81	476	Coils	Coil	Coil	135	155	-	T	-	-
g2186.t1	b380f91dcdd5f29f9c7ed6b22ef42f81	476	PANTHER	PTHR12942	STEP II SPLICING FACTOR SLU7	11	467	2.2e-136	T	IPR039974	Pre-mRNA-splicing factor SLU7	GO:0000398|GO:0030628	Reactome: R-CEL-159236|Reactome: R-CEL-72187|Reactome: R-CEL-73856|Reactome: R-DME-159236|Reactome: R-DME-72187|Reactome: R-DME-73856|Reactome: R-DRE-159236|Reactome: R-DRE-72187|Reactome: R-DRE-73856|Reactome: R-HSA-159236|Reactome: R-HSA-72163|Reactome: R-HSA-72187|Reactome: R-HSA-73856|Reactome: R-MMU-159236|Reactome: R-MMU-72163|Reactome: R-MMU-72187|Reactome: R-MMU-73856|Reactome: R-RNO-1592…
g2186.t1	b380f91dcdd5f29f9c7ed6b22ef42f81	476	MobiDBLite	mobidb-lite	consensus disorder prediction	415	456	-	T	-	-
g2186.t1	b380f91dcdd5f29f9c7ed6b22ef42f81	476	MobiDBLite	mobidb-lite	consensus disorder prediction	152	186	-	T	-	-
g2186.t1	b380f91dcdd5f29f9c7ed6b22ef42f81	476	PANTHER	PTHR12942:SF2	PRE-MRNA-SPLICING FACTOR SLU7	11	467	2.2e-136	T	-	-
g2186.t1	b380f91dcdd5f29f9c7ed6b22ef42f81	476	Coils	Coil	Coil	276	296	-	T	-	-
g2186.t1	b380f91dcdd5f29f9c7ed6b22ef42f81	476	MobiDBLite	mobidb-lite	consensus disorder prediction	171	186	-	T	-	-
g2186.t1	b380f91dcdd5f29f9c7ed6b22ef42f81	476	Pfam	PF11708	Pre-mRNA splicing Prp18-interacting factor	118	355	5.8e-81	T	IPR021715	Pre-mRNA-splicing factor SLU7 domain	-	Reactome: R-CEL-159236|Reactome: R-CEL-72187|Reactome: R-CEL-73856|Reactome: R-DME-159236|Reactome: R-DME-72187|Reactome: R-DME-73856|Reactome: R-DRE-159236|Reactome: R-DRE-72187|Reactome: R-DRE-73856|Reactome: R-HSA-159236|Reactome: R-HSA-72163|Reactome: R-HSA-72187|Reactome: R-HSA-73856|Reactome: R-MMU-159236|Reactome: R-MMU-72163|Reactome: R-MMU-72187|Reactome: R-MMU-73856|Reactome: R-RNO-1592…
g8341.t1	43fd63f646a3e744742173965e169d62	329	PANTHER	PTHR43123	-	13	326	6.2e-118	T	-	-
g8341.t1	43fd63f646a3e744742173965e169d62	329	Gene3D	G3DSA:3.20.20.370	Glycoside hydrolase/deacetylase	7	327	9.7e-97	T	-	-
g8341.t1	43fd63f646a3e744742173965e169d62	329	Pfam	PF01522	Polysaccharide deacetylase	83	173	3.3e-16	T	IPR002509	NodB homology domain	GO:0005975|GO:0016810	MetaCyc: PWY-1822|MetaCyc: PWY-4002|MetaCyc: PWY-5497|MetaCyc: PWY-5784|MetaCyc: PWY-5846|MetaCyc: PWY-6717|MetaCyc: PWY-6784|MetaCyc: PWY-6827|MetaCyc: PWY-6855|MetaCyc: PWY-6899|MetaCyc: PWY-6984|MetaCyc: PWY-7018|MetaCyc: PWY-7118|MetaCyc: PWY-7403|MetaCyc: PWY-7430|MetaCyc: PWY-7496|MetaCyc: PWY-7571|MetaCyc: PWY-7652|MetaCyc: PWY-7754|MetaCyc: PWY-7771|MetaCyc: PWY-7821|MetaCyc: PWY-7850
g8341.t1	43fd63f646a3e744742173965e169d62	329	ProSiteProfiles	PS51677	NodB homology domain profile.	77	308	24.6597	T	IPR002509	NodB homology domain	GO:0005975|GO:0016810	MetaCyc: PWY-1822|MetaCyc: PWY-4002|MetaCyc: PWY-5497|MetaCyc: PWY-5784|MetaCyc: PWY-5846|MetaCyc: PWY-6717|MetaCyc: PWY-6784|MetaCyc: PWY-6827|MetaCyc: PWY-6855|MetaCyc: PWY-6899|MetaCyc: PWY-6984|MetaCyc: PWY-7018|MetaCyc: PWY-7118|MetaCyc: PWY-7403|MetaCyc: PWY-7430|MetaCyc: PWY-7496|MetaCyc: PWY-7571|MetaCyc: PWY-7652|MetaCyc: PWY-7754|MetaCyc: PWY-7771|MetaCyc: PWY-7821|MetaCyc: PWY-7850
g8341.t1	43fd63f646a3e744742173965e169d62	329	SUPERFAMILY	SSF88713	Glycoside hydrolase/deacetylase	14	323	2.5e-67	T	IPR011330	Glycoside hydrolase/deacetylase, beta/alpha-barrel	GO:0005975	MetaCyc: PWY-1822|MetaCyc: PWY-1901|MetaCyc: PWY-1921|MetaCyc: PWY-1961|MetaCyc: PWY-1981|MetaCyc: PWY-2021|MetaCyc: PWY-2343|MetaCyc: PWY-2881|MetaCyc: PWY-2901|MetaCyc: PWY-2902|MetaCyc: PWY-4002|MetaCyc: PWY-4041|MetaCyc: PWY-4421|MetaCyc: PWY-5067|MetaCyc: PWY-5094|MetaCyc: PWY-5105|MetaCyc: PWY-5129|MetaCyc: PWY-5139|MetaCyc: PWY-5160|MetaCyc: PWY-5161|MetaCyc: PWY-5268|MetaCyc: PWY-5284|Met…
g5738.t1	4d0c7c796a475a298c1a814f3a90ffc1	368	SUPERFAMILY	SSF51735	NAD(P)-binding Rossmann-fold domains	10	358	2.74e-55	T	IPR036291	NAD(P)-binding domain superfamily	-	MetaCyc: PWY-0|MetaCyc: PWY-1042|MetaCyc: PWY-1121|MetaCyc: PWY-1186|MetaCyc: PWY-1361|MetaCyc: PWY-1622|MetaCyc: PWY-1722|MetaCyc: PWY-1723|MetaCyc: PWY-1801|MetaCyc: PWY-181|MetaCyc: PWY-1881|MetaCyc: PWY-1921|MetaCyc: PWY-2161|MetaCyc: PWY-2181|MetaCyc: PWY-2201|MetaCyc: PWY-2221|MetaCyc: PWY-2229|MetaCyc: PWY-2261|MetaCyc: PWY-2301|MetaCyc: PWY-2343|MetaCyc: PWY-241|MetaCyc: PWY-2463|MetaCyc:…
g5738.t1	4d0c7c796a475a298c1a814f3a90ffc1	368	PANTHER	PTHR10366	NAD DEPENDENT EPIMERASE/DEHYDRATASE	11	354	2.5e-50	T	-	-
g5738.t1	4d0c7c796a475a298c1a814f3a90ffc1	368	PANTHER	PTHR10366:SF242	STEROL-4-ALPHA-CARBOXYLATE 3-DEHYDROGENASE, DECARBOXYLATING	11	354	2.5e-50	T	-	-
g5738.t1	4d0c7c796a475a298c1a814f3a90ffc1	368	Pfam	PF01073	3-beta hydroxysteroid dehydrogenase/isomerase family	11	279	2.5e-49	T	IPR002225	3-beta hydroxysteroid dehydrogenase/isomerase	GO:0003854|GO:0006694|GO:0016616	MetaCyc: PWY-1121|MetaCyc: PWY-1186|MetaCyc: PWY-2541|MetaCyc: PWY-2582|MetaCyc: PWY-2601|MetaCyc: PWY-3162|MetaCyc: PWY-321|MetaCyc: PWY-3261|MetaCyc: PWY-3722|MetaCyc: PWY-5101|MetaCyc: PWY-5271|MetaCyc: PWY-5316|MetaCyc: PWY-5392|MetaCyc: PWY-5453|MetaCyc: PWY-5458|MetaCyc: PWY-5459|MetaCyc: PWY-5519|MetaCyc: PWY-5652|MetaCyc: PWY-5751|MetaCyc: PWY-5782|MetaCyc: PWY-5818|MetaCyc: PWY-5830|Meta…
g5738.t1	4d0c7c796a475a298c1a814f3a90ffc1	368	Gene3D	G3DSA:3.40.50.720	-	2	360	1.8e-64	T	-	-
g12105.t1	c2fbd6ebe4f4b5e43a793af72ea89a93	313	Pfam	PF00172	Fungal Zn(2)-Cys(6) binuclear cluster domain	9	44	1.2e-09	T	IPR001138	Zn(2)-C6 fungal-type DNA-binding domain	GO:0000981|GO:0006355|GO:0008270	-
g12105.t1	c2fbd6ebe4f4b5e43a793af72ea89a93	313	PANTHER	PTHR47540	THIAMINE REPRESSIBLE GENES REGULATORY PROTEIN THI5	5	74	3.6e-21	T	-	-
g12105.t1	c2fbd6ebe4f4b5e43a793af72ea89a93	313	SUPERFAMILY	SSF57701	Zn2/Cys6 DNA-binding domain	5	46	3.14e-09	T	IPR036864	Zn(2)-C6 fungal-type DNA-binding domain superfamily	GO:0000981|GO:0006355|GO:0008270	-
g12105.t1	c2fbd6ebe4f4b5e43a793af72ea89a93	313	CDD	cd00067	GAL4	9	39	7.14274e-07	T	IPR001138	Zn(2)-C6 fungal-type DNA-binding domain	GO:0000981|GO:0006355|GO:0008270	-
g12105.t1	c2fbd6ebe4f4b5e43a793af72ea89a93	313	PANTHER	PTHR47540:SF4	ZN(II)2CYS6 TRANSCRIPTION FACTOR (EUROFUNG)-RELATED	5	74	3.6e-21	T	-	-
g12105.t1	c2fbd6ebe4f4b5e43a793af72ea89a93	313	PANTHER	PTHR47540	THIAMINE REPRESSIBLE GENES REGULATORY PROTEIN THI5	89	310	3.6e-21	T	-	-
g12105.t1	c2fbd6ebe4f4b5e43a793af72ea89a93	313	ProSiteProfiles	PS50048	Zn(2)-C6 fungal-type DNA-binding domain profile.	9	38	10.656	T	IPR001138	Zn(2)-C6 fungal-type DNA-binding domain	GO:0000981|GO:0006355|GO:0008270	-
g12105.t1	c2fbd6ebe4f4b5e43a793af72ea89a93	313	Gene3D	G3DSA:4.10.240.10	-	2	60	2.2e-11	T	IPR036864	Zn(2)-C6 fungal-type DNA-binding domain superfamily	GO:0000981|GO:0006355|GO:0008270	-
g12105.t1	c2fbd6ebe4f4b5e43a793af72ea89a93	313	SMART	SM00066	gal4_2	4	47	1.2e-08	T	IPR001138	Zn(2)-C6 fungal-type DNA-binding domain	GO:0000981|GO:0006355|GO:0008270	-
g12105.t1	c2fbd6ebe4f4b5e43a793af72ea89a93	313	ProSitePatterns	PS00463	Zn(2)-C6 fungal-type DNA-binding domain signature.	9	36	-	T	IPR001138	Zn(2)-C6 fungal-type DNA-binding domain	GO:0000981|GO:0006355|GO:0008270	-
g12105.t1	c2fbd6ebe4f4b5e43a793af72ea89a93	313	PANTHER	PTHR47540:SF4	ZN(II)2CYS6 TRANSCRIPTION FACTOR (EUROFUNG)-RELATED	89	310	3.6e-21	T	-	-
g10208.t1	3f1000f0b9a4667f67ae0ea86b4b2b21	442	MobiDBLite	mobidb-lite	consensus disorder prediction	288	305	-	T	-	-
g10208.t1	3f1000f0b9a4667f67ae0ea86b4b2b21	442	MobiDBLite	mobidb-lite	consensus disorder prediction	75	104	-	T	-	-
g10208.t1	3f1000f0b9a4667f67ae0ea86b4b2b21	442	MobiDBLite	mobidb-lite	consensus disorder prediction	200	252	-	T	-	-
g10208.t1	3f1000f0b9a4667f67ae0ea86b4b2b21	442	MobiDBLite	mobidb-lite	consensus disorder prediction	232	252	-	T	-	-
g10208.t1	3f1000f0b9a4667f67ae0ea86b4b2b21	442	MobiDBLite	mobidb-lite	consensus disorder prediction	148	166	-	T	-	-
g10208.t1	3f1000f0b9a4667f67ae0ea86b4b2b21	442	MobiDBLite	mobidb-lite	consensus disorder prediction	281	305	-	T	-	-
g10208.t1	3f1000f0b9a4667f67ae0ea86b4b2b21	442	MobiDBLite	mobidb-lite	consensus disorder prediction	148	167	-	T	-	-
g10466.t1	9fd78a86419cd6a4bf5b0ac651c23a62	940	MobiDBLite	mobidb-lite	consensus disorder prediction	826	848	-	T	-	-
g10466.t1	9fd78a86419cd6a4bf5b0ac651c23a62	940	ProSiteProfiles	PS50014	Bromodomain profile.	321	383	17.5496	T	IPR001487	Bromodomain	GO:0005515	MetaCyc: PWY-0|MetaCyc: PWY-1061|MetaCyc: PWY-2083|MetaCyc: PWY-3542|MetaCyc: PWY-361|MetaCyc: PWY-4021|MetaCyc: PWY-4801|MetaCyc: PWY-4922|MetaCyc: PWY-5041|MetaCyc: PWY-5048|MetaCyc: PWY-5059|MetaCyc: PWY-5105|MetaCyc: PWY-5129|MetaCyc: PWY-5139|MetaCyc: PWY-5209|MetaCyc: PWY-5268|MetaCyc: PWY-5284|MetaCyc: PWY-5287|MetaCyc: PWY-5292|MetaCyc: PWY-5301|MetaCyc: PWY-5305|MetaCyc: PWY-5307|MetaCyc…
g10466.t1	9fd78a86419cd6a4bf5b0ac651c23a62	940	SMART	SM00439	BAH_4	426	545	2e-24	T	IPR001025	Bromo adjacent homology (BAH) domain	GO:0003682	MetaCyc: PWY-1061|MetaCyc: PWY-2083|MetaCyc: PWY-3542|MetaCyc: PWY-4021|MetaCyc: PWY-5041|MetaCyc: PWY-5059|MetaCyc: PWY-5105|MetaCyc: PWY-5209|MetaCyc: PWY-5287|MetaCyc: PWY-5301|MetaCyc: PWY-5305|MetaCyc: PWY-5479|MetaCyc: PWY-5665|MetaCyc: PWY-5729|MetaCyc: PWY-5748|MetaCyc: PWY-5765|MetaCyc: PWY-5773|MetaCyc: PWY-5846|MetaCyc: PWY-5975|MetaCyc: PWY-5987|MetaCyc: PWY-601|MetaCyc: PWY-6045|Meta…
g10466.t1	9fd78a86419cd6a4bf5b0ac651c23a62	940	MobiDBLite	mobidb-lite	consensus disorder prediction	58	78	-	T	-	-
g10466.t1	9fd78a86419cd6a4bf5b0ac651c23a62	940	Pfam	PF00439	Bromodomain	311	387	6.7e-20	T	IPR001487	Bromodomain	GO:0005515	MetaCyc: PWY-0|MetaCyc: PWY-1061|MetaCyc: PWY-2083|MetaCyc: PWY-3542|MetaCyc: PWY-361|MetaCyc: PWY-4021|MetaCyc: PWY-4801|MetaCyc: PWY-4922|MetaCyc: PWY-5041|MetaCyc: PWY-5048|MetaCyc: PWY-5059|MetaCyc: PWY-5105|MetaCyc: PWY-5129|MetaCyc: PWY-5139|MetaCyc: PWY-5209|MetaCyc: PWY-5268|MetaCyc: PWY-5284|MetaCyc: PWY-5287|MetaCyc: PWY-5292|MetaCyc: PWY-5301|MetaCyc: PWY-5305|MetaCyc: PWY-5307|MetaCyc…
g10466.t1	9fd78a86419cd6a4bf5b0ac651c23a62	940	Pfam	PF00439	Bromodomain	107	176	9.3e-21	T	IPR001487	Bromodomain	GO:0005515	MetaCyc: PWY-0|MetaCyc: PWY-1061|MetaCyc: PWY-2083|MetaCyc: PWY-3542|MetaCyc: PWY-361|MetaCyc: PWY-4021|MetaCyc: PWY-4801|MetaCyc: PWY-4922|MetaCyc: PWY-5041|MetaCyc: PWY-5048|MetaCyc: PWY-5059|MetaCyc: PWY-5105|MetaCyc: PWY-5129|MetaCyc: PWY-5139|MetaCyc: PWY-5209|MetaCyc: PWY-5268|MetaCyc: PWY-5284|MetaCyc: PWY-5287|MetaCyc: PWY-5292|MetaCyc: PWY-5301|MetaCyc: PWY-5305|MetaCyc: PWY-5307|MetaCyc…
g10466.t1	9fd78a86419cd6a4bf5b0ac651c23a62	940	MobiDBLite	mobidb-lite	consensus disorder prediction	620	641	-	T	-	-
g10466.t1	9fd78a86419cd6a4bf5b0ac651c23a62	940	ProSiteProfiles	PS50014	Bromodomain profile.	103	173	19.0952	T	IPR001487	Bromodomain	GO:0005515	MetaCyc: PWY-0|MetaCyc: PWY-1061|MetaCyc: PWY-2083|MetaCyc: PWY-3542|MetaCyc: PWY-361|MetaCyc: PWY-4021|MetaCyc: PWY-4801|MetaCyc: PWY-4922|MetaCyc: PWY-5041|MetaCyc: PWY-5048|MetaCyc: PWY-5059|MetaCyc: PWY-5105|MetaCyc: PWY-5129|MetaCyc: PWY-5139|MetaCyc: PWY-5209|MetaCyc: PWY-5268|MetaCyc: PWY-5284|MetaCyc: PWY-5287|MetaCyc: PWY-5292|MetaCyc: PWY-5301|MetaCyc: PWY-5305|MetaCyc: PWY-5307|MetaCyc…
g10466.t1	9fd78a86419cd6a4bf5b0ac651c23a62	940	SUPERFAMILY	SSF47370	Bromodomain	277	409	1.57e-30	T	IPR036427	Bromodomain-like superfamily	GO:0005515	MetaCyc: PWY-0|MetaCyc: PWY-1061|MetaCyc: PWY-2083|MetaCyc: PWY-3542|MetaCyc: PWY-361|MetaCyc: PWY-4021|MetaCyc: PWY-4801|MetaCyc: PWY-4922|MetaCyc: PWY-5041|MetaCyc: PWY-5048|MetaCyc: PWY-5059|MetaCyc: PWY-5105|MetaCyc: PWY-5129|MetaCyc: PWY-5139|MetaCyc: PWY-5209|MetaCyc: PWY-5268|MetaCyc: PWY-5284|MetaCyc: PWY-5287|MetaCyc: PWY-5292|MetaCyc: PWY-5301|MetaCyc: PWY-5305|MetaCyc: PWY-5307|MetaCyc…
g10466.t1	9fd78a86419cd6a4bf5b0ac651c23a62	940	MobiDBLite	mobidb-lite	consensus disorder prediction	206	296	-	T	-	-
g10466.t1	9fd78a86419cd6a4bf5b0ac651c23a62	940	CDD	cd04369	Bromodomain	86	187	1.15582e-27	T	-	-
g10466.t1	9fd78a86419cd6a4bf5b0ac651c23a62	940	ProSiteProfiles	PS51038	BAH domain profile.	426	545	21.1883	T	IPR001025	Bromo adjacent homology (BAH) domain	GO:0003682	MetaCyc: PWY-1061|MetaCyc: PWY-2083|MetaCyc: PWY-3542|MetaCyc: PWY-4021|MetaCyc: PWY-5041|MetaCyc: PWY-5059|MetaCyc: PWY-5105|MetaCyc: PWY-5209|MetaCyc: PWY-5287|MetaCyc: PWY-5301|MetaCyc: PWY-5305|MetaCyc: PWY-5479|MetaCyc: PWY-5665|MetaCyc: PWY-5729|MetaCyc: PWY-5748|MetaCyc: PWY-5765|MetaCyc: PWY-5773|MetaCyc: PWY-5846|MetaCyc: PWY-5975|MetaCyc: PWY-5987|MetaCyc: PWY-601|MetaCyc: PWY-6045|Meta…
g10466.t1	9fd78a86419cd6a4bf5b0ac651c23a62	940	Gene3D	G3DSA:1.20.920.10	-	64	192	1.5e-30	T	IPR036427	Bromodomain-like superfamily	GO:0005515	MetaCyc: PWY-0|MetaCyc: PWY-1061|MetaCyc: PWY-2083|MetaCyc: PWY-3542|MetaCyc: PWY-361|MetaCyc: PWY-4021|MetaCyc: PWY-4801|MetaCyc: PWY-4922|MetaCyc: PWY-5041|MetaCyc: PWY-5048|MetaCyc: PWY-5059|MetaCyc: PWY-5105|MetaCyc: PWY-5129|MetaCyc: PWY-5139|MetaCyc: PWY-5209|MetaCyc: PWY-5268|MetaCyc: PWY-5284|MetaCyc: PWY-5287|MetaCyc: PWY-5292|MetaCyc: PWY-5301|MetaCyc: PWY-5305|MetaCyc: PWY-5307|MetaCyc…
g10466.t1	9fd78a86419cd6a4bf5b0ac651c23a62	940	Gene3D	G3DSA:2.30.30.490	-	419	631	4.4e-74	T	IPR043151	Bromo adjacent homology (BAH) domain superfamily	-	MetaCyc: PWY-1061|MetaCyc: PWY-2083|MetaCyc: PWY-3542|MetaCyc: PWY-4021|MetaCyc: PWY-5041|MetaCyc: PWY-5059|MetaCyc: PWY-5105|MetaCyc: PWY-5209|MetaCyc: PWY-5287|MetaCyc: PWY-5301|MetaCyc: PWY-5305|MetaCyc: PWY-5479|MetaCyc: PWY-5665|MetaCyc: PWY-5729|MetaCyc: PWY-5748|MetaCyc: PWY-5765|MetaCyc: PWY-5773|MetaCyc: PWY-5846|MetaCyc: PWY-5975|MetaCyc: PWY-5987|MetaCyc: PWY-601|MetaCyc: PWY-6045|Meta…
g10466.t1	9fd78a86419cd6a4bf5b0ac651c23a62	940	PANTHER	PTHR16062:SF19	POLYBROMO	73	875	1.5e-179	T	IPR027180	Chromatin structure-remodeling complex subunit RSC1/RSC2/RSC4	-	Reactome: R-SCE-3214858
g10466.t1	9fd78a86419cd6a4bf5b0ac651c23a62	940	MobiDBLite	mobidb-lite	consensus disorder prediction	687	743	-	T	-	-
g10466.t1	9fd78a86419cd6a4bf5b0ac651c23a62	940	ProSitePatterns	PS00633	Bromodomain signature.	108	165	-	T	IPR018359	Bromodomain, conserved site	-	MetaCyc: PWY-0|MetaCyc: PWY-361|MetaCyc: PWY-4801|MetaCyc: PWY-4922|MetaCyc: PWY-5048|MetaCyc: PWY-5059|MetaCyc: PWY-5129|MetaCyc: PWY-5139|MetaCyc: PWY-5209|MetaCyc: PWY-5268|MetaCyc: PWY-5284|MetaCyc: PWY-5292|MetaCyc: PWY-5307|MetaCyc: PWY-5313|MetaCyc: PWY-5353|MetaCyc: PWY-5400|MetaCyc: PWY-5437|MetaCyc: PWY-5473|MetaCyc: PWY-5475|MetaCyc: PWY-5477|MetaCyc: PWY-5660|MetaCyc: PWY-5794|MetaCyc…
g10466.t1	9fd78a86419cd6a4bf5b0ac651c23a62	940	Pfam	PF01426	BAH domain	429	545	6e-17	T	IPR001025	Bromo adjacent homology (BAH) domain	GO:0003682	MetaCyc: PWY-1061|MetaCyc: PWY-2083|MetaCyc: PWY-3542|MetaCyc: PWY-4021|MetaCyc: PWY-5041|MetaCyc: PWY-5059|MetaCyc: PWY-5105|MetaCyc: PWY-5209|MetaCyc: PWY-5287|MetaCyc: PWY-5301|MetaCyc: PWY-5305|MetaCyc: PWY-5479|MetaCyc: PWY-5665|MetaCyc: PWY-5729|MetaCyc: PWY-5748|MetaCyc: PWY-5765|MetaCyc: PWY-5773|MetaCyc: PWY-5846|MetaCyc: PWY-5975|MetaCyc: PWY-5987|MetaCyc: PWY-601|MetaCyc: PWY-6045|Meta…
g10466.t1	9fd78a86419cd6a4bf5b0ac651c23a62	940	MobiDBLite	mobidb-lite	consensus disorder prediction	1	25	-	T	-	-
g10466.t1	9fd78a86419cd6a4bf5b0ac651c23a62	940	MobiDBLite	mobidb-lite	consensus disorder prediction	661	680	-	T	-	-
g10466.t1	9fd78a86419cd6a4bf5b0ac651c23a62	940	SMART	SM00297	bromo_6	292	402	5.5e-21	T	IPR001487	Bromodomain	GO:0005515	MetaCyc: PWY-0|MetaCyc: PWY-1061|MetaCyc: PWY-2083|MetaCyc: PWY-3542|MetaCyc: PWY-361|MetaCyc: PWY-4021|MetaCyc: PWY-4801|MetaCyc: PWY-4922|MetaCyc: PWY-5041|MetaCyc: PWY-5048|MetaCyc: PWY-5059|MetaCyc: PWY-5105|MetaCyc: PWY-5129|MetaCyc: PWY-5139|MetaCyc: PWY-5209|MetaCyc: PWY-5268|MetaCyc: PWY-5284|MetaCyc: PWY-5287|MetaCyc: PWY-5292|MetaCyc: PWY-5301|MetaCyc: PWY-5305|MetaCyc: PWY-5307|MetaCyc…
g10466.t1	9fd78a86419cd6a4bf5b0ac651c23a62	940	SMART	SM00297	bromo_6	81	192	2.3e-31	T	IPR001487	Bromodomain	GO:0005515	MetaCyc: PWY-0|MetaCyc: PWY-1061|MetaCyc: PWY-2083|MetaCyc: PWY-3542|MetaCyc: PWY-361|MetaCyc: PWY-4021|MetaCyc: PWY-4801|MetaCyc: PWY-4922|MetaCyc: PWY-5041|MetaCyc: PWY-5048|MetaCyc: PWY-5059|MetaCyc: PWY-5105|MetaCyc: PWY-5129|MetaCyc: PWY-5139|MetaCyc: PWY-5209|MetaCyc: PWY-5268|MetaCyc: PWY-5284|MetaCyc: PWY-5287|MetaCyc: PWY-5292|MetaCyc: PWY-5301|MetaCyc: PWY-5305|MetaCyc: PWY-5307|MetaCyc…
g10466.t1	9fd78a86419cd6a4bf5b0ac651c23a62	940	MobiDBLite	mobidb-lite	consensus disorder prediction	213	243	-	T	-	-
g10466.t1	9fd78a86419cd6a4bf5b0ac651c23a62	940	Coils	Coil	Coil	218	240	-	T	-	-
g10466.t1	9fd78a86419cd6a4bf5b0ac651c23a62	940	MobiDBLite	mobidb-lite	consensus disorder prediction	583	655	-	T	-	-
g10466.t1	9fd78a86419cd6a4bf5b0ac651c23a62	940	SUPERFAMILY	SSF47370	Bromodomain	65	193	1.57e-31	T	IPR036427	Bromodomain-like superfamily	GO:0005515	MetaCyc: PWY-0|MetaCyc: PWY-1061|MetaCyc: PWY-2083|MetaCyc: PWY-3542|MetaCyc: PWY-361|MetaCyc: PWY-4021|MetaCyc: PWY-4801|MetaCyc: PWY-4922|MetaCyc: PWY-5041|MetaCyc: PWY-5048|MetaCyc: PWY-5059|MetaCyc: PWY-5105|MetaCyc: PWY-5129|MetaCyc: PWY-5139|MetaCyc: PWY-5209|MetaCyc: PWY-5268|MetaCyc: PWY-5284|MetaCyc: PWY-5287|MetaCyc: PWY-5292|MetaCyc: PWY-5301|MetaCyc: PWY-5305|MetaCyc: PWY-5307|MetaCyc…
g10466.t1	9fd78a86419cd6a4bf5b0ac651c23a62	940	PRINTS	PR00503	Bromodomain signature	120	136	2.4e-16	T	IPR001487	Bromodomain	GO:0005515	MetaCyc: PWY-0|MetaCyc: PWY-1061|MetaCyc: PWY-2083|MetaCyc: PWY-3542|MetaCyc: PWY-361|MetaCyc: PWY-4021|MetaCyc: PWY-4801|MetaCyc: PWY-4922|MetaCyc: PWY-5041|MetaCyc: PWY-5048|MetaCyc: PWY-5059|MetaCyc: PWY-5105|MetaCyc: PWY-5129|MetaCyc: PWY-5139|MetaCyc: PWY-5209|MetaCyc: PWY-5268|MetaCyc: PWY-5284|MetaCyc: PWY-5287|MetaCyc: PWY-5292|MetaCyc: PWY-5301|MetaCyc: PWY-5305|MetaCyc: PWY-5307|MetaCyc…
g10466.t1	9fd78a86419cd6a4bf5b0ac651c23a62	940	PRINTS	PR00503	Bromodomain signature	136	154	2.4e-16	T	IPR001487	Bromodomain	GO:0005515	MetaCyc: PWY-0|MetaCyc: PWY-1061|MetaCyc: PWY-2083|MetaCyc: PWY-3542|MetaCyc: PWY-361|MetaCyc: PWY-4021|MetaCyc: PWY-4801|MetaCyc: PWY-4922|MetaCyc: PWY-5041|MetaCyc: PWY-5048|MetaCyc: PWY-5059|MetaCyc: PWY-5105|MetaCyc: PWY-5129|MetaCyc: PWY-5139|MetaCyc: PWY-5209|MetaCyc: PWY-5268|MetaCyc: PWY-5284|MetaCyc: PWY-5287|MetaCyc: PWY-5292|MetaCyc: PWY-5301|MetaCyc: PWY-5305|MetaCyc: PWY-5307|MetaCyc…
g10466.t1	9fd78a86419cd6a4bf5b0ac651c23a62	940	PRINTS	PR00503	Bromodomain signature	364	383	2.4e-16	T	IPR001487	Bromodomain	GO:0005515	MetaCyc: PWY-0|MetaCyc: PWY-1061|MetaCyc: PWY-2083|MetaCyc: PWY-3542|MetaCyc: PWY-361|MetaCyc: PWY-4021|MetaCyc: PWY-4801|MetaCyc: PWY-4922|MetaCyc: PWY-5041|MetaCyc: PWY-5048|MetaCyc: PWY-5059|MetaCyc: PWY-5105|MetaCyc: PWY-5129|MetaCyc: PWY-5139|MetaCyc: PWY-5209|MetaCyc: PWY-5268|MetaCyc: PWY-5284|MetaCyc: PWY-5287|MetaCyc: PWY-5292|MetaCyc: PWY-5301|MetaCyc: PWY-5305|MetaCyc: PWY-5307|MetaCyc…
g10466.t1	9fd78a86419cd6a4bf5b0ac651c23a62	940	PANTHER	PTHR16062	SWI/SNF-RELATED	73	875	1.5e-179	T	IPR037382	Remodelling complex subunit Rsc/polybromo	GO:0006338|GO:0016586	Reactome: R-HSA-3214858|Reactome: R-HSA-8939243|Reactome: R-MMU-3214858|Reactome: R-MMU-8939243|Reactome: R-SCE-3214858
g10466.t1	9fd78a86419cd6a4bf5b0ac651c23a62	940	MobiDBLite	mobidb-lite	consensus disorder prediction	265	294	-	T	-	-
g10466.t1	9fd78a86419cd6a4bf5b0ac651c23a62	940	CDD	cd04717	BAH_polybromo	425	546	9.21608e-55	T	-	-
g10466.t1	9fd78a86419cd6a4bf5b0ac651c23a62	940	CDD	cd05522	Bromo_Rsc1_2_II	294	397	2.00075e-42	T	-	-
g10466.t1	9fd78a86419cd6a4bf5b0ac651c23a62	940	Gene3D	G3DSA:1.20.920.10	-	290	413	1.8e-26	T	IPR036427	Bromodomain-like superfamily	GO:0005515	MetaCyc: PWY-0|MetaCyc: PWY-1061|MetaCyc: PWY-2083|MetaCyc: PWY-3542|MetaCyc: PWY-361|MetaCyc: PWY-4021|MetaCyc: PWY-4801|MetaCyc: PWY-4922|MetaCyc: PWY-5041|MetaCyc: PWY-5048|MetaCyc: PWY-5059|MetaCyc: PWY-5105|MetaCyc: PWY-5129|MetaCyc: PWY-5139|MetaCyc: PWY-5209|MetaCyc: PWY-5268|MetaCyc: PWY-5284|MetaCyc: PWY-5287|MetaCyc: PWY-5292|MetaCyc: PWY-5301|MetaCyc: PWY-5305|MetaCyc: PWY-5307|MetaCyc…
g10466.t1	9fd78a86419cd6a4bf5b0ac651c23a62	940	MobiDBLite	mobidb-lite	consensus disorder prediction	725	743	-	T	-	-
g10466.t1	9fd78a86419cd6a4bf5b0ac651c23a62	940	MobiDBLite	mobidb-lite	consensus disorder prediction	687	711	-	T	-	-
g1119.t1	5a6d5293d09794a528bc8212e5f637a7	345	Gene3D	G3DSA:3.40.50.150	Vaccinia Virus protein VP39	161	343	3.5e-38	T	IPR029063	S-adenosyl-L-methionine-dependent methyltransferase superfamily	-	MetaCyc: PWY-1061|MetaCyc: PWY-1121|MetaCyc: PWY-1186|MetaCyc: PWY-1422|MetaCyc: PWY-1581|MetaCyc: PWY-1921|MetaCyc: PWY-2002|MetaCyc: PWY-2083|MetaCyc: PWY-2181|MetaCyc: PWY-2229|MetaCyc: PWY-2321|MetaCyc: PWY-2343|MetaCyc: PWY-2467|MetaCyc: PWY-2541|MetaCyc: PWY-2601|MetaCyc: PWY-3162|MetaCyc: PWY-321|MetaCyc: PWY-3261|MetaCyc: PWY-3385|MetaCyc: PWY-3542|MetaCyc: PWY-3581|MetaCyc: PWY-361|MetaC…
g1119.t1	5a6d5293d09794a528bc8212e5f637a7	345	PIRSF	PIRSF005739	O-mtase	232	343	1.2	T	IPR016461	O-methyltransferase COMT-type	GO:0008168	MetaCyc: PWY-1061|MetaCyc: PWY-1121|MetaCyc: PWY-1186|MetaCyc: PWY-2002|MetaCyc: PWY-2083|MetaCyc: PWY-2181|MetaCyc: PWY-2229|MetaCyc: PWY-2321|MetaCyc: PWY-2467|MetaCyc: PWY-3385|MetaCyc: PWY-3542|MetaCyc: PWY-3581|MetaCyc: PWY-361|MetaCyc: PWY-3901|MetaCyc: PWY-4021|MetaCyc: PWY-4061|MetaCyc: PWY-4201|MetaCyc: PWY-5024|MetaCyc: PWY-5041|MetaCyc: PWY-5059|MetaCyc: PWY-5103|MetaCyc: PWY-5105|Meta…
g1119.t1	5a6d5293d09794a528bc8212e5f637a7	345	PIRSF	PIRSF005739	O-mtase	2	126	0.69	T	IPR016461	O-methyltransferase COMT-type	GO:0008168	MetaCyc: PWY-1061|MetaCyc: PWY-1121|MetaCyc: PWY-1186|MetaCyc: PWY-2002|MetaCyc: PWY-2083|MetaCyc: PWY-2181|MetaCyc: PWY-2229|MetaCyc: PWY-2321|MetaCyc: PWY-2467|MetaCyc: PWY-3385|MetaCyc: PWY-3542|MetaCyc: PWY-3581|MetaCyc: PWY-361|MetaCyc: PWY-3901|MetaCyc: PWY-4021|MetaCyc: PWY-4061|MetaCyc: PWY-4201|MetaCyc: PWY-5024|MetaCyc: PWY-5041|MetaCyc: PWY-5059|MetaCyc: PWY-5103|MetaCyc: PWY-5105|Meta…
g1119.t1	5a6d5293d09794a528bc8212e5f637a7	345	PIRSF	PIRSF005739	O-mtase	131	205	0.055	T	IPR016461	O-methyltransferase COMT-type	GO:0008168	MetaCyc: PWY-1061|MetaCyc: PWY-1121|MetaCyc: PWY-1186|MetaCyc: PWY-2002|MetaCyc: PWY-2083|MetaCyc: PWY-2181|MetaCyc: PWY-2229|MetaCyc: PWY-2321|MetaCyc: PWY-2467|MetaCyc: PWY-3385|MetaCyc: PWY-3542|MetaCyc: PWY-3581|MetaCyc: PWY-361|MetaCyc: PWY-3901|MetaCyc: PWY-4021|MetaCyc: PWY-4061|MetaCyc: PWY-4201|MetaCyc: PWY-5024|MetaCyc: PWY-5041|MetaCyc: PWY-5059|MetaCyc: PWY-5103|MetaCyc: PWY-5105|Meta…
g1119.t1	5a6d5293d09794a528bc8212e5f637a7	345	Pfam	PF13847	Methyltransferase domain	161	255	5.7e-08	T	IPR025714	Methyltransferase domain	-	MetaCyc: PWY-1061|MetaCyc: PWY-2083|MetaCyc: PWY-3385|MetaCyc: PWY-3542|MetaCyc: PWY-4021|MetaCyc: PWY-4202|MetaCyc: PWY-5|MetaCyc: PWY-5041|MetaCyc: PWY-5059|MetaCyc: PWY-5105|MetaCyc: PWY-5209|MetaCyc: PWY-5287|MetaCyc: PWY-5301|MetaCyc: PWY-5305|MetaCyc: PWY-5441|MetaCyc: PWY-5479|MetaCyc: PWY-5665|MetaCyc: PWY-5729|MetaCyc: PWY-5748|MetaCyc: PWY-5765|MetaCyc: PWY-5773|MetaCyc: PWY-5846|MetaCy…
g1119.t1	5a6d5293d09794a528bc8212e5f637a7	345	Gene3D	G3DSA:1.10.10.10	-	5	103	1.8e-32	T	IPR036388	Winged helix-like DNA-binding domain superfamily	-	MetaCyc: PWY-1061|MetaCyc: PWY-1121|MetaCyc: PWY-1186|MetaCyc: PWY-2002|MetaCyc: PWY-2083|MetaCyc: PWY-2181|MetaCyc: PWY-2229|MetaCyc: PWY-2321|MetaCyc: PWY-2467|MetaCyc: PWY-2722|MetaCyc: PWY-2723|MetaCyc: PWY-3385|MetaCyc: PWY-3542|MetaCyc: PWY-3581|MetaCyc: PWY-361|MetaCyc: PWY-3901|MetaCyc: PWY-4021|MetaCyc: PWY-4061|MetaCyc: PWY-4201|MetaCyc: PWY-4801|MetaCyc: PWY-4922|MetaCyc: PWY-5024|Meta…
g1119.t1	5a6d5293d09794a528bc8212e5f637a7	345	SUPERFAMILY	SSF53335	S-adenosyl-L-methionine-dependent methyltransferases	151	331	1.53e-17	T	IPR029063	S-adenosyl-L-methionine-dependent methyltransferase superfamily	-	MetaCyc: PWY-1061|MetaCyc: PWY-1121|MetaCyc: PWY-1186|MetaCyc: PWY-1422|MetaCyc: PWY-1581|MetaCyc: PWY-1921|MetaCyc: PWY-2002|MetaCyc: PWY-2083|MetaCyc: PWY-2181|MetaCyc: PWY-2229|MetaCyc: PWY-2321|MetaCyc: PWY-2343|MetaCyc: PWY-2467|MetaCyc: PWY-2541|MetaCyc: PWY-2601|MetaCyc: PWY-3162|MetaCyc: PWY-321|MetaCyc: PWY-3261|MetaCyc: PWY-3385|MetaCyc: PWY-3542|MetaCyc: PWY-3581|MetaCyc: PWY-361|MetaC…
g1119.t1	5a6d5293d09794a528bc8212e5f637a7	345	CDD	cd02440	AdoMet_MTases	161	266	9.69462e-06	T	-	-
g1082.t1	0cc8b75f4afa2850a263e8975d7c8c90	185	Gene3D	G3DSA:2.30.130.10	PUA domain	97	185	1.1e-41	T	IPR036974	PUA domain superfamily	GO:0003723	MetaCyc: PWY-1061|MetaCyc: PWY-2083|MetaCyc: PWY-2381|MetaCyc: PWY-3341|MetaCyc: PWY-3542|MetaCyc: PWY-3961|MetaCyc: PWY-4021|MetaCyc: PWY-5041|MetaCyc: PWY-5059|MetaCyc: PWY-5105|MetaCyc: PWY-5209|MetaCyc: PWY-5287|MetaCyc: PWY-5301|MetaCyc: PWY-5305|MetaCyc: PWY-5479|MetaCyc: PWY-5665|MetaCyc: PWY-5729|MetaCyc: PWY-5748|MetaCyc: PWY-5765|MetaCyc: PWY-5773|MetaCyc: PWY-5846|MetaCyc: PWY-5975|Met…
g1082.t1	0cc8b75f4afa2850a263e8975d7c8c90	185	PANTHER	PTHR23415	CYCLIN-DEPENDENT KINASES REGULATORY SUBUNIT/60S RIBOSOME SUBUNIT BIOGENESIS PROTEIN NIP7	1	183	9.4e-105	T	-	-
g1082.t1	0cc8b75f4afa2850a263e8975d7c8c90	185	SMART	SM00359	pua_5	98	173	5.4e-14	T	IPR002478	PUA domain	GO:0003723	MetaCyc: PWY-1061|MetaCyc: PWY-2083|MetaCyc: PWY-2381|MetaCyc: PWY-3341|MetaCyc: PWY-3542|MetaCyc: PWY-3961|MetaCyc: PWY-4021|MetaCyc: PWY-5041|MetaCyc: PWY-5059|MetaCyc: PWY-5105|MetaCyc: PWY-5209|MetaCyc: PWY-5287|MetaCyc: PWY-5301|MetaCyc: PWY-5305|MetaCyc: PWY-5479|MetaCyc: PWY-5665|MetaCyc: PWY-5729|MetaCyc: PWY-5748|MetaCyc: PWY-5765|MetaCyc: PWY-5773|MetaCyc: PWY-5846|MetaCyc: PWY-5975|Met…
g1082.t1	0cc8b75f4afa2850a263e8975d7c8c90	185	Pfam	PF03657	UPF0113 PUA domain	99	178	2e-24	T	IPR005155	UPF0113, PUA domain	-	Reactome: R-DRE-6791226|Reactome: R-HSA-6791226|Reactome: R-MMU-6791226|Reactome: R-RNO-6791226
g1082.t1	0cc8b75f4afa2850a263e8975d7c8c90	185	SUPERFAMILY	SSF88697	PUA domain-like	98	173	1.77e-24	T	IPR015947	PUA-like superfamily	-	MetaCyc: PWY-1061|MetaCyc: PWY-2083|MetaCyc: PWY-2381|MetaCyc: PWY-3341|MetaCyc: PWY-3542|MetaCyc: PWY-3961|MetaCyc: PWY-4021|MetaCyc: PWY-5041|MetaCyc: PWY-5059|MetaCyc: PWY-5105|MetaCyc: PWY-5209|MetaCyc: PWY-5278|MetaCyc: PWY-5287|MetaCyc: PWY-5301|MetaCyc: PWY-5305|MetaCyc: PWY-5340|MetaCyc: PWY-5479|MetaCyc: PWY-5665|MetaCyc: PWY-5729|MetaCyc: PWY-5748|MetaCyc: PWY-5765|MetaCyc: PWY-5773|Met…
g1082.t1	0cc8b75f4afa2850a263e8975d7c8c90	185	Pfam	PF17833	UPF0113 Pre-PUA domain	2	86	3.6e-25	T	IPR040598	UPF0113, pre-PUA domain	-	Reactome: R-DRE-6791226|Reactome: R-HSA-6791226|Reactome: R-MMU-6791226|Reactome: R-RNO-6791226
g1082.t1	0cc8b75f4afa2850a263e8975d7c8c90	185	PIRSF	PIRSF017190	NIP7	1	183	5.7e-83	T	IPR016686	Ribosome biogenesis factor, NIP7	GO:0005634|GO:0042255	Reactome: R-DRE-6791226|Reactome: R-HSA-6791226|Reactome: R-MMU-6791226|Reactome: R-RNO-6791226
g1082.t1	0cc8b75f4afa2850a263e8975d7c8c90	185	ProSiteProfiles	PS50890	PUA domain profile.	97	173	13.0687	T	-	-
g1082.t1	0cc8b75f4afa2850a263e8975d7c8c90	185	Gene3D	G3DSA:3.10.450.220	-	1	96	1.2e-35	T	-	-
g1082.t1	0cc8b75f4afa2850a263e8975d7c8c90	185	SUPERFAMILY	SSF88802	Pre-PUA domain	1	97	3.6e-34	T	-	-
g1082.t1	0cc8b75f4afa2850a263e8975d7c8c90	185	PANTHER	PTHR23415:SF4	60S RIBOSOME SUBUNIT BIOGENESIS PROTEIN NIP7 HOMOLOG	1	183	9.4e-105	T	-	-
g3662.t1	06f6b678293b99f56bf2402108ef60c9	1000	MobiDBLite	mobidb-lite	consensus disorder prediction	48	67	-	T	-	-
g3662.t1	06f6b678293b99f56bf2402108ef60c9	1000	MobiDBLite	mobidb-lite	consensus disorder prediction	1	28	-	T	-	-
g3662.t1	06f6b678293b99f56bf2402108ef60c9	1000	PANTHER	PTHR43939:SF66	-	372	997	8.6e-73	T	-	-
g3662.t1	06f6b678293b99f56bf2402108ef60c9	1000	MobiDBLite	mobidb-lite	consensus disorder prediction	787	808	-	T	-	-
g3662.t1	06f6b678293b99f56bf2402108ef60c9	1000	Coils	Coil	Coil	860	880	-	T	-	-
g3662.t1	06f6b678293b99f56bf2402108ef60c9	1000	PANTHER	PTHR43939:SF66	-	136	374	8.6e-73	T	-	-
g3662.t1	06f6b678293b99f56bf2402108ef60c9	1000	Coils	Coil	Coil	434	454	-	T	-	-
g3662.t1	06f6b678293b99f56bf2402108ef60c9	1000	MobiDBLite	mobidb-lite	consensus disorder prediction	106	225	-	T	-	-
g3662.t1	06f6b678293b99f56bf2402108ef60c9	1000	Coils	Coil	Coil	765	828	-	T	-	-
g3662.t1	06f6b678293b99f56bf2402108ef60c9	1000	PANTHER	PTHR43939:SF66	-	1	116	8.6e-73	T	-	-
g3662.t1	06f6b678293b99f56bf2402108ef60c9	1000	Coils	Coil	Coil	538	558	-	T	-	-
g3662.t1	06f6b678293b99f56bf2402108ef60c9	1000	Coils	Coil	Coil	244	264	-	T	-	-
g3662.t1	06f6b678293b99f56bf2402108ef60c9	1000	Coils	Coil	Coil	462	489	-	T	-	-
g3662.t1	06f6b678293b99f56bf2402108ef60c9	1000	Coils	Coil	Coil	345	404	-	T	-	-
g3662.t1	06f6b678293b99f56bf2402108ef60c9	1000	Coils	Coil	Coil	889	941	-	T	-	-
g3662.t1	06f6b678293b99f56bf2402108ef60c9	1000	Coils	Coil	Coil	507	527	-	T	-	-
g3662.t1	06f6b678293b99f56bf2402108ef60c9	1000	Coils	Coil	Coil	297	317	-	T	-	-
g3662.t1	06f6b678293b99f56bf2402108ef60c9	1000	Gene3D	G3DSA:1.20.120.330	Nucleotidyltransferases domain 2	619	755	1.5e-06	T	-	-
g3662.t1	06f6b678293b99f56bf2402108ef60c9	1000	PANTHER	PTHR43939	-	372	997	8.6e-73	T	-	-
g3662.t1	06f6b678293b99f56bf2402108ef60c9	1000	PANTHER	PTHR43939	-	1	116	8.6e-73	T	-	-
g3662.t1	06f6b678293b99f56bf2402108ef60c9	1000	Coils	Coil	Coil	631	658	-	T	-	-
g3662.t1	06f6b678293b99f56bf2402108ef60c9	1000	PANTHER	PTHR43939	-	136	374	8.6e-73	T	-	-
g3662.t1	06f6b678293b99f56bf2402108ef60c9	1000	MobiDBLite	mobidb-lite	consensus disorder prediction	1	35	-	T	-	-
g3662.t1	06f6b678293b99f56bf2402108ef60c9	1000	SUPERFAMILY	SSF57997	Tropomyosin	631	870	7.19e-05	T	-	-
g3662.t1	06f6b678293b99f56bf2402108ef60c9	1000	Coils	Coil	Coil	680	760	-	T	-	-
g3662.t1	06f6b678293b99f56bf2402108ef60c9	1000	MobiDBLite	mobidb-lite	consensus disorder prediction	149	175	-	T	-	-
g4822.t1	0f45e949b545d4354ddab5665a40f142	530	PANTHER	PTHR30538	LYSINE 2,3-AMINOMUTASE-RELATED	29	456	1.5e-140	T	IPR003739	Lysine-2,3-aminomutase/glutamate 2,3-aminomutase	-	MetaCyc: PWY-7570
g4822.t1	0f45e949b545d4354ddab5665a40f142	530	SUPERFAMILY	SSF102114	Radical SAM enzymes	165	418	1.96e-18	T	-	-
g4822.t1	0f45e949b545d4354ddab5665a40f142	530	SFLD	SFLDG01070	PLP-dependent	42	424	0	T	IPR003739	Lysine-2,3-aminomutase/glutamate 2,3-aminomutase	-	MetaCyc: PWY-7570
g4822.t1	0f45e949b545d4354ddab5665a40f142	530	TIGRFAM	TIGR00238	TIGR00238: KamA family protein	42	411	3.8e-76	T	IPR003739	Lysine-2,3-aminomutase/glutamate 2,3-aminomutase	-	MetaCyc: PWY-7570
g4822.t1	0f45e949b545d4354ddab5665a40f142	530	PANTHER	PTHR30538:SF0	L-LYSINE 2,3-AMINOMUTASE AQ_1632-RELATED	29	456	1.5e-140	T	-	-
g4822.t1	0f45e949b545d4354ddab5665a40f142	530	Gene3D	G3DSA:6.10.140.1170	-	41	82	3.9e-06	T	-	-
g4822.t1	0f45e949b545d4354ddab5665a40f142	530	SFLD	SFLDS00029	Radical SAM	42	424	0	T	IPR007197	Radical SAM	GO:0003824|GO:0051536	MetaCyc: PWY-1061|MetaCyc: PWY-2083|MetaCyc: PWY-2582|MetaCyc: PWY-282|MetaCyc: PWY-3162|MetaCyc: PWY-3261|MetaCyc: PWY-3542|MetaCyc: PWY-361|MetaCyc: PWY-4021|MetaCyc: PWY-4801|MetaCyc: PWY-4922|MetaCyc: PWY-5041|MetaCyc: PWY-5048|MetaCyc: PWY-5059|MetaCyc: PWY-5105|MetaCyc: PWY-5129|MetaCyc: PWY-5139|MetaCyc: PWY-5198|MetaCyc: PWY-5209|MetaCyc: PWY-5268|MetaCyc: PWY-5284|MetaCyc: PWY-5287|MetaC…
g4822.t1	0f45e949b545d4354ddab5665a40f142	530	Gene3D	G3DSA:3.20.20.70	Aldolase class I	113	416	1.9e-93	T	IPR013785	Aldolase-type TIM barrel	-	MetaCyc: PWY-1042|MetaCyc: PWY-1061|MetaCyc: PWY-1186|MetaCyc: PWY-1269|MetaCyc: PWY-1501|MetaCyc: PWY-1723|MetaCyc: PWY-181|MetaCyc: PWY-1861|MetaCyc: PWY-1921|MetaCyc: PWY-2083|MetaCyc: PWY-2221|MetaCyc: PWY-2229|MetaCyc: PWY-2343|MetaCyc: PWY-2381|MetaCyc: PWY-2467|MetaCyc: PWY-2541|MetaCyc: PWY-2582|MetaCyc: PWY-2724|MetaCyc: PWY-282|MetaCyc: PWY-2941|MetaCyc: PWY-2942|MetaCyc: PWY-3081|MetaC…
g7927.t1	ef9b5d23321d8667c1a9e955268afd89	628	PANTHER	PTHR24356	SERINE/THREONINE-PROTEIN KINASE	176	627	2.7e-130	T	-	-
g7927.t1	ef9b5d23321d8667c1a9e955268afd89	628	Pfam	PF00069	Protein kinase domain	248	553	1.4e-59	T	IPR000719	Protein kinase domain	GO:0004672|GO:0005524|GO:0006468	MetaCyc: PWY-5129|MetaCyc: PWY-6322|MetaCyc: PWY-6369|MetaCyc: PWY-6626|MetaCyc: PWY-6682|MetaCyc: PWY-6952|MetaCyc: PWY-7077|MetaCyc: PWY-7321|MetaCyc: PWY-7511|MetaCyc: PWY-7675|MetaCyc: PWY-7676|MetaCyc: PWY-7740|MetaCyc: PWY-7769|MetaCyc: PWY-7886|MetaCyc: PWY-7905|MetaCyc: PWY-7948|MetaCyc: PWY-7975|MetaCyc: PWY-7979|Reactome: R-BTA-114604|Reactome: R-BTA-1227986|Reactome: R-BTA-1257604|Reac…
g7927.t1	ef9b5d23321d8667c1a9e955268afd89	628	ProSitePatterns	PS00108	Serine/Threonine protein kinases active-site signature.	366	378	-	T	IPR008271	Serine/threonine-protein kinase, active site	GO:0004672|GO:0006468	MetaCyc: PWY-6952|MetaCyc: PWY-7511|Reactome: R-BTA-1538133|Reactome: R-BTA-187577|Reactome: R-BTA-195253|Reactome: R-BTA-196299|Reactome: R-BTA-198753|Reactome: R-BTA-198765|Reactome: R-BTA-202424|Reactome: R-BTA-202670|Reactome: R-BTA-2029482|Reactome: R-BTA-2559580|Reactome: R-BTA-2559582|Reactome: R-BTA-2559585|Reactome: R-BTA-392517|Reactome: R-BTA-3928664|Reactome: R-BTA-399954|Reactome: R-…
g7927.t1	ef9b5d23321d8667c1a9e955268afd89	628	MobiDBLite	mobidb-lite	consensus disorder prediction	80	175	-	T	-	-
g7927.t1	ef9b5d23321d8667c1a9e955268afd89	628	ProSiteProfiles	PS51285	AGC-kinase C-terminal domain profile.	554	628	13.0104	T	IPR000961	AGC-kinase, C-terminal	GO:0004674|GO:0005524|GO:0006468	Reactome: R-BTA-392517|Reactome: R-CEL-111465|Reactome: R-CEL-111933|Reactome: R-CEL-114508|Reactome: R-CEL-114516|Reactome: R-CEL-1169091|Reactome: R-CEL-1257604|Reactome: R-CEL-1474151|Reactome: R-CEL-1489509|Reactome: R-CEL-165158|Reactome: R-CEL-165159|Reactome: R-CEL-166208|Reactome: R-CEL-1912408|Reactome: R-CEL-198323|Reactome: R-CEL-198693|Reactome: R-CEL-198753|Reactome: R-CEL-199418|Rea…
g7927.t1	ef9b5d23321d8667c1a9e955268afd89	628	SMART	SM00133	pkinase_C_6	554	621	3.4e-10	T	IPR000961	AGC-kinase, C-terminal	GO:0004674|GO:0005524|GO:0006468	Reactome: R-BTA-392517|Reactome: R-CEL-111465|Reactome: R-CEL-111933|Reactome: R-CEL-114508|Reactome: R-CEL-114516|Reactome: R-CEL-1169091|Reactome: R-CEL-1257604|Reactome: R-CEL-1474151|Reactome: R-CEL-1489509|Reactome: R-CEL-165158|Reactome: R-CEL-165159|Reactome: R-CEL-166208|Reactome: R-CEL-1912408|Reactome: R-CEL-198323|Reactome: R-CEL-198693|Reactome: R-CEL-198753|Reactome: R-CEL-199418|Rea…
g7927.t1	ef9b5d23321d8667c1a9e955268afd89	628	Gene3D	G3DSA:1.10.510.10	Transferase(Phosphotransferase) domain 1	334	570	7e-69	T	-	-
g7927.t1	ef9b5d23321d8667c1a9e955268afd89	628	MobiDBLite	mobidb-lite	consensus disorder prediction	80	123	-	T	-	-
g7927.t1	ef9b5d23321d8667c1a9e955268afd89	628	ProSitePatterns	PS00107	Protein kinases ATP-binding region signature.	253	276	-	T	IPR017441	Protein kinase, ATP binding site	GO:0005524	MetaCyc: PWY-6952|MetaCyc: PWY-7511|Reactome: R-BTA-114604|Reactome: R-BTA-1227986|Reactome: R-BTA-1257604|Reactome: R-BTA-1433557|Reactome: R-BTA-1433559|Reactome: R-BTA-1538133|Reactome: R-BTA-187577|Reactome: R-BTA-195253|Reactome: R-BTA-196299|Reactome: R-BTA-198753|Reactome: R-BTA-198765|Reactome: R-BTA-202670|Reactome: R-BTA-2029482|Reactome: R-BTA-210990|Reactome: R-BTA-2424491|Reactome: R…
g7927.t1	ef9b5d23321d8667c1a9e955268afd89	628	PANTHER	PTHR24356:SF369	AGC (CAMP-DEPENDENT, CGMP-DEPENDENT AND PROTEIN KINASE C) KINASE FAMILY PROTEIN	176	627	2.7e-130	T	-	-
g7927.t1	ef9b5d23321d8667c1a9e955268afd89	628	ProSiteProfiles	PS50011	Protein kinase domain profile.	247	553	43.6932	T	IPR000719	Protein kinase domain	GO:0004672|GO:0005524|GO:0006468	MetaCyc: PWY-5129|MetaCyc: PWY-6322|MetaCyc: PWY-6369|MetaCyc: PWY-6626|MetaCyc: PWY-6682|MetaCyc: PWY-6952|MetaCyc: PWY-7077|MetaCyc: PWY-7321|MetaCyc: PWY-7511|MetaCyc: PWY-7675|MetaCyc: PWY-7676|MetaCyc: PWY-7740|MetaCyc: PWY-7769|MetaCyc: PWY-7886|MetaCyc: PWY-7905|MetaCyc: PWY-7948|MetaCyc: PWY-7975|MetaCyc: PWY-7979|Reactome: R-BTA-114604|Reactome: R-BTA-1227986|Reactome: R-BTA-1257604|Reac…
g7927.t1	ef9b5d23321d8667c1a9e955268afd89	628	SUPERFAMILY	SSF56112	Protein kinase-like (PK-like)	227	584	1.89e-83	T	IPR011009	Protein kinase-like domain superfamily	-	MetaCyc: PWY-102|MetaCyc: PWY-1187|MetaCyc: PWY-3385|MetaCyc: PWY-361|MetaCyc: PWY-4801|MetaCyc: PWY-4922|MetaCyc: PWY-5035|MetaCyc: PWY-5036|MetaCyc: PWY-5047|MetaCyc: PWY-5048|MetaCyc: PWY-5059|MetaCyc: PWY-5070|MetaCyc: PWY-5129|MetaCyc: PWY-5139|MetaCyc: PWY-5209|MetaCyc: PWY-5268|MetaCyc: PWY-5284|MetaCyc: PWY-5292|MetaCyc: PWY-5307|MetaCyc: PWY-5313|MetaCyc: PWY-5349|MetaCyc: PWY-5353|MetaC…
g7927.t1	ef9b5d23321d8667c1a9e955268afd89	628	Gene3D	G3DSA:3.30.200.20	Phosphorylase Kinase; domain 1	238	333	4.3e-32	T	-	-
g7927.t1	ef9b5d23321d8667c1a9e955268afd89	628	SMART	SM00220	serkin_6	247	553	1.8e-97	T	IPR000719	Protein kinase domain	GO:0004672|GO:0005524|GO:0006468	MetaCyc: PWY-5129|MetaCyc: PWY-6322|MetaCyc: PWY-6369|MetaCyc: PWY-6626|MetaCyc: PWY-6682|MetaCyc: PWY-6952|MetaCyc: PWY-7077|MetaCyc: PWY-7321|MetaCyc: PWY-7511|MetaCyc: PWY-7675|MetaCyc: PWY-7676|MetaCyc: PWY-7740|MetaCyc: PWY-7769|MetaCyc: PWY-7886|MetaCyc: PWY-7905|MetaCyc: PWY-7948|MetaCyc: PWY-7975|MetaCyc: PWY-7979|Reactome: R-BTA-114604|Reactome: R-BTA-1227986|Reactome: R-BTA-1257604|Reac…
g7927.t1	ef9b5d23321d8667c1a9e955268afd89	628	MobiDBLite	mobidb-lite	consensus disorder prediction	1	24	-	T	-	-
g6394.t1	6d81d1a84e07f7d4a3924cb17c312afd	421	PANTHER	PTHR11831:SF4	37S RIBOSOMAL PROTEIN NAM9, MITOCHONDRIAL	3	194	7.2e-76	T	IPR005709	Ribosomal protein S4, bacterial-type	GO:0003735|GO:0006412|GO:0015935	-
g6394.t1	6d81d1a84e07f7d4a3924cb17c312afd	421	PANTHER	PTHR11831:SF4	37S RIBOSOMAL PROTEIN NAM9, MITOCHONDRIAL	230	420	7.2e-76	T	IPR005709	Ribosomal protein S4, bacterial-type	GO:0003735|GO:0006412|GO:0015935	-
g6394.t1	6d81d1a84e07f7d4a3924cb17c312afd	421	CDD	cd00165	S4	124	178	3.15519e-15	T	-	-
g6394.t1	6d81d1a84e07f7d4a3924cb17c312afd	421	PANTHER	PTHR11831	30S 40S RIBOSOMAL PROTEIN	3	194	7.2e-76	T	IPR022801	Ribosomal protein S4/S9	-	Reactome: R-CEL-156827|Reactome: R-CEL-1799339|Reactome: R-CEL-6791226|Reactome: R-CEL-72689|Reactome: R-CEL-72695|Reactome: R-CEL-72702|Reactome: R-CEL-72706|Reactome: R-CEL-975956|Reactome: R-CEL-975957|Reactome: R-DDI-156827|Reactome: R-DDI-1799339|Reactome: R-DDI-6791226|Reactome: R-DDI-72689|Reactome: R-DDI-72695|Reactome: R-DDI-72702|Reactome: R-DDI-72706|Reactome: R-DDI-975956|Reactome: R-…
g6394.t1	6d81d1a84e07f7d4a3924cb17c312afd	421	SMART	SM00363	s4_6	124	184	8.6e-14	T	IPR002942	RNA-binding S4 domain	GO:0003723	MetaCyc: PWY-1061|MetaCyc: PWY-2083|MetaCyc: PWY-3542|MetaCyc: PWY-4021|MetaCyc: PWY-5041|MetaCyc: PWY-5059|MetaCyc: PWY-5105|MetaCyc: PWY-5209|MetaCyc: PWY-5287|MetaCyc: PWY-5301|MetaCyc: PWY-5305|MetaCyc: PWY-5479|MetaCyc: PWY-5665|MetaCyc: PWY-5729|MetaCyc: PWY-5748|MetaCyc: PWY-5765|MetaCyc: PWY-5773|MetaCyc: PWY-5846|MetaCyc: PWY-5975|MetaCyc: PWY-5987|MetaCyc: PWY-601|MetaCyc: PWY-6045|Meta…
g6394.t1	6d81d1a84e07f7d4a3924cb17c312afd	421	ProSitePatterns	PS00632	Ribosomal protein S4 signature.	122	146	-	T	IPR018079	Ribosomal protein S4, conserved site	GO:0019843	Reactome: R-CEL-156827|Reactome: R-CEL-1799339|Reactome: R-CEL-6791226|Reactome: R-CEL-72689|Reactome: R-CEL-72695|Reactome: R-CEL-72702|Reactome: R-CEL-72706|Reactome: R-CEL-975956|Reactome: R-CEL-975957|Reactome: R-DDI-156827|Reactome: R-DDI-1799339|Reactome: R-DDI-6791226|Reactome: R-DDI-72689|Reactome: R-DDI-72695|Reactome: R-DDI-72702|Reactome: R-DDI-72706|Reactome: R-DDI-975956|Reactome: R-…
g6394.t1	6d81d1a84e07f7d4a3924cb17c312afd	421	MobiDBLite	mobidb-lite	consensus disorder prediction	223	237	-	T	-	-
g6394.t1	6d81d1a84e07f7d4a3924cb17c312afd	421	MobiDBLite	mobidb-lite	consensus disorder prediction	88	110	-	T	-	-
g6394.t1	6d81d1a84e07f7d4a3924cb17c312afd	421	SUPERFAMILY	SSF55174	Alpha-L RNA-binding motif	21	187	4.84e-28	T	-	-
g6394.t1	6d81d1a84e07f7d4a3924cb17c312afd	421	Pfam	PF01479	S4 domain	124	170	3.6e-14	T	IPR002942	RNA-binding S4 domain	GO:0003723	MetaCyc: PWY-1061|MetaCyc: PWY-2083|MetaCyc: PWY-3542|MetaCyc: PWY-4021|MetaCyc: PWY-5041|MetaCyc: PWY-5059|MetaCyc: PWY-5105|MetaCyc: PWY-5209|MetaCyc: PWY-5287|MetaCyc: PWY-5301|MetaCyc: PWY-5305|MetaCyc: PWY-5479|MetaCyc: PWY-5665|MetaCyc: PWY-5729|MetaCyc: PWY-5748|MetaCyc: PWY-5765|MetaCyc: PWY-5773|MetaCyc: PWY-5846|MetaCyc: PWY-5975|MetaCyc: PWY-5987|MetaCyc: PWY-601|MetaCyc: PWY-6045|Meta…
g6394.t1	6d81d1a84e07f7d4a3924cb17c312afd	421	Gene3D	G3DSA:3.10.290.10	-	123	211	2.5e-18	T	IPR036986	RNA-binding S4 domain superfamily	GO:0003723	MetaCyc: PWY-1061|MetaCyc: PWY-2083|MetaCyc: PWY-3542|MetaCyc: PWY-4021|MetaCyc: PWY-5041|MetaCyc: PWY-5059|MetaCyc: PWY-5105|MetaCyc: PWY-5209|MetaCyc: PWY-5287|MetaCyc: PWY-5301|MetaCyc: PWY-5305|MetaCyc: PWY-5479|MetaCyc: PWY-5665|MetaCyc: PWY-5729|MetaCyc: PWY-5748|MetaCyc: PWY-5765|MetaCyc: PWY-5773|MetaCyc: PWY-5846|MetaCyc: PWY-5975|MetaCyc: PWY-5987|MetaCyc: PWY-601|MetaCyc: PWY-6045|Meta…
g6394.t1	6d81d1a84e07f7d4a3924cb17c312afd	421	ProSiteProfiles	PS50889	S4 RNA-binding domain profile.	124	195	13.7381	T	-	-
g6394.t1	6d81d1a84e07f7d4a3924cb17c312afd	421	MobiDBLite	mobidb-lite	consensus disorder prediction	198	237	-	T	-	-
g6394.t1	6d81d1a84e07f7d4a3924cb17c312afd	421	PANTHER	PTHR11831	30S 40S RIBOSOMAL PROTEIN	230	420	7.2e-76	T	IPR022801	Ribosomal protein S4/S9	-	Reactome: R-CEL-156827|Reactome: R-CEL-1799339|Reactome: R-CEL-6791226|Reactome: R-CEL-72689|Reactome: R-CEL-72695|Reactome: R-CEL-72702|Reactome: R-CEL-72706|Reactome: R-CEL-975956|Reactome: R-CEL-975957|Reactome: R-DDI-156827|Reactome: R-DDI-1799339|Reactome: R-DDI-6791226|Reactome: R-DDI-72689|Reactome: R-DDI-72695|Reactome: R-DDI-72702|Reactome: R-DDI-72706|Reactome: R-DDI-975956|Reactome: R-…
g1309.t1	b19c842768ed192b018111380af16aaa	278	Gene3D	G3DSA:3.90.1200.10	-	37	249	1.7e-35	T	-	-
g1309.t1	b19c842768ed192b018111380af16aaa	278	PANTHER	PTHR12149	FRUCTOSAMINE 3 KINASE-RELATED PROTEIN	3	221	5.9e-35	T	IPR016477	Fructosamine/Ketosamine-3-kinase	-	MetaCyc: PWY-5129|MetaCyc: PWY-6322|MetaCyc: PWY-6369|MetaCyc: PWY-6626|MetaCyc: PWY-6682|MetaCyc: PWY-7077|MetaCyc: PWY-7321|MetaCyc: PWY-7740|MetaCyc: PWY-7769|MetaCyc: PWY-7886|MetaCyc: PWY-7948|MetaCyc: PWY-7975|Reactome: R-HSA-163841|Reactome: R-MMU-163841
g1309.t1	b19c842768ed192b018111380af16aaa	278	Pfam	PF03881	Fructosamine kinase	3	222	5.8e-30	T	IPR016477	Fructosamine/Ketosamine-3-kinase	-	MetaCyc: PWY-5129|MetaCyc: PWY-6322|MetaCyc: PWY-6369|MetaCyc: PWY-6626|MetaCyc: PWY-6682|MetaCyc: PWY-7077|MetaCyc: PWY-7321|MetaCyc: PWY-7740|MetaCyc: PWY-7769|MetaCyc: PWY-7886|MetaCyc: PWY-7948|MetaCyc: PWY-7975|Reactome: R-HSA-163841|Reactome: R-MMU-163841
g1309.t1	b19c842768ed192b018111380af16aaa	278	PANTHER	PTHR12149:SF8	FRUCTOSAMINE 3 KINASE-RELATED PROTEIN	3	221	5.9e-35	T	-	-
g1309.t1	b19c842768ed192b018111380af16aaa	278	SUPERFAMILY	SSF56112	Protein kinase-like (PK-like)	2	221	2.62e-18	T	IPR011009	Protein kinase-like domain superfamily	-	MetaCyc: PWY-102|MetaCyc: PWY-1187|MetaCyc: PWY-3385|MetaCyc: PWY-361|MetaCyc: PWY-4801|MetaCyc: PWY-4922|MetaCyc: PWY-5035|MetaCyc: PWY-5036|MetaCyc: PWY-5047|MetaCyc: PWY-5048|MetaCyc: PWY-5059|MetaCyc: PWY-5070|MetaCyc: PWY-5129|MetaCyc: PWY-5139|MetaCyc: PWY-5209|MetaCyc: PWY-5268|MetaCyc: PWY-5284|MetaCyc: PWY-5292|MetaCyc: PWY-5307|MetaCyc: PWY-5313|MetaCyc: PWY-5349|MetaCyc: PWY-5353|MetaC…
g5143.t1	6387131db7f7de39ed7a3de7c231846e	66	Coils	Coil	Coil	13	33	-	T	-	-
g5143.t1	6387131db7f7de39ed7a3de7c231846e	66	MobiDBLite	mobidb-lite	consensus disorder prediction	20	48	-	T	-	-
g9202.t1	c53dbe433b9f3e0b69f554ddd24b1207	352	SUPERFAMILY	SSF51735	NAD(P)-binding Rossmann-fold domains	1	345	1.49e-63	T	IPR036291	NAD(P)-binding domain superfamily	-	MetaCyc: PWY-0|MetaCyc: PWY-1042|MetaCyc: PWY-1121|MetaCyc: PWY-1186|MetaCyc: PWY-1361|MetaCyc: PWY-1622|MetaCyc: PWY-1722|MetaCyc: PWY-1723|MetaCyc: PWY-1801|MetaCyc: PWY-181|MetaCyc: PWY-1881|MetaCyc: PWY-1921|MetaCyc: PWY-2161|MetaCyc: PWY-2181|MetaCyc: PWY-2201|MetaCyc: PWY-2221|MetaCyc: PWY-2229|MetaCyc: PWY-2261|MetaCyc: PWY-2301|MetaCyc: PWY-2343|MetaCyc: PWY-241|MetaCyc: PWY-2463|MetaCyc:…
g9202.t1	c53dbe433b9f3e0b69f554ddd24b1207	352	PANTHER	PTHR10366	NAD DEPENDENT EPIMERASE/DEHYDRATASE	5	329	2.5e-79	T	-	-
g9202.t1	c53dbe433b9f3e0b69f554ddd24b1207	352	Gene3D	G3DSA:3.40.50.720	-	2	346	9.6e-67	T	-	-
g9202.t1	c53dbe433b9f3e0b69f554ddd24b1207	352	PANTHER	PTHR10366:SF559	-	5	329	2.5e-79	T	-	-
g9202.t1	c53dbe433b9f3e0b69f554ddd24b1207	352	Pfam	PF01073	3-beta hydroxysteroid dehydrogenase/isomerase family	7	269	2.4e-58	T	IPR002225	3-beta hydroxysteroid dehydrogenase/isomerase	GO:0003854|GO:0006694|GO:0016616	MetaCyc: PWY-1121|MetaCyc: PWY-1186|MetaCyc: PWY-2541|MetaCyc: PWY-2582|MetaCyc: PWY-2601|MetaCyc: PWY-3162|MetaCyc: PWY-321|MetaCyc: PWY-3261|MetaCyc: PWY-3722|MetaCyc: PWY-5101|MetaCyc: PWY-5271|MetaCyc: PWY-5316|MetaCyc: PWY-5392|MetaCyc: PWY-5453|MetaCyc: PWY-5458|MetaCyc: PWY-5459|MetaCyc: PWY-5519|MetaCyc: PWY-5652|MetaCyc: PWY-5751|MetaCyc: PWY-5782|MetaCyc: PWY-5818|MetaCyc: PWY-5830|Meta…
g2423.t1	e930531116b9749e4abcc98af3092391	1499	Gene3D	G3DSA:1.25.40.990	-	186	519	1.2e-81	T	-	-
g2423.t1	e930531116b9749e4abcc98af3092391	1499	Coils	Coil	Coil	277	297	-	T	-	-
g2423.t1	e930531116b9749e4abcc98af3092391	1499	MobiDBLite	mobidb-lite	consensus disorder prediction	1375	1499	-	T	-	-
g2423.t1	e930531116b9749e4abcc98af3092391	1499	MobiDBLite	mobidb-lite	consensus disorder prediction	1004	1041	-	T	-	-
g2423.t1	e930531116b9749e4abcc98af3092391	1499	MobiDBLite	mobidb-lite	consensus disorder prediction	1	82	-	T	-	-
g2423.t1	e930531116b9749e4abcc98af3092391	1499	MobiDBLite	mobidb-lite	consensus disorder prediction	1375	1400	-	T	-	-
g2423.t1	e930531116b9749e4abcc98af3092391	1499	MobiDBLite	mobidb-lite	consensus disorder prediction	1238	1263	-	T	-	-
g2423.t1	e930531116b9749e4abcc98af3092391	1499	MobiDBLite	mobidb-lite	consensus disorder prediction	649	840	-	T	-	-
g2423.t1	e930531116b9749e4abcc98af3092391	1499	MobiDBLite	mobidb-lite	consensus disorder prediction	1069	1126	-	T	-	-
g2423.t1	e930531116b9749e4abcc98af3092391	1499	MobiDBLite	mobidb-lite	consensus disorder prediction	27	44	-	T	-	-
g2423.t1	e930531116b9749e4abcc98af3092391	1499	MobiDBLite	mobidb-lite	consensus disorder prediction	756	803	-	T	-	-
g2423.t1	e930531116b9749e4abcc98af3092391	1499	PANTHER	PTHR12436	80 KDA MCM3-ASSOCIATED PROTEIN	29	1055	3.2e-71	T	IPR045107	SAC3/GANP/THP3	-	MetaCyc: PWY-361|MetaCyc: PWY-4801|MetaCyc: PWY-4922|MetaCyc: PWY-5048|MetaCyc: PWY-5059|MetaCyc: PWY-5129|MetaCyc: PWY-5139|MetaCyc: PWY-5209|MetaCyc: PWY-5268|MetaCyc: PWY-5284|MetaCyc: PWY-5292|MetaCyc: PWY-5307|MetaCyc: PWY-5313|MetaCyc: PWY-5353|MetaCyc: PWY-5400|MetaCyc: PWY-5437|MetaCyc: PWY-5473|MetaCyc: PWY-5475|MetaCyc: PWY-5477|MetaCyc: PWY-5660|MetaCyc: PWY-5794|MetaCyc: PWY-5846|Meta…
g2423.t1	e930531116b9749e4abcc98af3092391	1499	MobiDBLite	mobidb-lite	consensus disorder prediction	1069	1107	-	T	-	-
g2423.t1	e930531116b9749e4abcc98af3092391	1499	MobiDBLite	mobidb-lite	consensus disorder prediction	649	671	-	T	-	-
g2423.t1	e930531116b9749e4abcc98af3092391	1499	MobiDBLite	mobidb-lite	consensus disorder prediction	1297	1318	-	T	-	-
g2423.t1	e930531116b9749e4abcc98af3092391	1499	Coils	Coil	Coil	1439	1459	-	T	-	-
g2423.t1	e930531116b9749e4abcc98af3092391	1499	MobiDBLite	mobidb-lite	consensus disorder prediction	928	1041	-	T	-	-
g2423.t1	e930531116b9749e4abcc98af3092391	1499	MobiDBLite	mobidb-lite	consensus disorder prediction	816	840	-	T	-	-
g2423.t1	e930531116b9749e4abcc98af3092391	1499	MobiDBLite	mobidb-lite	consensus disorder prediction	1408	1478	-	T	-	-
g2423.t1	e930531116b9749e4abcc98af3092391	1499	MobiDBLite	mobidb-lite	consensus disorder prediction	715	738	-	T	-	-
g2423.t1	e930531116b9749e4abcc98af3092391	1499	MobiDBLite	mobidb-lite	consensus disorder prediction	680	703	-	T	-	-
g2423.t1	e930531116b9749e4abcc98af3092391	1499	MobiDBLite	mobidb-lite	consensus disorder prediction	55	82	-	T	-	-
g2423.t1	e930531116b9749e4abcc98af3092391	1499	MobiDBLite	mobidb-lite	consensus disorder prediction	600	636	-	T	-	-
g2423.t1	e930531116b9749e4abcc98af3092391	1499	Pfam	PF03399	SAC3/GANP family	132	450	5.3e-78	T	IPR005062	SAC3/GANP/THP3, conserved domain	-	MetaCyc: PWY-361|MetaCyc: PWY-4801|MetaCyc: PWY-4922|MetaCyc: PWY-5048|MetaCyc: PWY-5059|MetaCyc: PWY-5129|MetaCyc: PWY-5139|MetaCyc: PWY-5209|MetaCyc: PWY-5268|MetaCyc: PWY-5284|MetaCyc: PWY-5292|MetaCyc: PWY-5307|MetaCyc: PWY-5313|MetaCyc: PWY-5353|MetaCyc: PWY-5400|MetaCyc: PWY-5437|MetaCyc: PWY-5473|MetaCyc: PWY-5475|MetaCyc: PWY-5477|MetaCyc: PWY-5660|MetaCyc: PWY-5794|MetaCyc: PWY-5846|Meta…
g2423.t1	e930531116b9749e4abcc98af3092391	1499	MobiDBLite	mobidb-lite	consensus disorder prediction	965	993	-	T	-	-
g2423.t1	e930531116b9749e4abcc98af3092391	1499	MobiDBLite	mobidb-lite	consensus disorder prediction	606	636	-	T	-	-
g2423.t1	e930531116b9749e4abcc98af3092391	1499	MobiDBLite	mobidb-lite	consensus disorder prediction	564	588	-	T	-	-
g2423.t1	e930531116b9749e4abcc98af3092391	1499	Coils	Coil	Coil	923	950	-	T	-	-
g2423.t1	e930531116b9749e4abcc98af3092391	1499	Coils	Coil	Coil	757	853	-	T	-	-
g2423.t1	e930531116b9749e4abcc98af3092391	1499	PANTHER	PTHR12436:SF3	GERMINAL-CENTER ASSOCIATED NUCLEAR PROTEIN	29	1055	3.2e-71	T	-	-
g11707.t1	90361c9fa1b1873c09bda94b030687dc	238	ProSiteProfiles	PS51257	Prokaryotic membrane lipoprotein lipid attachment site profile.	1	16	5	T	-	-
g11707.t1	90361c9fa1b1873c09bda94b030687dc	238	PANTHER	PTHR40640:SF1	ANCHORED GLYCOPROTEIN, PUTATIVE (AFU_ORTHOLOGUE AFUA_8G04860)-RELATED	3	233	2.7e-27	T	-	-
g11707.t1	90361c9fa1b1873c09bda94b030687dc	238	PANTHER	PTHR40640	ANCHORED GLYCOPROTEIN, PUTATIVE (AFU_ORTHOLOGUE AFUA_8G04860)-RELATED	3	233	2.7e-27	T	-	-
g10598.t1	77fff976b4fec2b05f559001d89d7bc4	250	MobiDBLite	mobidb-lite	consensus disorder prediction	134	192	-	T	-	-
g10598.t1	77fff976b4fec2b05f559001d89d7bc4	250	MobiDBLite	mobidb-lite	consensus disorder prediction	87	250	-	T	-	-
g12016.t1	3e80c61e9d197f5a6d6ddc4f1b8efe66	252	SUPERFAMILY	SSF51735	NAD(P)-binding Rossmann-fold domains	5	251	2.51e-56	T	IPR036291	NAD(P)-binding domain superfamily	-	MetaCyc: PWY-0|MetaCyc: PWY-1042|MetaCyc: PWY-1121|MetaCyc: PWY-1186|MetaCyc: PWY-1361|MetaCyc: PWY-1622|MetaCyc: PWY-1722|MetaCyc: PWY-1723|MetaCyc: PWY-1801|MetaCyc: PWY-181|MetaCyc: PWY-1881|MetaCyc: PWY-1921|MetaCyc: PWY-2161|MetaCyc: PWY-2181|MetaCyc: PWY-2201|MetaCyc: PWY-2221|MetaCyc: PWY-2229|MetaCyc: PWY-2261|MetaCyc: PWY-2301|MetaCyc: PWY-2343|MetaCyc: PWY-241|MetaCyc: PWY-2463|MetaCyc:…
g12016.t1	3e80c61e9d197f5a6d6ddc4f1b8efe66	252	Gene3D	G3DSA:3.40.50.720	-	1	252	2.7e-58	T	-	-
g12016.t1	3e80c61e9d197f5a6d6ddc4f1b8efe66	252	PANTHER	PTHR43618:SF13	CHAIN DEHYDROGENASE, PUTATIVE (AFU_ORTHOLOGUE AFUA_1G17650)-RELATED	1	252	1.5e-130	T	-	-
g12016.t1	3e80c61e9d197f5a6d6ddc4f1b8efe66	252	PRINTS	PR00081	Glucose/ribitol dehydrogenase family signature	216	236	2.3e-25	T	IPR002347	Short-chain dehydrogenase/reductase SDR	-	MetaCyc: PWY-1121|MetaCyc: PWY-1186|MetaCyc: PWY-1361|MetaCyc: PWY-2503|MetaCyc: PWY-2541|MetaCyc: PWY-2582|MetaCyc: PWY-2601|MetaCyc: PWY-2724|MetaCyc: PWY-282|MetaCyc: PWY-3061|MetaCyc: PWY-3162|MetaCyc: PWY-321|MetaCyc: PWY-3261|MetaCyc: PWY-361|MetaCyc: PWY-3722|MetaCyc: PWY-3841|MetaCyc: PWY-3981|MetaCyc: PWY-4101|MetaCyc: PWY-481|MetaCyc: PWY-5057|MetaCyc: PWY-5068|MetaCyc: PWY-5076|MetaCyc…
g12016.t1	3e80c61e9d197f5a6d6ddc4f1b8efe66	252	PRINTS	PR00081	Glucose/ribitol dehydrogenase family signature	87	98	2.3e-25	T	IPR002347	Short-chain dehydrogenase/reductase SDR	-	MetaCyc: PWY-1121|MetaCyc: PWY-1186|MetaCyc: PWY-1361|MetaCyc: PWY-2503|MetaCyc: PWY-2541|MetaCyc: PWY-2582|MetaCyc: PWY-2601|MetaCyc: PWY-2724|MetaCyc: PWY-282|MetaCyc: PWY-3061|MetaCyc: PWY-3162|MetaCyc: PWY-321|MetaCyc: PWY-3261|MetaCyc: PWY-361|MetaCyc: PWY-3722|MetaCyc: PWY-3841|MetaCyc: PWY-3981|MetaCyc: PWY-4101|MetaCyc: PWY-481|MetaCyc: PWY-5057|MetaCyc: PWY-5068|MetaCyc: PWY-5076|MetaCyc…
g12016.t1	3e80c61e9d197f5a6d6ddc4f1b8efe66	252	PRINTS	PR00081	Glucose/ribitol dehydrogenase family signature	6	23	2.3e-25	T	IPR002347	Short-chain dehydrogenase/reductase SDR	-	MetaCyc: PWY-1121|MetaCyc: PWY-1186|MetaCyc: PWY-1361|MetaCyc: PWY-2503|MetaCyc: PWY-2541|MetaCyc: PWY-2582|MetaCyc: PWY-2601|MetaCyc: PWY-2724|MetaCyc: PWY-282|MetaCyc: PWY-3061|MetaCyc: PWY-3162|MetaCyc: PWY-321|MetaCyc: PWY-3261|MetaCyc: PWY-361|MetaCyc: PWY-3722|MetaCyc: PWY-3841|MetaCyc: PWY-3981|MetaCyc: PWY-4101|MetaCyc: PWY-481|MetaCyc: PWY-5057|MetaCyc: PWY-5068|MetaCyc: PWY-5076|MetaCyc…
g12016.t1	3e80c61e9d197f5a6d6ddc4f1b8efe66	252	PRINTS	PR00081	Glucose/ribitol dehydrogenase family signature	163	182	2.3e-25	T	IPR002347	Short-chain dehydrogenase/reductase SDR	-	MetaCyc: PWY-1121|MetaCyc: PWY-1186|MetaCyc: PWY-1361|MetaCyc: PWY-2503|MetaCyc: PWY-2541|MetaCyc: PWY-2582|MetaCyc: PWY-2601|MetaCyc: PWY-2724|MetaCyc: PWY-282|MetaCyc: PWY-3061|MetaCyc: PWY-3162|MetaCyc: PWY-321|MetaCyc: PWY-3261|MetaCyc: PWY-361|MetaCyc: PWY-3722|MetaCyc: PWY-3841|MetaCyc: PWY-3981|MetaCyc: PWY-4101|MetaCyc: PWY-481|MetaCyc: PWY-5057|MetaCyc: PWY-5068|MetaCyc: PWY-5076|MetaCyc…
g12016.t1	3e80c61e9d197f5a6d6ddc4f1b8efe66	252	PRINTS	PR00081	Glucose/ribitol dehydrogenase family signature	137	153	2.3e-25	T	IPR002347	Short-chain dehydrogenase/reductase SDR	-	MetaCyc: PWY-1121|MetaCyc: PWY-1186|MetaCyc: PWY-1361|MetaCyc: PWY-2503|MetaCyc: PWY-2541|MetaCyc: PWY-2582|MetaCyc: PWY-2601|MetaCyc: PWY-2724|MetaCyc: PWY-282|MetaCyc: PWY-3061|MetaCyc: PWY-3162|MetaCyc: PWY-321|MetaCyc: PWY-3261|MetaCyc: PWY-361|MetaCyc: PWY-3722|MetaCyc: PWY-3841|MetaCyc: PWY-3981|MetaCyc: PWY-4101|MetaCyc: PWY-481|MetaCyc: PWY-5057|MetaCyc: PWY-5068|MetaCyc: PWY-5076|MetaCyc…
g12016.t1	3e80c61e9d197f5a6d6ddc4f1b8efe66	252	PRINTS	PR00081	Glucose/ribitol dehydrogenase family signature	183	200	2.3e-25	T	IPR002347	Short-chain dehydrogenase/reductase SDR	-	MetaCyc: PWY-1121|MetaCyc: PWY-1186|MetaCyc: PWY-1361|MetaCyc: PWY-2503|MetaCyc: PWY-2541|MetaCyc: PWY-2582|MetaCyc: PWY-2601|MetaCyc: PWY-2724|MetaCyc: PWY-282|MetaCyc: PWY-3061|MetaCyc: PWY-3162|MetaCyc: PWY-321|MetaCyc: PWY-3261|MetaCyc: PWY-361|MetaCyc: PWY-3722|MetaCyc: PWY-3841|MetaCyc: PWY-3981|MetaCyc: PWY-4101|MetaCyc: PWY-481|MetaCyc: PWY-5057|MetaCyc: PWY-5068|MetaCyc: PWY-5076|MetaCyc…
g12016.t1	3e80c61e9d197f5a6d6ddc4f1b8efe66	252	Pfam	PF13561	Enoyl-(Acyl carrier protein) reductase	14	250	9.4e-39	T	-	-
g12016.t1	3e80c61e9d197f5a6d6ddc4f1b8efe66	252	PRINTS	PR00080	Short-chain dehydrogenase/reductase (SDR) superfamily signature	163	182	5.8e-06	T	IPR002347	Short-chain dehydrogenase/reductase SDR	-	MetaCyc: PWY-1121|MetaCyc: PWY-1186|MetaCyc: PWY-1361|MetaCyc: PWY-2503|MetaCyc: PWY-2541|MetaCyc: PWY-2582|MetaCyc: PWY-2601|MetaCyc: PWY-2724|MetaCyc: PWY-282|MetaCyc: PWY-3061|MetaCyc: PWY-3162|MetaCyc: PWY-321|MetaCyc: PWY-3261|MetaCyc: PWY-361|MetaCyc: PWY-3722|MetaCyc: PWY-3841|MetaCyc: PWY-3981|MetaCyc: PWY-4101|MetaCyc: PWY-481|MetaCyc: PWY-5057|MetaCyc: PWY-5068|MetaCyc: PWY-5076|MetaCyc…
g12016.t1	3e80c61e9d197f5a6d6ddc4f1b8efe66	252	PRINTS	PR00080	Short-chain dehydrogenase/reductase (SDR) superfamily signature	143	151	5.8e-06	T	IPR002347	Short-chain dehydrogenase/reductase SDR	-	MetaCyc: PWY-1121|MetaCyc: PWY-1186|MetaCyc: PWY-1361|MetaCyc: PWY-2503|MetaCyc: PWY-2541|MetaCyc: PWY-2582|MetaCyc: PWY-2601|MetaCyc: PWY-2724|MetaCyc: PWY-282|MetaCyc: PWY-3061|MetaCyc: PWY-3162|MetaCyc: PWY-321|MetaCyc: PWY-3261|MetaCyc: PWY-361|MetaCyc: PWY-3722|MetaCyc: PWY-3841|MetaCyc: PWY-3981|MetaCyc: PWY-4101|MetaCyc: PWY-481|MetaCyc: PWY-5057|MetaCyc: PWY-5068|MetaCyc: PWY-5076|MetaCyc…
g12016.t1	3e80c61e9d197f5a6d6ddc4f1b8efe66	252	PRINTS	PR00080	Short-chain dehydrogenase/reductase (SDR) superfamily signature	87	98	5.8e-06	T	IPR002347	Short-chain dehydrogenase/reductase SDR	-	MetaCyc: PWY-1121|MetaCyc: PWY-1186|MetaCyc: PWY-1361|MetaCyc: PWY-2503|MetaCyc: PWY-2541|MetaCyc: PWY-2582|MetaCyc: PWY-2601|MetaCyc: PWY-2724|MetaCyc: PWY-282|MetaCyc: PWY-3061|MetaCyc: PWY-3162|MetaCyc: PWY-321|MetaCyc: PWY-3261|MetaCyc: PWY-361|MetaCyc: PWY-3722|MetaCyc: PWY-3841|MetaCyc: PWY-3981|MetaCyc: PWY-4101|MetaCyc: PWY-481|MetaCyc: PWY-5057|MetaCyc: PWY-5068|MetaCyc: PWY-5076|MetaCyc…
g12016.t1	3e80c61e9d197f5a6d6ddc4f1b8efe66	252	CDD	cd05233	SDR_c	7	247	7.69987e-51	T	-	-
g12016.t1	3e80c61e9d197f5a6d6ddc4f1b8efe66	252	PANTHER	PTHR43618	-	1	252	1.5e-130	T	-	-
g1156.t1	e0aee8cc4236ea2f43f1714f7b7ed508	1696	ProSiteProfiles	PS50850	Major facilitator superfamily (MFS) profile.	1211	1680	8.65517	T	IPR020846	Major facilitator superfamily domain	GO:0022857	Reactome: R-BTA-112311|Reactome: R-BTA-181430|Reactome: R-BTA-189200|Reactome: R-BTA-196757|Reactome: R-BTA-2161517|Reactome: R-BTA-428643|Reactome: R-BTA-442660|Reactome: R-BTA-549127|Reactome: R-BTA-917937|Reactome: R-BTA-9707616|Reactome: R-CEL-112311|Reactome: R-CEL-181430|Reactome: R-CEL-189200|Reactome: R-CEL-189451|Reactome: R-CEL-196836|Reactome: R-CEL-197264|Reactome: R-CEL-200425|Reacto…
g1156.t1	e0aee8cc4236ea2f43f1714f7b7ed508	1696	PANTHER	PTHR23507:SF1	ZGC:174356	1195	1685	1.3e-106	T	-	-
g1156.t1	e0aee8cc4236ea2f43f1714f7b7ed508	1696	MobiDBLite	mobidb-lite	consensus disorder prediction	1143	1185	-	T	-	-
g1156.t1	e0aee8cc4236ea2f43f1714f7b7ed508	1696	CDD	cd00082	HisKA	450	512	1.70337e-11	T	IPR003661	Signal transduction histidine kinase, dimerisation/phosphoacceptor domain	GO:0000155|GO:0007165	MetaCyc: PWY-4702|MetaCyc: PWY-5083|MetaCyc: PWY-5491|MetaCyc: PWY-6148|MetaCyc: PWY-6352|MetaCyc: PWY-6365|MetaCyc: PWY-6366|MetaCyc: PWY-6368|MetaCyc: PWY-6456|MetaCyc: PWY-6575|MetaCyc: PWY-6627|MetaCyc: PWY-6686|MetaCyc: PWY-6720|MetaCyc: PWY-6724|MetaCyc: PWY-6990|MetaCyc: PWY-6991|MetaCyc: PWY-7018|MetaCyc: PWY-7119|MetaCyc: PWY-7321|MetaCyc: PWY-7531|MetaCyc: PWY-7771|MetaCyc: PWY-7863|Met…
g1156.t1	e0aee8cc4236ea2f43f1714f7b7ed508	1696	ProSiteProfiles	PS50110	Response regulatory domain profile.	941	1071	28.6782	T	IPR001789	Signal transduction response regulator, receiver domain	GO:0000160	MetaCyc: PWY-4702|MetaCyc: PWY-5083|MetaCyc: PWY-5491|MetaCyc: PWY-5978|MetaCyc: PWY-6129|MetaCyc: PWY-6148|MetaCyc: PWY-6352|MetaCyc: PWY-6365|MetaCyc: PWY-6366|MetaCyc: PWY-6368|MetaCyc: PWY-6456|MetaCyc: PWY-6575|MetaCyc: PWY-6627|MetaCyc: PWY-6686|MetaCyc: PWY-6689|MetaCyc: PWY-6720|MetaCyc: PWY-6724|MetaCyc: PWY-6990|MetaCyc: PWY-6991|MetaCyc: PWY-7018|MetaCyc: PWY-7119|MetaCyc: PWY-7321|Met…
g1156.t1	e0aee8cc4236ea2f43f1714f7b7ed508	1696	SUPERFAMILY	SSF52172	CheY-like	940	1073	6.83e-22	T	IPR011006	CheY-like superfamily	-	MetaCyc: PWY-46|MetaCyc: PWY-4702|MetaCyc: PWY-5083|MetaCyc: PWY-5491|MetaCyc: PWY-5978|MetaCyc: PWY-6129|MetaCyc: PWY-6148|MetaCyc: PWY-6305|MetaCyc: PWY-6352|MetaCyc: PWY-6365|MetaCyc: PWY-6366|MetaCyc: PWY-6368|MetaCyc: PWY-6456|MetaCyc: PWY-6575|MetaCyc: PWY-6627|MetaCyc: PWY-6686|MetaCyc: PWY-6689|MetaCyc: PWY-6720|MetaCyc: PWY-6724|MetaCyc: PWY-6990|MetaCyc: PWY-6991|MetaCyc: PWY-7018|MetaC…
g1156.t1	e0aee8cc4236ea2f43f1714f7b7ed508	1696	Pfam	PF07690	Major Facilitator Superfamily	1273	1639	2.4e-21	T	IPR011701	Major facilitator superfamily	GO:0022857|GO:0055085	Reactome: R-BTA-196757|Reactome: R-BTA-352230|Reactome: R-BTA-428643|Reactome: R-BTA-917937|Reactome: R-BTA-9707616|Reactome: R-CEL-189451|Reactome: R-CEL-210500|Reactome: R-CEL-264642|Reactome: R-CEL-4085001|Reactome: R-CEL-428643|Reactome: R-CEL-8856825|Reactome: R-CEL-8856828|Reactome: R-CEL-917937|Reactome: R-DME-1660661|Reactome: R-DME-264642|Reactome: R-DME-8856825|Reactome: R-DME-8856828|R…
g1156.t1	e0aee8cc4236ea2f43f1714f7b7ed508	1696	Pfam	PF00072	Response regulator receiver domain	943	1066	9.9e-11	T	IPR001789	Signal transduction response regulator, receiver domain	GO:0000160	MetaCyc: PWY-4702|MetaCyc: PWY-5083|MetaCyc: PWY-5491|MetaCyc: PWY-5978|MetaCyc: PWY-6129|MetaCyc: PWY-6148|MetaCyc: PWY-6352|MetaCyc: PWY-6365|MetaCyc: PWY-6366|MetaCyc: PWY-6368|MetaCyc: PWY-6456|MetaCyc: PWY-6575|MetaCyc: PWY-6627|MetaCyc: PWY-6686|MetaCyc: PWY-6689|MetaCyc: PWY-6720|MetaCyc: PWY-6724|MetaCyc: PWY-6990|MetaCyc: PWY-6991|MetaCyc: PWY-7018|MetaCyc: PWY-7119|MetaCyc: PWY-7321|Met…
g1156.t1	e0aee8cc4236ea2f43f1714f7b7ed508	1696	SMART	SM00448	REC_2	940	1067	5.4e-18	T	IPR001789	Signal transduction response regulator, receiver domain	GO:0000160	MetaCyc: PWY-4702|MetaCyc: PWY-5083|MetaCyc: PWY-5491|MetaCyc: PWY-5978|MetaCyc: PWY-6129|MetaCyc: PWY-6148|MetaCyc: PWY-6352|MetaCyc: PWY-6365|MetaCyc: PWY-6366|MetaCyc: PWY-6368|MetaCyc: PWY-6456|MetaCyc: PWY-6575|MetaCyc: PWY-6627|MetaCyc: PWY-6686|MetaCyc: PWY-6689|MetaCyc: PWY-6720|MetaCyc: PWY-6724|MetaCyc: PWY-6990|MetaCyc: PWY-6991|MetaCyc: PWY-7018|MetaCyc: PWY-7119|MetaCyc: PWY-7321|Met…
g1156.t1	e0aee8cc4236ea2f43f1714f7b7ed508	1696	PRINTS	PR00344	Bacterial sensor protein C-terminal signature	600	614	1.1e-13	T	IPR004358	Signal transduction histidine kinase-related protein, C-terminal	GO:0016310|GO:0016772	MetaCyc: PWY-4702|MetaCyc: PWY-5083|MetaCyc: PWY-5491|MetaCyc: PWY-6148|MetaCyc: PWY-6352|MetaCyc: PWY-6365|MetaCyc: PWY-6366|MetaCyc: PWY-6368|MetaCyc: PWY-6456|MetaCyc: PWY-6575|MetaCyc: PWY-6627|MetaCyc: PWY-6686|MetaCyc: PWY-6720|MetaCyc: PWY-6724|MetaCyc: PWY-6990|MetaCyc: PWY-6991|MetaCyc: PWY-7018|MetaCyc: PWY-7119|MetaCyc: PWY-7321|MetaCyc: PWY-7531|MetaCyc: PWY-7771|MetaCyc: PWY-7863|Met…
g1156.t1	e0aee8cc4236ea2f43f1714f7b7ed508	1696	PRINTS	PR00344	Bacterial sensor protein C-terminal signature	632	650	1.1e-13	T	IPR004358	Signal transduction histidine kinase-related protein, C-terminal	GO:0016310|GO:0016772	MetaCyc: PWY-4702|MetaCyc: PWY-5083|MetaCyc: PWY-5491|MetaCyc: PWY-6148|MetaCyc: PWY-6352|MetaCyc: PWY-6365|MetaCyc: PWY-6366|MetaCyc: PWY-6368|MetaCyc: PWY-6456|MetaCyc: PWY-6575|MetaCyc: PWY-6627|MetaCyc: PWY-6686|MetaCyc: PWY-6720|MetaCyc: PWY-6724|MetaCyc: PWY-6990|MetaCyc: PWY-6991|MetaCyc: PWY-7018|MetaCyc: PWY-7119|MetaCyc: PWY-7321|MetaCyc: PWY-7531|MetaCyc: PWY-7771|MetaCyc: PWY-7863|Met…
g1156.t1	e0aee8cc4236ea2f43f1714f7b7ed508	1696	PRINTS	PR00344	Bacterial sensor protein C-terminal signature	656	669	1.1e-13	T	IPR004358	Signal transduction histidine kinase-related protein, C-terminal	GO:0016310|GO:0016772	MetaCyc: PWY-4702|MetaCyc: PWY-5083|MetaCyc: PWY-5491|MetaCyc: PWY-6148|MetaCyc: PWY-6352|MetaCyc: PWY-6365|MetaCyc: PWY-6366|MetaCyc: PWY-6368|MetaCyc: PWY-6456|MetaCyc: PWY-6575|MetaCyc: PWY-6627|MetaCyc: PWY-6686|MetaCyc: PWY-6720|MetaCyc: PWY-6724|MetaCyc: PWY-6990|MetaCyc: PWY-6991|MetaCyc: PWY-7018|MetaCyc: PWY-7119|MetaCyc: PWY-7321|MetaCyc: PWY-7531|MetaCyc: PWY-7771|MetaCyc: PWY-7863|Met…
g1156.t1	e0aee8cc4236ea2f43f1714f7b7ed508	1696	PRINTS	PR00344	Bacterial sensor protein C-terminal signature	619	629	1.1e-13	T	IPR004358	Signal transduction histidine kinase-related protein, C-terminal	GO:0016310|GO:0016772	MetaCyc: PWY-4702|MetaCyc: PWY-5083|MetaCyc: PWY-5491|MetaCyc: PWY-6148|MetaCyc: PWY-6352|MetaCyc: PWY-6365|MetaCyc: PWY-6366|MetaCyc: PWY-6368|MetaCyc: PWY-6456|MetaCyc: PWY-6575|MetaCyc: PWY-6627|MetaCyc: PWY-6686|MetaCyc: PWY-6720|MetaCyc: PWY-6724|MetaCyc: PWY-6990|MetaCyc: PWY-6991|MetaCyc: PWY-7018|MetaCyc: PWY-7119|MetaCyc: PWY-7321|MetaCyc: PWY-7531|MetaCyc: PWY-7771|MetaCyc: PWY-7863|Met…
g1156.t1	e0aee8cc4236ea2f43f1714f7b7ed508	1696	SMART	SM00387	HKATPase_4	568	672	3.6e-11	T	IPR003594	Histidine kinase/HSP90-like ATPase	-	MetaCyc: PWY-4702|MetaCyc: PWY-5083|MetaCyc: PWY-5491|MetaCyc: PWY-6148|MetaCyc: PWY-6352|MetaCyc: PWY-6365|MetaCyc: PWY-6366|MetaCyc: PWY-6368|MetaCyc: PWY-6456|MetaCyc: PWY-6575|MetaCyc: PWY-6627|MetaCyc: PWY-6686|MetaCyc: PWY-6720|MetaCyc: PWY-6724|MetaCyc: PWY-6990|MetaCyc: PWY-6991|MetaCyc: PWY-7018|MetaCyc: PWY-7119|MetaCyc: PWY-7321|MetaCyc: PWY-7531|MetaCyc: PWY-7771|MetaCyc: PWY-7863|Met…
g1156.t1	e0aee8cc4236ea2f43f1714f7b7ed508	1696	Gene3D	G3DSA:3.40.50.2300	-	923	1072	1.2e-27	T	-	-
g1156.t1	e0aee8cc4236ea2f43f1714f7b7ed508	1696	MobiDBLite	mobidb-lite	consensus disorder prediction	826	910	-	T	-	-
g1156.t1	e0aee8cc4236ea2f43f1714f7b7ed508	1696	SUPERFAMILY	SSF103473	MFS general substrate transporter	1271	1679	1.24e-34	T	IPR036259	MFS transporter superfamily	-	MetaCyc: PWY-5129|MetaCyc: PWY-6322|MetaCyc: PWY-6369|MetaCyc: PWY-6626|MetaCyc: PWY-6682|MetaCyc: PWY-7077|MetaCyc: PWY-7321|MetaCyc: PWY-7740|MetaCyc: PWY-7769|MetaCyc: PWY-7884|MetaCyc: PWY-7886|MetaCyc: PWY-7948|MetaCyc: PWY-7975|Reactome: R-BTA-112311|Reactome: R-BTA-181430|Reactome: R-BTA-189200|Reactome: R-BTA-196757|Reactome: R-BTA-2161517|Reactome: R-BTA-352230|Reactome: R-BTA-428643|Rea…
g1156.t1	e0aee8cc4236ea2f43f1714f7b7ed508	1696	Gene3D	G3DSA:1.10.287.130	-	435	515	6.5e-16	T	-	-
g1156.t1	e0aee8cc4236ea2f43f1714f7b7ed508	1696	Coils	Coil	Coil	1681	1696	-	T	-	-
g1156.t1	e0aee8cc4236ea2f43f1714f7b7ed508	1696	Gene3D	G3DSA:1.20.1250.20	MFS general substrate transporter like domains	1262	1678	1.1e-33	T	IPR036259	MFS transporter superfamily	-	MetaCyc: PWY-5129|MetaCyc: PWY-6322|MetaCyc: PWY-6369|MetaCyc: PWY-6626|MetaCyc: PWY-6682|MetaCyc: PWY-7077|MetaCyc: PWY-7321|MetaCyc: PWY-7740|MetaCyc: PWY-7769|MetaCyc: PWY-7884|MetaCyc: PWY-7886|MetaCyc: PWY-7948|MetaCyc: PWY-7975|Reactome: R-BTA-112311|Reactome: R-BTA-181430|Reactome: R-BTA-189200|Reactome: R-BTA-196757|Reactome: R-BTA-2161517|Reactome: R-BTA-352230|Reactome: R-BTA-428643|Rea…
g1156.t1	e0aee8cc4236ea2f43f1714f7b7ed508	1696	ProSiteProfiles	PS50109	Histidine kinase domain profile.	459	672	23.9136	T	IPR005467	Histidine kinase domain	-	MetaCyc: PWY-4702|MetaCyc: PWY-5083|MetaCyc: PWY-5491|MetaCyc: PWY-6148|MetaCyc: PWY-6352|MetaCyc: PWY-6365|MetaCyc: PWY-6366|MetaCyc: PWY-6368|MetaCyc: PWY-6456|MetaCyc: PWY-6575|MetaCyc: PWY-6627|MetaCyc: PWY-6686|MetaCyc: PWY-6720|MetaCyc: PWY-6724|MetaCyc: PWY-6990|MetaCyc: PWY-6991|MetaCyc: PWY-7018|MetaCyc: PWY-7119|MetaCyc: PWY-7321|MetaCyc: PWY-7531|MetaCyc: PWY-7771|MetaCyc: PWY-7863|Met…
g1156.t1	e0aee8cc4236ea2f43f1714f7b7ed508	1696	MobiDBLite	mobidb-lite	consensus disorder prediction	888	902	-	T	-	-
g1156.t1	e0aee8cc4236ea2f43f1714f7b7ed508	1696	SUPERFAMILY	SSF55874	ATPase domain of HSP90 chaperone/DNA topoisomerase II/histidine kinase	577	670	6.55e-24	T	IPR036890	Histidine kinase/HSP90-like ATPase superfamily	-	MetaCyc: PWY-4702|MetaCyc: PWY-5083|MetaCyc: PWY-5491|MetaCyc: PWY-5757|MetaCyc: PWY-6147|MetaCyc: PWY-6148|MetaCyc: PWY-6352|MetaCyc: PWY-6365|MetaCyc: PWY-6366|MetaCyc: PWY-6368|MetaCyc: PWY-6383|MetaCyc: PWY-6456|MetaCyc: PWY-6502|MetaCyc: PWY-6575|MetaCyc: PWY-6627|MetaCyc: PWY-6686|MetaCyc: PWY-6720|MetaCyc: PWY-6724|MetaCyc: PWY-6797|MetaCyc: PWY-6990|MetaCyc: PWY-6991|MetaCyc: PWY-7018|Met…
g1156.t1	e0aee8cc4236ea2f43f1714f7b7ed508	1696	CDD	cd17546	REC_hyHK_CKI1_RcsC-like	942	1067	1.51601e-26	T	-	-
g1156.t1	e0aee8cc4236ea2f43f1714f7b7ed508	1696	SUPERFAMILY	SSF47384	Homodimeric domain of signal transducing histidine kinase	442	516	7.65e-13	T	IPR036097	Signal transduction histidine kinase, dimerisation/phosphoacceptor domain superfamily	GO:0000155|GO:0007165	MetaCyc: PWY-4702|MetaCyc: PWY-5083|MetaCyc: PWY-5491|MetaCyc: PWY-6148|MetaCyc: PWY-6352|MetaCyc: PWY-6365|MetaCyc: PWY-6366|MetaCyc: PWY-6368|MetaCyc: PWY-6456|MetaCyc: PWY-6575|MetaCyc: PWY-6627|MetaCyc: PWY-6686|MetaCyc: PWY-6720|MetaCyc: PWY-6724|MetaCyc: PWY-6990|MetaCyc: PWY-6991|MetaCyc: PWY-7018|MetaCyc: PWY-7119|MetaCyc: PWY-7321|MetaCyc: PWY-7531|MetaCyc: PWY-7771|MetaCyc: PWY-7863|Met…
g1156.t1	e0aee8cc4236ea2f43f1714f7b7ed508	1696	Gene3D	G3DSA:3.30.565.10	-	565	673	6.8e-25	T	IPR036890	Histidine kinase/HSP90-like ATPase superfamily	-	MetaCyc: PWY-4702|MetaCyc: PWY-5083|MetaCyc: PWY-5491|MetaCyc: PWY-5757|MetaCyc: PWY-6147|MetaCyc: PWY-6148|MetaCyc: PWY-6352|MetaCyc: PWY-6365|MetaCyc: PWY-6366|MetaCyc: PWY-6368|MetaCyc: PWY-6383|MetaCyc: PWY-6456|MetaCyc: PWY-6502|MetaCyc: PWY-6575|MetaCyc: PWY-6627|MetaCyc: PWY-6686|MetaCyc: PWY-6720|MetaCyc: PWY-6724|MetaCyc: PWY-6797|MetaCyc: PWY-6990|MetaCyc: PWY-6991|MetaCyc: PWY-7018|Met…
g1156.t1	e0aee8cc4236ea2f43f1714f7b7ed508	1696	Pfam	PF02518	Histidine kinase-, DNA gyrase B-, and HSP90-like ATPase	577	671	1.3e-16	T	IPR003594	Histidine kinase/HSP90-like ATPase	-	MetaCyc: PWY-4702|MetaCyc: PWY-5083|MetaCyc: PWY-5491|MetaCyc: PWY-6148|MetaCyc: PWY-6352|MetaCyc: PWY-6365|MetaCyc: PWY-6366|MetaCyc: PWY-6368|MetaCyc: PWY-6456|MetaCyc: PWY-6575|MetaCyc: PWY-6627|MetaCyc: PWY-6686|MetaCyc: PWY-6720|MetaCyc: PWY-6724|MetaCyc: PWY-6990|MetaCyc: PWY-6991|MetaCyc: PWY-7018|MetaCyc: PWY-7119|MetaCyc: PWY-7321|MetaCyc: PWY-7531|MetaCyc: PWY-7771|MetaCyc: PWY-7863|Met…
g1156.t1	e0aee8cc4236ea2f43f1714f7b7ed508	1696	SUPERFAMILY	SSF55781	GAF domain-like	60	220	3.1e-07	T	-	-
g1156.t1	e0aee8cc4236ea2f43f1714f7b7ed508	1696	MobiDBLite	mobidb-lite	consensus disorder prediction	1086	1108	-	T	-	-
g1156.t1	e0aee8cc4236ea2f43f1714f7b7ed508	1696	Pfam	PF00512	His Kinase A (phospho-acceptor) domain	453	515	4.3e-10	T	IPR003661	Signal transduction histidine kinase, dimerisation/phosphoacceptor domain	GO:0000155|GO:0007165	MetaCyc: PWY-4702|MetaCyc: PWY-5083|MetaCyc: PWY-5491|MetaCyc: PWY-6148|MetaCyc: PWY-6352|MetaCyc: PWY-6365|MetaCyc: PWY-6366|MetaCyc: PWY-6368|MetaCyc: PWY-6456|MetaCyc: PWY-6575|MetaCyc: PWY-6627|MetaCyc: PWY-6686|MetaCyc: PWY-6720|MetaCyc: PWY-6724|MetaCyc: PWY-6990|MetaCyc: PWY-6991|MetaCyc: PWY-7018|MetaCyc: PWY-7119|MetaCyc: PWY-7321|MetaCyc: PWY-7531|MetaCyc: PWY-7771|MetaCyc: PWY-7863|Met…
g1156.t1	e0aee8cc4236ea2f43f1714f7b7ed508	1696	PANTHER	PTHR23507	ZGC:174356	1195	1685	1.3e-106	T	-	-
g1156.t1	e0aee8cc4236ea2f43f1714f7b7ed508	1696	ProSitePatterns	PS00216	Sugar transport proteins signature 1.	1287	1304	-	T	IPR005829	Sugar transporter, conserved site	GO:0016021|GO:0022857|GO:0055085	Reactome: R-BTA-112311|Reactome: R-BTA-181430|Reactome: R-BTA-189200|Reactome: R-BTA-196757|Reactome: R-BTA-2161517|Reactome: R-BTA-442660|Reactome: R-BTA-549127|Reactome: R-BTA-917937|Reactome: R-BTA-9707616|Reactome: R-CEL-112311|Reactome: R-CEL-181430|Reactome: R-CEL-189200|Reactome: R-CEL-196836|Reactome: R-CEL-197264|Reactome: R-CEL-200425|Reactome: R-CEL-2161517|Reactome: R-CEL-429593|React…
g1156.t1	e0aee8cc4236ea2f43f1714f7b7ed508	1696	MobiDBLite	mobidb-lite	consensus disorder prediction	843	865	-	T	-	-
g1156.t1	e0aee8cc4236ea2f43f1714f7b7ed508	1696	SMART	SM00388	HisKA_10	452	517	3.7e-13	T	IPR003661	Signal transduction histidine kinase, dimerisation/phosphoacceptor domain	GO:0000155|GO:0007165	MetaCyc: PWY-4702|MetaCyc: PWY-5083|MetaCyc: PWY-5491|MetaCyc: PWY-6148|MetaCyc: PWY-6352|MetaCyc: PWY-6365|MetaCyc: PWY-6366|MetaCyc: PWY-6368|MetaCyc: PWY-6456|MetaCyc: PWY-6575|MetaCyc: PWY-6627|MetaCyc: PWY-6686|MetaCyc: PWY-6720|MetaCyc: PWY-6724|MetaCyc: PWY-6990|MetaCyc: PWY-6991|MetaCyc: PWY-7018|MetaCyc: PWY-7119|MetaCyc: PWY-7321|MetaCyc: PWY-7531|MetaCyc: PWY-7771|MetaCyc: PWY-7863|Met…
g5654.t1	cc1bff135e3994e51a9ae673672534ad	271	MobiDBLite	mobidb-lite	consensus disorder prediction	1	38	-	T	-	-
g3859.t2	bc3f5d3e1f04e7200e0f0e2a7f0e06f8	235	Pfam	PF05648	Peroxisomal biogenesis factor 11 (PEX11)	12	231	2.1e-70	T	IPR008733	Peroxisomal biogenesis factor 11	GO:0005779|GO:0016559	Reactome: R-BTA-9603798|Reactome: R-DDI-9603798|Reactome: R-HSA-1989781|Reactome: R-HSA-9603798|Reactome: R-MMU-9603798|Reactome: R-SCE-9603798|Reactome: R-SPO-9603798
g3859.t2	bc3f5d3e1f04e7200e0f0e2a7f0e06f8	235	PANTHER	PTHR12652:SF10	PEROXIN 11	12	234	4.3e-38	T	-	-
g3859.t2	bc3f5d3e1f04e7200e0f0e2a7f0e06f8	235	PANTHER	PTHR12652	PEROXISOMAL BIOGENESIS FACTOR 11	12	234	4.3e-38	T	-	-
g25.t1	05512d96cc0c93f38d34e03a2509b766	479	PRINTS	PR00463	E-class P450 group I signature	280	306	1.9e-22	T	IPR002401	Cytochrome P450, E-class, group I	GO:0004497|GO:0005506|GO:0016705|GO:0020037	MetaCyc: PWY-1121|MetaCyc: PWY-1186|MetaCyc: PWY-1187|MetaCyc: PWY-1381|MetaCyc: PWY-2002|MetaCyc: PWY-2083|MetaCyc: PWY-2181|MetaCyc: PWY-2229|MetaCyc: PWY-2421|MetaCyc: PWY-2463|MetaCyc: PWY-2464|MetaCyc: PWY-2467|MetaCyc: PWY-2541|MetaCyc: PWY-2582|MetaCyc: PWY-2601|MetaCyc: PWY-2681|MetaCyc: PWY-2724|MetaCyc: PWY-2761|MetaCyc: PWY-2961|MetaCyc: PWY-2981|MetaCyc: PWY-3061|MetaCyc: PWY-3101|Met…
g25.t1	05512d96cc0c93f38d34e03a2509b766	479	PRINTS	PR00463	E-class P450 group I signature	326	344	1.9e-22	T	IPR002401	Cytochrome P450, E-class, group I	GO:0004497|GO:0005506|GO:0016705|GO:0020037	MetaCyc: PWY-1121|MetaCyc: PWY-1186|MetaCyc: PWY-1187|MetaCyc: PWY-1381|MetaCyc: PWY-2002|MetaCyc: PWY-2083|MetaCyc: PWY-2181|MetaCyc: PWY-2229|MetaCyc: PWY-2421|MetaCyc: PWY-2463|MetaCyc: PWY-2464|MetaCyc: PWY-2467|MetaCyc: PWY-2541|MetaCyc: PWY-2582|MetaCyc: PWY-2601|MetaCyc: PWY-2681|MetaCyc: PWY-2724|MetaCyc: PWY-2761|MetaCyc: PWY-2961|MetaCyc: PWY-2981|MetaCyc: PWY-3061|MetaCyc: PWY-3101|Met…
g25.t1	05512d96cc0c93f38d34e03a2509b766	479	PRINTS	PR00463	E-class P450 group I signature	411	421	1.9e-22	T	IPR002401	Cytochrome P450, E-class, group I	GO:0004497|GO:0005506|GO:0016705|GO:0020037	MetaCyc: PWY-1121|MetaCyc: PWY-1186|MetaCyc: PWY-1187|MetaCyc: PWY-1381|MetaCyc: PWY-2002|MetaCyc: PWY-2083|MetaCyc: PWY-2181|MetaCyc: PWY-2229|MetaCyc: PWY-2421|MetaCyc: PWY-2463|MetaCyc: PWY-2464|MetaCyc: PWY-2467|MetaCyc: PWY-2541|MetaCyc: PWY-2582|MetaCyc: PWY-2601|MetaCyc: PWY-2681|MetaCyc: PWY-2724|MetaCyc: PWY-2761|MetaCyc: PWY-2961|MetaCyc: PWY-2981|MetaCyc: PWY-3061|MetaCyc: PWY-3101|Met…
g25.t1	05512d96cc0c93f38d34e03a2509b766	479	PRINTS	PR00463	E-class P450 group I signature	260	277	1.9e-22	T	IPR002401	Cytochrome P450, E-class, group I	GO:0004497|GO:0005506|GO:0016705|GO:0020037	MetaCyc: PWY-1121|MetaCyc: PWY-1186|MetaCyc: PWY-1187|MetaCyc: PWY-1381|MetaCyc: PWY-2002|MetaCyc: PWY-2083|MetaCyc: PWY-2181|MetaCyc: PWY-2229|MetaCyc: PWY-2421|MetaCyc: PWY-2463|MetaCyc: PWY-2464|MetaCyc: PWY-2467|MetaCyc: PWY-2541|MetaCyc: PWY-2582|MetaCyc: PWY-2601|MetaCyc: PWY-2681|MetaCyc: PWY-2724|MetaCyc: PWY-2761|MetaCyc: PWY-2961|MetaCyc: PWY-2981|MetaCyc: PWY-3061|MetaCyc: PWY-3101|Met…
g25.t1	05512d96cc0c93f38d34e03a2509b766	479	PRINTS	PR00463	E-class P450 group I signature	421	444	1.9e-22	T	IPR002401	Cytochrome P450, E-class, group I	GO:0004497|GO:0005506|GO:0016705|GO:0020037	MetaCyc: PWY-1121|MetaCyc: PWY-1186|MetaCyc: PWY-1187|MetaCyc: PWY-1381|MetaCyc: PWY-2002|MetaCyc: PWY-2083|MetaCyc: PWY-2181|MetaCyc: PWY-2229|MetaCyc: PWY-2421|MetaCyc: PWY-2463|MetaCyc: PWY-2464|MetaCyc: PWY-2467|MetaCyc: PWY-2541|MetaCyc: PWY-2582|MetaCyc: PWY-2601|MetaCyc: PWY-2681|MetaCyc: PWY-2724|MetaCyc: PWY-2761|MetaCyc: PWY-2961|MetaCyc: PWY-2981|MetaCyc: PWY-3061|MetaCyc: PWY-3101|Met…
g25.t1	05512d96cc0c93f38d34e03a2509b766	479	PRINTS	PR00385	P450 superfamily signature	327	338	2.2e-13	T	IPR001128	Cytochrome P450	GO:0004497|GO:0005506|GO:0016705|GO:0020037	MetaCyc: PWY-1121|MetaCyc: PWY-1186|MetaCyc: PWY-1187|MetaCyc: PWY-1381|MetaCyc: PWY-2002|MetaCyc: PWY-2083|MetaCyc: PWY-2181|MetaCyc: PWY-2229|MetaCyc: PWY-2421|MetaCyc: PWY-2463|MetaCyc: PWY-2464|MetaCyc: PWY-2467|MetaCyc: PWY-2541|MetaCyc: PWY-2582|MetaCyc: PWY-2601|MetaCyc: PWY-2681|MetaCyc: PWY-2724|MetaCyc: PWY-2761|MetaCyc: PWY-2961|MetaCyc: PWY-2981|MetaCyc: PWY-3061|MetaCyc: PWY-3101|Met…
g25.t1	05512d96cc0c93f38d34e03a2509b766	479	PRINTS	PR00385	P450 superfamily signature	271	288	2.2e-13	T	IPR001128	Cytochrome P450	GO:0004497|GO:0005506|GO:0016705|GO:0020037	MetaCyc: PWY-1121|MetaCyc: PWY-1186|MetaCyc: PWY-1187|MetaCyc: PWY-1381|MetaCyc: PWY-2002|MetaCyc: PWY-2083|MetaCyc: PWY-2181|MetaCyc: PWY-2229|MetaCyc: PWY-2421|MetaCyc: PWY-2463|MetaCyc: PWY-2464|MetaCyc: PWY-2467|MetaCyc: PWY-2541|MetaCyc: PWY-2582|MetaCyc: PWY-2601|MetaCyc: PWY-2681|MetaCyc: PWY-2724|MetaCyc: PWY-2761|MetaCyc: PWY-2961|MetaCyc: PWY-2981|MetaCyc: PWY-3061|MetaCyc: PWY-3101|Met…
g25.t1	05512d96cc0c93f38d34e03a2509b766	479	PRINTS	PR00385	P450 superfamily signature	412	421	2.2e-13	T	IPR001128	Cytochrome P450	GO:0004497|GO:0005506|GO:0016705|GO:0020037	MetaCyc: PWY-1121|MetaCyc: PWY-1186|MetaCyc: PWY-1187|MetaCyc: PWY-1381|MetaCyc: PWY-2002|MetaCyc: PWY-2083|MetaCyc: PWY-2181|MetaCyc: PWY-2229|MetaCyc: PWY-2421|MetaCyc: PWY-2463|MetaCyc: PWY-2464|MetaCyc: PWY-2467|MetaCyc: PWY-2541|MetaCyc: PWY-2582|MetaCyc: PWY-2601|MetaCyc: PWY-2681|MetaCyc: PWY-2724|MetaCyc: PWY-2761|MetaCyc: PWY-2961|MetaCyc: PWY-2981|MetaCyc: PWY-3061|MetaCyc: PWY-3101|Met…
g25.t1	05512d96cc0c93f38d34e03a2509b766	479	PRINTS	PR00385	P450 superfamily signature	421	432	2.2e-13	T	IPR001128	Cytochrome P450	GO:0004497|GO:0005506|GO:0016705|GO:0020037	MetaCyc: PWY-1121|MetaCyc: PWY-1186|MetaCyc: PWY-1187|MetaCyc: PWY-1381|MetaCyc: PWY-2002|MetaCyc: PWY-2083|MetaCyc: PWY-2181|MetaCyc: PWY-2229|MetaCyc: PWY-2421|MetaCyc: PWY-2463|MetaCyc: PWY-2464|MetaCyc: PWY-2467|MetaCyc: PWY-2541|MetaCyc: PWY-2582|MetaCyc: PWY-2601|MetaCyc: PWY-2681|MetaCyc: PWY-2724|MetaCyc: PWY-2761|MetaCyc: PWY-2961|MetaCyc: PWY-2981|MetaCyc: PWY-3061|MetaCyc: PWY-3101|Met…
g25.t1	05512d96cc0c93f38d34e03a2509b766	479	SUPERFAMILY	SSF48264	Cytochrome P450	30	451	6.02e-92	T	IPR036396	Cytochrome P450 superfamily	GO:0004497|GO:0005506|GO:0016705|GO:0020037	MetaCyc: PWY-1121|MetaCyc: PWY-1186|MetaCyc: PWY-1187|MetaCyc: PWY-1381|MetaCyc: PWY-2002|MetaCyc: PWY-2083|MetaCyc: PWY-2181|MetaCyc: PWY-2229|MetaCyc: PWY-2421|MetaCyc: PWY-2463|MetaCyc: PWY-2464|MetaCyc: PWY-2467|MetaCyc: PWY-2541|MetaCyc: PWY-2582|MetaCyc: PWY-2601|MetaCyc: PWY-2681|MetaCyc: PWY-2724|MetaCyc: PWY-2761|MetaCyc: PWY-2961|MetaCyc: PWY-2981|MetaCyc: PWY-3061|MetaCyc: PWY-3101|Met…
g25.t1	05512d96cc0c93f38d34e03a2509b766	479	ProSitePatterns	PS00086	Cytochrome P450 cysteine heme-iron ligand signature.	414	423	-	T	IPR017972	Cytochrome P450, conserved site	GO:0005506|GO:0016705	MetaCyc: PWY-1121|MetaCyc: PWY-1187|MetaCyc: PWY-1381|MetaCyc: PWY-2002|MetaCyc: PWY-2083|MetaCyc: PWY-2181|MetaCyc: PWY-2229|MetaCyc: PWY-2421|MetaCyc: PWY-2463|MetaCyc: PWY-2464|MetaCyc: PWY-2467|MetaCyc: PWY-2541|MetaCyc: PWY-2582|MetaCyc: PWY-2681|MetaCyc: PWY-2724|MetaCyc: PWY-2761|MetaCyc: PWY-2961|MetaCyc: PWY-2981|MetaCyc: PWY-3061|MetaCyc: PWY-3101|MetaCyc: PWY-321|MetaCyc: PWY-3581|Meta…
g25.t1	05512d96cc0c93f38d34e03a2509b766	479	Gene3D	G3DSA:1.10.630.10	Cytochrome P450	13	471	4.4e-97	T	IPR036396	Cytochrome P450 superfamily	GO:0004497|GO:0005506|GO:0016705|GO:0020037	MetaCyc: PWY-1121|MetaCyc: PWY-1186|MetaCyc: PWY-1187|MetaCyc: PWY-1381|MetaCyc: PWY-2002|MetaCyc: PWY-2083|MetaCyc: PWY-2181|MetaCyc: PWY-2229|MetaCyc: PWY-2421|MetaCyc: PWY-2463|MetaCyc: PWY-2464|MetaCyc: PWY-2467|MetaCyc: PWY-2541|MetaCyc: PWY-2582|MetaCyc: PWY-2601|MetaCyc: PWY-2681|MetaCyc: PWY-2724|MetaCyc: PWY-2761|MetaCyc: PWY-2961|MetaCyc: PWY-2981|MetaCyc: PWY-3061|MetaCyc: PWY-3101|Met…
g25.t1	05512d96cc0c93f38d34e03a2509b766	479	PANTHER	PTHR24287	P450, PUTATIVE (EUROFUNG)-RELATED	1	477	8.4e-160	T	-	-
g25.t1	05512d96cc0c93f38d34e03a2509b766	479	Pfam	PF00067	Cytochrome P450	23	458	1.5e-71	T	IPR001128	Cytochrome P450	GO:0004497|GO:0005506|GO:0016705|GO:0020037	MetaCyc: PWY-1121|MetaCyc: PWY-1186|MetaCyc: PWY-1187|MetaCyc: PWY-1381|MetaCyc: PWY-2002|MetaCyc: PWY-2083|MetaCyc: PWY-2181|MetaCyc: PWY-2229|MetaCyc: PWY-2421|MetaCyc: PWY-2463|MetaCyc: PWY-2464|MetaCyc: PWY-2467|MetaCyc: PWY-2541|MetaCyc: PWY-2582|MetaCyc: PWY-2601|MetaCyc: PWY-2681|MetaCyc: PWY-2724|MetaCyc: PWY-2761|MetaCyc: PWY-2961|MetaCyc: PWY-2981|MetaCyc: PWY-3061|MetaCyc: PWY-3101|Met…
g2411.t2	25380508e635f8b28ca4628fd611197b	403	PANTHER	PTHR12395:SF9	DECAPPING AND EXORIBONUCLEASE PROTEIN	28	367	4.2e-85	T	-	-
g2411.t2	25380508e635f8b28ca4628fd611197b	403	Pfam	PF08652	RAI1 like PD-(D/E)XK nuclease	234	305	1e-22	T	IPR013961	RAI1-like	-	MetaCyc: PWY-5757|MetaCyc: PWY-6147|MetaCyc: PWY-6383|MetaCyc: PWY-6502|MetaCyc: PWY-6797|MetaCyc: PWY-7206|MetaCyc: PWY-7419|MetaCyc: PWY-7539|MetaCyc: PWY-7719|MetaCyc: PWY-7821
g2411.t2	25380508e635f8b28ca4628fd611197b	403	MobiDBLite	mobidb-lite	consensus disorder prediction	149	171	-	T	-	-
g2411.t2	25380508e635f8b28ca4628fd611197b	403	PANTHER	PTHR12395	DOM-3 RELATED	28	367	4.2e-85	T	IPR039039	RAI1-like family	-	MetaCyc: PWY-5757|MetaCyc: PWY-6147|MetaCyc: PWY-6383|MetaCyc: PWY-6502|MetaCyc: PWY-6797|MetaCyc: PWY-7206|MetaCyc: PWY-7419|MetaCyc: PWY-7539|MetaCyc: PWY-7719|MetaCyc: PWY-7821
g8372.t1	b682274c4c6e7441ca72d82bbadb13ec	506	MobiDBLite	mobidb-lite	consensus disorder prediction	487	506	-	T	-	-
g8372.t1	b682274c4c6e7441ca72d82bbadb13ec	506	Gene3D	G3DSA:3.30.160.60	Classic Zinc Finger	433	505	3.1e-06	T	-	-
g2079.t1	78569e36f59821c506c68dffd2acab4b	225	Gene3D	G3DSA:3.40.30.10	Glutaredoxin	4	91	1.3e-24	T	-	-
g2079.t1	78569e36f59821c506c68dffd2acab4b	225	ProSiteProfiles	PS50404	Soluble glutathione S-transferase N-terminal domain profile.	2	85	17.6441	T	IPR004045	Glutathione S-transferase, N-terminal	-	MetaCyc: PWY-1061|MetaCyc: PWY-1186|MetaCyc: PWY-1361|MetaCyc: PWY-2083|MetaCyc: PWY-2261|MetaCyc: PWY-3061|MetaCyc: PWY-3542|MetaCyc: PWY-4021|MetaCyc: PWY-4061|MetaCyc: PWY-4081|MetaCyc: PWY-4202|MetaCyc: PWY-4502|MetaCyc: PWY-4681|MetaCyc: PWY-5024|MetaCyc: PWY-5041|MetaCyc: PWY-5059|MetaCyc: PWY-5103|MetaCyc: PWY-5105|MetaCyc: PWY-5176|MetaCyc: PWY-5209|MetaCyc: PWY-5287|MetaCyc: PWY-5292|Met…
g2079.t1	78569e36f59821c506c68dffd2acab4b	225	CDD	cd03053	GST_N_Phi	3	80	5.36914e-33	T	-	-
g2079.t1	78569e36f59821c506c68dffd2acab4b	225	Pfam	PF00043	Glutathione S-transferase, C-terminal domain	109	205	6.5e-12	T	IPR004046	Glutathione S-transferase, C-terminal	-	MetaCyc: PWY-1061|MetaCyc: PWY-1186|MetaCyc: PWY-1361|MetaCyc: PWY-2083|MetaCyc: PWY-2261|MetaCyc: PWY-3061|MetaCyc: PWY-3542|MetaCyc: PWY-4021|MetaCyc: PWY-4061|MetaCyc: PWY-4081|MetaCyc: PWY-4202|MetaCyc: PWY-4502|MetaCyc: PWY-4681|MetaCyc: PWY-5024|MetaCyc: PWY-5041|MetaCyc: PWY-5059|MetaCyc: PWY-5103|MetaCyc: PWY-5105|MetaCyc: PWY-5176|MetaCyc: PWY-5188|MetaCyc: PWY-5209|MetaCyc: PWY-5287|Met…
g2079.t1	78569e36f59821c506c68dffd2acab4b	225	Pfam	PF02798	Glutathione S-transferase, N-terminal domain	3	79	6.7e-16	T	IPR004045	Glutathione S-transferase, N-terminal	-	MetaCyc: PWY-1061|MetaCyc: PWY-1186|MetaCyc: PWY-1361|MetaCyc: PWY-2083|MetaCyc: PWY-2261|MetaCyc: PWY-3061|MetaCyc: PWY-3542|MetaCyc: PWY-4021|MetaCyc: PWY-4061|MetaCyc: PWY-4081|MetaCyc: PWY-4202|MetaCyc: PWY-4502|MetaCyc: PWY-4681|MetaCyc: PWY-5024|MetaCyc: PWY-5041|MetaCyc: PWY-5059|MetaCyc: PWY-5103|MetaCyc: PWY-5105|MetaCyc: PWY-5176|MetaCyc: PWY-5209|MetaCyc: PWY-5287|MetaCyc: PWY-5292|Met…
g2079.t1	78569e36f59821c506c68dffd2acab4b	225	PANTHER	PTHR43900	GLUTATHIONE S-TRANSFERASE RHO	6	214	1.1e-43	T	-	-
g2079.t1	78569e36f59821c506c68dffd2acab4b	225	SFLD	SFLDS00019	Glutathione Transferase (cytosolic)	4	204	5.6e-40	T	IPR040079	Glutathione transferase family	-	MetaCyc: PWY-1361|MetaCyc: PWY-2261|MetaCyc: PWY-3061|MetaCyc: PWY-4061|MetaCyc: PWY-4081|MetaCyc: PWY-4202|MetaCyc: PWY-4502|MetaCyc: PWY-4681|MetaCyc: PWY-5176|MetaCyc: PWY-5292|MetaCyc: PWY-5802|MetaCyc: PWY-5815|MetaCyc: PWY-5816|MetaCyc: PWY-5817|MetaCyc: PWY-5893|MetaCyc: PWY-5915|MetaCyc: PWY-5917|MetaCyc: PWY-5979|MetaCyc: PWY-6223|MetaCyc: PWY-6262|MetaCyc: PWY-6370|MetaCyc: PWY-6403|Met…
g2079.t1	78569e36f59821c506c68dffd2acab4b	225	ProSiteProfiles	PS50405	Soluble glutathione S-transferase C-terminal domain profile.	91	223	18.0727	T	IPR010987	Glutathione S-transferase, C-terminal-like	-	MetaCyc: PWY-1061|MetaCyc: PWY-1186|MetaCyc: PWY-1361|MetaCyc: PWY-2083|MetaCyc: PWY-2261|MetaCyc: PWY-3061|MetaCyc: PWY-3542|MetaCyc: PWY-4021|MetaCyc: PWY-4061|MetaCyc: PWY-4081|MetaCyc: PWY-4202|MetaCyc: PWY-4502|MetaCyc: PWY-4681|MetaCyc: PWY-5024|MetaCyc: PWY-5041|MetaCyc: PWY-5059|MetaCyc: PWY-5103|MetaCyc: PWY-5105|MetaCyc: PWY-5176|MetaCyc: PWY-5188|MetaCyc: PWY-5209|MetaCyc: PWY-5287|Met…
g2079.t1	78569e36f59821c506c68dffd2acab4b	225	Gene3D	G3DSA:1.20.1050.10	-	92	210	1.7e-32	T	-	-
g2079.t1	78569e36f59821c506c68dffd2acab4b	225	SFLD	SFLDG00358	Main (cytGST)	4	204	5.6e-40	T	-	-
g2079.t1	78569e36f59821c506c68dffd2acab4b	225	SUPERFAMILY	SSF52833	Thioredoxin-like	2	82	4.12e-21	T	IPR036249	Thioredoxin-like superfamily	-	MetaCyc: PWY-1061|MetaCyc: PWY-1186|MetaCyc: PWY-1361|MetaCyc: PWY-1381|MetaCyc: PWY-2083|MetaCyc: PWY-2261|MetaCyc: PWY-2421|MetaCyc: PWY-2467|MetaCyc: PWY-2724|MetaCyc: PWY-3061|MetaCyc: PWY-321|MetaCyc: PWY-3542|MetaCyc: PWY-361|MetaCyc: PWY-3781|MetaCyc: PWY-4021|MetaCyc: PWY-4061|MetaCyc: PWY-4081|MetaCyc: PWY-4181|MetaCyc: PWY-4202|MetaCyc: PWY-4302|MetaCyc: PWY-4361|MetaCyc: PWY-4502|MetaC…
g2079.t1	78569e36f59821c506c68dffd2acab4b	225	SUPERFAMILY	SSF47616	GST C-terminal domain-like	76	212	1.39e-26	T	IPR036282	Glutathione S-transferase, C-terminal domain superfamily	-	MetaCyc: PWY-1061|MetaCyc: PWY-1186|MetaCyc: PWY-1361|MetaCyc: PWY-2083|MetaCyc: PWY-2261|MetaCyc: PWY-3061|MetaCyc: PWY-3542|MetaCyc: PWY-4021|MetaCyc: PWY-4061|MetaCyc: PWY-4081|MetaCyc: PWY-4202|MetaCyc: PWY-4502|MetaCyc: PWY-4681|MetaCyc: PWY-5024|MetaCyc: PWY-5041|MetaCyc: PWY-5059|MetaCyc: PWY-5103|MetaCyc: PWY-5105|MetaCyc: PWY-5176|MetaCyc: PWY-5188|MetaCyc: PWY-5209|MetaCyc: PWY-5287|Met…
g8713.t1	9e5d3f3ae492bc0d2bff3feb1231941e	378	SFLD	SFLDS00029	Radical SAM	51	373	0	T	IPR007197	Radical SAM	GO:0003824|GO:0051536	MetaCyc: PWY-1061|MetaCyc: PWY-2083|MetaCyc: PWY-2582|MetaCyc: PWY-282|MetaCyc: PWY-3162|MetaCyc: PWY-3261|MetaCyc: PWY-3542|MetaCyc: PWY-361|MetaCyc: PWY-4021|MetaCyc: PWY-4801|MetaCyc: PWY-4922|MetaCyc: PWY-5041|MetaCyc: PWY-5048|MetaCyc: PWY-5059|MetaCyc: PWY-5105|MetaCyc: PWY-5129|MetaCyc: PWY-5139|MetaCyc: PWY-5198|MetaCyc: PWY-5209|MetaCyc: PWY-5268|MetaCyc: PWY-5284|MetaCyc: PWY-5287|MetaC…
g8713.t1	9e5d3f3ae492bc0d2bff3feb1231941e	378	SUPERFAMILY	SSF102114	Radical SAM enzymes	121	308	1.44e-09	T	-	-
g8713.t1	9e5d3f3ae492bc0d2bff3feb1231941e	378	Pfam	PF04055	Radical SAM superfamily	118	282	6.9e-12	T	IPR007197	Radical SAM	GO:0003824|GO:0051536	MetaCyc: PWY-1061|MetaCyc: PWY-2083|MetaCyc: PWY-2582|MetaCyc: PWY-282|MetaCyc: PWY-3162|MetaCyc: PWY-3261|MetaCyc: PWY-3542|MetaCyc: PWY-361|MetaCyc: PWY-4021|MetaCyc: PWY-4801|MetaCyc: PWY-4922|MetaCyc: PWY-5041|MetaCyc: PWY-5048|MetaCyc: PWY-5059|MetaCyc: PWY-5105|MetaCyc: PWY-5129|MetaCyc: PWY-5139|MetaCyc: PWY-5198|MetaCyc: PWY-5209|MetaCyc: PWY-5268|MetaCyc: PWY-5284|MetaCyc: PWY-5287|MetaC…
g8713.t1	9e5d3f3ae492bc0d2bff3feb1231941e	378	Gene3D	G3DSA:3.20.20.70	Aldolase class I	107	324	1.7e-19	T	IPR013785	Aldolase-type TIM barrel	-	MetaCyc: PWY-1042|MetaCyc: PWY-1061|MetaCyc: PWY-1186|MetaCyc: PWY-1269|MetaCyc: PWY-1501|MetaCyc: PWY-1723|MetaCyc: PWY-181|MetaCyc: PWY-1861|MetaCyc: PWY-1921|MetaCyc: PWY-2083|MetaCyc: PWY-2221|MetaCyc: PWY-2229|MetaCyc: PWY-2343|MetaCyc: PWY-2381|MetaCyc: PWY-2467|MetaCyc: PWY-2541|MetaCyc: PWY-2582|MetaCyc: PWY-2724|MetaCyc: PWY-282|MetaCyc: PWY-2941|MetaCyc: PWY-2942|MetaCyc: PWY-3081|MetaC…
g8713.t1	9e5d3f3ae492bc0d2bff3feb1231941e	378	SFLD	SFLDG01099	Uncharacterised Radical SAM Subgroup 12	51	373	0	T	IPR040085	Protein MJ0674-like	-	-
g8713.t1	9e5d3f3ae492bc0d2bff3feb1231941e	378	PIRSF	PIRSF004869	PflX	22	378	5e-87	T	IPR016431	Pyruvate-formate lyase-activating enzyme, predicted	-	-
g8713.t1	9e5d3f3ae492bc0d2bff3feb1231941e	378	MobiDBLite	mobidb-lite	consensus disorder prediction	315	334	-	T	-	-
g8713.t1	9e5d3f3ae492bc0d2bff3feb1231941e	378	PANTHER	PTHR43075	FORMATE LYASE ACTIVATING ENZYME, PUTATIVE (AFU_ORTHOLOGUE AFUA_2G15630)-RELATED	47	376	7.5e-142	T	IPR040085	Protein MJ0674-like	-	-
g653.t1	216cbe8be15482716f3b844b26709357	535	MobiDBLite	mobidb-lite	consensus disorder prediction	1	41	-	T	-	-
g653.t1	216cbe8be15482716f3b844b26709357	535	MobiDBLite	mobidb-lite	consensus disorder prediction	1	87	-	T	-	-
g653.t1	216cbe8be15482716f3b844b26709357	535	MobiDBLite	mobidb-lite	consensus disorder prediction	178	209	-	T	-	-
g653.t1	216cbe8be15482716f3b844b26709357	535	MobiDBLite	mobidb-lite	consensus disorder prediction	105	148	-	T	-	-
g10387.t1	7d6f12580f3e9e74413473545f47d031	337	Pfam	PF13902	R3H-associated N-terminal domain	84	194	3.7e-26	T	IPR025952	R3H-associated N-terminal domain	-	-
g10387.t1	7d6f12580f3e9e74413473545f47d031	337	MobiDBLite	mobidb-lite	consensus disorder prediction	61	87	-	T	-	-
g10387.t1	7d6f12580f3e9e74413473545f47d031	337	SUPERFAMILY	SSF82708	R3H domain	175	300	3.53e-10	T	IPR036867	R3H domain superfamily	GO:0003676	MetaCyc: PWY-6289|MetaCyc: PWY-6462|MetaCyc: PWY-6463|MetaCyc: PWY-6682|MetaCyc: PWY-6841|MetaCyc: PWY-7887|Reactome: R-DRE-429947|Reactome: R-DRE-450604|Reactome: R-HSA-380994|Reactome: R-HSA-429947|Reactome: R-HSA-450604|Reactome: R-MMU-429947|Reactome: R-MMU-450604
g10387.t1	7d6f12580f3e9e74413473545f47d031	337	PANTHER	PTHR32019	R3H DOMAIN-CONTAINING PROTEIN 4	55	309	2.4e-19	T	IPR039629	R3H domain-containing protein 4	-	-
g10387.t1	7d6f12580f3e9e74413473545f47d031	337	MobiDBLite	mobidb-lite	consensus disorder prediction	162	183	-	T	-	-
g2980.t1	2d49edcd787226625da35f2069aa6bc6	491	Gene3D	G3DSA:3.40.50.1820	alpha/beta hydrolase	173	491	3e-91	T	IPR029058	Alpha/Beta hydrolase fold	-	MetaCyc: PWY-1061|MetaCyc: PWY-1121|MetaCyc: PWY-1186|MetaCyc: PWY-1801|MetaCyc: PWY-181|MetaCyc: PWY-1822|MetaCyc: PWY-1901|MetaCyc: PWY-1921|MetaCyc: PWY-1961|MetaCyc: PWY-1981|MetaCyc: PWY-2002|MetaCyc: PWY-2021|MetaCyc: PWY-2055|MetaCyc: PWY-2083|MetaCyc: PWY-2321|MetaCyc: PWY-2343|MetaCyc: PWY-2501|MetaCyc: PWY-2541|MetaCyc: PWY-2601|MetaCyc: PWY-2881|MetaCyc: PWY-2901|MetaCyc: PWY-2902|Meta…
g2980.t1	2d49edcd787226625da35f2069aa6bc6	491	PANTHER	PTHR37574	LIPASE B	89	490	6.7e-134	T	-	-
g2980.t1	2d49edcd787226625da35f2069aa6bc6	491	SUPERFAMILY	SSF53474	alpha/beta-Hydrolases	187	379	3.68e-08	T	IPR029058	Alpha/Beta hydrolase fold	-	MetaCyc: PWY-1061|MetaCyc: PWY-1121|MetaCyc: PWY-1186|MetaCyc: PWY-1801|MetaCyc: PWY-181|MetaCyc: PWY-1822|MetaCyc: PWY-1901|MetaCyc: PWY-1921|MetaCyc: PWY-1961|MetaCyc: PWY-1981|MetaCyc: PWY-2002|MetaCyc: PWY-2021|MetaCyc: PWY-2055|MetaCyc: PWY-2083|MetaCyc: PWY-2321|MetaCyc: PWY-2343|MetaCyc: PWY-2501|MetaCyc: PWY-2541|MetaCyc: PWY-2601|MetaCyc: PWY-2881|MetaCyc: PWY-2901|MetaCyc: PWY-2902|Meta…
g10327.t2	7e8da48675119a6799a10391c712878e	434	PANTHER	PTHR36587	EXPRESSION SITE-ASSOCIATED GENE 3 (ESAG3)-LIKE PROTEIN	2	384	1.3e-43	T	-	-
g3939.t1	049e57473eb78b0fc56883823e9791f7	243	MobiDBLite	mobidb-lite	consensus disorder prediction	173	243	-	T	-	-
g3939.t1	049e57473eb78b0fc56883823e9791f7	243	MobiDBLite	mobidb-lite	consensus disorder prediction	114	133	-	T	-	-
g11150.t1	bf923bc6bdd2694a89f0b3bf50191b10	166	ProSiteProfiles	PS50127	Ubiquitin-conjugating (UBC) core domain profile.	9	158	44.7896	T	IPR000608	Ubiquitin-conjugating enzyme E2	-	MetaCyc: PWY-6289|MetaCyc: PWY-6462|MetaCyc: PWY-6463|MetaCyc: PWY-6682|MetaCyc: PWY-6841|MetaCyc: PWY-7511|MetaCyc: PWY-7887|MetaCyc: PWY-7899|Reactome: R-BTA-1234176|Reactome: R-BTA-5689896|Reactome: R-BTA-8866652|Reactome: R-BTA-8866654|Reactome: R-BTA-9705462|Reactome: R-BTA-983168|Reactome: R-CEL-1169408|Reactome: R-CEL-1234176|Reactome: R-CEL-201451|Reactome: R-CEL-2173795|Reactome: R-CEL-3…
g11150.t1	bf923bc6bdd2694a89f0b3bf50191b10	166	CDD	cd00195	UBCc	11	153	1.72139e-50	T	IPR000608	Ubiquitin-conjugating enzyme E2	-	MetaCyc: PWY-6289|MetaCyc: PWY-6462|MetaCyc: PWY-6463|MetaCyc: PWY-6682|MetaCyc: PWY-6841|MetaCyc: PWY-7511|MetaCyc: PWY-7887|MetaCyc: PWY-7899|Reactome: R-BTA-1234176|Reactome: R-BTA-5689896|Reactome: R-BTA-8866652|Reactome: R-BTA-8866654|Reactome: R-BTA-9705462|Reactome: R-BTA-983168|Reactome: R-CEL-1169408|Reactome: R-CEL-1234176|Reactome: R-CEL-201451|Reactome: R-CEL-2173795|Reactome: R-CEL-3…
g11150.t1	bf923bc6bdd2694a89f0b3bf50191b10	166	Gene3D	G3DSA:3.10.110.10	Ubiquitin Conjugating Enzyme	1	154	6.3e-48	T	IPR016135	Ubiquitin-conjugating enzyme/RWD-like	-	MetaCyc: PWY-6289|MetaCyc: PWY-6462|MetaCyc: PWY-6463|MetaCyc: PWY-6682|MetaCyc: PWY-6841|MetaCyc: PWY-7511|MetaCyc: PWY-7887|MetaCyc: PWY-7899|Reactome: R-BTA-1234176|Reactome: R-BTA-5689896|Reactome: R-BTA-8866652|Reactome: R-BTA-8866654|Reactome: R-BTA-9705462|Reactome: R-BTA-983168|Reactome: R-CEL-1169408|Reactome: R-CEL-1234176|Reactome: R-CEL-201451|Reactome: R-CEL-2173795|Reactome: R-CEL-3…
g11150.t1	bf923bc6bdd2694a89f0b3bf50191b10	166	SMART	SM00212	ubc_7	12	158	2.9e-43	T	-	-
g11150.t1	bf923bc6bdd2694a89f0b3bf50191b10	166	Pfam	PF00179	Ubiquitin-conjugating enzyme	13	140	1.3e-39	T	IPR000608	Ubiquitin-conjugating enzyme E2	-	MetaCyc: PWY-6289|MetaCyc: PWY-6462|MetaCyc: PWY-6463|MetaCyc: PWY-6682|MetaCyc: PWY-6841|MetaCyc: PWY-7511|MetaCyc: PWY-7887|MetaCyc: PWY-7899|Reactome: R-BTA-1234176|Reactome: R-BTA-5689896|Reactome: R-BTA-8866652|Reactome: R-BTA-8866654|Reactome: R-BTA-9705462|Reactome: R-BTA-983168|Reactome: R-CEL-1169408|Reactome: R-CEL-1234176|Reactome: R-CEL-201451|Reactome: R-CEL-2173795|Reactome: R-CEL-3…
g11150.t1	bf923bc6bdd2694a89f0b3bf50191b10	166	PANTHER	PTHR24068	UBIQUITIN-CONJUGATING ENZYME E2	12	156	2.6e-43	T	-	-
g11150.t1	bf923bc6bdd2694a89f0b3bf50191b10	166	PANTHER	PTHR24068:SF157	UBIQUITIN-CONJUGATING ENZYME E2-21 KDA	12	156	2.6e-43	T	-	-
g11150.t1	bf923bc6bdd2694a89f0b3bf50191b10	166	SUPERFAMILY	SSF54495	UBC-like	6	153	1.1e-45	T	IPR016135	Ubiquitin-conjugating enzyme/RWD-like	-	MetaCyc: PWY-6289|MetaCyc: PWY-6462|MetaCyc: PWY-6463|MetaCyc: PWY-6682|MetaCyc: PWY-6841|MetaCyc: PWY-7511|MetaCyc: PWY-7887|MetaCyc: PWY-7899|Reactome: R-BTA-1234176|Reactome: R-BTA-5689896|Reactome: R-BTA-8866652|Reactome: R-BTA-8866654|Reactome: R-BTA-9705462|Reactome: R-BTA-983168|Reactome: R-CEL-1169408|Reactome: R-CEL-1234176|Reactome: R-CEL-201451|Reactome: R-CEL-2173795|Reactome: R-CEL-3…
g6962.t1	aeb822db5656fe2243d365a1ffeca595	396	Coils	Coil	Coil	201	221	-	T	-	-
g6962.t1	aeb822db5656fe2243d365a1ffeca595	396	MobiDBLite	mobidb-lite	consensus disorder prediction	302	336	-	T	-	-
g6962.t1	aeb822db5656fe2243d365a1ffeca595	396	Pfam	PF04801	RPC5 protein	11	83	2.1e-12	T	IPR006886	DNA-directed RNA polymerase III subunit Rpc5	GO:0005634|GO:0006351	Reactome: R-HSA-1834949|Reactome: R-HSA-73780|Reactome: R-HSA-73980|Reactome: R-HSA-749476|Reactome: R-HSA-76061|Reactome: R-HSA-76066|Reactome: R-HSA-76071|Reactome: R-MMU-76061|Reactome: R-MMU-76066|Reactome: R-MMU-76071
g6962.t1	aeb822db5656fe2243d365a1ffeca595	396	Pfam	PF04801	RPC5 protein	149	296	4.3e-15	T	IPR006886	DNA-directed RNA polymerase III subunit Rpc5	GO:0005634|GO:0006351	Reactome: R-HSA-1834949|Reactome: R-HSA-73780|Reactome: R-HSA-73980|Reactome: R-HSA-749476|Reactome: R-HSA-76061|Reactome: R-HSA-76066|Reactome: R-HSA-76071|Reactome: R-MMU-76061|Reactome: R-MMU-76066|Reactome: R-MMU-76071
g6962.t1	aeb822db5656fe2243d365a1ffeca595	396	PANTHER	PTHR12069	DNA-DIRECTED RNA POLYMERASES III 80 KDA POLYPEPTIDE RNA POLYMERASE III SUBUNIT 5	8	314	1.5e-43	T	IPR006886	DNA-directed RNA polymerase III subunit Rpc5	GO:0005634|GO:0006351	Reactome: R-HSA-1834949|Reactome: R-HSA-73780|Reactome: R-HSA-73980|Reactome: R-HSA-749476|Reactome: R-HSA-76061|Reactome: R-HSA-76066|Reactome: R-HSA-76071|Reactome: R-MMU-76061|Reactome: R-MMU-76066|Reactome: R-MMU-76071
g6962.t1	aeb822db5656fe2243d365a1ffeca595	396	MobiDBLite	mobidb-lite	consensus disorder prediction	109	133	-	T	-	-
g10672.t1	5b8db375b19a66f5b99a78326d369093	705	Gene3D	G3DSA:1.25.40.10	Tetratricopeptide repeat domain	444	625	3.2e-63	T	IPR011990	Tetratricopeptide-like helical domain superfamily	GO:0005515	MetaCyc: PWY-1061|MetaCyc: PWY-1901|MetaCyc: PWY-1961|MetaCyc: PWY-1981|MetaCyc: PWY-2021|MetaCyc: PWY-2083|MetaCyc: PWY-2881|MetaCyc: PWY-2901|MetaCyc: PWY-2902|MetaCyc: PWY-3542|MetaCyc: PWY-4021|MetaCyc: PWY-4421|MetaCyc: PWY-5041|MetaCyc: PWY-5059|MetaCyc: PWY-5094|MetaCyc: PWY-5105|MetaCyc: PWY-5129|MetaCyc: PWY-5139|MetaCyc: PWY-5160|MetaCyc: PWY-5161|MetaCyc: PWY-5209|MetaCyc: PWY-5268|Met…
g10672.t1	5b8db375b19a66f5b99a78326d369093	705	PANTHER	PTHR46082:SF6	ATP/GTP-BINDING PROTEIN-RELATED	61	194	5.6e-125	T	-	-
g10672.t1	5b8db375b19a66f5b99a78326d369093	705	PANTHER	PTHR46082:SF6	ATP/GTP-BINDING PROTEIN-RELATED	215	704	5.6e-125	T	-	-
g10672.t1	5b8db375b19a66f5b99a78326d369093	705	SUPERFAMILY	SSF52540	P-loop containing nucleoside triphosphate hydrolases	43	316	3.22e-25	T	IPR027417	P-loop containing nucleoside triphosphate hydrolase	-	MetaCyc: PWY-102|MetaCyc: PWY-1061|MetaCyc: PWY-1187|MetaCyc: PWY-1281|MetaCyc: PWY-1722|MetaCyc: PWY-181|MetaCyc: PWY-1822|MetaCyc: PWY-2083|MetaCyc: PWY-2161|MetaCyc: PWY-2201|MetaCyc: PWY-2681|MetaCyc: PWY-2781|MetaCyc: PWY-2821|MetaCyc: PWY-3542|MetaCyc: PWY-361|MetaCyc: PWY-3841|MetaCyc: PWY-3961|MetaCyc: PWY-4002|MetaCyc: PWY-4021|MetaCyc: PWY-4061|MetaCyc: PWY-4801|MetaCyc: PWY-4922|MetaCy…
g10672.t1	5b8db375b19a66f5b99a78326d369093	705	Gene3D	G3DSA:3.40.50.300	-	45	214	4.6e-28	T	IPR027417	P-loop containing nucleoside triphosphate hydrolase	-	MetaCyc: PWY-102|MetaCyc: PWY-1061|MetaCyc: PWY-1187|MetaCyc: PWY-1281|MetaCyc: PWY-1722|MetaCyc: PWY-181|MetaCyc: PWY-1822|MetaCyc: PWY-2083|MetaCyc: PWY-2161|MetaCyc: PWY-2201|MetaCyc: PWY-2681|MetaCyc: PWY-2781|MetaCyc: PWY-2821|MetaCyc: PWY-3542|MetaCyc: PWY-361|MetaCyc: PWY-3841|MetaCyc: PWY-3961|MetaCyc: PWY-4002|MetaCyc: PWY-4021|MetaCyc: PWY-4061|MetaCyc: PWY-4801|MetaCyc: PWY-4922|MetaCy…
g10672.t1	5b8db375b19a66f5b99a78326d369093	705	PRINTS	PR00381	Kinesin light chain signature	523	542	4.3e-10	T	IPR002151	Kinesin light chain	GO:0005871	Reactome: R-CEL-6811434|Reactome: R-CEL-983189|Reactome: R-DME-6811434|Reactome: R-DME-983189|Reactome: R-HSA-2132295|Reactome: R-HSA-5625970|Reactome: R-HSA-6811434|Reactome: R-HSA-9725370|Reactome: R-HSA-983189|Reactome: R-MMU-2132295|Reactome: R-MMU-5625970|Reactome: R-MMU-6811434|Reactome: R-MMU-983189|Reactome: R-RNO-2132295|Reactome: R-RNO-5625970|Reactome: R-RNO-6811434|Reactome: R-RNO-983…
g10672.t1	5b8db375b19a66f5b99a78326d369093	705	PRINTS	PR00381	Kinesin light chain signature	689	705	4.3e-10	T	IPR002151	Kinesin light chain	GO:0005871	Reactome: R-CEL-6811434|Reactome: R-CEL-983189|Reactome: R-DME-6811434|Reactome: R-DME-983189|Reactome: R-HSA-2132295|Reactome: R-HSA-5625970|Reactome: R-HSA-6811434|Reactome: R-HSA-9725370|Reactome: R-HSA-983189|Reactome: R-MMU-2132295|Reactome: R-MMU-5625970|Reactome: R-MMU-6811434|Reactome: R-MMU-983189|Reactome: R-RNO-2132295|Reactome: R-RNO-5625970|Reactome: R-RNO-6811434|Reactome: R-RNO-983…
g10672.t1	5b8db375b19a66f5b99a78326d369093	705	PRINTS	PR00381	Kinesin light chain signature	654	674	4.3e-10	T	IPR002151	Kinesin light chain	GO:0005871	Reactome: R-CEL-6811434|Reactome: R-CEL-983189|Reactome: R-DME-6811434|Reactome: R-DME-983189|Reactome: R-HSA-2132295|Reactome: R-HSA-5625970|Reactome: R-HSA-6811434|Reactome: R-HSA-9725370|Reactome: R-HSA-983189|Reactome: R-MMU-2132295|Reactome: R-MMU-5625970|Reactome: R-MMU-6811434|Reactome: R-MMU-983189|Reactome: R-RNO-2132295|Reactome: R-RNO-5625970|Reactome: R-RNO-6811434|Reactome: R-RNO-983…
g10672.t1	5b8db375b19a66f5b99a78326d369093	705	PRINTS	PR00381	Kinesin light chain signature	545	563	4.3e-10	T	IPR002151	Kinesin light chain	GO:0005871	Reactome: R-CEL-6811434|Reactome: R-CEL-983189|Reactome: R-DME-6811434|Reactome: R-DME-983189|Reactome: R-HSA-2132295|Reactome: R-HSA-5625970|Reactome: R-HSA-6811434|Reactome: R-HSA-9725370|Reactome: R-HSA-983189|Reactome: R-MMU-2132295|Reactome: R-MMU-5625970|Reactome: R-MMU-6811434|Reactome: R-MMU-983189|Reactome: R-RNO-2132295|Reactome: R-RNO-5625970|Reactome: R-RNO-6811434|Reactome: R-RNO-983…
g10672.t1	5b8db375b19a66f5b99a78326d369093	705	PRINTS	PR00381	Kinesin light chain signature	610	627	4.3e-10	T	IPR002151	Kinesin light chain	GO:0005871	Reactome: R-CEL-6811434|Reactome: R-CEL-983189|Reactome: R-DME-6811434|Reactome: R-DME-983189|Reactome: R-HSA-2132295|Reactome: R-HSA-5625970|Reactome: R-HSA-6811434|Reactome: R-HSA-9725370|Reactome: R-HSA-983189|Reactome: R-MMU-2132295|Reactome: R-MMU-5625970|Reactome: R-MMU-6811434|Reactome: R-MMU-983189|Reactome: R-RNO-2132295|Reactome: R-RNO-5625970|Reactome: R-RNO-6811434|Reactome: R-RNO-983…
g10672.t1	5b8db375b19a66f5b99a78326d369093	705	PANTHER	PTHR46082	ATP/GTP-BINDING PROTEIN-RELATED	215	704	5.6e-125	T	-	-
g10672.t1	5b8db375b19a66f5b99a78326d369093	705	SUPERFAMILY	SSF48452	TPR-like	482	601	8.6e-19	T	IPR011990	Tetratricopeptide-like helical domain superfamily	GO:0005515	MetaCyc: PWY-1061|MetaCyc: PWY-1901|MetaCyc: PWY-1961|MetaCyc: PWY-1981|MetaCyc: PWY-2021|MetaCyc: PWY-2083|MetaCyc: PWY-2881|MetaCyc: PWY-2901|MetaCyc: PWY-2902|MetaCyc: PWY-3542|MetaCyc: PWY-4021|MetaCyc: PWY-4421|MetaCyc: PWY-5041|MetaCyc: PWY-5059|MetaCyc: PWY-5094|MetaCyc: PWY-5105|MetaCyc: PWY-5129|MetaCyc: PWY-5139|MetaCyc: PWY-5160|MetaCyc: PWY-5161|MetaCyc: PWY-5209|MetaCyc: PWY-5268|Met…
g10672.t1	5b8db375b19a66f5b99a78326d369093	705	Pfam	PF13424	Tetratricopeptide repeat	529	604	5.4e-21	T	-	-
g10672.t1	5b8db375b19a66f5b99a78326d369093	705	Pfam	PF13424	Tetratricopeptide repeat	450	520	8.9e-11	T	-	-
g10672.t1	5b8db375b19a66f5b99a78326d369093	705	Pfam	PF13424	Tetratricopeptide repeat	613	688	3e-21	T	-	-
g10672.t1	5b8db375b19a66f5b99a78326d369093	705	Gene3D	G3DSA:1.25.40.10	Tetratricopeptide repeat domain	627	705	2.4e-21	T	IPR011990	Tetratricopeptide-like helical domain superfamily	GO:0005515	MetaCyc: PWY-1061|MetaCyc: PWY-1901|MetaCyc: PWY-1961|MetaCyc: PWY-1981|MetaCyc: PWY-2021|MetaCyc: PWY-2083|MetaCyc: PWY-2881|MetaCyc: PWY-2901|MetaCyc: PWY-2902|MetaCyc: PWY-3542|MetaCyc: PWY-4021|MetaCyc: PWY-4421|MetaCyc: PWY-5041|MetaCyc: PWY-5059|MetaCyc: PWY-5094|MetaCyc: PWY-5105|MetaCyc: PWY-5129|MetaCyc: PWY-5139|MetaCyc: PWY-5160|MetaCyc: PWY-5161|MetaCyc: PWY-5209|MetaCyc: PWY-5268|Met…
g10672.t1	5b8db375b19a66f5b99a78326d369093	705	PANTHER	PTHR46082	ATP/GTP-BINDING PROTEIN-RELATED	61	194	5.6e-125	T	-	-
g10672.t1	5b8db375b19a66f5b99a78326d369093	705	Pfam	PF00931	NB-ARC domain	64	246	3.8e-08	T	IPR002182	NB-ARC	GO:0043531	MetaCyc: PWY-2681|MetaCyc: PWY-5316|MetaCyc: PWY-5381|MetaCyc: PWY-7342|MetaCyc: PWY-7564|Reactome: R-DRE-111458|Reactome: R-DRE-111459|Reactome: R-DRE-6798695|Reactome: R-DRE-9627069|Reactome: R-HSA-111458|Reactome: R-HSA-111459|Reactome: R-HSA-111463|Reactome: R-HSA-111464|Reactome: R-HSA-6798695|Reactome: R-HSA-6803207|Reactome: R-HSA-8953750|Reactome: R-HSA-9627069|Reactome: R-MMU-111458|Reac…
g10672.t1	5b8db375b19a66f5b99a78326d369093	705	SUPERFAMILY	SSF48452	TPR-like	566	685	3.2e-18	T	IPR011990	Tetratricopeptide-like helical domain superfamily	GO:0005515	MetaCyc: PWY-1061|MetaCyc: PWY-1901|MetaCyc: PWY-1961|MetaCyc: PWY-1981|MetaCyc: PWY-2021|MetaCyc: PWY-2083|MetaCyc: PWY-2881|MetaCyc: PWY-2901|MetaCyc: PWY-2902|MetaCyc: PWY-3542|MetaCyc: PWY-4021|MetaCyc: PWY-4421|MetaCyc: PWY-5041|MetaCyc: PWY-5059|MetaCyc: PWY-5094|MetaCyc: PWY-5105|MetaCyc: PWY-5129|MetaCyc: PWY-5139|MetaCyc: PWY-5160|MetaCyc: PWY-5161|MetaCyc: PWY-5209|MetaCyc: PWY-5268|Met…
g10672.t1	5b8db375b19a66f5b99a78326d369093	705	SMART	SM00028	tpr_5	572	605	13	T	IPR019734	Tetratricopeptide repeat	GO:0005515	MetaCyc: PWY-1061|MetaCyc: PWY-2083|MetaCyc: PWY-3542|MetaCyc: PWY-4021|MetaCyc: PWY-5041|MetaCyc: PWY-5059|MetaCyc: PWY-5105|MetaCyc: PWY-5209|MetaCyc: PWY-5287|MetaCyc: PWY-5301|MetaCyc: PWY-5305|MetaCyc: PWY-5425|MetaCyc: PWY-5479|MetaCyc: PWY-5665|MetaCyc: PWY-5729|MetaCyc: PWY-5748|MetaCyc: PWY-5765|MetaCyc: PWY-5773|MetaCyc: PWY-5846|MetaCyc: PWY-5975|MetaCyc: PWY-5978|MetaCyc: PWY-5987|Met…
g10672.t1	5b8db375b19a66f5b99a78326d369093	705	SMART	SM00028	tpr_5	530	563	1.7	T	IPR019734	Tetratricopeptide repeat	GO:0005515	MetaCyc: PWY-1061|MetaCyc: PWY-2083|MetaCyc: PWY-3542|MetaCyc: PWY-4021|MetaCyc: PWY-5041|MetaCyc: PWY-5059|MetaCyc: PWY-5105|MetaCyc: PWY-5209|MetaCyc: PWY-5287|MetaCyc: PWY-5301|MetaCyc: PWY-5305|MetaCyc: PWY-5425|MetaCyc: PWY-5479|MetaCyc: PWY-5665|MetaCyc: PWY-5729|MetaCyc: PWY-5748|MetaCyc: PWY-5765|MetaCyc: PWY-5773|MetaCyc: PWY-5846|MetaCyc: PWY-5975|MetaCyc: PWY-5978|MetaCyc: PWY-5987|Met…
g10672.t1	5b8db375b19a66f5b99a78326d369093	705	SMART	SM00028	tpr_5	614	647	0.045	T	IPR019734	Tetratricopeptide repeat	GO:0005515	MetaCyc: PWY-1061|MetaCyc: PWY-2083|MetaCyc: PWY-3542|MetaCyc: PWY-4021|MetaCyc: PWY-5041|MetaCyc: PWY-5059|MetaCyc: PWY-5105|MetaCyc: PWY-5209|MetaCyc: PWY-5287|MetaCyc: PWY-5301|MetaCyc: PWY-5305|MetaCyc: PWY-5425|MetaCyc: PWY-5479|MetaCyc: PWY-5665|MetaCyc: PWY-5729|MetaCyc: PWY-5748|MetaCyc: PWY-5765|MetaCyc: PWY-5773|MetaCyc: PWY-5846|MetaCyc: PWY-5975|MetaCyc: PWY-5978|MetaCyc: PWY-5987|Met…
g10672.t1	5b8db375b19a66f5b99a78326d369093	705	SMART	SM00028	tpr_5	656	689	36	T	IPR019734	Tetratricopeptide repeat	GO:0005515	MetaCyc: PWY-1061|MetaCyc: PWY-2083|MetaCyc: PWY-3542|MetaCyc: PWY-4021|MetaCyc: PWY-5041|MetaCyc: PWY-5059|MetaCyc: PWY-5105|MetaCyc: PWY-5209|MetaCyc: PWY-5287|MetaCyc: PWY-5301|MetaCyc: PWY-5305|MetaCyc: PWY-5425|MetaCyc: PWY-5479|MetaCyc: PWY-5665|MetaCyc: PWY-5729|MetaCyc: PWY-5748|MetaCyc: PWY-5765|MetaCyc: PWY-5773|MetaCyc: PWY-5846|MetaCyc: PWY-5975|MetaCyc: PWY-5978|MetaCyc: PWY-5987|Met…
g10672.t1	5b8db375b19a66f5b99a78326d369093	705	SMART	SM00028	tpr_5	446	479	500	T	IPR019734	Tetratricopeptide repeat	GO:0005515	MetaCyc: PWY-1061|MetaCyc: PWY-2083|MetaCyc: PWY-3542|MetaCyc: PWY-4021|MetaCyc: PWY-5041|MetaCyc: PWY-5059|MetaCyc: PWY-5105|MetaCyc: PWY-5209|MetaCyc: PWY-5287|MetaCyc: PWY-5301|MetaCyc: PWY-5305|MetaCyc: PWY-5425|MetaCyc: PWY-5479|MetaCyc: PWY-5665|MetaCyc: PWY-5729|MetaCyc: PWY-5748|MetaCyc: PWY-5765|MetaCyc: PWY-5773|MetaCyc: PWY-5846|MetaCyc: PWY-5975|MetaCyc: PWY-5978|MetaCyc: PWY-5987|Met…
g6624.t1	3fd4468e69c6f230a3406bdec8dd8bea	475	PIRSF	PIRSF004967	DPH1	78	468	5.7e-135	T	IPR035435	Diphthamide synthesis DHP1/DPH2, eukaryotes and archaea	GO:0017183	MetaCyc: PWY-6482|MetaCyc: PWY-7546|Reactome: R-CEL-5358493|Reactome: R-SCE-5358493|Reactome: R-SPO-5358493
g6624.t1	3fd4468e69c6f230a3406bdec8dd8bea	475	TIGRFAM	TIGR00322	diphth2_R: diphthamide biosynthesis enzyme Dph1/Dph2 domain	95	421	3.3e-108	T	IPR016435	Diphthamide synthesis DPH1/DPH2	GO:0017183|GO:0090560	MetaCyc: PWY-6482|MetaCyc: PWY-7546|Reactome: R-CEL-5358493|Reactome: R-DDI-5358493|Reactome: R-DRE-5358493|Reactome: R-HSA-5358493|Reactome: R-MMU-5358493|Reactome: R-RNO-5358493|Reactome: R-SCE-5358493|Reactome: R-SPO-5358493
g6624.t1	3fd4468e69c6f230a3406bdec8dd8bea	475	Gene3D	G3DSA:3.40.50.11840	Diphthamide synthesis DPH1/DPH2 domain 1	106	191	1.8e-106	T	IPR042263	Diphthamide synthesis DPH1/DPH2, domain 1	-	MetaCyc: PWY-6482|MetaCyc: PWY-7546|Reactome: R-CEL-5358493|Reactome: R-DDI-5358493|Reactome: R-DRE-5358493|Reactome: R-HSA-5358493|Reactome: R-MMU-5358493|Reactome: R-RNO-5358493|Reactome: R-SCE-5358493|Reactome: R-SPO-5358493
g6624.t1	3fd4468e69c6f230a3406bdec8dd8bea	475	PANTHER	PTHR10762	DIPHTHAMIDE BIOSYNTHESIS PROTEIN	57	469	1.3e-185	T	IPR016435	Diphthamide synthesis DPH1/DPH2	GO:0017183|GO:0090560	MetaCyc: PWY-6482|MetaCyc: PWY-7546|Reactome: R-CEL-5358493|Reactome: R-DDI-5358493|Reactome: R-DRE-5358493|Reactome: R-HSA-5358493|Reactome: R-MMU-5358493|Reactome: R-RNO-5358493|Reactome: R-SCE-5358493|Reactome: R-SPO-5358493
g6624.t1	3fd4468e69c6f230a3406bdec8dd8bea	475	Gene3D	G3DSA:3.40.50.11850	Diphthamide synthesis DPH1/DPH2 domain 2	194	319	1.8e-106	T	IPR042264	Diphthamide synthesis DPH1/DPH2, domain 2	-	MetaCyc: PWY-6482|MetaCyc: PWY-7546|Reactome: R-CEL-5358493|Reactome: R-DDI-5358493|Reactome: R-DRE-5358493|Reactome: R-HSA-5358493|Reactome: R-MMU-5358493|Reactome: R-SCE-5358493|Reactome: R-SPO-5358493
g6624.t1	3fd4468e69c6f230a3406bdec8dd8bea	475	Gene3D	G3DSA:3.40.50.11860	Diphthamide synthesis DPH1/DPH2 domain 3	320	418	1.8e-106	T	IPR042265	Diphthamide synthesis DPH1/DPH2, domain 3	-	MetaCyc: PWY-6482|MetaCyc: PWY-7546|Reactome: R-CEL-5358493|Reactome: R-DDI-5358493|Reactome: R-DRE-5358493|Reactome: R-HSA-5358493|Reactome: R-MMU-5358493|Reactome: R-RNO-5358493|Reactome: R-SCE-5358493|Reactome: R-SPO-5358493
g6624.t1	3fd4468e69c6f230a3406bdec8dd8bea	475	PANTHER	PTHR10762:SF1	2-(3-AMINO-3-CARBOXYPROPYL)HISTIDINE SYNTHASE SUBUNIT 1	57	469	1.3e-185	T	-	-
g6624.t1	3fd4468e69c6f230a3406bdec8dd8bea	475	SFLD	SFLDS00032	Radical SAM 3-amino-3-carboxypropyl Radical Forming	26	455	0	T	IPR016435	Diphthamide synthesis DPH1/DPH2	GO:0017183|GO:0090560	MetaCyc: PWY-6482|MetaCyc: PWY-7546|Reactome: R-CEL-5358493|Reactome: R-DDI-5358493|Reactome: R-DRE-5358493|Reactome: R-HSA-5358493|Reactome: R-MMU-5358493|Reactome: R-RNO-5358493|Reactome: R-SCE-5358493|Reactome: R-SPO-5358493
g6624.t1	3fd4468e69c6f230a3406bdec8dd8bea	475	MobiDBLite	mobidb-lite	consensus disorder prediction	1	51	-	T	-	-
g6624.t1	3fd4468e69c6f230a3406bdec8dd8bea	475	Pfam	PF01866	Putative diphthamide synthesis protein	118	426	1.6e-110	T	IPR016435	Diphthamide synthesis DPH1/DPH2	GO:0017183|GO:0090560	MetaCyc: PWY-6482|MetaCyc: PWY-7546|Reactome: R-CEL-5358493|Reactome: R-DDI-5358493|Reactome: R-DRE-5358493|Reactome: R-HSA-5358493|Reactome: R-MMU-5358493|Reactome: R-RNO-5358493|Reactome: R-SCE-5358493|Reactome: R-SPO-5358493
g7504.t1	2af79b7ec6861d9c0a1ede2f10c7aaa7	1666	Coils	Coil	Coil	28	48	-	T	-	-
g7504.t1	2af79b7ec6861d9c0a1ede2f10c7aaa7	1666	PANTHER	PTHR31344:SF16	NUCLEAR PORE COMPLEX PROTEIN AN-NUP192 (EUROFUNG)	1	1658	0	T	-	-
g7504.t1	2af79b7ec6861d9c0a1ede2f10c7aaa7	1666	Pfam	PF11894	Nuclear pore complex scaffold, nucleoporins 186/192/205	6	1646	0	T	IPR021827	Nucleoporin Nup186/Nup192/Nup205	GO:0005643	Reactome: R-DME-159227|Reactome: R-DME-159230|Reactome: R-DME-159231|Reactome: R-DME-159236|Reactome: R-DME-3108214|Reactome: R-DME-3301854|Reactome: R-DME-3371453|Reactome: R-DME-4085377|Reactome: R-DME-4551638|Reactome: R-DME-4615885|Reactome: R-DME-5578749|Reactome: R-HSA-1169408|Reactome: R-HSA-159227|Reactome: R-HSA-159230|Reactome: R-HSA-159231|Reactome: R-HSA-159236|Reactome: R-HSA-165054|…
g7504.t1	2af79b7ec6861d9c0a1ede2f10c7aaa7	1666	PANTHER	PTHR31344	NUCLEAR PORE COMPLEX PROTEIN NUP205	1	1658	0	T	IPR021827	Nucleoporin Nup186/Nup192/Nup205	GO:0005643	Reactome: R-DME-159227|Reactome: R-DME-159230|Reactome: R-DME-159231|Reactome: R-DME-159236|Reactome: R-DME-3108214|Reactome: R-DME-3301854|Reactome: R-DME-3371453|Reactome: R-DME-4085377|Reactome: R-DME-4551638|Reactome: R-DME-4615885|Reactome: R-DME-5578749|Reactome: R-HSA-1169408|Reactome: R-HSA-159227|Reactome: R-HSA-159230|Reactome: R-HSA-159231|Reactome: R-HSA-159236|Reactome: R-HSA-165054|…
g8386.t1	a6f15bacbb9ff30f84fc3c3d162d014b	262	Gene3D	G3DSA:3.40.50.720	-	2	261	1.1e-56	T	-	-
g8386.t1	a6f15bacbb9ff30f84fc3c3d162d014b	262	PRINTS	PR00081	Glucose/ribitol dehydrogenase family signature	166	185	7.9e-32	T	IPR002347	Short-chain dehydrogenase/reductase SDR	-	MetaCyc: PWY-1121|MetaCyc: PWY-1186|MetaCyc: PWY-1361|MetaCyc: PWY-2503|MetaCyc: PWY-2541|MetaCyc: PWY-2582|MetaCyc: PWY-2601|MetaCyc: PWY-2724|MetaCyc: PWY-282|MetaCyc: PWY-3061|MetaCyc: PWY-3162|MetaCyc: PWY-321|MetaCyc: PWY-3261|MetaCyc: PWY-361|MetaCyc: PWY-3722|MetaCyc: PWY-3841|MetaCyc: PWY-3981|MetaCyc: PWY-4101|MetaCyc: PWY-481|MetaCyc: PWY-5057|MetaCyc: PWY-5068|MetaCyc: PWY-5076|MetaCyc…
g8386.t1	a6f15bacbb9ff30f84fc3c3d162d014b	262	PRINTS	PR00081	Glucose/ribitol dehydrogenase family signature	187	204	7.9e-32	T	IPR002347	Short-chain dehydrogenase/reductase SDR	-	MetaCyc: PWY-1121|MetaCyc: PWY-1186|MetaCyc: PWY-1361|MetaCyc: PWY-2503|MetaCyc: PWY-2541|MetaCyc: PWY-2582|MetaCyc: PWY-2601|MetaCyc: PWY-2724|MetaCyc: PWY-282|MetaCyc: PWY-3061|MetaCyc: PWY-3162|MetaCyc: PWY-321|MetaCyc: PWY-3261|MetaCyc: PWY-361|MetaCyc: PWY-3722|MetaCyc: PWY-3841|MetaCyc: PWY-3981|MetaCyc: PWY-4101|MetaCyc: PWY-481|MetaCyc: PWY-5057|MetaCyc: PWY-5068|MetaCyc: PWY-5076|MetaCyc…
g8386.t1	a6f15bacbb9ff30f84fc3c3d162d014b	262	PRINTS	PR00081	Glucose/ribitol dehydrogenase family signature	5	22	7.9e-32	T	IPR002347	Short-chain dehydrogenase/reductase SDR	-	MetaCyc: PWY-1121|MetaCyc: PWY-1186|MetaCyc: PWY-1361|MetaCyc: PWY-2503|MetaCyc: PWY-2541|MetaCyc: PWY-2582|MetaCyc: PWY-2601|MetaCyc: PWY-2724|MetaCyc: PWY-282|MetaCyc: PWY-3061|MetaCyc: PWY-3162|MetaCyc: PWY-321|MetaCyc: PWY-3261|MetaCyc: PWY-361|MetaCyc: PWY-3722|MetaCyc: PWY-3841|MetaCyc: PWY-3981|MetaCyc: PWY-4101|MetaCyc: PWY-481|MetaCyc: PWY-5057|MetaCyc: PWY-5068|MetaCyc: PWY-5076|MetaCyc…
g8386.t1	a6f15bacbb9ff30f84fc3c3d162d014b	262	PRINTS	PR00081	Glucose/ribitol dehydrogenase family signature	82	93	7.9e-32	T	IPR002347	Short-chain dehydrogenase/reductase SDR	-	MetaCyc: PWY-1121|MetaCyc: PWY-1186|MetaCyc: PWY-1361|MetaCyc: PWY-2503|MetaCyc: PWY-2541|MetaCyc: PWY-2582|MetaCyc: PWY-2601|MetaCyc: PWY-2724|MetaCyc: PWY-282|MetaCyc: PWY-3061|MetaCyc: PWY-3162|MetaCyc: PWY-321|MetaCyc: PWY-3261|MetaCyc: PWY-361|MetaCyc: PWY-3722|MetaCyc: PWY-3841|MetaCyc: PWY-3981|MetaCyc: PWY-4101|MetaCyc: PWY-481|MetaCyc: PWY-5057|MetaCyc: PWY-5068|MetaCyc: PWY-5076|MetaCyc…
g8386.t1	a6f15bacbb9ff30f84fc3c3d162d014b	262	PRINTS	PR00081	Glucose/ribitol dehydrogenase family signature	137	153	7.9e-32	T	IPR002347	Short-chain dehydrogenase/reductase SDR	-	MetaCyc: PWY-1121|MetaCyc: PWY-1186|MetaCyc: PWY-1361|MetaCyc: PWY-2503|MetaCyc: PWY-2541|MetaCyc: PWY-2582|MetaCyc: PWY-2601|MetaCyc: PWY-2724|MetaCyc: PWY-282|MetaCyc: PWY-3061|MetaCyc: PWY-3162|MetaCyc: PWY-321|MetaCyc: PWY-3261|MetaCyc: PWY-361|MetaCyc: PWY-3722|MetaCyc: PWY-3841|MetaCyc: PWY-3981|MetaCyc: PWY-4101|MetaCyc: PWY-481|MetaCyc: PWY-5057|MetaCyc: PWY-5068|MetaCyc: PWY-5076|MetaCyc…
g8386.t1	a6f15bacbb9ff30f84fc3c3d162d014b	262	PRINTS	PR00081	Glucose/ribitol dehydrogenase family signature	223	243	7.9e-32	T	IPR002347	Short-chain dehydrogenase/reductase SDR	-	MetaCyc: PWY-1121|MetaCyc: PWY-1186|MetaCyc: PWY-1361|MetaCyc: PWY-2503|MetaCyc: PWY-2541|MetaCyc: PWY-2582|MetaCyc: PWY-2601|MetaCyc: PWY-2724|MetaCyc: PWY-282|MetaCyc: PWY-3061|MetaCyc: PWY-3162|MetaCyc: PWY-321|MetaCyc: PWY-3261|MetaCyc: PWY-361|MetaCyc: PWY-3722|MetaCyc: PWY-3841|MetaCyc: PWY-3981|MetaCyc: PWY-4101|MetaCyc: PWY-481|MetaCyc: PWY-5057|MetaCyc: PWY-5068|MetaCyc: PWY-5076|MetaCyc…
g8386.t1	a6f15bacbb9ff30f84fc3c3d162d014b	262	PANTHER	PTHR24321	DEHYDROGENASES, SHORT CHAIN	5	261	5.1e-51	T	-	-
g8386.t1	a6f15bacbb9ff30f84fc3c3d162d014b	262	CDD	cd05233	SDR_c	6	256	1.57604e-46	T	-	-
g8386.t1	a6f15bacbb9ff30f84fc3c3d162d014b	262	Pfam	PF13561	Enoyl-(Acyl carrier protein) reductase	13	259	6.4e-43	T	-	-
g8386.t1	a6f15bacbb9ff30f84fc3c3d162d014b	262	PRINTS	PR00080	Short-chain dehydrogenase/reductase (SDR) superfamily signature	82	93	1.3e-06	T	IPR002347	Short-chain dehydrogenase/reductase SDR	-	MetaCyc: PWY-1121|MetaCyc: PWY-1186|MetaCyc: PWY-1361|MetaCyc: PWY-2503|MetaCyc: PWY-2541|MetaCyc: PWY-2582|MetaCyc: PWY-2601|MetaCyc: PWY-2724|MetaCyc: PWY-282|MetaCyc: PWY-3061|MetaCyc: PWY-3162|MetaCyc: PWY-321|MetaCyc: PWY-3261|MetaCyc: PWY-361|MetaCyc: PWY-3722|MetaCyc: PWY-3841|MetaCyc: PWY-3981|MetaCyc: PWY-4101|MetaCyc: PWY-481|MetaCyc: PWY-5057|MetaCyc: PWY-5068|MetaCyc: PWY-5076|MetaCyc…
g8386.t1	a6f15bacbb9ff30f84fc3c3d162d014b	262	PRINTS	PR00080	Short-chain dehydrogenase/reductase (SDR) superfamily signature	166	185	1.3e-06	T	IPR002347	Short-chain dehydrogenase/reductase SDR	-	MetaCyc: PWY-1121|MetaCyc: PWY-1186|MetaCyc: PWY-1361|MetaCyc: PWY-2503|MetaCyc: PWY-2541|MetaCyc: PWY-2582|MetaCyc: PWY-2601|MetaCyc: PWY-2724|MetaCyc: PWY-282|MetaCyc: PWY-3061|MetaCyc: PWY-3162|MetaCyc: PWY-321|MetaCyc: PWY-3261|MetaCyc: PWY-361|MetaCyc: PWY-3722|MetaCyc: PWY-3841|MetaCyc: PWY-3981|MetaCyc: PWY-4101|MetaCyc: PWY-481|MetaCyc: PWY-5057|MetaCyc: PWY-5068|MetaCyc: PWY-5076|MetaCyc…
g8386.t1	a6f15bacbb9ff30f84fc3c3d162d014b	262	PRINTS	PR00080	Short-chain dehydrogenase/reductase (SDR) superfamily signature	143	151	1.3e-06	T	IPR002347	Short-chain dehydrogenase/reductase SDR	-	MetaCyc: PWY-1121|MetaCyc: PWY-1186|MetaCyc: PWY-1361|MetaCyc: PWY-2503|MetaCyc: PWY-2541|MetaCyc: PWY-2582|MetaCyc: PWY-2601|MetaCyc: PWY-2724|MetaCyc: PWY-282|MetaCyc: PWY-3061|MetaCyc: PWY-3162|MetaCyc: PWY-321|MetaCyc: PWY-3261|MetaCyc: PWY-361|MetaCyc: PWY-3722|MetaCyc: PWY-3841|MetaCyc: PWY-3981|MetaCyc: PWY-4101|MetaCyc: PWY-481|MetaCyc: PWY-5057|MetaCyc: PWY-5068|MetaCyc: PWY-5076|MetaCyc…
g8386.t1	a6f15bacbb9ff30f84fc3c3d162d014b	262	SUPERFAMILY	SSF51735	NAD(P)-binding Rossmann-fold domains	5	261	2.7e-51	T	IPR036291	NAD(P)-binding domain superfamily	-	MetaCyc: PWY-0|MetaCyc: PWY-1042|MetaCyc: PWY-1121|MetaCyc: PWY-1186|MetaCyc: PWY-1361|MetaCyc: PWY-1622|MetaCyc: PWY-1722|MetaCyc: PWY-1723|MetaCyc: PWY-1801|MetaCyc: PWY-181|MetaCyc: PWY-1881|MetaCyc: PWY-1921|MetaCyc: PWY-2161|MetaCyc: PWY-2181|MetaCyc: PWY-2201|MetaCyc: PWY-2221|MetaCyc: PWY-2229|MetaCyc: PWY-2261|MetaCyc: PWY-2301|MetaCyc: PWY-2343|MetaCyc: PWY-241|MetaCyc: PWY-2463|MetaCyc:…
g180.t1	e50cdefb27dbacc1c36791dbb82e0a64	583	MobiDBLite	mobidb-lite	consensus disorder prediction	111	139	-	T	-	-
g180.t1	e50cdefb27dbacc1c36791dbb82e0a64	583	Pfam	PF13639	Ring finger domain	30	79	9.5e-10	T	IPR001841	Zinc finger, RING-type	-	MetaCyc: PWY-1001|MetaCyc: PWY-102|MetaCyc: PWY-1061|MetaCyc: PWY-1187|MetaCyc: PWY-2083|MetaCyc: PWY-3542|MetaCyc: PWY-4021|MetaCyc: PWY-5035|MetaCyc: PWY-5036|MetaCyc: PWY-5041|MetaCyc: PWY-5047|MetaCyc: PWY-5059|MetaCyc: PWY-5070|MetaCyc: PWY-5105|MetaCyc: PWY-5209|MetaCyc: PWY-5287|MetaCyc: PWY-5301|MetaCyc: PWY-5305|MetaCyc: PWY-5349|MetaCyc: PWY-5479|MetaCyc: PWY-5665|MetaCyc: PWY-5729|Meta…
g180.t1	e50cdefb27dbacc1c36791dbb82e0a64	583	MobiDBLite	mobidb-lite	consensus disorder prediction	394	423	-	T	-	-
g180.t1	e50cdefb27dbacc1c36791dbb82e0a64	583	MobiDBLite	mobidb-lite	consensus disorder prediction	535	554	-	T	-	-
g180.t1	e50cdefb27dbacc1c36791dbb82e0a64	583	MobiDBLite	mobidb-lite	consensus disorder prediction	116	137	-	T	-	-
g180.t1	e50cdefb27dbacc1c36791dbb82e0a64	583	SMART	SM00184	ring_2	31	78	3.2e-06	T	IPR001841	Zinc finger, RING-type	-	MetaCyc: PWY-1001|MetaCyc: PWY-102|MetaCyc: PWY-1061|MetaCyc: PWY-1187|MetaCyc: PWY-2083|MetaCyc: PWY-3542|MetaCyc: PWY-4021|MetaCyc: PWY-5035|MetaCyc: PWY-5036|MetaCyc: PWY-5041|MetaCyc: PWY-5047|MetaCyc: PWY-5059|MetaCyc: PWY-5070|MetaCyc: PWY-5105|MetaCyc: PWY-5209|MetaCyc: PWY-5287|MetaCyc: PWY-5301|MetaCyc: PWY-5305|MetaCyc: PWY-5349|MetaCyc: PWY-5479|MetaCyc: PWY-5665|MetaCyc: PWY-5729|Meta…
g180.t1	e50cdefb27dbacc1c36791dbb82e0a64	583	MobiDBLite	mobidb-lite	consensus disorder prediction	319	338	-	T	-	-
g180.t1	e50cdefb27dbacc1c36791dbb82e0a64	583	Coils	Coil	Coil	534	565	-	T	-	-
g180.t1	e50cdefb27dbacc1c36791dbb82e0a64	583	MobiDBLite	mobidb-lite	consensus disorder prediction	234	289	-	T	-	-
g180.t1	e50cdefb27dbacc1c36791dbb82e0a64	583	PANTHER	PTHR22763:SF169	E3 UBIQUITIN-PROTEIN LIGASE SYNOVIOLIN	20	269	2.6e-12	T	IPR032832	E3 ubiquitin-protein ligase synoviolin/Hrd1	GO:0000836|GO:0016567|GO:0030433|GO:0061630	MetaCyc: PWY-7511|Reactome: R-CEL-5358346|Reactome: R-DME-5358346|Reactome: R-HSA-381038|Reactome: R-HSA-5358346|Reactome: R-HSA-5362768|Reactome: R-HSA-901032|Reactome: R-SCE-5358346
g180.t1	e50cdefb27dbacc1c36791dbb82e0a64	583	Gene3D	G3DSA:3.30.40.10	Zinc/RING finger domain, C3HC4 (zinc finger)	12	100	1.2e-14	T	IPR013083	Zinc finger, RING/FYVE/PHD-type	-	MetaCyc: PWY-1001|MetaCyc: PWY-102|MetaCyc: PWY-1061|MetaCyc: PWY-1187|MetaCyc: PWY-1822|MetaCyc: PWY-1901|MetaCyc: PWY-1961|MetaCyc: PWY-1981|MetaCyc: PWY-2021|MetaCyc: PWY-2083|MetaCyc: PWY-2881|MetaCyc: PWY-2901|MetaCyc: PWY-2902|MetaCyc: PWY-3542|MetaCyc: PWY-361|MetaCyc: PWY-4002|MetaCyc: PWY-4021|MetaCyc: PWY-4421|MetaCyc: PWY-4801|MetaCyc: PWY-4922|MetaCyc: PWY-5035|MetaCyc: PWY-5036|MetaC…
g180.t1	e50cdefb27dbacc1c36791dbb82e0a64	583	MobiDBLite	mobidb-lite	consensus disorder prediction	192	219	-	T	-	-
g180.t1	e50cdefb27dbacc1c36791dbb82e0a64	583	MobiDBLite	mobidb-lite	consensus disorder prediction	234	260	-	T	-	-
g180.t1	e50cdefb27dbacc1c36791dbb82e0a64	583	PANTHER	PTHR22763	RING ZINC FINGER PROTEIN	20	269	2.6e-12	T	-	-
g180.t1	e50cdefb27dbacc1c36791dbb82e0a64	583	ProSiteProfiles	PS50089	Zinc finger RING-type profile.	31	79	12.9171	T	IPR001841	Zinc finger, RING-type	-	MetaCyc: PWY-1001|MetaCyc: PWY-102|MetaCyc: PWY-1061|MetaCyc: PWY-1187|MetaCyc: PWY-2083|MetaCyc: PWY-3542|MetaCyc: PWY-4021|MetaCyc: PWY-5035|MetaCyc: PWY-5036|MetaCyc: PWY-5041|MetaCyc: PWY-5047|MetaCyc: PWY-5059|MetaCyc: PWY-5070|MetaCyc: PWY-5105|MetaCyc: PWY-5209|MetaCyc: PWY-5287|MetaCyc: PWY-5301|MetaCyc: PWY-5305|MetaCyc: PWY-5349|MetaCyc: PWY-5479|MetaCyc: PWY-5665|MetaCyc: PWY-5729|Meta…
g180.t1	e50cdefb27dbacc1c36791dbb82e0a64	583	MobiDBLite	mobidb-lite	consensus disorder prediction	555	571	-	T	-	-
g180.t1	e50cdefb27dbacc1c36791dbb82e0a64	583	MobiDBLite	mobidb-lite	consensus disorder prediction	307	362	-	T	-	-
g180.t1	e50cdefb27dbacc1c36791dbb82e0a64	583	Coils	Coil	Coil	367	387	-	T	-	-
g180.t1	e50cdefb27dbacc1c36791dbb82e0a64	583	MobiDBLite	mobidb-lite	consensus disorder prediction	274	289	-	T	-	-
g180.t1	e50cdefb27dbacc1c36791dbb82e0a64	583	MobiDBLite	mobidb-lite	consensus disorder prediction	471	534	-	T	-	-
g180.t1	e50cdefb27dbacc1c36791dbb82e0a64	583	MobiDBLite	mobidb-lite	consensus disorder prediction	471	583	-	T	-	-
g180.t1	e50cdefb27dbacc1c36791dbb82e0a64	583	SUPERFAMILY	SSF57850	RING/U-box	15	86	2.65e-16	T	-	-
g12153.t2	539252e43f39b9591e4f866f04461430	255	MobiDBLite	mobidb-lite	consensus disorder prediction	1	22	-	T	-	-
g12153.t2	539252e43f39b9591e4f866f04461430	255	MobiDBLite	mobidb-lite	consensus disorder prediction	55	75	-	T	-	-
g12153.t2	539252e43f39b9591e4f866f04461430	255	MobiDBLite	mobidb-lite	consensus disorder prediction	1	23	-	T	-	-
g8665.t1	53fb39aff8d2f486ce09b0f2360c51b6	454	Gene3D	G3DSA:1.10.3430.10	Ammonium transporter AmtB like domains	5	446	2.5e-100	T	IPR029020	Ammonium/urea transporter	-	Reactome: R-BTA-444411|Reactome: R-CFA-1237044|Reactome: R-CFA-1247673|Reactome: R-CFA-444411|Reactome: R-DDI-1237044|Reactome: R-DDI-1247673|Reactome: R-DDI-444411|Reactome: R-DRE-444411|Reactome: R-HSA-1237044|Reactome: R-HSA-1247673|Reactome: R-HSA-425366|Reactome: R-HSA-444411|Reactome: R-HSA-5619042|Reactome: R-HSA-9037628|Reactome: R-MMU-1237044|Reactome: R-MMU-1247673|Reactome: R-MMU-42536…
g8665.t1	53fb39aff8d2f486ce09b0f2360c51b6	454	PANTHER	PTHR43029	AMMONIUM TRANSPORTER MEP2	3	454	5.6e-258	T	IPR001905	Ammonium transporter	GO:0008519|GO:0016020|GO:0072488	-
g8665.t1	53fb39aff8d2f486ce09b0f2360c51b6	454	Pfam	PF00909	Ammonium Transporter Family	21	431	1.8e-66	T	IPR024041	Ammonium transporter AmtB-like domain	GO:0008519|GO:0016020|GO:0072488	Reactome: R-BTA-444411|Reactome: R-CFA-1237044|Reactome: R-CFA-1247673|Reactome: R-CFA-444411|Reactome: R-DDI-1237044|Reactome: R-DDI-1247673|Reactome: R-DDI-444411|Reactome: R-DRE-444411|Reactome: R-HSA-1237044|Reactome: R-HSA-1247673|Reactome: R-HSA-444411|Reactome: R-HSA-5619042|Reactome: R-HSA-9037628|Reactome: R-MMU-1237044|Reactome: R-MMU-1247673|Reactome: R-MMU-444411|Reactome: R-RNO-12370…
g8665.t1	53fb39aff8d2f486ce09b0f2360c51b6	454	PANTHER	PTHR43029:SF9	SIMILAR TO AMMONIUM PERMEASE, BUT NOT NORMALLY ACTIVE (EUROFUNG)	3	454	5.6e-258	T	-	-
g8665.t1	53fb39aff8d2f486ce09b0f2360c51b6	454	SUPERFAMILY	SSF111352	Ammonium transporter	14	411	1.96e-85	T	-	-
g11023.t1	4a2fef3ee592974ed28b1f25242a8d7f	879	PANTHER	PTHR11932	CULLIN	134	872	1.8e-164	T	IPR045093	Cullin	-	Reactome: R-CEL-110314|Reactome: R-CEL-1234176|Reactome: R-CEL-187577|Reactome: R-CEL-195253|Reactome: R-CEL-4641258|Reactome: R-CEL-5632684|Reactome: R-CEL-5696394|Reactome: R-CEL-5696395|Reactome: R-CEL-5696400|Reactome: R-CEL-6781823|Reactome: R-CEL-6782135|Reactome: R-CEL-6782210|Reactome: R-CEL-68949|Reactome: R-CEL-69231|Reactome: R-CEL-8854050|Reactome: R-CEL-8863795|Reactome: R-CEL-893990…
g11023.t1	4a2fef3ee592974ed28b1f25242a8d7f	879	MobiDBLite	mobidb-lite	consensus disorder prediction	1	60	-	T	-	-
g11023.t1	4a2fef3ee592974ed28b1f25242a8d7f	879	PANTHER	PTHR11932:SF123	CULLIN 4, ISOFORM A	134	872	1.8e-164	T	-	-
g11023.t1	4a2fef3ee592974ed28b1f25242a8d7f	879	SMART	SM00884	Cullin_Nedd8_2	808	875	4.6e-28	T	IPR019559	Cullin protein, neddylation domain	-	Reactome: R-CEL-110314|Reactome: R-CEL-1234176|Reactome: R-CEL-187577|Reactome: R-CEL-195253|Reactome: R-CEL-4641258|Reactome: R-CEL-5632684|Reactome: R-CEL-5696394|Reactome: R-CEL-5696395|Reactome: R-CEL-5696400|Reactome: R-CEL-6781823|Reactome: R-CEL-6782135|Reactome: R-CEL-6782210|Reactome: R-CEL-68949|Reactome: R-CEL-69231|Reactome: R-CEL-8854050|Reactome: R-CEL-8863795|Reactome: R-CEL-893990…
g11023.t1	4a2fef3ee592974ed28b1f25242a8d7f	879	MobiDBLite	mobidb-lite	consensus disorder prediction	83	101	-	T	-	-
g11023.t1	4a2fef3ee592974ed28b1f25242a8d7f	879	MobiDBLite	mobidb-lite	consensus disorder prediction	83	118	-	T	-	-
g11023.t1	4a2fef3ee592974ed28b1f25242a8d7f	879	SMART	SM00182	cul_2	551	699	5.7e-64	T	IPR016158	Cullin homology domain	-	Reactome: R-CEL-110314|Reactome: R-CEL-1234176|Reactome: R-CEL-187577|Reactome: R-CEL-195253|Reactome: R-CEL-4641258|Reactome: R-CEL-5632684|Reactome: R-CEL-5696394|Reactome: R-CEL-5696395|Reactome: R-CEL-5696400|Reactome: R-CEL-6781823|Reactome: R-CEL-6782135|Reactome: R-CEL-6782210|Reactome: R-CEL-68949|Reactome: R-CEL-69231|Reactome: R-CEL-8854050|Reactome: R-CEL-8863795|Reactome: R-CEL-893990…
g11023.t1	4a2fef3ee592974ed28b1f25242a8d7f	879	Gene3D	G3DSA:1.20.1310.10	Cullin Repeats	493	632	5.3e-40	T	-	-
g11023.t1	4a2fef3ee592974ed28b1f25242a8d7f	879	Pfam	PF00888	Cullin family	143	780	8.7e-185	T	IPR001373	Cullin, N-terminal	GO:0006511|GO:0031625	Reactome: R-CEL-110314|Reactome: R-CEL-1234176|Reactome: R-CEL-187577|Reactome: R-CEL-195253|Reactome: R-CEL-4641258|Reactome: R-CEL-5632684|Reactome: R-CEL-5696394|Reactome: R-CEL-5696395|Reactome: R-CEL-5696400|Reactome: R-CEL-6781823|Reactome: R-CEL-6782135|Reactome: R-CEL-6782210|Reactome: R-CEL-68949|Reactome: R-CEL-69231|Reactome: R-CEL-8854050|Reactome: R-CEL-8863795|Reactome: R-CEL-893990…
g11023.t1	4a2fef3ee592974ed28b1f25242a8d7f	879	Gene3D	G3DSA:1.20.1310.10	Cullin Repeats	133	260	2.5e-25	T	-	-
g11023.t1	4a2fef3ee592974ed28b1f25242a8d7f	879	ProSiteProfiles	PS50069	Cullin family profile.	495	752	49.265	T	IPR016158	Cullin homology domain	-	Reactome: R-CEL-110314|Reactome: R-CEL-1234176|Reactome: R-CEL-187577|Reactome: R-CEL-195253|Reactome: R-CEL-4641258|Reactome: R-CEL-5632684|Reactome: R-CEL-5696394|Reactome: R-CEL-5696395|Reactome: R-CEL-5696400|Reactome: R-CEL-6781823|Reactome: R-CEL-6782135|Reactome: R-CEL-6782210|Reactome: R-CEL-68949|Reactome: R-CEL-69231|Reactome: R-CEL-8854050|Reactome: R-CEL-8863795|Reactome: R-CEL-893990…
g11023.t1	4a2fef3ee592974ed28b1f25242a8d7f	879	SUPERFAMILY	SSF46785	Winged helix DNA-binding domain	792	879	9.37e-23	T	IPR036390	Winged helix DNA-binding domain superfamily	-	MetaCyc: PWY-1061|MetaCyc: PWY-1121|MetaCyc: PWY-1186|MetaCyc: PWY-2002|MetaCyc: PWY-2083|MetaCyc: PWY-2181|MetaCyc: PWY-2229|MetaCyc: PWY-2321|MetaCyc: PWY-2467|MetaCyc: PWY-2681|MetaCyc: PWY-3385|MetaCyc: PWY-3542|MetaCyc: PWY-3581|MetaCyc: PWY-361|MetaCyc: PWY-3901|MetaCyc: PWY-4021|MetaCyc: PWY-4061|MetaCyc: PWY-4201|MetaCyc: PWY-4801|MetaCyc: PWY-4922|MetaCyc: PWY-5024|MetaCyc: PWY-5041|Meta…
g11023.t1	4a2fef3ee592974ed28b1f25242a8d7f	879	Gene3D	G3DSA:1.20.1310.10	Cullin Repeats	384	483	3e-17	T	-	-
g11023.t1	4a2fef3ee592974ed28b1f25242a8d7f	879	Gene3D	G3DSA:1.10.10.10	-	794	879	7.7e-26	T	IPR036388	Winged helix-like DNA-binding domain superfamily	-	MetaCyc: PWY-1061|MetaCyc: PWY-1121|MetaCyc: PWY-1186|MetaCyc: PWY-2002|MetaCyc: PWY-2083|MetaCyc: PWY-2181|MetaCyc: PWY-2229|MetaCyc: PWY-2321|MetaCyc: PWY-2467|MetaCyc: PWY-2722|MetaCyc: PWY-2723|MetaCyc: PWY-3385|MetaCyc: PWY-3542|MetaCyc: PWY-3581|MetaCyc: PWY-361|MetaCyc: PWY-3901|MetaCyc: PWY-4021|MetaCyc: PWY-4061|MetaCyc: PWY-4201|MetaCyc: PWY-4801|MetaCyc: PWY-4922|MetaCyc: PWY-5024|Meta…
g11023.t1	4a2fef3ee592974ed28b1f25242a8d7f	879	SUPERFAMILY	SSF75632	Cullin homology domain	495	794	9.02e-88	T	IPR036317	Cullin homology domain superfamily	-	Reactome: R-CEL-110314|Reactome: R-CEL-1234176|Reactome: R-CEL-187577|Reactome: R-CEL-195253|Reactome: R-CEL-4641258|Reactome: R-CEL-5632684|Reactome: R-CEL-5696394|Reactome: R-CEL-5696395|Reactome: R-CEL-5696400|Reactome: R-CEL-6781823|Reactome: R-CEL-6782135|Reactome: R-CEL-6782210|Reactome: R-CEL-68949|Reactome: R-CEL-69231|Reactome: R-CEL-8854050|Reactome: R-CEL-8863795|Reactome: R-CEL-893990…
g11023.t1	4a2fef3ee592974ed28b1f25242a8d7f	879	MobiDBLite	mobidb-lite	consensus disorder prediction	39	53	-	T	-	-
g11023.t1	4a2fef3ee592974ed28b1f25242a8d7f	879	Gene3D	G3DSA:1.20.1310.10	Cullin Repeats	262	378	5.8e-20	T	-	-
g11023.t1	4a2fef3ee592974ed28b1f25242a8d7f	879	Gene3D	G3DSA:3.30.230.130	Cullin; Chain C, Domain 2	635	793	2.9e-50	T	-	-
g11023.t1	4a2fef3ee592974ed28b1f25242a8d7f	879	Pfam	PF10557	Cullin protein neddylation domain	811	872	1.1e-21	T	IPR019559	Cullin protein, neddylation domain	-	Reactome: R-CEL-110314|Reactome: R-CEL-1234176|Reactome: R-CEL-187577|Reactome: R-CEL-195253|Reactome: R-CEL-4641258|Reactome: R-CEL-5632684|Reactome: R-CEL-5696394|Reactome: R-CEL-5696395|Reactome: R-CEL-5696400|Reactome: R-CEL-6781823|Reactome: R-CEL-6782135|Reactome: R-CEL-6782210|Reactome: R-CEL-68949|Reactome: R-CEL-69231|Reactome: R-CEL-8854050|Reactome: R-CEL-8863795|Reactome: R-CEL-893990…
g11023.t1	4a2fef3ee592974ed28b1f25242a8d7f	879	SUPERFAMILY	SSF74788	Cullin repeat-like	136	481	5.23e-81	T	IPR016159	Cullin repeat-like-containing domain superfamily	-	Reactome: R-CEL-110314|Reactome: R-CEL-1234176|Reactome: R-CEL-187577|Reactome: R-CEL-195253|Reactome: R-CEL-4641258|Reactome: R-CEL-5632684|Reactome: R-CEL-5696394|Reactome: R-CEL-5696395|Reactome: R-CEL-5696400|Reactome: R-CEL-6781823|Reactome: R-CEL-6782135|Reactome: R-CEL-6782210|Reactome: R-CEL-6807878|Reactome: R-CEL-6811438|Reactome: R-CEL-68949|Reactome: R-CEL-69231|Reactome: R-CEL-885405…
g5649.t1	2a256a385745684a19735e850baa0b14	260	Pfam	PF08511	COQ9	158	232	6.4e-33	T	IPR013718	COQ9	-	Reactome: R-HSA-2142789
g5649.t1	2a256a385745684a19735e850baa0b14	260	Gene3D	G3DSA:1.10.357.10	Tetracycline Repressor, domain 2	49	228	1.1e-08	T	-	-
g5649.t1	2a256a385745684a19735e850baa0b14	260	PANTHER	PTHR21427	UBIQUINONE BIOSYNTHESIS PROTEIN COQ9, MITOCHONDRIAL	30	257	5.4e-56	T	IPR012762	Ubiquinone biosynthesis protein COQ9	GO:0006744|GO:0008289	Reactome: R-HSA-2142789
g5649.t1	2a256a385745684a19735e850baa0b14	260	PANTHER	PTHR21427:SF19	UBIQUINONE BIOSYNTHESIS PROTEIN COQ9, MITOCHONDRIAL	30	257	5.4e-56	T	-	-
g5649.t1	2a256a385745684a19735e850baa0b14	260	TIGRFAM	TIGR02396	diverge_rpsU: rpsU-divergently transcribed protein	53	235	5.3e-54	T	IPR012762	Ubiquinone biosynthesis protein COQ9	GO:0006744|GO:0008289	Reactome: R-HSA-2142789
g4403.t1	ecd6352c86f23204b03e1e57ca82821f	350	PANTHER	PTHR23405	MAINTENANCE OF KILLER 16 MAK16 PROTEIN-RELATED	5	315	8e-48	T	-	-
g4403.t1	ecd6352c86f23204b03e1e57ca82821f	350	Coils	Coil	Coil	126	146	-	T	-	-
g4403.t1	ecd6352c86f23204b03e1e57ca82821f	350	MobiDBLite	mobidb-lite	consensus disorder prediction	323	350	-	T	-	-
g4403.t1	ecd6352c86f23204b03e1e57ca82821f	350	Coils	Coil	Coil	208	228	-	T	-	-
g4403.t1	ecd6352c86f23204b03e1e57ca82821f	350	Pfam	PF05615	Tho complex subunit 7	15	174	5.4e-27	T	IPR008501	THO complex subunit 7/Mft1	GO:0000445|GO:0006397	Reactome: R-DME-159236|Reactome: R-DME-72187|Reactome: R-DME-73856|Reactome: R-DRE-159236|Reactome: R-DRE-72187|Reactome: R-DRE-73856|Reactome: R-HSA-159236|Reactome: R-HSA-72187|Reactome: R-HSA-73856|Reactome: R-MMU-159236|Reactome: R-MMU-72187|Reactome: R-MMU-73856|Reactome: R-SPO-159236|Reactome: R-SPO-72187|Reactome: R-XTR-159236|Reactome: R-XTR-72187
g4403.t1	ecd6352c86f23204b03e1e57ca82821f	350	Coils	Coil	Coil	169	196	-	T	-	-
g4403.t1	ecd6352c86f23204b03e1e57ca82821f	350	MobiDBLite	mobidb-lite	consensus disorder prediction	223	245	-	T	-	-
g4403.t1	ecd6352c86f23204b03e1e57ca82821f	350	PANTHER	PTHR23405:SF5	THO COMPLEX SUBUNIT 7 HOMOLOG	5	315	8e-48	T	-	-
g4403.t1	ecd6352c86f23204b03e1e57ca82821f	350	MobiDBLite	mobidb-lite	consensus disorder prediction	223	350	-	T	-	-
g8942.t1	13c236821b22fd73100d6e5d74d44bc3	336	Pfam	PF02104	SURF1 family	94	308	7.7e-47	T	IPR002994	Surfeit locus 1/Shy1	GO:0016020	Reactome: R-DDI-6798695|Reactome: R-DDI-6811434|Reactome: R-DME-5628897|Reactome: R-DME-611105|Reactome: R-DME-9707564|Reactome: R-GGA-5628897|Reactome: R-GGA-611105|Reactome: R-GGA-9707564|Reactome: R-HSA-5628897|Reactome: R-HSA-611105|Reactome: R-HSA-9707564|Reactome: R-MMU-5628897|Reactome: R-MMU-611105|Reactome: R-MMU-9707564
g8942.t1	13c236821b22fd73100d6e5d74d44bc3	336	PANTHER	PTHR23427:SF2	SURFEIT LOCUS PROTEIN 1	84	320	2e-63	T	-	-
g8942.t1	13c236821b22fd73100d6e5d74d44bc3	336	PANTHER	PTHR23427	SURFEIT LOCUS PROTEIN	84	320	2e-63	T	IPR045214	Surfeit locus 1/4	-	Reactome: R-CEL-6798695|Reactome: R-CEL-6811434|Reactome: R-DDI-6798695|Reactome: R-DDI-6811434|Reactome: R-DME-5628897|Reactome: R-DME-611105|Reactome: R-DME-6798695|Reactome: R-DME-6811434|Reactome: R-DME-9707564|Reactome: R-DRE-6798695|Reactome: R-DRE-6811434|Reactome: R-GGA-5628897|Reactome: R-GGA-611105|Reactome: R-GGA-6798695|Reactome: R-GGA-6811434|Reactome: R-GGA-9707564|Reactome: R-HSA-5…
g8942.t1	13c236821b22fd73100d6e5d74d44bc3	336	ProSiteProfiles	PS50895	SURF1 family profile.	84	322	39.1014	T	IPR002994	Surfeit locus 1/Shy1	GO:0016020	Reactome: R-DDI-6798695|Reactome: R-DDI-6811434|Reactome: R-DME-5628897|Reactome: R-DME-611105|Reactome: R-DME-9707564|Reactome: R-GGA-5628897|Reactome: R-GGA-611105|Reactome: R-GGA-9707564|Reactome: R-HSA-5628897|Reactome: R-HSA-611105|Reactome: R-HSA-9707564|Reactome: R-MMU-5628897|Reactome: R-MMU-611105|Reactome: R-MMU-9707564
g8942.t1	13c236821b22fd73100d6e5d74d44bc3	336	CDD	cd06662	SURF1	101	313	3.20464e-56	T	IPR002994	Surfeit locus 1/Shy1	GO:0016020	Reactome: R-DDI-6798695|Reactome: R-DDI-6811434|Reactome: R-DME-5628897|Reactome: R-DME-611105|Reactome: R-DME-9707564|Reactome: R-GGA-5628897|Reactome: R-GGA-611105|Reactome: R-GGA-9707564|Reactome: R-HSA-5628897|Reactome: R-HSA-611105|Reactome: R-HSA-9707564|Reactome: R-MMU-5628897|Reactome: R-MMU-611105|Reactome: R-MMU-9707564
g12085.t1	275cea676e503d6e75f3b61414ea6f6e	624	MobiDBLite	mobidb-lite	consensus disorder prediction	410	434	-	T	-	-
g12085.t1	275cea676e503d6e75f3b61414ea6f6e	624	MobiDBLite	mobidb-lite	consensus disorder prediction	570	606	-	T	-	-
g12085.t1	275cea676e503d6e75f3b61414ea6f6e	624	MobiDBLite	mobidb-lite	consensus disorder prediction	20	37	-	T	-	-
g12085.t1	275cea676e503d6e75f3b61414ea6f6e	624	MobiDBLite	mobidb-lite	consensus disorder prediction	1	624	-	T	-	-
g12085.t1	275cea676e503d6e75f3b61414ea6f6e	624	Coils	Coil	Coil	408	442	-	T	-	-
g12085.t1	275cea676e503d6e75f3b61414ea6f6e	624	MobiDBLite	mobidb-lite	consensus disorder prediction	227	273	-	T	-	-
g12085.t1	275cea676e503d6e75f3b61414ea6f6e	624	MobiDBLite	mobidb-lite	consensus disorder prediction	381	403	-	T	-	-
g12085.t1	275cea676e503d6e75f3b61414ea6f6e	624	Coils	Coil	Coil	324	376	-	T	-	-
g12085.t1	275cea676e503d6e75f3b61414ea6f6e	624	MobiDBLite	mobidb-lite	consensus disorder prediction	161	196	-	T	-	-
g12085.t1	275cea676e503d6e75f3b61414ea6f6e	624	MobiDBLite	mobidb-lite	consensus disorder prediction	521	563	-	T	-	-
g12085.t1	275cea676e503d6e75f3b61414ea6f6e	624	Coils	Coil	Coil	289	312	-	T	-	-
g12085.t1	275cea676e503d6e75f3b61414ea6f6e	624	MobiDBLite	mobidb-lite	consensus disorder prediction	274	380	-	T	-	-
g12085.t1	275cea676e503d6e75f3b61414ea6f6e	624	MobiDBLite	mobidb-lite	consensus disorder prediction	480	504	-	T	-	-
g12085.t1	275cea676e503d6e75f3b61414ea6f6e	624	MobiDBLite	mobidb-lite	consensus disorder prediction	65	93	-	T	-	-
g12085.t1	275cea676e503d6e75f3b61414ea6f6e	624	MobiDBLite	mobidb-lite	consensus disorder prediction	452	471	-	T	-	-
g11840.t1	ed23e0769c9d822b339924d5ba5f1ac8	683	SUPERFAMILY	SSF48208	Six-hairpin glycosidases	268	678	7.78e-97	T	IPR008928	Six-hairpin glycosidase superfamily	GO:0005975	MetaCyc: PWY-1901|MetaCyc: PWY-1921|MetaCyc: PWY-1961|MetaCyc: PWY-1981|MetaCyc: PWY-2021|MetaCyc: PWY-2343|MetaCyc: PWY-2721|MetaCyc: PWY-2722|MetaCyc: PWY-2881|MetaCyc: PWY-2901|MetaCyc: PWY-2902|MetaCyc: PWY-3861|MetaCyc: PWY-3881|MetaCyc: PWY-4421|MetaCyc: PWY-5094|MetaCyc: PWY-5105|MetaCyc: PWY-5129|MetaCyc: PWY-5139|MetaCyc: PWY-5160|MetaCyc: PWY-5161|MetaCyc: PWY-5268|MetaCyc: PWY-5284|Met…
g11840.t1	ed23e0769c9d822b339924d5ba5f1ac8	683	Pfam	PF00723	Glycosyl hydrolases family 15	295	627	2.3e-49	T	IPR011613	GH15-like domain	-	MetaCyc: PWY-5941|MetaCyc: PWY-7828|Reactome: R-CEL-70221|Reactome: R-DME-70221|Reactome: R-HSA-70221|Reactome: R-MMU-70221|Reactome: R-RNO-70221
g11840.t1	ed23e0769c9d822b339924d5ba5f1ac8	683	Gene3D	G3DSA:1.50.10.10	-	293	680	5.1e-75	T	IPR012341	Six-hairpin glycosidase-like superfamily	GO:0005975	MetaCyc: PWY-1901|MetaCyc: PWY-1921|MetaCyc: PWY-1961|MetaCyc: PWY-1981|MetaCyc: PWY-2021|MetaCyc: PWY-2343|MetaCyc: PWY-2721|MetaCyc: PWY-2722|MetaCyc: PWY-2881|MetaCyc: PWY-2901|MetaCyc: PWY-2902|MetaCyc: PWY-3861|MetaCyc: PWY-3881|MetaCyc: PWY-4061|MetaCyc: PWY-4421|MetaCyc: PWY-5094|MetaCyc: PWY-5105|MetaCyc: PWY-5129|MetaCyc: PWY-5139|MetaCyc: PWY-5160|MetaCyc: PWY-5161|MetaCyc: PWY-5268|Met…
g11840.t1	ed23e0769c9d822b339924d5ba5f1ac8	683	MobiDBLite	mobidb-lite	consensus disorder prediction	1	20	-	T	-	-
g11840.t1	ed23e0769c9d822b339924d5ba5f1ac8	683	PANTHER	PTHR31616	TREHALASE	10	680	1.3e-264	T	-	-
g11840.t1	ed23e0769c9d822b339924d5ba5f1ac8	683	Pfam	PF19291	Trehalase-like, N-terminal	23	178	1.1e-15	T	IPR045582	Trehalase-like, N-terminal domain	-	-
g11840.t1	ed23e0769c9d822b339924d5ba5f1ac8	683	PANTHER	PTHR31616:SF0	TREHALASE	10	680	1.3e-264	T	-	-
g1703.t1	fccb6fbd7f800cc0df0e35101295c2ee	157	PANTHER	PTHR10245	ENDOTHELIAL DIFFERENTIATION-RELATED FACTOR 1 MULTIPROTEIN BRIDGING FACTOR 1	1	157	8.1e-41	T	-	-
g1703.t1	fccb6fbd7f800cc0df0e35101295c2ee	157	PANTHER	PTHR10245:SF15	ENDOTHELIAL DIFFERENTIATION-RELATED FACTOR 1	1	157	8.1e-41	T	-	-
g1703.t1	fccb6fbd7f800cc0df0e35101295c2ee	157	Pfam	PF01381	Helix-turn-helix	101	141	3.9e-07	T	IPR001387	Cro/C1-type helix-turn-helix domain	-	MetaCyc: PWY-1723|MetaCyc: PWY-5757|MetaCyc: PWY-6322|MetaCyc: PWY-6749|MetaCyc: PWY-7769|MetaCyc: PWY-7784|MetaCyc: PWY-8013|Reactome: R-DME-6804759|Reactome: R-HSA-6804759|Reactome: R-MMU-6804759|Reactome: R-RNO-6804759
g1703.t1	fccb6fbd7f800cc0df0e35101295c2ee	157	ProSiteProfiles	PS50943	Cro/C1-type HTH domain profile.	101	143	10.1114	T	IPR001387	Cro/C1-type helix-turn-helix domain	-	MetaCyc: PWY-1723|MetaCyc: PWY-5757|MetaCyc: PWY-6322|MetaCyc: PWY-6749|MetaCyc: PWY-7769|MetaCyc: PWY-7784|MetaCyc: PWY-8013|Reactome: R-DME-6804759|Reactome: R-HSA-6804759|Reactome: R-MMU-6804759|Reactome: R-RNO-6804759
g1703.t1	fccb6fbd7f800cc0df0e35101295c2ee	157	MobiDBLite	mobidb-lite	consensus disorder prediction	1	69	-	T	-	-
g1703.t1	fccb6fbd7f800cc0df0e35101295c2ee	157	Pfam	PF08523	Multiprotein bridging factor 1	3	78	2.4e-26	T	IPR013729	Multiprotein bridging factor 1, N-terminal	-	-
g1703.t1	fccb6fbd7f800cc0df0e35101295c2ee	157	CDD	cd00093	HTH_XRE	83	141	8.96582e-07	T	IPR001387	Cro/C1-type helix-turn-helix domain	-	MetaCyc: PWY-1723|MetaCyc: PWY-5757|MetaCyc: PWY-6322|MetaCyc: PWY-6749|MetaCyc: PWY-7769|MetaCyc: PWY-7784|MetaCyc: PWY-8013|Reactome: R-DME-6804759|Reactome: R-HSA-6804759|Reactome: R-MMU-6804759|Reactome: R-RNO-6804759
g1703.t1	fccb6fbd7f800cc0df0e35101295c2ee	157	SUPERFAMILY	SSF47413	lambda repressor-like DNA-binding domains	83	141	4.15e-07	T	IPR010982	Lambda repressor-like, DNA-binding domain superfamily	GO:0003677	MetaCyc: PWY-5757|MetaCyc: PWY-6147|MetaCyc: PWY-6322|MetaCyc: PWY-6383|MetaCyc: PWY-6502|MetaCyc: PWY-6749|MetaCyc: PWY-6797|MetaCyc: PWY-7206|MetaCyc: PWY-7419|MetaCyc: PWY-7539|MetaCyc: PWY-7719|MetaCyc: PWY-7769|MetaCyc: PWY-7821|MetaCyc: PWY-8013|Reactome: R-CEL-6807505|Reactome: R-DME-6804759|Reactome: R-DME-6807505|Reactome: R-DME-9018519|Reactome: R-HSA-111465|Reactome: R-HSA-1839117|Reac…
g1703.t1	fccb6fbd7f800cc0df0e35101295c2ee	157	Gene3D	G3DSA:1.10.260.40	-	70	157	2.1e-32	T	IPR010982	Lambda repressor-like, DNA-binding domain superfamily	GO:0003677	MetaCyc: PWY-5757|MetaCyc: PWY-6147|MetaCyc: PWY-6322|MetaCyc: PWY-6383|MetaCyc: PWY-6502|MetaCyc: PWY-6749|MetaCyc: PWY-6797|MetaCyc: PWY-7206|MetaCyc: PWY-7419|MetaCyc: PWY-7539|MetaCyc: PWY-7719|MetaCyc: PWY-7769|MetaCyc: PWY-7821|MetaCyc: PWY-8013|Reactome: R-CEL-6807505|Reactome: R-DME-6804759|Reactome: R-DME-6807505|Reactome: R-DME-9018519|Reactome: R-HSA-111465|Reactome: R-HSA-1839117|Reac…
g8017.t1	11ac91a0705fab1fcf3dcdc2785e8878	275	PANTHER	PTHR13173	WW DOMAIN BINDING PROTEIN 4	1	69	2.2e-18	T	IPR040023	WW domain-binding protein 4	GO:0000398	Reactome: R-HSA-72163|Reactome: R-MMU-72163|Reactome: R-RNO-72163
g8017.t1	11ac91a0705fab1fcf3dcdc2785e8878	275	SUPERFAMILY	SSF57667	beta-beta-alpha zinc fingers	9	58	1.47e-07	T	IPR036236	Zinc finger C2H2 superfamily	-	MetaCyc: PWY-102|MetaCyc: PWY-1061|MetaCyc: PWY-1187|MetaCyc: PWY-2083|MetaCyc: PWY-2781|MetaCyc: PWY-3542|MetaCyc: PWY-4021|MetaCyc: PWY-5035|MetaCyc: PWY-5036|MetaCyc: PWY-5041|MetaCyc: PWY-5047|MetaCyc: PWY-5059|MetaCyc: PWY-5070|MetaCyc: PWY-5105|MetaCyc: PWY-5209|MetaCyc: PWY-5287|MetaCyc: PWY-5301|MetaCyc: PWY-5305|MetaCyc: PWY-5349|MetaCyc: PWY-5479|MetaCyc: PWY-5665|MetaCyc: PWY-5729|Meta…
g8017.t1	11ac91a0705fab1fcf3dcdc2785e8878	275	Pfam	PF06220	U1 zinc finger	9	42	3.7e-08	T	IPR013085	U1-C, C2H2-type zinc finger	GO:0008270	Reactome: R-CEL-72163|Reactome: R-CFA-72163|Reactome: R-DDI-72163|Reactome: R-DME-72163|Reactome: R-DRE-72163|Reactome: R-DRE-72165|Reactome: R-HSA-72163|Reactome: R-HSA-72165|Reactome: R-MMU-72163|Reactome: R-MMU-72165|Reactome: R-RNO-72163
g8017.t1	11ac91a0705fab1fcf3dcdc2785e8878	275	SMART	SM00451	ZnF_U1_5	8	43	0.00027	T	IPR003604	Matrin/U1-C-like, C2H2-type zinc finger	GO:0003676|GO:0008270	MetaCyc: PWY-2781|Reactome: R-CEL-72163|Reactome: R-CFA-72163|Reactome: R-DDI-72163|Reactome: R-DME-72163|Reactome: R-DRE-72163|Reactome: R-HSA-381340|Reactome: R-HSA-429947|Reactome: R-HSA-6781823|Reactome: R-HSA-6781827|Reactome: R-HSA-6782135|Reactome: R-HSA-6782210|Reactome: R-HSA-6782315|Reactome: R-HSA-6787450|Reactome: R-HSA-6804114|Reactome: R-HSA-6804116|Reactome: R-HSA-6804759|Reactome:…
g8017.t1	11ac91a0705fab1fcf3dcdc2785e8878	275	Coils	Coil	Coil	44	69	-	T	-	-
g8017.t1	11ac91a0705fab1fcf3dcdc2785e8878	275	MobiDBLite	mobidb-lite	consensus disorder prediction	192	266	-	T	-	-
g8017.t1	11ac91a0705fab1fcf3dcdc2785e8878	275	MobiDBLite	mobidb-lite	consensus disorder prediction	155	275	-	T	-	-
g8017.t1	11ac91a0705fab1fcf3dcdc2785e8878	275	Gene3D	G3DSA:3.30.160.60	Classic Zinc Finger	8	64	7.1e-07	T	-	-
g8017.t1	11ac91a0705fab1fcf3dcdc2785e8878	275	MobiDBLite	mobidb-lite	consensus disorder prediction	74	102	-	T	-	-
g8017.t1	11ac91a0705fab1fcf3dcdc2785e8878	275	MobiDBLite	mobidb-lite	consensus disorder prediction	155	182	-	T	-	-
g7253.t1	12ad18348374d278ec5b8c62d8206234	221	PANTHER	PTHR28523	CYTOCHROME C OXIDASE ASSEMBLY FACTOR 1	1	212	2.7e-56	T	IPR042432	Cytochrome c oxidase assembly factor 1, fungi	GO:0033617	-
g7253.t1	12ad18348374d278ec5b8c62d8206234	221	Pfam	PF08695	Cytochrome oxidase complex assembly protein 1	90	205	4.6e-38	T	IPR014807	Cytochrome c oxidase assembly factor 1	-	Reactome: R-HSA-611105|Reactome: R-HSA-6799198
g12411.t1	391894f9c187aaa0167f127d2a4c0c25	368	MobiDBLite	mobidb-lite	consensus disorder prediction	1	22	-	T	-	-
g12411.t1	391894f9c187aaa0167f127d2a4c0c25	368	MobiDBLite	mobidb-lite	consensus disorder prediction	337	368	-	T	-	-
g12411.t1	391894f9c187aaa0167f127d2a4c0c25	368	Pfam	PF13489	Methyltransferase domain	150	314	1.4e-28	T	-	-
g12411.t1	391894f9c187aaa0167f127d2a4c0c25	368	CDD	cd02440	AdoMet_MTases	163	268	0.000411152	T	-	-
g12411.t1	391894f9c187aaa0167f127d2a4c0c25	368	PANTHER	PTHR42912:SF60	METHYLTRANSFERASE OMS1, MITOCHONDRIAL	72	337	3.6e-64	T	IPR027034	Methyltransferase OMS1-like	-	MetaCyc: PWY-1061|MetaCyc: PWY-2083|MetaCyc: PWY-3542|MetaCyc: PWY-4021|MetaCyc: PWY-5041|MetaCyc: PWY-5059|MetaCyc: PWY-5105|MetaCyc: PWY-5209|MetaCyc: PWY-5287|MetaCyc: PWY-5301|MetaCyc: PWY-5305|MetaCyc: PWY-5479|MetaCyc: PWY-5665|MetaCyc: PWY-5729|MetaCyc: PWY-5748|MetaCyc: PWY-5765|MetaCyc: PWY-5773|MetaCyc: PWY-5846|MetaCyc: PWY-5975|MetaCyc: PWY-5987|MetaCyc: PWY-601|MetaCyc: PWY-6045|Meta…
g12411.t1	391894f9c187aaa0167f127d2a4c0c25	368	Gene3D	G3DSA:3.40.50.150	Vaccinia Virus protein VP39	155	355	2.9e-19	T	IPR029063	S-adenosyl-L-methionine-dependent methyltransferase superfamily	-	MetaCyc: PWY-1061|MetaCyc: PWY-1121|MetaCyc: PWY-1186|MetaCyc: PWY-1422|MetaCyc: PWY-1581|MetaCyc: PWY-1921|MetaCyc: PWY-2002|MetaCyc: PWY-2083|MetaCyc: PWY-2181|MetaCyc: PWY-2229|MetaCyc: PWY-2321|MetaCyc: PWY-2343|MetaCyc: PWY-2467|MetaCyc: PWY-2541|MetaCyc: PWY-2601|MetaCyc: PWY-3162|MetaCyc: PWY-321|MetaCyc: PWY-3261|MetaCyc: PWY-3385|MetaCyc: PWY-3542|MetaCyc: PWY-3581|MetaCyc: PWY-361|MetaC…
g12411.t1	391894f9c187aaa0167f127d2a4c0c25	368	PANTHER	PTHR42912	METHYLTRANSFERASE	72	337	3.6e-64	T	-	-
g12411.t1	391894f9c187aaa0167f127d2a4c0c25	368	SUPERFAMILY	SSF53335	S-adenosyl-L-methionine-dependent methyltransferases	121	323	3.12e-22	T	IPR029063	S-adenosyl-L-methionine-dependent methyltransferase superfamily	-	MetaCyc: PWY-1061|MetaCyc: PWY-1121|MetaCyc: PWY-1186|MetaCyc: PWY-1422|MetaCyc: PWY-1581|MetaCyc: PWY-1921|MetaCyc: PWY-2002|MetaCyc: PWY-2083|MetaCyc: PWY-2181|MetaCyc: PWY-2229|MetaCyc: PWY-2321|MetaCyc: PWY-2343|MetaCyc: PWY-2467|MetaCyc: PWY-2541|MetaCyc: PWY-2601|MetaCyc: PWY-3162|MetaCyc: PWY-321|MetaCyc: PWY-3261|MetaCyc: PWY-3385|MetaCyc: PWY-3542|MetaCyc: PWY-3581|MetaCyc: PWY-361|MetaC…
g12411.t1	391894f9c187aaa0167f127d2a4c0c25	368	MobiDBLite	mobidb-lite	consensus disorder prediction	1	19	-	T	-	-
g2258.t1	6f2910ae13ad27c79a1beb7dc39747bd	175	MobiDBLite	mobidb-lite	consensus disorder prediction	1	17	-	T	-	-
g2258.t1	6f2910ae13ad27c79a1beb7dc39747bd	175	Pfam	PF02391	MoaE protein	30	140	3.5e-35	T	IPR003448	Molybdopterin biosynthesis MoaE	GO:0006777	MetaCyc: PWY-5303|MetaCyc: PWY-6675|MetaCyc: PWY-6823|MetaCyc: PWY-6892|MetaCyc: PWY-7250|MetaCyc: PWY-7887|MetaCyc: PWY-7888|MetaCyc: PWY-7889|MetaCyc: PWY-7891|MetaCyc: PWY-7892|MetaCyc: PWY-7904|Reactome: R-HSA-947581
g2258.t1	6f2910ae13ad27c79a1beb7dc39747bd	175	Hamap	MF_03052	Molybdopterin synthase catalytic subunit [cnxH].	24	166	48.7214	T	IPR028888	Molybdopterin synthase catalytic subunit, eukaryotes	GO:0005829|GO:0006777|GO:0019008|GO:0030366	MetaCyc: PWY-6823|MetaCyc: PWY-7887|Reactome: R-HSA-947581
g2258.t1	6f2910ae13ad27c79a1beb7dc39747bd	175	CDD	cd00756	MoaE	34	158	1.80565e-48	T	IPR003448	Molybdopterin biosynthesis MoaE	GO:0006777	MetaCyc: PWY-5303|MetaCyc: PWY-6675|MetaCyc: PWY-6823|MetaCyc: PWY-6892|MetaCyc: PWY-7250|MetaCyc: PWY-7887|MetaCyc: PWY-7888|MetaCyc: PWY-7889|MetaCyc: PWY-7891|MetaCyc: PWY-7892|MetaCyc: PWY-7904|Reactome: R-HSA-947581
g2258.t1	6f2910ae13ad27c79a1beb7dc39747bd	175	MobiDBLite	mobidb-lite	consensus disorder prediction	1	20	-	T	-	-
g2258.t1	6f2910ae13ad27c79a1beb7dc39747bd	175	Gene3D	G3DSA:3.90.1170.40	Molybdopterin biosynthesis MoaE subunit	13	160	1.9e-45	T	IPR036563	Molybdopterin biosynthesis MoaE subunit superfamily	GO:0006777	MetaCyc: PWY-5303|MetaCyc: PWY-6675|MetaCyc: PWY-6823|MetaCyc: PWY-6892|MetaCyc: PWY-7250|MetaCyc: PWY-7887|MetaCyc: PWY-7888|MetaCyc: PWY-7889|MetaCyc: PWY-7891|MetaCyc: PWY-7892|MetaCyc: PWY-7904|Reactome: R-HSA-947581
g2258.t1	6f2910ae13ad27c79a1beb7dc39747bd	175	PANTHER	PTHR23404	MOLYBDOPTERIN SYNTHASE RELATED	23	164	1.5e-40	T	-	-
g2258.t1	6f2910ae13ad27c79a1beb7dc39747bd	175	SUPERFAMILY	SSF54690	Molybdopterin synthase subunit MoaE	26	163	6.67e-37	T	IPR036563	Molybdopterin biosynthesis MoaE subunit superfamily	GO:0006777	MetaCyc: PWY-5303|MetaCyc: PWY-6675|MetaCyc: PWY-6823|MetaCyc: PWY-6892|MetaCyc: PWY-7250|MetaCyc: PWY-7887|MetaCyc: PWY-7888|MetaCyc: PWY-7889|MetaCyc: PWY-7891|MetaCyc: PWY-7892|MetaCyc: PWY-7904|Reactome: R-HSA-947581
g2258.t1	6f2910ae13ad27c79a1beb7dc39747bd	175	PANTHER	PTHR23404:SF2	MOLYBDOPTERIN SYNTHASE CATALYTIC SUBUNIT	23	164	1.5e-40	T	-	-
g11492.t1	97a79ef2f079f98accd4547b1f0a57e2	292	SUPERFAMILY	SSF144091	Rhomboid-like	7	153	1.24e-10	T	IPR035952	Rhomboid-like superfamily	-	MetaCyc: PWY-7884|Reactome: R-CEL-382556|Reactome: R-CEL-532668|Reactome: R-CEL-5358346|Reactome: R-DME-382556|Reactome: R-DME-532668|Reactome: R-HSA-382556|Reactome: R-HSA-532668|Reactome: R-HSA-5358346|Reactome: R-HSA-5362768|Reactome: R-HSA-5678895|Reactome: R-HSA-6807878|Reactome: R-HSA-8866654|Reactome: R-HSA-8949664|Reactome: R-HSA-901032|Reactome: R-HSA-9662834|Reactome: R-MMU-382556|React…
g11142.t1	7e9df9f07ab373970f2f7128b76cd9bb	96	PANTHER	PTHR21304	UNCHARACTERIZED	19	84	4.9e-18	T	IPR007512	MICOS complex subunit Mic10	GO:0005743|GO:0061617	Reactome: R-HSA-8949613
g11142.t1	7e9df9f07ab373970f2f7128b76cd9bb	96	Pfam	PF04418	Domain of unknown function (DUF543)	14	81	6.3e-31	T	IPR007512	MICOS complex subunit Mic10	GO:0005743|GO:0061617	Reactome: R-HSA-8949613
g11142.t1	7e9df9f07ab373970f2f7128b76cd9bb	96	PANTHER	PTHR21304:SF0	MICOS COMPLEX SUBUNIT MIC10	19	84	4.9e-18	T	-	-
g4238.t1	45e5e4c1fc6b36690a40454165183083	668	Gene3D	G3DSA:3.30.9.10	-	130	341	1.5e-112	T	-	-
g4238.t1	45e5e4c1fc6b36690a40454165183083	668	Gene3D	G3DSA:3.50.50.60	-	63	416	1.5e-112	T	IPR036188	FAD/NAD(P)-binding domain superfamily	-	MetaCyc: PWY-0|MetaCyc: PWY-101|MetaCyc: PWY-1061|MetaCyc: PWY-1121|MetaCyc: PWY-1186|MetaCyc: PWY-1187|MetaCyc: PWY-1381|MetaCyc: PWY-2|MetaCyc: PWY-2083|MetaCyc: PWY-2181|MetaCyc: PWY-2229|MetaCyc: PWY-2261|MetaCyc: PWY-2421|MetaCyc: PWY-2467|MetaCyc: PWY-2541|MetaCyc: PWY-2582|MetaCyc: PWY-2601|MetaCyc: PWY-2681|MetaCyc: PWY-2724|MetaCyc: PWY-282|MetaCyc: PWY-2841|MetaCyc: PWY-2961|MetaCyc: PW…
g4238.t1	45e5e4c1fc6b36690a40454165183083	668	Gene3D	G3DSA:3.40.30.20	-	446	668	1.1e-44	T	IPR038220	Phenol hydroxylase, C-terminal TRX-fold domain superfamily	-	MetaCyc: PWY-1381|MetaCyc: PWY-2421|MetaCyc: PWY-2467|MetaCyc: PWY-2724|MetaCyc: PWY-321|MetaCyc: PWY-5412|MetaCyc: PWY-5413|MetaCyc: PWY-5414|MetaCyc: PWY-5418|MetaCyc: PWY-5421|MetaCyc: PWY-5422|MetaCyc: PWY-5434|MetaCyc: PWY-5846|MetaCyc: PWY-5855|MetaCyc: PWY-5856|MetaCyc: PWY-5857|MetaCyc: PWY-5870|MetaCyc: PWY-5871|MetaCyc: PWY-5872|MetaCyc: PWY-5873|MetaCyc: PWY-601|MetaCyc: PWY-6197|MetaC…
g4238.t1	45e5e4c1fc6b36690a40454165183083	668	PANTHER	PTHR43004	TRK SYSTEM POTASSIUM UPTAKE PROTEIN	42	666	0	T	-	-
g4238.t1	45e5e4c1fc6b36690a40454165183083	668	MobiDBLite	mobidb-lite	consensus disorder prediction	1	25	-	T	-	-
g4238.t1	45e5e4c1fc6b36690a40454165183083	668	PANTHER	PTHR43004:SF4	PHENOL 2-MONOOXYGENASE	42	666	0	T	-	-
g4238.t1	45e5e4c1fc6b36690a40454165183083	668	SUPERFAMILY	SSF54373	FAD-linked reductases, C-terminal domain	246	344	1.49e-30	T	-	-
g4238.t1	45e5e4c1fc6b36690a40454165183083	668	SUPERFAMILY	SSF52833	Thioredoxin-like	466	665	1.74e-17	T	IPR036249	Thioredoxin-like superfamily	-	MetaCyc: PWY-1061|MetaCyc: PWY-1186|MetaCyc: PWY-1361|MetaCyc: PWY-1381|MetaCyc: PWY-2083|MetaCyc: PWY-2261|MetaCyc: PWY-2421|MetaCyc: PWY-2467|MetaCyc: PWY-2724|MetaCyc: PWY-3061|MetaCyc: PWY-321|MetaCyc: PWY-3542|MetaCyc: PWY-361|MetaCyc: PWY-3781|MetaCyc: PWY-4021|MetaCyc: PWY-4061|MetaCyc: PWY-4081|MetaCyc: PWY-4181|MetaCyc: PWY-4202|MetaCyc: PWY-4302|MetaCyc: PWY-4361|MetaCyc: PWY-4502|MetaC…
g4238.t1	45e5e4c1fc6b36690a40454165183083	668	Pfam	PF01494	FAD binding domain	63	419	1.1e-81	T	IPR002938	FAD-binding domain	GO:0071949	MetaCyc: PWY-1061|MetaCyc: PWY-1121|MetaCyc: PWY-1186|MetaCyc: PWY-1381|MetaCyc: PWY-2083|MetaCyc: PWY-2181|MetaCyc: PWY-2229|MetaCyc: PWY-2421|MetaCyc: PWY-2467|MetaCyc: PWY-2541|MetaCyc: PWY-2582|MetaCyc: PWY-2601|MetaCyc: PWY-2681|MetaCyc: PWY-2724|MetaCyc: PWY-3162|MetaCyc: PWY-321|MetaCyc: PWY-3261|MetaCyc: PWY-3542|MetaCyc: PWY-361|MetaCyc: PWY-3722|MetaCyc: PWY-4021|MetaCyc: PWY-4942|MetaC…
g4238.t1	45e5e4c1fc6b36690a40454165183083	668	PRINTS	PR00420	Aromatic-ring hydroxylase (flavoprotein monooxygenase) signature	221	236	2.2e-39	T	-	-
g4238.t1	45e5e4c1fc6b36690a40454165183083	668	PRINTS	PR00420	Aromatic-ring hydroxylase (flavoprotein monooxygenase) signature	368	384	2.2e-39	T	-	-
g4238.t1	45e5e4c1fc6b36690a40454165183083	668	PRINTS	PR00420	Aromatic-ring hydroxylase (flavoprotein monooxygenase) signature	404	420	2.2e-39	T	-	-
g4238.t1	45e5e4c1fc6b36690a40454165183083	668	PRINTS	PR00420	Aromatic-ring hydroxylase (flavoprotein monooxygenase) signature	353	368	2.2e-39	T	-	-
g4238.t1	45e5e4c1fc6b36690a40454165183083	668	PRINTS	PR00420	Aromatic-ring hydroxylase (flavoprotein monooxygenase) signature	386	404	2.2e-39	T	-	-
g4238.t1	45e5e4c1fc6b36690a40454165183083	668	PRINTS	PR00420	Aromatic-ring hydroxylase (flavoprotein monooxygenase) signature	63	85	2.2e-39	T	-	-
g4238.t1	45e5e4c1fc6b36690a40454165183083	668	MobiDBLite	mobidb-lite	consensus disorder prediction	7	22	-	T	-	-
g4238.t1	45e5e4c1fc6b36690a40454165183083	668	Pfam	PF07976	Phenol hydroxylase, C-terminal dimerisation domain	444	603	5.9e-28	T	IPR012941	Phenol hydroxylase, C-terminal dimerisation domain	-	MetaCyc: PWY-1381|MetaCyc: PWY-2421|MetaCyc: PWY-2467|MetaCyc: PWY-2724|MetaCyc: PWY-321|MetaCyc: PWY-5412|MetaCyc: PWY-5413|MetaCyc: PWY-5414|MetaCyc: PWY-5418|MetaCyc: PWY-5421|MetaCyc: PWY-5422|MetaCyc: PWY-5434|MetaCyc: PWY-5846|MetaCyc: PWY-5855|MetaCyc: PWY-5856|MetaCyc: PWY-5857|MetaCyc: PWY-5870|MetaCyc: PWY-5871|MetaCyc: PWY-5872|MetaCyc: PWY-5873|MetaCyc: PWY-601|MetaCyc: PWY-6197|MetaC…
g4238.t1	45e5e4c1fc6b36690a40454165183083	668	SUPERFAMILY	SSF51905	FAD/NAD(P)-binding domain	63	434	2.52e-52	T	IPR036188	FAD/NAD(P)-binding domain superfamily	-	MetaCyc: PWY-0|MetaCyc: PWY-101|MetaCyc: PWY-1061|MetaCyc: PWY-1121|MetaCyc: PWY-1186|MetaCyc: PWY-1187|MetaCyc: PWY-1381|MetaCyc: PWY-2|MetaCyc: PWY-2083|MetaCyc: PWY-2181|MetaCyc: PWY-2229|MetaCyc: PWY-2261|MetaCyc: PWY-2421|MetaCyc: PWY-2467|MetaCyc: PWY-2541|MetaCyc: PWY-2582|MetaCyc: PWY-2601|MetaCyc: PWY-2681|MetaCyc: PWY-2724|MetaCyc: PWY-282|MetaCyc: PWY-2841|MetaCyc: PWY-2961|MetaCyc: PW…
g11175.t1	00353925ebcb08d17479057517065e56	768	MobiDBLite	mobidb-lite	consensus disorder prediction	489	507	-	T	-	-
g11175.t1	00353925ebcb08d17479057517065e56	768	MobiDBLite	mobidb-lite	consensus disorder prediction	734	758	-	T	-	-
g11175.t1	00353925ebcb08d17479057517065e56	768	PANTHER	PTHR35779	PH-RESPONSE REGULATOR PROTEIN PALH/RIM21	22	708	1.2e-185	T	IPR014844	PalH/RIM21	-	-
g11175.t1	00353925ebcb08d17479057517065e56	768	MobiDBLite	mobidb-lite	consensus disorder prediction	634	717	-	T	-	-
g11175.t1	00353925ebcb08d17479057517065e56	768	MobiDBLite	mobidb-lite	consensus disorder prediction	623	768	-	T	-	-
g11175.t1	00353925ebcb08d17479057517065e56	768	PANTHER	PTHR35779:SF1	PH-RESPONSE REGULATOR PROTEIN PALH/RIM21	22	708	1.2e-185	T	-	-
g11175.t1	00353925ebcb08d17479057517065e56	768	MobiDBLite	mobidb-lite	consensus disorder prediction	393	407	-	T	-	-
g11175.t1	00353925ebcb08d17479057517065e56	768	MobiDBLite	mobidb-lite	consensus disorder prediction	428	588	-	T	-	-
g11175.t1	00353925ebcb08d17479057517065e56	768	MobiDBLite	mobidb-lite	consensus disorder prediction	376	412	-	T	-	-
g11175.t1	00353925ebcb08d17479057517065e56	768	Pfam	PF08733	PalH/RIM21	26	385	3.4e-114	T	IPR014844	PalH/RIM21	-	-
g1269.t1	fb9b5e9207bae0eaed1d30db6506c242	561	SUPERFAMILY	SSF49503	Cupredoxins	350	508	1.94e-36	T	IPR008972	Cupredoxin	-	MetaCyc: PWY-4921|MetaCyc: PWY-5399|MetaCyc: PWY-5404|MetaCyc: PWY-5439|MetaCyc: PWY-5466|MetaCyc: PWY-5469|MetaCyc: PWY-5476|MetaCyc: PWY-5780|MetaCyc: PWY-5787|MetaCyc: PWY-6523|MetaCyc: PWY-6748|MetaCyc: PWY-6824|MetaCyc: PWY-7084|MetaCyc: PWY-7695|MetaCyc: PWY-7718|Reactome: R-BTA-2682334|Reactome: R-BTA-3928663|Reactome: R-BTA-3928665|Reactome: R-BTA-5628897|Reactome: R-BTA-611105|Reactome: …
g1269.t1	fb9b5e9207bae0eaed1d30db6506c242	561	ProSitePatterns	PS00080	Multicopper oxidases signature 2.	486	497	-	T	IPR002355	Multicopper oxidase, copper-binding site	GO:0005507	MetaCyc: PWY-5399|MetaCyc: PWY-5404|MetaCyc: PWY-5439|MetaCyc: PWY-5466|MetaCyc: PWY-5469|MetaCyc: PWY-5476|MetaCyc: PWY-5780|MetaCyc: PWY-5787|MetaCyc: PWY-6824|MetaCyc: PWY-7695|MetaCyc: PWY-7718|Reactome: R-HSA-381426|Reactome: R-HSA-425410|Reactome: R-HSA-5619049|Reactome: R-HSA-5619060|Reactome: R-HSA-5655799|Reactome: R-HSA-8957275|Reactome: R-HSA-917937|Reactome: R-MMU-381426|Reactome: R-M…
g1269.t1	fb9b5e9207bae0eaed1d30db6506c242	561	ProSitePatterns	PS00079	Multicopper oxidases signature 1.	481	501	-	T	IPR033138	Multicopper oxidases, conserved site	-	MetaCyc: PWY-5399|MetaCyc: PWY-5404|MetaCyc: PWY-5439|MetaCyc: PWY-5466|MetaCyc: PWY-5469|MetaCyc: PWY-5476|MetaCyc: PWY-5780|MetaCyc: PWY-5787|MetaCyc: PWY-6523|MetaCyc: PWY-6748|MetaCyc: PWY-6824|MetaCyc: PWY-7084|MetaCyc: PWY-7695|MetaCyc: PWY-7718|Reactome: R-HSA-114608|Reactome: R-HSA-140837|Reactome: R-HSA-140875|Reactome: R-HSA-163841|Reactome: R-HSA-204005|Reactome: R-HSA-381426|Reactome:…
g1269.t1	fb9b5e9207bae0eaed1d30db6506c242	561	PANTHER	PTHR11709:SF361	IRON TRANSPORT MULTICOPPER OXIDASE FET5	15	526	1.3e-131	T	-	-
g1269.t1	fb9b5e9207bae0eaed1d30db6506c242	561	Gene3D	G3DSA:2.60.40.420	-	13	141	2.3e-47	T	IPR008972	Cupredoxin	-	MetaCyc: PWY-4921|MetaCyc: PWY-5399|MetaCyc: PWY-5404|MetaCyc: PWY-5439|MetaCyc: PWY-5466|MetaCyc: PWY-5469|MetaCyc: PWY-5476|MetaCyc: PWY-5780|MetaCyc: PWY-5787|MetaCyc: PWY-6523|MetaCyc: PWY-6748|MetaCyc: PWY-6824|MetaCyc: PWY-7084|MetaCyc: PWY-7695|MetaCyc: PWY-7718|Reactome: R-BTA-2682334|Reactome: R-BTA-3928663|Reactome: R-BTA-3928665|Reactome: R-BTA-5628897|Reactome: R-BTA-611105|Reactome: …
g1269.t1	fb9b5e9207bae0eaed1d30db6506c242	561	Gene3D	G3DSA:2.60.40.420	-	147	321	3.8e-35	T	IPR008972	Cupredoxin	-	MetaCyc: PWY-4921|MetaCyc: PWY-5399|MetaCyc: PWY-5404|MetaCyc: PWY-5439|MetaCyc: PWY-5466|MetaCyc: PWY-5469|MetaCyc: PWY-5476|MetaCyc: PWY-5780|MetaCyc: PWY-5787|MetaCyc: PWY-6523|MetaCyc: PWY-6748|MetaCyc: PWY-6824|MetaCyc: PWY-7084|MetaCyc: PWY-7695|MetaCyc: PWY-7718|Reactome: R-BTA-2682334|Reactome: R-BTA-3928663|Reactome: R-BTA-3928665|Reactome: R-BTA-5628897|Reactome: R-BTA-611105|Reactome: …
g1269.t1	fb9b5e9207bae0eaed1d30db6506c242	561	PANTHER	PTHR11709	MULTI-COPPER OXIDASE	15	526	1.3e-131	T	IPR045087	Multicopper oxidase	-	MetaCyc: PWY-5399|MetaCyc: PWY-5404|MetaCyc: PWY-5439|MetaCyc: PWY-5466|MetaCyc: PWY-5469|MetaCyc: PWY-5476|MetaCyc: PWY-5780|MetaCyc: PWY-5787|MetaCyc: PWY-6523|MetaCyc: PWY-6748|MetaCyc: PWY-6824|MetaCyc: PWY-7084|MetaCyc: PWY-7695|MetaCyc: PWY-7718|Reactome: R-HSA-114608|Reactome: R-HSA-140837|Reactome: R-HSA-140875|Reactome: R-HSA-163841|Reactome: R-HSA-204005|Reactome: R-HSA-381426|Reactome:…
g1269.t1	fb9b5e9207bae0eaed1d30db6506c242	561	Pfam	PF00394	Multicopper oxidase	154	275	1.9e-23	T	IPR001117	Multicopper oxidase, type 1	-	MetaCyc: PWY-5399|MetaCyc: PWY-5404|MetaCyc: PWY-5439|MetaCyc: PWY-5466|MetaCyc: PWY-5469|MetaCyc: PWY-5476|MetaCyc: PWY-5780|MetaCyc: PWY-5787|MetaCyc: PWY-6523|MetaCyc: PWY-6748|MetaCyc: PWY-6824|MetaCyc: PWY-7084|MetaCyc: PWY-7695|Reactome: R-HSA-114608|Reactome: R-HSA-140837|Reactome: R-HSA-140875|Reactome: R-HSA-163841|Reactome: R-HSA-204005|Reactome: R-HSA-381426|Reactome: R-HSA-425410|Reac…
g1269.t1	fb9b5e9207bae0eaed1d30db6506c242	561	Gene3D	G3DSA:2.60.40.420	-	346	523	2e-45	T	IPR008972	Cupredoxin	-	MetaCyc: PWY-4921|MetaCyc: PWY-5399|MetaCyc: PWY-5404|MetaCyc: PWY-5439|MetaCyc: PWY-5466|MetaCyc: PWY-5469|MetaCyc: PWY-5476|MetaCyc: PWY-5780|MetaCyc: PWY-5787|MetaCyc: PWY-6523|MetaCyc: PWY-6748|MetaCyc: PWY-6824|MetaCyc: PWY-7084|MetaCyc: PWY-7695|MetaCyc: PWY-7718|Reactome: R-BTA-2682334|Reactome: R-BTA-3928663|Reactome: R-BTA-3928665|Reactome: R-BTA-5628897|Reactome: R-BTA-611105|Reactome: …
g1269.t1	fb9b5e9207bae0eaed1d30db6506c242	561	Pfam	PF07732	Multicopper oxidase	28	142	2.6e-40	T	IPR011707	Multicopper oxidase, N-terminal	GO:0005507	MetaCyc: PWY-5399|MetaCyc: PWY-5404|MetaCyc: PWY-5439|MetaCyc: PWY-5466|MetaCyc: PWY-5469|MetaCyc: PWY-5476|MetaCyc: PWY-5780|MetaCyc: PWY-5787|MetaCyc: PWY-6523|MetaCyc: PWY-6748|MetaCyc: PWY-6824|MetaCyc: PWY-7084|MetaCyc: PWY-7695|MetaCyc: PWY-7718|Reactome: R-HSA-114608|Reactome: R-HSA-140837|Reactome: R-HSA-140875|Reactome: R-HSA-163841|Reactome: R-HSA-204005|Reactome: R-HSA-381426|Reactome:…
g1269.t1	fb9b5e9207bae0eaed1d30db6506c242	561	CDD	cd13851	CuRO_1_Fet3p	22	140	6.56737e-67	T	-	-
g1269.t1	fb9b5e9207bae0eaed1d30db6506c242	561	Pfam	PF07731	Multicopper oxidase	379	506	2.3e-35	T	IPR011706	Multicopper oxidase, C-terminal	GO:0005507|GO:0016491	MetaCyc: PWY-5399|MetaCyc: PWY-5404|MetaCyc: PWY-5439|MetaCyc: PWY-5466|MetaCyc: PWY-5469|MetaCyc: PWY-5476|MetaCyc: PWY-5780|MetaCyc: PWY-5787|MetaCyc: PWY-6523|MetaCyc: PWY-6748|MetaCyc: PWY-6824|MetaCyc: PWY-7084|MetaCyc: PWY-7695|MetaCyc: PWY-7718|Reactome: R-HSA-114608|Reactome: R-HSA-140837|Reactome: R-HSA-140875|Reactome: R-HSA-163841|Reactome: R-HSA-204005|Reactome: R-HSA-381426|Reactome:…
g1269.t1	fb9b5e9207bae0eaed1d30db6506c242	561	SUPERFAMILY	SSF49503	Cupredoxins	149	279	5.31e-24	T	IPR008972	Cupredoxin	-	MetaCyc: PWY-4921|MetaCyc: PWY-5399|MetaCyc: PWY-5404|MetaCyc: PWY-5439|MetaCyc: PWY-5466|MetaCyc: PWY-5469|MetaCyc: PWY-5476|MetaCyc: PWY-5780|MetaCyc: PWY-5787|MetaCyc: PWY-6523|MetaCyc: PWY-6748|MetaCyc: PWY-6824|MetaCyc: PWY-7084|MetaCyc: PWY-7695|MetaCyc: PWY-7718|Reactome: R-BTA-2682334|Reactome: R-BTA-3928663|Reactome: R-BTA-3928665|Reactome: R-BTA-5628897|Reactome: R-BTA-611105|Reactome: …
g1269.t1	fb9b5e9207bae0eaed1d30db6506c242	561	SUPERFAMILY	SSF49503	Cupredoxins	14	167	5.73e-40	T	IPR008972	Cupredoxin	-	MetaCyc: PWY-4921|MetaCyc: PWY-5399|MetaCyc: PWY-5404|MetaCyc: PWY-5439|MetaCyc: PWY-5466|MetaCyc: PWY-5469|MetaCyc: PWY-5476|MetaCyc: PWY-5780|MetaCyc: PWY-5787|MetaCyc: PWY-6523|MetaCyc: PWY-6748|MetaCyc: PWY-6824|MetaCyc: PWY-7084|MetaCyc: PWY-7695|MetaCyc: PWY-7718|Reactome: R-BTA-2682334|Reactome: R-BTA-3928663|Reactome: R-BTA-3928665|Reactome: R-BTA-5628897|Reactome: R-BTA-611105|Reactome: …
g1269.t1	fb9b5e9207bae0eaed1d30db6506c242	561	CDD	cd13877	CuRO_2_Fet3p_like	152	299	8.24201e-43	T	IPR044130	Iron transport multicopper oxidase Fet3-like, the second Cupredoxin domain	GO:0006811	-
g11041.t1	7b5c97f3c333b37a114587729b1992c7	310	ProSiteProfiles	PS50920	Solute carrier (Solcar) repeat profile.	2	95	22.5988	T	IPR018108	Mitochondrial substrate/solute carrier	-	Reactome: R-BTA-167826|Reactome: R-BTA-167827|Reactome: R-BTA-352230|Reactome: R-BTA-428643|Reactome: R-BTA-70263|Reactome: R-BTA-83936|Reactome: R-CEL-1614517|Reactome: R-CEL-200425|Reactome: R-CEL-428643|Reactome: R-CEL-70263|Reactome: R-CEL-75105|Reactome: R-CEL-8963693|Reactome: R-DDI-1614517|Reactome: R-DDI-196757|Reactome: R-DDI-196783|Reactome: R-DDI-196819|Reactome: R-DDI-389599|Reactome:…
g11041.t1	7b5c97f3c333b37a114587729b1992c7	310	SUPERFAMILY	SSF103506	Mitochondrial carrier	4	288	5.89e-72	T	IPR023395	Mitochondrial carrier domain superfamily	-	Reactome: R-BTA-167826|Reactome: R-BTA-167827|Reactome: R-BTA-352230|Reactome: R-BTA-428643|Reactome: R-BTA-70263|Reactome: R-BTA-83936|Reactome: R-CEL-1614517|Reactome: R-CEL-200425|Reactome: R-CEL-428643|Reactome: R-CEL-70263|Reactome: R-CEL-75105|Reactome: R-CEL-8963693|Reactome: R-DDI-1614517|Reactome: R-DDI-196757|Reactome: R-DDI-196783|Reactome: R-DDI-196819|Reactome: R-DDI-389599|Reactome:…
g11041.t1	7b5c97f3c333b37a114587729b1992c7	310	Gene3D	G3DSA:1.50.40.10	Mitochondrial carrier domain	6	300	1.8e-78	T	IPR023395	Mitochondrial carrier domain superfamily	-	Reactome: R-BTA-167826|Reactome: R-BTA-167827|Reactome: R-BTA-352230|Reactome: R-BTA-428643|Reactome: R-BTA-70263|Reactome: R-BTA-83936|Reactome: R-CEL-1614517|Reactome: R-CEL-200425|Reactome: R-CEL-428643|Reactome: R-CEL-70263|Reactome: R-CEL-75105|Reactome: R-CEL-8963693|Reactome: R-DDI-1614517|Reactome: R-DDI-196757|Reactome: R-DDI-196783|Reactome: R-DDI-196819|Reactome: R-DDI-389599|Reactome:…
g11041.t1	7b5c97f3c333b37a114587729b1992c7	310	ProSiteProfiles	PS50920	Solute carrier (Solcar) repeat profile.	208	293	19.4667	T	IPR018108	Mitochondrial substrate/solute carrier	-	Reactome: R-BTA-167826|Reactome: R-BTA-167827|Reactome: R-BTA-352230|Reactome: R-BTA-428643|Reactome: R-BTA-70263|Reactome: R-BTA-83936|Reactome: R-CEL-1614517|Reactome: R-CEL-200425|Reactome: R-CEL-428643|Reactome: R-CEL-70263|Reactome: R-CEL-75105|Reactome: R-CEL-8963693|Reactome: R-DDI-1614517|Reactome: R-DDI-196757|Reactome: R-DDI-196783|Reactome: R-DDI-196819|Reactome: R-DDI-389599|Reactome:…
g11041.t1	7b5c97f3c333b37a114587729b1992c7	310	PANTHER	PTHR45618:SF18	MITOCHONDRIAL OXALOACETATE TRANSPORT PROTEIN	3	301	2.8e-136	T	-	-
g11041.t1	7b5c97f3c333b37a114587729b1992c7	310	PANTHER	PTHR45618	MITOCHONDRIAL DICARBOXYLATE CARRIER-RELATED	3	301	2.8e-136	T	-	-
g11041.t1	7b5c97f3c333b37a114587729b1992c7	310	ProSiteProfiles	PS50920	Solute carrier (Solcar) repeat profile.	107	199	21.4404	T	IPR018108	Mitochondrial substrate/solute carrier	-	Reactome: R-BTA-167826|Reactome: R-BTA-167827|Reactome: R-BTA-352230|Reactome: R-BTA-428643|Reactome: R-BTA-70263|Reactome: R-BTA-83936|Reactome: R-CEL-1614517|Reactome: R-CEL-200425|Reactome: R-CEL-428643|Reactome: R-CEL-70263|Reactome: R-CEL-75105|Reactome: R-CEL-8963693|Reactome: R-DDI-1614517|Reactome: R-DDI-196757|Reactome: R-DDI-196783|Reactome: R-DDI-196819|Reactome: R-DDI-389599|Reactome:…
g11041.t1	7b5c97f3c333b37a114587729b1992c7	310	Pfam	PF00153	Mitochondrial carrier protein	210	294	5.2e-13	T	IPR018108	Mitochondrial substrate/solute carrier	-	Reactome: R-BTA-167826|Reactome: R-BTA-167827|Reactome: R-BTA-352230|Reactome: R-BTA-428643|Reactome: R-BTA-70263|Reactome: R-BTA-83936|Reactome: R-CEL-1614517|Reactome: R-CEL-200425|Reactome: R-CEL-428643|Reactome: R-CEL-70263|Reactome: R-CEL-75105|Reactome: R-CEL-8963693|Reactome: R-DDI-1614517|Reactome: R-DDI-196757|Reactome: R-DDI-196783|Reactome: R-DDI-196819|Reactome: R-DDI-389599|Reactome:…
g11041.t1	7b5c97f3c333b37a114587729b1992c7	310	Pfam	PF00153	Mitochondrial carrier protein	108	203	3.1e-18	T	IPR018108	Mitochondrial substrate/solute carrier	-	Reactome: R-BTA-167826|Reactome: R-BTA-167827|Reactome: R-BTA-352230|Reactome: R-BTA-428643|Reactome: R-BTA-70263|Reactome: R-BTA-83936|Reactome: R-CEL-1614517|Reactome: R-CEL-200425|Reactome: R-CEL-428643|Reactome: R-CEL-70263|Reactome: R-CEL-75105|Reactome: R-CEL-8963693|Reactome: R-DDI-1614517|Reactome: R-DDI-196757|Reactome: R-DDI-196783|Reactome: R-DDI-196819|Reactome: R-DDI-389599|Reactome:…
g11041.t1	7b5c97f3c333b37a114587729b1992c7	310	Pfam	PF00153	Mitochondrial carrier protein	4	97	6e-17	T	IPR018108	Mitochondrial substrate/solute carrier	-	Reactome: R-BTA-167826|Reactome: R-BTA-167827|Reactome: R-BTA-352230|Reactome: R-BTA-428643|Reactome: R-BTA-70263|Reactome: R-BTA-83936|Reactome: R-CEL-1614517|Reactome: R-CEL-200425|Reactome: R-CEL-428643|Reactome: R-CEL-70263|Reactome: R-CEL-75105|Reactome: R-CEL-8963693|Reactome: R-DDI-1614517|Reactome: R-DDI-196757|Reactome: R-DDI-196783|Reactome: R-DDI-196819|Reactome: R-DDI-389599|Reactome:…
g3672.t1	1e92d2a674fe1e57f69c1de21a048026	277	Gene3D	G3DSA:3.40.50.150	Vaccinia Virus protein VP39	34	274	7e-34	T	IPR029063	S-adenosyl-L-methionine-dependent methyltransferase superfamily	-	MetaCyc: PWY-1061|MetaCyc: PWY-1121|MetaCyc: PWY-1186|MetaCyc: PWY-1422|MetaCyc: PWY-1581|MetaCyc: PWY-1921|MetaCyc: PWY-2002|MetaCyc: PWY-2083|MetaCyc: PWY-2181|MetaCyc: PWY-2229|MetaCyc: PWY-2321|MetaCyc: PWY-2343|MetaCyc: PWY-2467|MetaCyc: PWY-2541|MetaCyc: PWY-2601|MetaCyc: PWY-3162|MetaCyc: PWY-321|MetaCyc: PWY-3261|MetaCyc: PWY-3385|MetaCyc: PWY-3542|MetaCyc: PWY-3581|MetaCyc: PWY-361|MetaC…
g3672.t1	1e92d2a674fe1e57f69c1de21a048026	277	PANTHER	PTHR44068	ZGC:194242	36	201	2.6e-13	T	-	-
g3672.t1	1e92d2a674fe1e57f69c1de21a048026	277	SUPERFAMILY	SSF53335	S-adenosyl-L-methionine-dependent methyltransferases	42	224	2.76e-32	T	IPR029063	S-adenosyl-L-methionine-dependent methyltransferase superfamily	-	MetaCyc: PWY-1061|MetaCyc: PWY-1121|MetaCyc: PWY-1186|MetaCyc: PWY-1422|MetaCyc: PWY-1581|MetaCyc: PWY-1921|MetaCyc: PWY-2002|MetaCyc: PWY-2083|MetaCyc: PWY-2181|MetaCyc: PWY-2229|MetaCyc: PWY-2321|MetaCyc: PWY-2343|MetaCyc: PWY-2467|MetaCyc: PWY-2541|MetaCyc: PWY-2601|MetaCyc: PWY-3162|MetaCyc: PWY-321|MetaCyc: PWY-3261|MetaCyc: PWY-3385|MetaCyc: PWY-3542|MetaCyc: PWY-3581|MetaCyc: PWY-361|MetaC…
g3672.t1	1e92d2a674fe1e57f69c1de21a048026	277	MobiDBLite	mobidb-lite	consensus disorder prediction	1	20	-	T	-	-
g3672.t1	1e92d2a674fe1e57f69c1de21a048026	277	CDD	cd02440	AdoMet_MTases	50	151	1.40587e-16	T	-	-
g3672.t1	1e92d2a674fe1e57f69c1de21a048026	277	Pfam	PF13847	Methyltransferase domain	46	157	2.2e-16	T	IPR025714	Methyltransferase domain	-	MetaCyc: PWY-1061|MetaCyc: PWY-2083|MetaCyc: PWY-3385|MetaCyc: PWY-3542|MetaCyc: PWY-4021|MetaCyc: PWY-4202|MetaCyc: PWY-5|MetaCyc: PWY-5041|MetaCyc: PWY-5059|MetaCyc: PWY-5105|MetaCyc: PWY-5209|MetaCyc: PWY-5287|MetaCyc: PWY-5301|MetaCyc: PWY-5305|MetaCyc: PWY-5441|MetaCyc: PWY-5479|MetaCyc: PWY-5665|MetaCyc: PWY-5729|MetaCyc: PWY-5748|MetaCyc: PWY-5765|MetaCyc: PWY-5773|MetaCyc: PWY-5846|MetaCy…
g3672.t1	1e92d2a674fe1e57f69c1de21a048026	277	PANTHER	PTHR44068:SF10	ZGC:194242	36	201	2.6e-13	T	-	-
g8469.t1	2446f564b59112e32ef7fd069a06de15	630	PANTHER	PTHR10622	HET DOMAIN-CONTAINING PROTEIN	1	384	1.2e-123	T	-	-
g8469.t1	2446f564b59112e32ef7fd069a06de15	630	Pfam	PF06985	Heterokaryon incompatibility protein (HET)	25	111	1.5e-10	T	IPR010730	Heterokaryon incompatibility	-	-
g8564.t1	c5d15e0764c353f8f888a1aeea4a4fc6	333	PANTHER	PTHR43625	AFLATOXIN B1 ALDEHYDE REDUCTASE	9	329	1.1e-113	T	-	-
g8564.t1	c5d15e0764c353f8f888a1aeea4a4fc6	333	Gene3D	G3DSA:3.20.20.100	-	6	333	3.8e-88	T	IPR036812	NADP-dependent oxidoreductase domain superfamily	-	MetaCyc: PWY-1121|MetaCyc: PWY-1186|MetaCyc: PWY-2381|MetaCyc: PWY-2541|MetaCyc: PWY-2582|MetaCyc: PWY-2601|MetaCyc: PWY-2724|MetaCyc: PWY-282|MetaCyc: PWY-3162|MetaCyc: PWY-321|MetaCyc: PWY-3261|MetaCyc: PWY-3722|MetaCyc: PWY-3981|MetaCyc: PWY-5054|MetaCyc: PWY-5081|MetaCyc: PWY-5101|MetaCyc: PWY-5130|MetaCyc: PWY-5168|MetaCyc: PWY-5270|MetaCyc: PWY-5271|MetaCyc: PWY-5280|MetaCyc: PWY-5301|MetaC…
g8564.t1	c5d15e0764c353f8f888a1aeea4a4fc6	333	Pfam	PF00248	Aldo/keto reductase family	12	321	3.2e-53	T	IPR023210	NADP-dependent oxidoreductase domain	-	MetaCyc: PWY-1121|MetaCyc: PWY-1186|MetaCyc: PWY-2381|MetaCyc: PWY-2541|MetaCyc: PWY-2582|MetaCyc: PWY-2601|MetaCyc: PWY-2724|MetaCyc: PWY-282|MetaCyc: PWY-3162|MetaCyc: PWY-321|MetaCyc: PWY-3261|MetaCyc: PWY-3722|MetaCyc: PWY-3981|MetaCyc: PWY-5054|MetaCyc: PWY-5081|MetaCyc: PWY-5101|MetaCyc: PWY-5130|MetaCyc: PWY-5168|MetaCyc: PWY-5270|MetaCyc: PWY-5271|MetaCyc: PWY-5280|MetaCyc: PWY-5301|MetaC…
g8564.t1	c5d15e0764c353f8f888a1aeea4a4fc6	333	SUPERFAMILY	SSF51430	NAD(P)-linked oxidoreductase	11	330	4.58e-74	T	IPR036812	NADP-dependent oxidoreductase domain superfamily	-	MetaCyc: PWY-1121|MetaCyc: PWY-1186|MetaCyc: PWY-2381|MetaCyc: PWY-2541|MetaCyc: PWY-2582|MetaCyc: PWY-2601|MetaCyc: PWY-2724|MetaCyc: PWY-282|MetaCyc: PWY-3162|MetaCyc: PWY-321|MetaCyc: PWY-3261|MetaCyc: PWY-3722|MetaCyc: PWY-3981|MetaCyc: PWY-5054|MetaCyc: PWY-5081|MetaCyc: PWY-5101|MetaCyc: PWY-5130|MetaCyc: PWY-5168|MetaCyc: PWY-5270|MetaCyc: PWY-5271|MetaCyc: PWY-5280|MetaCyc: PWY-5301|MetaC…
g8564.t1	c5d15e0764c353f8f888a1aeea4a4fc6	333	PANTHER	PTHR43625:SF4	ALDO-KETO REDUCTASE FAMILY 7, MEMBER A3 (AFLATOXIN ALDEHYDE REDUCTASE)	9	329	1.1e-113	T	-	-
g8564.t1	c5d15e0764c353f8f888a1aeea4a4fc6	333	PRINTS	PR00069	Aldo-keto reductase signature	100	118	3.6e-05	T	IPR020471	Aldo-keto reductase	GO:0016491	MetaCyc: PWY-1121|MetaCyc: PWY-1186|MetaCyc: PWY-2381|MetaCyc: PWY-2541|MetaCyc: PWY-2582|MetaCyc: PWY-2601|MetaCyc: PWY-2724|MetaCyc: PWY-282|MetaCyc: PWY-3162|MetaCyc: PWY-321|MetaCyc: PWY-3261|MetaCyc: PWY-3722|MetaCyc: PWY-3981|MetaCyc: PWY-5054|MetaCyc: PWY-5081|MetaCyc: PWY-5101|MetaCyc: PWY-5130|MetaCyc: PWY-5168|MetaCyc: PWY-5270|MetaCyc: PWY-5271|MetaCyc: PWY-5280|MetaCyc: PWY-5305|MetaC…
g8564.t1	c5d15e0764c353f8f888a1aeea4a4fc6	333	PRINTS	PR00069	Aldo-keto reductase signature	42	66	3.6e-05	T	IPR020471	Aldo-keto reductase	GO:0016491	MetaCyc: PWY-1121|MetaCyc: PWY-1186|MetaCyc: PWY-2381|MetaCyc: PWY-2541|MetaCyc: PWY-2582|MetaCyc: PWY-2601|MetaCyc: PWY-2724|MetaCyc: PWY-282|MetaCyc: PWY-3162|MetaCyc: PWY-321|MetaCyc: PWY-3261|MetaCyc: PWY-3722|MetaCyc: PWY-3981|MetaCyc: PWY-5054|MetaCyc: PWY-5081|MetaCyc: PWY-5101|MetaCyc: PWY-5130|MetaCyc: PWY-5168|MetaCyc: PWY-5270|MetaCyc: PWY-5271|MetaCyc: PWY-5280|MetaCyc: PWY-5305|MetaC…
g8564.t1	c5d15e0764c353f8f888a1aeea4a4fc6	333	PRINTS	PR00069	Aldo-keto reductase signature	131	148	3.6e-05	T	IPR020471	Aldo-keto reductase	GO:0016491	MetaCyc: PWY-1121|MetaCyc: PWY-1186|MetaCyc: PWY-2381|MetaCyc: PWY-2541|MetaCyc: PWY-2582|MetaCyc: PWY-2601|MetaCyc: PWY-2724|MetaCyc: PWY-282|MetaCyc: PWY-3162|MetaCyc: PWY-321|MetaCyc: PWY-3261|MetaCyc: PWY-3722|MetaCyc: PWY-3981|MetaCyc: PWY-5054|MetaCyc: PWY-5081|MetaCyc: PWY-5101|MetaCyc: PWY-5130|MetaCyc: PWY-5168|MetaCyc: PWY-5270|MetaCyc: PWY-5271|MetaCyc: PWY-5280|MetaCyc: PWY-5305|MetaC…
g8564.t1	c5d15e0764c353f8f888a1aeea4a4fc6	333	CDD	cd19075	AKR_AKR7A1-5	11	321	7.04762e-163	T	-	-
g4519.t1	1857752696c4bbe60e0178a3e9e524ae	743	Pfam	PF20253	Family of unknown function (DUF6604)	2	165	1.3e-15	T	IPR046539	Domain of unknown function DUF6604	-	-
g7503.t1	fa8b015b3dcb3aa20f595d90a79ded3d	2969	MobiDBLite	mobidb-lite	consensus disorder prediction	174	211	-	T	-	-
g7503.t1	fa8b015b3dcb3aa20f595d90a79ded3d	2969	SMART	SM01343	FATC_2	2937	2969	1.1e-09	T	IPR003152	FATC domain	GO:0005515	MetaCyc: PWY-5129|MetaCyc: PWY-6322|MetaCyc: PWY-6351|MetaCyc: PWY-6352|MetaCyc: PWY-6369|MetaCyc: PWY-6626|MetaCyc: PWY-6682|MetaCyc: PWY-7077|MetaCyc: PWY-7321|MetaCyc: PWY-7740|MetaCyc: PWY-7769|MetaCyc: PWY-7886|MetaCyc: PWY-7948|MetaCyc: PWY-7975|Reactome: R-CEL-1257604|Reactome: R-CEL-1632852|Reactome: R-CEL-165159|Reactome: R-CEL-166208|Reactome: R-CEL-2559586|Reactome: R-CEL-3371453|React…
g7503.t1	fa8b015b3dcb3aa20f595d90a79ded3d	2969	PANTHER	PTHR11139	ATAXIA TELANGIECTASIA MUTATED ATM -RELATED	591	2965	7.8e-182	T	-	-
g7503.t1	fa8b015b3dcb3aa20f595d90a79ded3d	2969	Pfam	PF00454	Phosphatidylinositol 3- and 4-kinase	2622	2861	1.4e-50	T	IPR000403	Phosphatidylinositol 3-/4-kinase, catalytic domain	-	MetaCyc: PWY-5129|MetaCyc: PWY-6322|MetaCyc: PWY-6351|MetaCyc: PWY-6352|MetaCyc: PWY-6369|MetaCyc: PWY-6626|MetaCyc: PWY-6682|MetaCyc: PWY-7077|MetaCyc: PWY-7321|MetaCyc: PWY-7740|MetaCyc: PWY-7769|MetaCyc: PWY-7886|MetaCyc: PWY-7948|MetaCyc: PWY-7975|Reactome: R-BTA-109704|Reactome: R-BTA-112399|Reactome: R-BTA-1250342|Reactome: R-BTA-1257604|Reactome: R-BTA-1433557|Reactome: R-BTA-1660499|React…
g7503.t1	fa8b015b3dcb3aa20f595d90a79ded3d	2969	MobiDBLite	mobidb-lite	consensus disorder prediction	172	218	-	T	-	-
g7503.t1	fa8b015b3dcb3aa20f595d90a79ded3d	2969	ProSitePatterns	PS00915	Phosphatidylinositol 3- and 4-kinases signature 1.	2619	2634	-	T	IPR018936	Phosphatidylinositol 3/4-kinase, conserved site	GO:0016301	MetaCyc: PWY-6351|MetaCyc: PWY-6352|Reactome: R-BTA-109704|Reactome: R-BTA-112399|Reactome: R-BTA-1250342|Reactome: R-BTA-1257604|Reactome: R-BTA-1433557|Reactome: R-BTA-1660499|Reactome: R-BTA-1963642|Reactome: R-BTA-198203|Reactome: R-BTA-201556|Reactome: R-BTA-202424|Reactome: R-BTA-2029485|Reactome: R-BTA-2424491|Reactome: R-BTA-2730905|Reactome: R-BTA-389357|Reactome: R-BTA-4420097|Reactome:…
g7503.t1	fa8b015b3dcb3aa20f595d90a79ded3d	2969	CDD	cd05171	PIKKc_ATM	2586	2862	7.79076e-159	T	IPR044107	ATM, catalytic domain	GO:0004674|GO:0006281|GO:0006974	Reactome: R-CEL-2559586|Reactome: R-CEL-3371453|Reactome: R-CEL-349425|Reactome: R-CEL-5693548|Reactome: R-CEL-5693565|Reactome: R-CEL-5693607|Reactome: R-CEL-6803207|Reactome: R-CEL-6804756|Reactome: R-CEL-9664873|Reactome: R-DME-2559586|Reactome: R-DME-5693548|Reactome: R-DME-5693565|Reactome: R-DME-5693607|Reactome: R-DME-6803204|Reactome: R-DME-6804756|Reactome: R-DME-69473|Reactome: R-DME-69…
g7503.t1	fa8b015b3dcb3aa20f595d90a79ded3d	2969	PANTHER	PTHR11139:SF72	SERINE-PROTEIN KINASE ATM	591	2965	7.8e-182	T	IPR015519	Serine/threonine-protein kinase ATM/Tel1	GO:0000077|GO:0000723|GO:0004674|GO:0006281|GO:0006974|GO:0035173	Reactome: R-CEL-2559586|Reactome: R-CEL-3371453|Reactome: R-CEL-349425|Reactome: R-CEL-5693548|Reactome: R-CEL-5693565|Reactome: R-CEL-5693607|Reactome: R-CEL-6803207|Reactome: R-CEL-6804756|Reactome: R-CEL-9664873|Reactome: R-DME-2559586|Reactome: R-DME-5693548|Reactome: R-DME-5693565|Reactome: R-DME-5693607|Reactome: R-DME-6803204|Reactome: R-DME-6804756|Reactome: R-DME-69473|Reactome: R-DME-69…
g7503.t1	fa8b015b3dcb3aa20f595d90a79ded3d	2969	SMART	SM01342	TAN_2	1	156	4.9e-19	T	IPR021668	Telomere-length maintenance and DNA damage repair	GO:0004674	Reactome: R-HSA-2559586|Reactome: R-HSA-3371453|Reactome: R-HSA-349425|Reactome: R-HSA-5685938|Reactome: R-HSA-5685942|Reactome: R-HSA-5693548|Reactome: R-HSA-5693554|Reactome: R-HSA-5693565|Reactome: R-HSA-5693568|Reactome: R-HSA-5693571|Reactome: R-HSA-5693579|Reactome: R-HSA-5693607|Reactome: R-HSA-5693616|Reactome: R-HSA-6796648|Reactome: R-HSA-6803204|Reactome: R-HSA-6803207|Reactome: R-HSA-…
g7503.t1	fa8b015b3dcb3aa20f595d90a79ded3d	2969	Pfam	PF02260	FATC domain	2939	2968	6.9e-11	T	IPR003152	FATC domain	GO:0005515	MetaCyc: PWY-5129|MetaCyc: PWY-6322|MetaCyc: PWY-6351|MetaCyc: PWY-6352|MetaCyc: PWY-6369|MetaCyc: PWY-6626|MetaCyc: PWY-6682|MetaCyc: PWY-7077|MetaCyc: PWY-7321|MetaCyc: PWY-7740|MetaCyc: PWY-7769|MetaCyc: PWY-7886|MetaCyc: PWY-7948|MetaCyc: PWY-7975|Reactome: R-CEL-1257604|Reactome: R-CEL-1632852|Reactome: R-CEL-165159|Reactome: R-CEL-166208|Reactome: R-CEL-2559586|Reactome: R-CEL-3371453|React…
g7503.t1	fa8b015b3dcb3aa20f595d90a79ded3d	2969	ProSiteProfiles	PS50290	Phosphatidylinositol 3- and 4-kinases catalytic domain profile.	2589	2903	88.3985	T	IPR000403	Phosphatidylinositol 3-/4-kinase, catalytic domain	-	MetaCyc: PWY-5129|MetaCyc: PWY-6322|MetaCyc: PWY-6351|MetaCyc: PWY-6352|MetaCyc: PWY-6369|MetaCyc: PWY-6626|MetaCyc: PWY-6682|MetaCyc: PWY-7077|MetaCyc: PWY-7321|MetaCyc: PWY-7740|MetaCyc: PWY-7769|MetaCyc: PWY-7886|MetaCyc: PWY-7948|MetaCyc: PWY-7975|Reactome: R-BTA-109704|Reactome: R-BTA-112399|Reactome: R-BTA-1250342|Reactome: R-BTA-1257604|Reactome: R-BTA-1433557|Reactome: R-BTA-1660499|React…
g7503.t1	fa8b015b3dcb3aa20f595d90a79ded3d	2969	Coils	Coil	Coil	2432	2452	-	T	-	-
g7503.t1	fa8b015b3dcb3aa20f595d90a79ded3d	2969	ProSitePatterns	PS00916	Phosphatidylinositol 3- and 4-kinases signature 2.	2755	2775	-	T	IPR018936	Phosphatidylinositol 3/4-kinase, conserved site	GO:0016301	MetaCyc: PWY-6351|MetaCyc: PWY-6352|Reactome: R-BTA-109704|Reactome: R-BTA-112399|Reactome: R-BTA-1250342|Reactome: R-BTA-1257604|Reactome: R-BTA-1433557|Reactome: R-BTA-1660499|Reactome: R-BTA-1963642|Reactome: R-BTA-198203|Reactome: R-BTA-201556|Reactome: R-BTA-202424|Reactome: R-BTA-2029485|Reactome: R-BTA-2424491|Reactome: R-BTA-2730905|Reactome: R-BTA-389357|Reactome: R-BTA-4420097|Reactome:…
g7503.t1	fa8b015b3dcb3aa20f595d90a79ded3d	2969	MobiDBLite	mobidb-lite	consensus disorder prediction	2869	2926	-	T	-	-
g7503.t1	fa8b015b3dcb3aa20f595d90a79ded3d	2969	Gene3D	G3DSA:3.30.1010.10	-	2516	2674	7.1e-24	T	-	-
[truncated: 117,961 more rows]
