# Supplementary material for: Genomic and transcriptomic analysis of camptothecin producing novel fungal endophyte: Alternaria burnsii NCIM 1409
Source: Sci Rep. 2023 Sep 5;13:14614. doi: 10.1038/s41598-023-41738-6 (PMC10480469; doi:10.1038/s41598-023-41738-6)
Supplement: Supplementary file 6 — Supplementary Table S3. [file 41598_2023_41738_MOESM6_ESM.xlsx]

## Sheet: Sheet1
Table S3: BLASTp best hits used to investigate horizontal gene transfer (Best hit for each query sequence was determined based on the bit score value)
A. burnsii NCIM 1409 - Camptotheca acuminata best hits
Alternaria burnsii NCIM 1409 genes (Query)	Camptotheca acuminata genes (Subject)	Percent identity	Length	Mismatch	Gapopen	Query start	Query end	Subject start	Subject end	E-value	Bitscore
g1000.t1	Cac_g017844.t1	34.589	292	178	5	22	309	23	305	1.63e-50	170
g10000.t1	Cac_g028429.t1	31.341	552	326	14	45	575	43	562	1.48e-64	222
g10001.t1	Cac_g017449.t1	36.641	131	76	3	117	240	97	227	1.73e-15	73.6
g10002.t1	Cac_g012081.t1	30.357	224	137	4	13	234	70	276	4.83e-27	109
g10010.t1	Cac_g012366.t1	27.735	393	231	18	6	366	49	420	1.45e-19	93.2
g10014.t1	Cac_g004530.t3	22.358	492	321	12	170	625	201	667	1.59e-19	93.2
g10017.t1	Cac_g011171.t1	31.461	356	213	7	3	339	25	368	5.06e-47	164
g10017.t2	Cac_g011171.t1	32.132	333	195	7	26	339	48	368	1.51e-42	160
g10019.t1	Cac_g014929.t1	27.273	198	133	5	3	190	75	271	1.71e-12	67.8
g1002.t1	Cac_g014929.t1	23.22	323	210	9	4	309	41	342	8e-13	70.5
g10029.t1	Cac_g021394.t1	26.895	409	268	10	52	447	118	508	8.32e-30	122
g10032.t1	Cac_g010128.t1	23.569	297	207	7	9	301	75	355	1.49e-13	70.5
g10033.t1	Cac_g017166.t1	43.575	358	189	5	12	362	3	354	1.74e-95	289
g10035.t1	Cac_g001850.t2	43.243	185	101	2	3	185	8	190	1.2e-40	149
g10039.t1	Cac_g011174.t1	25.403	559	337	18	34	572	46	544	2.87e-28	119
g1004.t1	Cac_g025792.t1	49.265	544	262	4	13	554	13	544	0	537
g10042.t1	Cac_g002571.t1	38.947	190	100	3	75	251	34	220	5.01e-33	119
g10047.t1	Cac_g012916.t1	29.712	313	178	11	722	1028	549	825	1.01e-23	110
g10048.t1	Cac_g002821.t1	35.271	258	148	7	1	252	4	248	1.3e-40	140
g10049.t1	Cac_g022833.t1	35.038	528	314	14	21	536	32	542	6.41e-94	297
g1005.t1	Cac_g004466.t1	37.956	137	70	6	191	319	597	726	3.73e-16	79.7
g10054.t1	Cac_g015019.t1	29.602	527	301	17	63	525	26	546	9.98e-52	186
g10056.t1	Cac_g031299.t1	31.092	476	292	12	2	455	39	500	2.14e-46	168
g10059.t1	Cac_g023341.t2	26.518	494	312	16	33	503	44	509	5.15e-28	117
g10061.t1	Cac_g031150.t1	28.713	909	525	21	37	884	46	892	7.07e-102	338
g10062.t1	Cac_g004214.t1	27.632	152	78	4	119	252	51	188	1.58e-06	50.1
g1007.t1	Cac_g004625.t1	41.571	700	373	16	25	709	67	745	1.44e-166	498
g10071.t1	Cac_g028188.t1	27.204	1055	704	20	60	1093	12	1023	6.85e-91	315
g10072.t1	Cac_g016035.t1	32.922	486	298	11	156	633	27	492	1.59e-76	254
g10073.t1	Cac_g027295.t1	66.094	466	157	1	61	526	29	493	0	615
g10077.t1	Cac_g010310.t1	32.682	563	343	14	43	594	68	605	5.35e-77	256
g10078.t1	Cac_g014380.t1	32.584	267	157	9	4	261	34	286	7.81e-28	108
g10085.t1	Cac_g032558.t1	25	376	235	15	21	377	17	364	1.03e-13	72.8
g1009.t1	Cac_g018695.t1	27.046	281	171	6	37	310	13	266	1.68e-23	101
g10090.t1	Cac_g023350.t1	24.87	579	342	21	3	544	14	536	1.07e-22	102
g10090.t2	Cac_g023350.t1	25.227	551	319	21	8	521	14	508	1.65e-22	101
g10094.t1	Cac_g010821.t2	27.895	190	109	4	4	180	7	181	3.1e-11	62
g10095.t1	Cac_g016585.t1	44.058	345	175	7	236	578	246	574	8.11e-91	291
g10099.t1	Cac_g012760.t1	25.083	303	147	11	44	343	154	379	1.07e-11	66.6
g101.t1	Cac_g004774.t1	32.661	248	127	6	6	222	29	267	1.15e-25	110
g10100.t1	Cac_g030802.t1	31.429	525	245	12	122	630	173	598	1.33e-72	247
g10101.t1	Cac_g011754.t1	23.929	397	222	12	19	406	18	343	1.93e-17	84.7
g10104.t1	Cac_g022644.t2	45.058	344	148	6	273	613	10	315	8.9e-81	290
g10105.t1	Cac_g028182.t1	28.489	1039	586	26	38	1053	3	907	3.38e-120	391
g10110.t1	Cac_g002753.t1	28.827	392	213	14	28	412	24	356	2.84e-26	109
g10113.t1	Cac_g020037.t1	28.62	297	179	10	36	326	2	271	1.04e-32	134
g10114.t1	Cac_g006773.t1	53.963	328	148	1	13	340	55	379	2.6e-129	375
g10116.t1	Cac_g023332.t1	51.174	213	94	6	1	211	70	274	1.02e-58	187
g10118.t1	Cac_g029426.t2	28.571	301	173	11	169	455	88	360	1.28e-19	92.8
g10119.t1	Cac_g009189.t1	32.877	73	45	2	217	288	632	701	3.04e-06	50.4
g10121.t1	Cac_g023911.t1	23.239	284	182	7	58	310	29	307	1.64e-08	57
g10122.t1	Cac_g014984.t3	24.395	496	313	12	16	504	6	446	2.3e-38	147
g10124.t1	Cac_g004796.t1	23.512	336	208	10	173	495	159	458	2.55e-17	85.1
g10125.t1	Cac_g021579.t1	30.638	235	115	10	150	365	96	301	6.21e-20	90.9
g10127.t1	Cac_g008509.t1	37.338	616	347	10	9	608	21	613	1.43e-124	381
g10129.t1	Cac_g027928.t1	49.123	114	49	2	72	176	15	128	7.78e-27	105
g1013.t1	Cac_g030808.t1	33.333	99	57	2	112	206	153	246	3.24e-11	62.8
g1013.t2	Cac_g030808.t1	29.348	276	148	8	7	278	14	246	7.79e-26	105
g10134.t1	Cac_g003149.t1	24.828	435	238	17	401	821	278	637	1.32e-14	78.6
g10135.t1	Cac_g001886.t1	61.29	62	24	0	1	62	1	62	3.46e-26	91.7
g10137.t1	Cac_g003484.t1	28.313	332	192	8	169	499	49	335	7.15e-27	113
g1014.t1	Cac_g013676.t2	26.48	321	161	8	3	313	97	352	6.03e-25	105
g1014.t2	Cac_g013676.t2	26.163	344	179	8	1	334	74	352	1.89e-25	107
g10140.t1	Cac_g011321.t1	32.618	233	137	6	8	233	93	312	3.5e-32	121
g10141.t1	Cac_g024311.t1	43.966	116	64	1	27	142	38	152	2.98e-24	94
g10142.t1	Cac_g030002.t1	36.054	294	177	6	8	293	13	303	1.38e-49	167
g10144.t1	Cac_g027755.t1	28.045	353	195	8	103	439	167	476	2.61e-35	137
g10144.t2	Cac_g027755.t1	28.045	353	195	8	211	547	167	476	2.49e-34	136
g10148.t1	Cac_g026674.t1	47.419	310	146	6	62	366	607	904	2.49e-84	274
g1015.t1	Cac_g033836.t1	43.103	116	61	1	105	220	5	115	1.63e-22	92.8
g10151.t1	Cac_g006629.t1	22.895	380	252	10	136	497	157	513	9.07e-08	57.4
g10153.t1	Cac_g022636.t1	58.333	72	30	0	24	95	555	626	1.65e-25	99.4
g10154.t1	Cac_g001654.t1	47.093	172	89	2	4	174	11	181	5.46e-53	167
g10157.t1	Cac_g013674.t1	22.257	319	203	13	4	297	1	299	1.51e-06	50.4
g10158.t1	Cac_g029711.t1	64.333	457	160	2	79	535	51	504	0	608
g10162.t1	Cac_g024389.t1	27.642	123	82	3	164	286	456	571	1.54e-08	58.5
g10163.t1	Cac_g018772.t1	32.759	174	94	7	33	204	125	277	6.44e-16	77.8
g10164.t1	Cac_g025417.t1	45	180	95	4	6	185	70	245	2.61e-46	153
g10165.t1	Cac_g009562.t1	34.462	1329	691	39	243	1463	294	1550	0	636
g10166.t1	Cac_g005560.t1	22.66	203	146	5	122	324	102	293	5.27e-06	48.9
g10166.t2	Cac_g005560.t1	22.66	203	146	5	122	324	102	293	4.9e-06	49.3
g10167.t1	Cac_g027025.t1	42.353	85	44	2	137	221	73	152	4.83e-13	66.6
g10168.t1	Cac_g001907.t1	30.693	202	128	2	16	217	486	675	1.53e-22	99.8
g10168.t2	Cac_g001907.t1	30.693	202	128	2	1	202	486	675	1.06e-22	99.8
g10170.t1	Cac_g004580.t1	35.341	249	121	10	467	715	563	771	6.87e-33	136
g10170.t2	Cac_g004580.t1	35.341	249	121	10	408	656	563	771	1.2e-32	134
g10175.t1	Cac_g027013.t1	26.462	325	177	14	7	298	73	368	2.04e-11	64.3
g10185.t1	Cac_g001033.t1	43.671	158	80	5	272	428	201	350	8.75e-37	138
g10186.t1	Cac_g030283.t1	31.818	484	267	16	102	554	137	588	2.43e-55	198
g10189.t1	Cac_g025421.t2	28.629	248	125	7	128	372	3	201	1.57e-24	104
g1019.t1	Cac_g024029.t1	32.099	162	80	3	80	223	16	165	3.22e-12	67
g10190.t1	Cac_g010762.t5	44.444	72	35	2	489	555	208	279	1.87e-09	59.7
g10191.t1	Cac_g014598.t1	31.064	235	142	7	50	281	102	319	2.64e-23	104
g10192.t1	Cac_g025917.t1	29.63	540	328	12	1	536	1	492	3.46e-65	221
g10193.t1	Cac_g015357.t1	54.054	37	17	0	19	55	49	85	6.31e-08	52.8
g10195.t1	Cac_g010797.t1	33.143	175	90	8	69	235	166	321	2e-15	77
g10196.t1	Cac_g007432.t2	57.883	463	181	4	11	470	76	527	0	563
g10199.t1	Cac_g009462.t1	42.736	592	299	9	849	1419	431	1003	4.65e-140	467
g102.t1	Cac_g009034.t1	36.994	173	90	5	409	581	270	423	2.56e-25	111
g10200.t1	Cac_g023139.t1	19.39	459	317	13	39	482	57	477	3.32e-17	84.3
g10202.t1	Cac_g022605.t1	40.902	1242	689	18	263	1475	18	1243	0	817
g10203.t1	Cac_g007943.t1	32.092	349	203	10	546	869	758	1097	8.58e-40	161
g10205.t1	Cac_g001994.t1	77.836	379	81	3	44	422	46	421	0	604
g10206.t1	Cac_g031042.t1	37.324	426	232	13	278	688	384	789	2.16e-65	234
g10211.t1	Cac_g005954.t3	35.16	219	127	5	16	230	492	699	1.98e-36	135
g10212.t1	Cac_g001626.t1	26.407	231	136	8	24	239	35	246	1.3e-16	77
g10213.t1	Cac_g002049.t1	36.111	72	43	1	189	260	103	171	2.47e-10	58.2
g10214.t1	Cac_g023444.t1	32.215	298	172	13	31	317	33	311	5.57e-33	124
g10219.t1	Cac_g033485.t1	32	100	59	3	481	577	233	326	2.4e-08	57.8
g10220.t1	Cac_g018207.t1	33.696	92	55	1	165	256	176	261	4.39e-07	52.8
g10221.t1	Cac_g022121.t1	22.294	619	373	24	10	607	61	592	1.02e-16	84
g10224.t1	Cac_g001894.t1	30.682	176	102	6	326	488	317	485	3.85e-15	78.2
g10224.t2	Cac_g001894.t1	30.682	176	102	6	286	448	317	485	3.11e-15	78.2
g10227.t1	Cac_g023907.t1	34.146	82	53	1	59	140	39	119	1.03e-10	55.8
g10228.t1	Cac_g007567.t1	60.927	151	57	1	5	153	1	151	6.67e-62	191
g10229.t1	Cac_g014251.t1	37.226	274	158	6	39	310	27	288	1.27e-53	179
g1023.t1	Cac_g033589.t1	36.923	65	41	0	83	147	8	72	2.47e-11	57
g10230.t1	Cac_g008927.t1	33.636	660	401	12	52	693	55	695	6.27e-118	369
g10231.t1	Cac_g022836.t2	29.557	203	112	7	72	270	35	210	1.56e-10	60.8
g10232.t1	Cac_g015810.t1	23.221	534	321	18	70	575	35	507	9.43e-13	71.2
g10233.t1	Cac_g007002.t1	34.177	237	145	6	86	318	139	368	5.59e-31	123
g10234.t1	Cac_g030747.t1	25.424	531	315	18	94	610	185	648	7.71e-34	137
g10236.t1	Cac_g014949.t1	20.912	373	234	11	13	372	11	335	8.93e-17	81.3
g10237.t1	Cac_g008494.t1	31.797	217	106	4	74	290	95	269	2.08e-25	102
g10237.t2	Cac_g008494.t1	31.797	217	106	4	116	332	95	269	4.08e-25	102
g10238.t1	Cac_g029063.t1	40.506	79	43	1	416	494	282	356	1.22e-11	67
g10240.t1	Cac_g007569.t1	36.8	125	73	4	304	428	2046	2164	2.11e-10	65.5
g10243.t1	Cac_g001016.t4	24.848	330	172	13	45	357	51	321	5.49e-26	109
g10249.t1	Cac_g007229.t2	40	55	31	1	64	116	1215	1269	7.76e-07	52
g10252.t1	Cac_g025157.t1	25.806	155	84	5	312	455	4	138	3.07e-06	47
g10254.t1	Cac_g031821.t1	30.939	181	121	3	1082	1261	8	185	3.53e-22	95.9
g10258.t1	Cac_g004873.t1	57.5	80	34	0	13	92	26	105	1.48e-18	73.9
g10259.t1	Cac_g013940.t1	47.761	67	35	0	103	169	41	107	2.19e-14	72
g1026.t1	Cac_g017803.t1	23.019	265	146	10	5	261	3	217	3.28e-09	56.2
g10263.t1	Cac_g013347.t1	26.648	349	198	9	611	940	530	839	4.57e-24	110
g10263.t2	Cac_g013347.t1	26.648	349	198	9	735	1064	530	839	6.2e-24	110
g10264.t1	Cac_g033708.t1	37.356	174	100	4	1	170	1	169	1.3e-32	114
g10265.t1	Cac_g032831.t2	52.695	167	76	1	198	361	91	257	1.86e-54	182
g10267.t1	Cac_g022642.t1	34.81	474	197	16	63	516	97	478	1.97e-69	230
g10268.t1	Cac_g020542.t1	49.394	330	163	1	88	413	405	734	1.21e-108	338
g10269.t1	Cac_g001487.t1	36.301	146	64	7	1	131	1	132	3.87e-17	72.4
g1027.t1	Cac_g029880.t1	24.138	203	133	7	4	202	93	278	1.35e-09	57
g10272.t1	Cac_g030971.t1	81.752	137	25	0	4	140	3	139	3.42e-81	236
g10273.t1	Cac_g021504.t1	22.267	247	166	7	7	243	15	245	6.63e-07	50.8
g10276.t1	Cac_g013624.t1	26.263	99	66	3	168	263	75	169	3.83e-07	51.2
g10277.t1	Cac_g027962.t1	57.364	258	98	4	2	252	30	282	5.94e-99	290
g1028.t1	Cac_g001474.t1	30.519	154	96	6	240	390	225	370	1.28e-08	57.4
g10280.t1	Cac_g017665.t2	22.711	273	178	6	22	294	12	251	5.31e-16	77.8
g10281.t1	Cac_g004725.t1	38.129	139	77	2	4	137	7	141	2.74e-26	96.3
g10282.t1	Cac_g013521.t1	45.556	90	47	1	91	180	39	126	1.02e-20	82.8
g10284.t1	Cac_g021459.t1	30.791	721	437	16	52	740	22	712	1.13e-99	323
g10285.t1	Cac_g032808.t1	26.061	330	146	10	498	817	90	331	4.06e-25	107
g10290.t1	Cac_g007036.t2	44.798	346	174	7	3	342	42	376	1.98e-88	272
g10294.t1	Cac_g029689.t1	24.638	552	326	16	149	665	120	616	3.04e-30	127
g10295.t1	Cac_g000917.t1	29.919	371	212	12	256	600	36	384	2.81e-33	134
g10296.t1	Cac_g006446.t1	35.455	110	65	2	1	110	1	104	8.72e-12	58.2
g10298.t1	Cac_g023091.t1	37.978	445	228	10	56	488	124	532	1.69e-79	258
g10299.t1	Cac_g000073.t2	27.16	243	150	5	108	327	338	576	2.93e-14	73.6
g10302.t1	Cac_g014705.t1	34.815	135	71	4	56	180	47	174	1.48e-14	74.7
g10303.t1	Cac_g023444.t1	32.082	293	185	6	11	299	26	308	8.86e-43	149
g10306.t1	Cac_g025644.t1	32.504	603	317	17	213	735	420	1012	5.67e-76	265
g10308.t1	Cac_g001047.t1	36.782	261	145	4	4	262	2	244	1.42e-54	177
g10309.t1	Cac_g003555.t1	30.154	325	168	14	1	297	1	294	6.43e-25	105
g10309.t2	Cac_g003555.t1	30.154	325	168	14	34	330	1	294	9.91e-25	105
g1031.t1	Cac_g010125.t2	29.734	602	323	24	5	583	22	546	3.55e-47	177
g10311.t1	Cac_g013481.t1	31.651	218	122	3	88	305	71	261	1.1e-30	120
g10312.t1	Cac_g022991.t1	32.346	1283	777	21	72	1307	26	1264	0	655
g10314.t1	Cac_g010921.t1	50	424	197	6	264	675	67	487	8.54e-136	429
g10315.t1	Cac_g013807.t1	39.697	660	326	11	250	848	259	907	3.83e-138	434
g10316.t1	Cac_g018302.t1	33.913	345	179	11	12	324	13	340	8.43e-45	156
g1032.t1	Cac_g010125.t2	29.752	605	325	24	10	591	19	546	4.99e-47	176
g10320.t1	Cac_g026164.t1	45.779	1931	923	26	87	1967	222	2078	0	1676
g10321.t1	Cac_g008610.t1	49.268	205	94	4	1	200	1	200	8.24e-61	188
g10323.t1	Cac_g011453.t1	28.571	182	114	7	766	943	127	296	2.47e-06	51.6
g10324.t1	Cac_g010727.t1	51.789	475	186	5	6	469	25	467	3.49e-165	475
g10324.t2	Cac_g010727.t1	52.209	498	197	5	28	515	1	467	1.52e-177	508
g10325.t1	Cac_g030534.t1	28.803	309	209	6	58	359	5	309	1.06e-21	95.1
g10325.t2	Cac_g030534.t1	28.803	309	209	6	53	354	5	309	8.63e-22	95.1
g10336.t1	Cac_g001688.t3	32.009	453	259	12	15	441	2	431	9.24e-66	217
g10339.t1	Cac_g000521.t1	31.25	128	73	6	8	122	5	130	2.35e-09	57
g10348.t1	Cac_g030880.t1	45.833	120	45	4	1	116	37	140	1.08e-20	86.3
g10348.t2	Cac_g030880.t1	45.902	122	46	4	5	122	35	140	1.27e-21	89.4
g10353.t1	Cac_g004482.t1	51.852	54	21	1	633	681	81	134	7.43e-13	67.4
g10357.t1	Cac_g000516.t1	47.847	418	207	3	36	449	43	453	1.99e-140	410
g1036.t1	Cac_g005232.t1	31.077	650	391	16	9	633	6	623	1.94e-90	293
g10362.t1	Cac_g006936.t3	54.156	818	361	8	1	813	3	811	0	922
g10363.t1	Cac_g000201.t1	46.503	286	142	4	83	368	47	321	1.57e-84	263
g10364.t1	Cac_g004671.t1	25	108	78	2	107	214	127	231	4.71e-06	46.6
g1037.t1	Cac_g005973.t1	24.436	266	174	8	58	312	29	278	7.22e-10	60.8
g10371.t1	Cac_g013455.t1	25.426	763	499	17	7	755	15	721	3.6e-51	195
g10372.t1	Cac_g009361.t1	37.975	395	198	8	62	452	81	432	1.73e-71	234
g10376.t1	Cac_g004936.t1	32.683	205	120	4	14	210	90	284	1.61e-18	84.7
g10378.t1	Cac_g007038.t1	32.564	433	231	12	63	486	84	464	3.66e-55	191
g10378.t2	Cac_g007038.t1	32.564	433	231	12	22	445	84	464	2.33e-55	191
g10382.t1	Cac_g010072.t1	25.311	241	125	8	8	203	15	245	3.08e-11	62.8
g10389.t1	Cac_g001978.t1	47.407	135	64	4	10	140	67	198	8e-33	117
g1039.t1	Cac_g010310.t1	61.14	579	219	3	22	599	32	605	0	725
g10391.t1	Cac_g005152.t1	38.406	138	79	2	4	137	11	146	2.37e-29	104
g10393.t1	Cac_g008668.t1	27.072	543	295	18	30	549	35	499	5.36e-40	156
g10394.t1	Cac_g001808.t3	29.469	1130	692	26	419	1466	397	1503	4.34e-141	472
g10397.t1	Cac_g021036.t2	27.869	244	162	9	4	240	1	237	8.37e-15	75.1
g10398.t1	Cac_g022929.t2	31.579	190	125	4	184	372	21	206	1.2e-16	82.8
g10399.t1	Cac_g031485.t1	32.971	276	170	7	32	301	257	523	1.44e-35	136
g10400.t1	Cac_g023259.t1	23.397	312	216	7	55	361	90	383	2.77e-13	70.9
g10406.t1	Cac_g011100.t1	65	600	201	4	46	645	59	649	0	788
g10407.t1	Cac_g004294.t1	26.282	156	80	5	137	288	263	387	2.81e-07	53.9
g10408.t1	Cac_g032046.t1	50.136	369	160	4	49	415	167	513	3.25e-116	350
g10410.t1	Cac_g010053.t1	24.092	303	172	6	84	380	111	361	1e-11	67
g10412.t1	Cac_g025965.t1	29.577	142	96	1	13	154	13	150	2.6e-09	57.8
g10414.t1	Cac_g006324.t1	30.827	266	175	5	115	376	126	386	7.9e-29	116
g10415.t1	Cac_g012265.t1	36.164	365	180	13	48	396	50	377	9.71e-45	164
g10419.t1	Cac_g000259.t1	30.972	607	341	13	33	630	69	606	5.28e-79	264
g1042.t1	Cac_g015398.t1	39.783	460	262	5	5	461	57	504	3.67e-102	342
g10424.t1	Cac_g012771.t1	41.481	135	73	4	4	136	32	162	1.8e-29	120
g10425.t1	Cac_g016585.t1	44.242	330	176	4	280	607	253	576	1.42e-89	290
g10426.t1	Cac_g005844.t1	43.967	489	251	8	8	484	282	759	3.8e-130	399
g10429.t1	Cac_g012502.t1	32.979	94	63	0	652	745	861	954	3.95e-12	70.1
g10430.t1	Cac_g018870.t1	23.789	227	119	6	118	339	183	360	2.6e-09	59.3
g10434.t1	Cac_g023646.t1	22.291	812	489	25	258	1022	32	748	1.4e-28	124
g10436.t1	Cac_g012285.t1	57	200	83	2	20	219	29	225	2.65e-80	240
g10439.t1	Cac_g010490.t1	25.281	178	117	5	22	196	18	182	2.27e-12	63.2
g1044.t1	Cac_g002628.t1	28.814	295	190	10	353	629	16	308	5.1e-29	118
g10440.t1	Cac_g019934.t1	26.159	302	147	8	136	401	79	340	1.54e-18	86.7
g10450.t1	Cac_g015730.t1	21.065	826	493	29	7	743	16	771	1.51e-12	71.6
g10451.t1	Cac_g025160.t1	21.99	623	411	21	50	642	78	655	1.41e-20	97.1
g10452.t1	Cac_g018974.t1	25.148	338	239	7	106	436	97	427	1.79e-30	124
g10454.t1	Cac_g018687.t1	30.676	577	331	14	63	631	5	520	1.88e-81	266
g10455.t1	Cac_g033227.t1	31.707	492	245	11	15	464	2	444	7.35e-74	239
g10456.t1	Cac_g012486.t1	56.574	251	108	1	2	251	12	262	6.21e-99	291
g10457.t1	Cac_g000148.t1	38.071	197	80	11	491	673	155	323	1.67e-08	59.7
g10458.t1	Cac_g003315.t1	41.489	94	53	2	1	93	74	166	1.83e-12	64.3
g10462.t1	Cac_g018839.t1	36.088	363	217	6	1	351	1	360	8.71e-75	251
g10466.t1	Cac_g007943.t1	42.5	80	44	1	87	166	1762	1839	2.51e-10	65.1
g10466.t2	Cac_g007943.t1	42.5	80	44	1	34	113	1762	1839	2.45e-10	65.1
g10467.t1	Cac_g001065.t2	37.864	206	120	5	126	326	3	205	1.14e-42	146
g1047.t1	Cac_g031316.t2	31.405	363	222	8	1511	1858	558	908	8.52e-33	140
g10470.t1	Cac_g012058.t1	27.646	463	273	11	10	468	42	446	6.46e-34	134
g10473.t1	Cac_g001513.t2	32.407	324	177	11	18	327	24	319	5.81e-43	151
g10474.t1	Cac_g013347.t1	29.593	811	454	24	437	1213	358	1085	1.08e-84	300
g10475.t1	Cac_g006051.t1	33.333	177	99	8	328	492	539	708	2.61e-09	60.8
g10476.t1	Cac_g018242.t1	65	120	37	3	1	115	1	120	1.36e-46	146
g1048.t1	Cac_g007135.t1	55.333	300	122	5	13	307	215	507	2.83e-104	314
g10480.t1	Cac_g028045.t4	44.928	69	36	1	7	73	91	159	7.98e-10	58.9
g10481.t1	Cac_g029379.t1	33.255	427	242	11	50	458	33	434	1.95e-61	207
g10483.t1	Cac_g030364.t1	26.684	386	220	16	651	1013	92	437	6.04e-26	115
g10483.t2	Cac_g030364.t1	26.684	386	220	16	663	1025	92	437	7.89e-26	115
g10491.t1	Cac_g021394.t1	23.366	505	328	17	51	523	35	512	4.71e-23	103
g10493.t1	Cac_g007338.t1	38.35	412	200	8	21	429	53	413	6.21e-86	271
g10494.t1	Cac_g013200.t2	24.151	265	167	8	29	265	5	263	5.38e-16	77.8
g10496.t1	Cac_g014229.t1	26.882	186	102	3	65	233	352	520	1.2e-15	78.6
g105.t1	Cac_g027852.t1	31.217	189	125	3	310	493	317	505	3.31e-20	94
g10500.t1	Cac_g014127.t1	32	150	76	5	11	136	1	148	4.56e-15	72.4
g10500.t2	Cac_g014127.t1	30.675	163	87	5	1	139	1	161	4.16e-15	72.4
g10501.t1	Cac_g020494.t3	23.25	400	235	10	424	796	428	782	1.46e-22	104
g10502.t1	Cac_g025424.t1	39.031	351	194	4	64	411	4	337	5.18e-65	232
g10507.t1	Cac_g012366.t2	27.442	215	114	5	215	408	32	225	7.35e-15	78.2
g10508.t1	Cac_g019910.t1	28.959	221	143	6	8	222	82	294	3.6e-13	68.6
g10510.t1	Cac_g016926.t1	41.667	360	195	7	6	355	19	373	1.29e-91	279
g10511.t1	Cac_g000828.t1	26.684	386	229	12	20	392	65	409	2.08e-21	96.3
g10512.t1	Cac_g024587.t1	34.599	237	115	8	1	234	1	200	2.04e-26	107
g10516.t1	Cac_g027111.t1	29.53	447	258	13	92	504	81	504	4.52e-47	171
g10519.t1	Cac_g011011.t1	29.814	161	104	4	1218	1377	4	156	1.14e-06	52
g10526.t1	Cac_g002830.t2	28.916	166	91	9	788	953	392	530	2.76e-07	55.5
g10527.t1	Cac_g006883.t2	30.105	382	216	11	298	633	237	613	3e-35	145
g10528.t1	Cac_g020755.t1	29.242	277	150	10	12	281	85	322	5.53e-22	94
g10528.t2	Cac_g007212.t1	31.532	222	108	8	42	256	197	381	1.21e-18	84.7
g10529.t1	Cac_g028262.t1	65.487	113	30	1	73	185	145	248	2.6e-46	159
g1053.t1	Cac_g028555.t3	37.5	224	118	7	95	318	91	292	6.47e-37	134
g10530.t1	Cac_g017327.t1	59.756	164	65	1	1	163	1	164	2.49e-64	196
g10535.t1	Cac_g005577.t1	27.363	201	120	7	3	193	6	190	2.92e-06	47.8
g10536.t1	Cac_g013339.t1	44.643	112	50	3	104	214	14	114	1.89e-21	97.1
g10540.t1	Cac_g012805.t1	29.211	380	200	16	646	1005	37	367	9.9e-31	125
g10541.t1	Cac_g032646.t1	41.892	148	83	2	5	152	2	146	5.67e-40	132
g10543.t1	Cac_g029903.t1	40.076	262	140	7	5	263	6	253	6.14e-52	171
g10547.t1	Cac_g032925.t1	26.815	496	279	22	103	589	142	562	4.68e-28	120
g10549.t1	Cac_g029962.t1	33.333	195	109	4	87	280	73	247	1.01e-31	118
g10551.t1	Cac_g016256.t2	37.789	778	425	14	369	1106	470	1228	1.76e-158	506
g10554.t1	Cac_g010724.t1	36.798	356	185	9	51	395	30	356	3.92e-59	198
g10554.t2	Cac_g010724.t1	36.798	356	185	9	39	383	30	356	3.25e-59	198
g10555.t1	Cac_g025917.t1	30.661	499	288	9	36	514	24	484	3.08e-60	208
g10559.t1	Cac_g020775.t1	26.275	255	132	7	4	256	5	205	1.24e-10	61.6
g10560.t1	Cac_g013360.t1	24.764	1163	652	47	95	1078	54	1172	2.66e-40	163
g10564.t1	Cac_g019424.t1	26.364	550	343	14	17	546	15	522	2.02e-39	150
g10568.t1	Cac_g012279.t1	31	100	69	0	22	121	130	229	3.89e-07	47.8
g10568.t2	Cac_g012279.t1	27.933	179	111	4	25	202	68	229	4.39e-11	60.8
g10570.t1	Cac_g020769.t1	32.079	505	273	15	70	569	97	536	3.28e-60	209
g10576.t1	Cac_g014599.t1	57.556	311	108	4	31	341	789	1075	4.43e-115	358
g10577.t1	Cac_g010898.t2	47.661	684	319	12	1	657	2	673	0	552
g10579.t1	Cac_g000030.t1	30.128	468	231	14	8	464	7	389	4.25e-46	165
g10584.t1	Cac_g010864.t1	25.862	232	134	11	9	224	68	277	6.32e-13	66.6
g10585.t1	Cac_g024936.t1	53.75	80	33	1	11	90	8	83	1.26e-25	91.3
g10586.t1	Cac_g016265.t1	23.398	983	658	28	10	947	5	937	4.77e-63	231
g10588.t1	Cac_g002180.t1	37.453	267	152	9	22	280	38	297	2.47e-48	162
g10589.t1	Cac_g021967.t1	26.068	234	135	8	1	227	1	203	1.8e-10	60.5
g10590.t1	Cac_g025741.t1	42.857	112	64	0	83	194	42	153	1.92e-23	93.2
g10591.t1	Cac_g020769.t1	33.396	530	248	17	119	634	96	534	9.94e-68	231
g10591.t2	Cac_g030283.t1	29.57	372	190	13	1	355	307	623	3.28e-35	136
g10593.t1	Cac_g021917.t2	27.487	764	477	28	68	801	15	731	1.61e-60	218
g10594.t1	Cac_g020652.t1	28.794	257	153	9	6	237	41	292	6.7e-18	80.9
g10596.t1	Cac_g014511.t1	33.333	213	130	4	31	236	95	302	3.78e-27	107
g10597.t1	Cac_g006591.t1	43.919	592	309	7	1	571	1	590	9.71e-172	503
g1060.t1	Cac_g010229.t1	39.091	110	66	1	640	749	68	176	1.2e-19	95.1
g10600.t1	Cac_g019413.t1	29.716	387	222	12	387	771	33	371	5.2e-26	112
g10601.t1	Cac_g017996.t1	25.121	207	127	9	144	340	163	351	1.25e-08	56.2
g10603.t1	Cac_g021735.t1	37.584	298	157	10	614	892	10	297	2.26e-48	174
g10604.t1	Cac_g010700.t1	39.427	454	258	8	1	441	54	503	6.08e-96	298
g10605.t1	Cac_g007912.t1	27.356	329	192	12	30	341	23	321	2.46e-21	93.6
g10609.t1	Cac_g022145.t1	39.175	194	117	1	4	196	7	200	7.72e-32	114
g10610.t1	Cac_g020218.t1	43.077	130	72	1	10	139	12	139	4.81e-31	108
g10611.t1	Cac_g016585.t1	44.409	313	165	6	372	683	246	550	1.23e-82	275
g10613.t1	Cac_g021735.t1	31.449	283	152	7	12	272	16	278	2.14e-35	130
g10614.t1	Cac_g011306.t1	49.462	465	215	4	1	458	1	452	1.61e-156	452
g10617.t1	Cac_g027104.t1	25.917	409	244	15	14	391	25	405	5.9e-19	92
g10619.t1	Cac_g021784.t1	29.561	433	270	13	125	547	74	481	2.26e-44	164
g1062.t1	Cac_g020860.t1	36.719	384	213	8	57	422	56	427	1.63e-70	231
g10620.t1	Cac_g010950.t1	44.743	447	217	6	5	451	7	423	3.4e-120	360
g10622.t1	Cac_g033611.t1	26.552	290	173	9	327	596	273	542	1.74e-18	89.7
g10623.t1	Cac_g002293.t2	71.014	207	51	3	6	206	11	214	1.06e-99	288
g10624.t1	Cac_g014449.t1	26.639	1663	1050	35	946	2487	1094	2707	1.39e-166	575
g10626.t1	Cac_g031995.t1	45	140	71	3	9	148	2	135	6.69e-35	124
g10627.t1	Cac_g030302.t1	40.113	354	194	4	117	466	2	341	1.7e-94	291
g10629.t1	Cac_g025366.t1	20.209	574	342	21	215	761	58	542	7.77e-11	66.6
g1063.t1	Cac_g009392.t1	24.818	685	437	21	110	747	127	780	8.8e-42	163
g10630.t1	Cac_g002554.t1	24.398	332	203	10	16	324	171	477	6.34e-14	75.5
g10631.t1	Cac_g017367.t1	31.217	189	122	4	8	190	49	235	2.66e-18	83.2
g10632.t1	Cac_g014090.t1	25.641	507	319	17	43	522	4	479	1.62e-30	124
g10633.t1	Cac_g007296.t1	76.667	390	90	1	2	390	32	421	0	612
g10639.t1	Cac_g000656.t1	25.688	218	133	7	4	204	6	211	1.71e-13	70.1
g10641.t1	Cac_g008565.t1	30.058	173	110	3	1	167	1	168	9.16e-26	97.4
g10643.t1	Cac_g014710.t1	40.066	609	325	12	217	790	155	758	3.88e-138	435
g10647.t1	Cac_g021098.t1	77.863	131	29	0	1	131	32	162	8.87e-75	219
g10648.t1	Cac_g024930.t1	24.064	187	126	4	581	762	656	831	1.89e-07	55.5
g10648.t2	Cac_g024930.t1	24.211	190	124	5	308	490	655	831	2.4e-07	54.3
g1065.t1	Cac_g031821.t1	53.299	197	85	3	6	201	7	197	3.07e-70	212
g10652.t1	Cac_g028754.t1	28.412	447	263	15	9	425	5	424	5.33e-33	135
g10653.t1	Cac_g001416.t2	30.914	372	185	8	239	591	20	338	5.81e-47	170
g10654.t1	Cac_g013439.t1	21.553	515	297	15	39	543	27	444	3.39e-15	78.2
g10654.t2	Cac_g013439.t1	21.553	515	297	15	63	567	27	444	3.26e-15	78.6
g10655.t1	Cac_g012912.t1	31.804	327	151	13	287	609	63	321	2.57e-33	133
g10657.t1	Cac_g007342.t1	47.802	364	170	4	280	641	86	431	7.47e-117	357
g10659.t1	Cac_g025136.t1	31.435	439	274	9	59	490	84	502	6.91e-61	208
g10660.t1	Cac_g025827.t1	34.259	108	68	2	64	168	9	116	1.03e-15	72
g10661.t1	Cac_g026896.t1	31.718	227	136	11	94	306	80	301	3.91e-13	70.9
g10662.t1	Cac_g013772.t1	25.806	496	222	12	164	657	11	362	2.77e-36	142
g10663.t1	Cac_g022812.t1	50.112	445	177	6	3	446	74	474	6.04e-147	431
g10665.t1	Cac_g033224.t1	24.825	713	430	17	41	719	27	667	3.3e-43	167
g10667.t1	Cac_g023573.t1	40.517	116	68	1	20	135	10	124	4.1e-15	67
g10668.t1	Cac_g014090.t1	30.435	138	90	4	158	294	47	179	5.18e-06	49.7
g10668.t2	Cac_g014090.t1	30.435	138	90	4	161	297	47	179	5.69e-06	49.7
g10669.t1	Cac_g011145.t1	35.088	228	109	7	1	223	1	194	5.46e-37	128
g1067.t1	Cac_g032517.t1	29.355	310	163	8	341	647	19	275	1.24e-32	131
g10670.t1	Cac_g017200.t2	24.779	226	154	2	842	1067	366	575	2.29e-13	74.7
g10671.t1	Cac_g008647.t3	50	54	27	0	358	411	464	517	7.56e-14	74.3
g10672.t1	Cac_g032907.t1	25.571	219	160	1	484	702	1021	1236	1.96e-09	61.6
g10674.t1	Cac_g029399.t2	25.434	346	245	7	780	1117	204	544	7.02e-20	95.5
g10676.t1	Cac_g011453.t1	26.695	236	169	1	567	802	133	364	3.64e-16	82.8
g10678.t1	Cac_g019074.t1	22.862	643	428	18	84	701	93	692	1.76e-35	144
g1068.t1	Cac_g013765.t1	24.71	259	169	9	28	267	245	496	4.52e-08	55.1
g1068.t2	Cac_g013765.t1	24.71	259	169	9	3	242	245	496	4.96e-08	54.7
g10681.t1	Cac_g032907.t1	25.146	171	128	0	468	638	1036	1206	5.15e-08	56.6
g10684.t1	Cac_g011453.t1	25.316	237	172	2	488	723	132	364	1.79e-12	70.9
g1069.t1	Cac_g005767.t1	24.342	304	177	10	92	386	1265	1524	1.95e-12	69.3
g1069.t2	Cac_g005767.t1	24.342	304	177	10	56	350	1265	1524	3.42e-12	68.2
g10696.t1	Cac_g007620.t1	43.787	338	133	6	1	292	4	330	1.16e-84	266
g10697.t1	Cac_g000860.t1	36.324	680	377	17	16	676	1	643	7.87e-124	383
g107.t1	Cac_g017422.t2	24.793	363	235	9	23	381	130	458	8.48e-17	84
g10702.t1	Cac_g015569.t1	26.829	205	135	6	49	246	73	269	1.16e-15	79.7
g10703.t1	Cac_g024962.t2	36.516	775	363	27	72	805	172	858	4.57e-124	393
g10704.t1	Cac_g017388.t1	27.363	402	258	14	16	403	80	461	1.13e-31	126
g10704.t2	Cac_g017388.t1	27.363	402	258	14	9	396	80	461	8.26e-32	126
g10705.t1	Cac_g006429.t1	60.577	312	123	0	60	371	45	356	6.56e-143	412
g10706.t1	Cac_g023210.t1	34.545	110	69	3	99	205	856	965	1.92e-10	60.8
g10711.t1	Cac_g017797.t1	25	188	133	4	13	194	16	201	4.76e-16	73.2
g10712.t1	Cac_g003343.t1	27.5	240	156	5	434	666	16	244	6.26e-22	101
g10716.t1	Cac_g028527.t1	26.946	167	99	6	76	226	33	192	7.06e-07	50.8
g1072.t1	Cac_g010118.t1	31.7	347	222	8	242	580	424	763	3.25e-56	210
g10721.t1	Cac_g031715.t1	28.804	184	113	5	11	194	30	195	5.32e-07	52
g10722.t1	Cac_g005944.t1	30.556	288	159	12	7	275	396	661	1.05e-21	100
g10723.t1	Cac_g017574.t1	35.702	563	277	12	7	554	8	500	3.89e-109	340
g10725.t1	Cac_g026649.t1	36	350	205	7	6	352	1	334	4.86e-60	196
g1073.t1	Cac_g020270.t1	29.075	227	133	7	4	229	12	211	4.93e-12	65.1
g10734.t1	Cac_g009874.t2	22.812	320	211	12	34	342	32	326	4.58e-09	57.4
g10735.t1	Cac_g009647.t1	39.576	566	284	8	1	559	87	601	2.39e-139	417
g10738.t1	Cac_g028803.t1	34.799	273	157	5	56	323	51	307	1.18e-44	155
g10741.t1	Cac_g020379.t1	39.655	290	150	7	9	297	7	272	1.33e-66	211
g10742.t1	Cac_g017310.t1	28.521	284	183	6	170	443	194	467	1.74e-19	94.4
g10743.t1	Cac_g016210.t1	32.164	171	107	5	172	337	121	287	3.61e-12	67.4
g10744.t1	Cac_g030995.t1	36.161	224	105	6	28	246	14	204	1.07e-26	107
g10745.t1	Cac_g001840.t1	47.416	445	209	10	249	693	201	620	3.24e-129	412
g10746.t1	Cac_g009552.t1	24.079	353	207	15	1	325	90	409	3.11e-06	49.7
g10749.t1	Cac_g027265.t1	32.222	180	105	3	13	185	45	214	2.43e-19	81.6
g10750.t1	Cac_g011621.t1	25	152	104	5	129	277	137	281	1.19e-06	49.7
g10751.t1	Cac_g003542.t1	31.852	270	133	12	10	241	85	341	2.71e-22	93.6
g10752.t1	Cac_g021185.t1	75.439	456	98	3	1	453	1	445	0	712
g10754.t1	Cac_g026512.t1	31.321	265	158	7	902	1156	22	272	3.02e-33	134
g10755.t1	Cac_g022799.t1	39.13	92	48	2	220	310	642	726	6.65e-09	59.3
g10758.t1	Cac_g001339.t2	20.949	253	149	6	289	507	571	806	1.44e-08	58.2
g10761.t1	Cac_g008406.t2	27.848	395	180	10	37	328	36	428	7.48e-35	142
g10762.t1	Cac_g004801.t1	53.75	80	36	1	14	93	27	105	6.07e-21	83.2
g10765.t1	Cac_g004523.t1	29.858	211	122	9	14	208	85	285	2e-13	71.2
g10766.t1	Cac_g004523.t1	30.545	275	158	12	8	265	27	285	2.75e-21	95.5
g10770.t1	Cac_g028124.t1	24.601	313	199	13	114	415	213	499	1.99e-10	63.5
g10776.t1	Cac_g019913.t1	30.224	268	153	11	11	270	20	261	6.43e-21	89.7
g10777.t1	Cac_g015085.t1	28.419	563	316	19	216	714	29	568	3.12e-46	174
g10779.t1	Cac_g007659.t1	25.545	321	177	10	3	267	11	325	1.51e-15	75.9
g10783.t1	Cac_g026871.t2	33.74	246	134	5	54	299	53	269	5.5e-34	134
g10788.t1	Cac_g032963.t1	21.838	751	484	25	183	892	54	742	7.19e-18	89.7
g1079.t1	Cac_g021691.t1	34.764	233	132	5	61	283	98	320	3.12e-43	151
g10790.t1	Cac_g019786.t1	29.167	528	334	12	21	537	26	524	2.79e-57	200
g10793.t1	Cac_g004387.t1	39.496	119	57	6	4	118	3	110	2.33e-16	69.3
g10795.t1	Cac_g016036.t1	43.373	83	47	0	2	84	4	86	8.7e-24	86.3
g10802.t1	Cac_g001422.t3	32.922	243	154	5	311	550	276	512	1.99e-31	128
g10803.t1	Cac_g032174.t1	43.234	872	420	20	4	827	10	854	0	636
g10804.t1	Cac_g030283.t1	31.558	507	295	16	49	518	137	628	7.51e-58	203
g10807.t1	Cac_g010401.t1	27.108	332	221	8	167	494	264	578	9.09e-30	124
g10808.t1	Cac_g029275.t1	36.491	285	173	5	39	323	17	293	5.36e-57	210
g10809.t1	Cac_g017473.t2	49.254	134	67	1	18	150	7	140	1.56e-41	135
g1081.t1	Cac_g014267.t1	47.475	198	89	7	1	192	161	349	1.09e-43	153
g10811.t1	Cac_g018706.t2	27.551	392	232	18	151	528	185	538	3.68e-17	85.9
g10812.t1	Cac_g012217.t1	27.52	367	203	11	5	358	23	339	1.08e-21	95.1
g10813.t1	Cac_g019828.t1	27.187	320	198	11	34	345	694	986	7.39e-23	100
g10814.t1	Cac_g019828.t1	27.187	320	198	11	50	361	694	986	2.04e-22	99.4
g1082.t1	Cac_g006276.t1	51.872	187	85	1	1	182	1	187	5.15e-63	193
g10822.t1	Cac_g027344.t1	25.98	204	136	7	11	207	9	204	2.19e-10	58.9
g10822.t2	Cac_g027344.t1	25.98	204	136	7	11	207	9	204	2.33e-10	58.9
g10823.t1	Cac_g004752.t1	39.623	371	180	12	60	420	207	543	1.26e-71	246
g10824.t1	Cac_g028348.t2	29.764	467	247	9	161	626	222	608	8.64e-52	196
g1083.t1	Cac_g001280.t1	27.707	628	334	20	99	672	233	794	1.23e-46	178
g10830.t1	Cac_g003288.t1	77.273	220	50	0	6	225	3	222	2.66e-123	350
g10833.t1	Cac_g009736.t1	30.714	140	78	3	1	136	93	217	2.69e-13	67.8
g10837.t1	Cac_g011249.t1	36.975	357	181	7	13	367	17	331	4.43e-65	211
g10838.t1	Cac_g029914.t1	26.652	454	254	19	81	508	91	491	2.16e-31	127
g10840.t1	Cac_g016108.t1	33.898	236	137	6	41	261	11	242	3.64e-31	116
g10840.t2	Cac_g016108.t1	33.333	240	133	6	5	225	11	242	1.08e-31	117
g10841.t1	Cac_g032611.t2	24.921	317	199	9	100	405	72	360	6.55e-19	88.2
g10843.t1	Cac_g028851.t1	35.433	254	139	10	104	341	164	408	2.06e-33	129
g10846.t1	Cac_g029004.t1	55.801	181	79	1	8	188	12	191	2.76e-72	218
g10847.t1	Cac_g022394.t1	37.433	561	315	13	40	583	16	557	4.31e-112	346
g10849.t1	Cac_g010825.t1	28.448	348	213	7	57	402	138	451	2.44e-35	135
g10851.t1	Cac_g015353.t1	26.359	368	203	14	47	369	47	391	1.41e-15	77.8
g10852.t1	Cac_g029384.t1	52.632	95	45	0	53	147	4	98	3.25e-35	118
g10854.t1	Cac_g012058.t1	29.673	428	240	9	180	593	69	449	5.16e-44	165
g10862.t1	Cac_g001416.t2	34.006	347	181	9	133	475	42	344	6.4e-54	185
g10863.t1	Cac_g020227.t1	46.787	607	294	7	1	593	1	592	0	543
g10864.t1	Cac_g007987.t1	27.885	208	116	9	4	178	83	289	1.16e-09	57.8
g10866.t1	Cac_g015569.t1	31.461	178	112	7	200	374	87	257	2.06e-14	76.6
g10869.t1	Cac_g001998.t1	49.718	177	86	3	131	307	79	252	3.09e-52	172
g10870.t1	Cac_g000864.t1	28.571	126	88	2	267	390	124	249	7.92e-06	47.4
g10871.t1	Cac_g019856.t1	28.125	128	83	3	177	301	295	416	4.32e-12	68.6
g10872.t1	Cac_g020144.t2	31.875	160	91	5	570	728	469	611	2.61e-15	80.9
g10873.t1	Cac_g015682.t1	36.508	126	65	3	13	127	24	145	6.35e-18	74.7
g10874.t1	Cac_g011459.t1	36.667	90	56	1	305	394	532	620	1.12e-07	56.6
g10874.t2	Cac_g011459.t1	36.667	90	56	1	305	394	532	620	9.83e-08	56.6
g10876.t1	Cac_g010315.t1	46.459	353	171	6	4	355	52	387	1.42e-104	312
g10877.t1	Cac_g010141.t1	22.835	762	471	23	3	730	4	682	2.72e-29	124
g10879.t1	Cac_g000869.t1	38.028	284	160	6	10	281	47	326	1.31e-54	179
g1088.t1	Cac_g000294.t1	40	80	46	1	1	78	1	80	6.97e-11	53.9
g1088.t2	Cac_g000294.t1	37.5	64	40	0	9	72	17	80	4.34e-07	43.9
g10881.t1	Cac_g001907.t1	30.267	337	174	12	40	348	491	794	9.19e-28	114
g10882.t1	Cac_g029091.t1	68.571	210	60	3	1	206	1	208	6.3e-100	288
g10883.t1	Cac_g000395.t1	29.426	418	248	10	58	453	4	396	1.91e-50	177
g10884.t1	Cac_g014229.t1	43.902	123	68	1	70	192	355	476	1.86e-24	106
g10885.t1	Cac_g027267.t1	42.857	63	36	0	21	83	27	89	4.26e-09	57.4
g10887.t1	Cac_g006756.t1	36.712	444	226	11	78	488	40	461	1.78e-83	268
g10888.t1	Cac_g001034.t1	47.568	185	97	0	188	372	96	280	7.69e-60	195
g10889.t1	Cac_g024514.t1	37.864	206	106	4	6	209	10	195	1.4e-37	129
g10892.t1	Cac_g025644.t1	39.792	578	282	8	206	721	406	979	1.63e-131	417
g10894.t1	Cac_g029512.t1	32.738	168	99	4	258	422	185	341	1.68e-17	84
g10897.t1	Cac_g016810.t1	32.955	88	54	2	111	194	66	152	1.77e-08	58.2
g10898.t1	Cac_g001513.t1	27.609	297	173	12	15	297	25	293	1.41e-23	99.8
g10899.t1	Cac_g018839.t1	22.751	378	246	13	2	359	3	354	1.03e-12	71.6
g1090.t1	Cac_g003599.t1	38.402	388	222	6	95	481	76	447	9.98e-78	253
g10903.t1	Cac_g008291.t2	31.174	247	139	7	30	275	37	253	2.07e-31	117
g10907.t1	Cac_g012289.t2	38.667	75	44	2	88	161	463	536	1.19e-09	61.2
g10909.t1	Cac_g020680.t1	28.219	365	222	10	5	342	7	358	1.26e-40	146
g1091.t1	Cac_g005530.t1	43.38	355	185	11	5	356	11	352	1.93e-69	221
g10914.t1	Cac_g009789.t4	28.342	187	86	6	98	280	534	676	2.28e-09	58.5
g10915.t1	Cac_g019946.t4	34.872	823	449	16	601	1383	245	1020	8.74e-149	478
g10917.t1	Cac_g025557.t1	22.857	315	205	9	14	317	46	333	1.5e-09	59.7
g10917.t2	Cac_g025557.t1	22.857	315	205	9	9	312	46	333	1.43e-09	59.7
g10918.t1	Cac_g022165.t1	23.614	415	297	11	27	437	65	463	3.44e-28	118
g10918.t2	Cac_g022165.t1	23.614	415	297	11	48	458	65	463	4.29e-28	118
g10919.t1	Cac_g011361.t1	30.172	348	169	9	82	365	383	720	1.94e-31	127
g10920.t1	Cac_g003954.t1	36.364	66	36	2	230	294	76	136	4.42e-07	49.3
g10922.t1	Cac_g029846.t1	29.63	189	120	5	34	219	93	271	5.2e-15	77
g10924.t1	Cac_g010458.t1	28.544	529	293	10	21	525	17	484	1.9e-59	206
g10925.t1	Cac_g012982.t1	37.333	225	109	5	29	236	98	307	5.88e-40	139
g10928.t1	Cac_g023992.t1	37.097	1116	558	25	19	1087	9	1027	0	658
g1093.t1	Cac_g016542.t1	24.292	424	217	12	608	983	237	604	1.31e-19	95.1
g10934.t1	Cac_g027142.t1	24.158	505	320	14	103	572	113	589	1.58e-25	111
g10935.t1	Cac_g010950.t1	32.08	399	267	3	8	405	21	416	5.69e-59	201
g10936.t1	Cac_g012350.t1	28.108	185	111	6	191	365	185	357	2.02e-12	67.8
g10937.t1	Cac_g024224.t1	22.323	551	381	17	128	664	258	775	4.29e-24	108
g10940.t1	Cac_g005028.t1	23.81	294	162	13	71	334	59	320	1.28e-06	50.1
g10942.t1	Cac_g001258.t1	39.08	261	146	6	26	283	64	314	2.05e-40	147
g10943.t1	Cac_g013381.t1	31.707	123	75	3	318	439	62	176	1.35e-10	60.8
g10945.t1	Cac_g032966.t1	27.45	1337	773	39	14	1302	5	1192	2.48e-123	413
g10949.t1	Cac_g002454.t1	61.598	513	186	5	25	534	6	510	0	644
g1095.t1	Cac_g005152.t1	83.333	150	25	0	1	150	1	150	7.8e-90	258
g10952.t1	Cac_g007865.t1	39.529	382	219	6	658	1032	258	634	2.62e-82	281
g10953.t1	Cac_g016417.t1	36.066	366	201	9	18	354	115	476	6.63e-67	218
g10955.t1	Cac_g004625.t1	52.324	667	296	9	8	661	87	744	0	685
g10959.t1	Cac_g025860.t1	45	200	100	4	531	730	15	204	1.59e-51	184
g10959.t2	Cac_g025860.t1	45	200	100	4	520	719	15	204	1.42e-51	184
g1096.t1	Cac_g018600.t1	33.582	268	151	8	66	331	76	318	7.13e-32	123
g10961.t1	Cac_g025778.t1	35.644	101	56	1	258	358	106	197	6.16e-16	76.6
g10961.t2	Cac_g025778.t1	35.644	101	56	1	219	319	106	197	3.92e-16	76.6
g10962.t1	Cac_g014272.t1	59.846	259	104	0	6	264	12	270	1.97e-116	336
g10965.t1	Cac_g024672.t2	38.961	77	45	1	740	816	533	607	2.4e-09	62.4
g10966.t1	Cac_g004932.t1	29.052	327	183	10	4	308	25	324	5.2e-33	125
g10970.t1	Cac_g018338.t1	26.515	264	138	12	1	239	1	233	3.65e-15	79.3
g10973.t1	Cac_g019015.t1	39.474	76	43	2	123	196	706	780	4.54e-08	55.1
g10973.t2	Cac_g019015.t1	39.474	76	43	2	243	316	706	780	8.95e-08	55.1
g10976.t1	Cac_g017376.t1	32.992	391	231	8	40	428	17	378	3.76e-61	204
g10978.t1	Cac_g020847.t1	34.897	341	168	9	202	520	208	516	7.31e-56	204
g10979.t1	Cac_g017343.t1	64.706	340	105	2	72	411	7	331	2.83e-159	451
g10980.t1	Cac_g026275.t1	23.142	471	271	14	787	1256	344	724	1.76e-21	101
g10982.t1	Cac_g015438.t3	30.163	368	233	12	106	461	118	473	2.89e-22	101
g10983.t1	Cac_g025238.t1	28.657	335	169	13	279	605	23	295	1.34e-26	113
g10986.t1	Cac_g031989.t2	38.462	143	80	5	4	144	173	309	3.62e-19	84
g10987.t1	Cac_g010421.t1	35.593	236	135	7	34	266	77	298	1.71e-33	126
g10989.t1	Cac_g025916.t1	23.651	482	321	14	70	529	70	526	7.09e-32	129
g10992.t1	Cac_g020755.t1	23.431	239	169	5	37	263	84	320	4.04e-13	68.9
g11000.t1	Cac_g010272.t2	28.736	174	100	8	121	283	55	215	2.32e-06	48.9
g11000.t2	Cac_g010272.t2	28.736	174	100	8	138	300	55	215	2.75e-06	48.5
g11005.t1	Cac_g020228.t1	42.105	133	65	3	80	211	25	146	2.68e-27	102
g11009.t1	Cac_g027727.t1	30.667	150	92	5	25	170	138	279	4.99e-10	58.5
g11010.t1	Cac_g022070.t1	57.143	119	47	1	1	115	1	119	1.98e-46	146
g11013.t1	Cac_g024886.t1	26.457	223	126	11	29	242	263	456	9.52e-09	55.5
g11016.t1	Cac_g024734.t1	23.81	168	124	1	55	222	19	182	2.48e-09	55.8
g11018.t1	Cac_g023720.t1	26.465	495	279	11	48	538	100	513	1.18e-45	169
g11020.t1	Cac_g010053.t1	32.955	88	58	1	294	381	295	381	1.98e-06	49.7
g11023.t1	Cac_g023066.t1	34.805	793	458	13	95	880	97	837	9.89e-148	457
g11028.t1	Cac_g011232.t1	37.117	326	184	8	249	565	38	351	3.11e-53	196
g11029.t1	Cac_g028373.t1	31.907	257	136	9	17	263	47	274	1.36e-30	119
g11031.t1	Cac_g011174.t1	23.81	609	339	24	35	609	46	563	5.02e-19	91.3
g11035.t1	Cac_g020187.t1	27.225	382	215	17	12	378	8	341	1.63e-25	105
g11037.t1	Cac_g017132.t1	23.985	271	183	7	152	408	127	388	1.25e-11	66.2
g11041.t1	Cac_g015009.t1	29.831	295	199	5	6	298	17	305	1.42e-38	138
g11042.t1	Cac_g003804.t1	31.385	325	181	8	45	367	37	321	1.63e-48	167
g11043.t1	Cac_g003512.t2	29.861	144	85	5	21	154	36	173	2.75e-11	65.9
g11049.t1	Cac_g019258.t1	62.771	462	172	0	3	464	4	465	0	612
g1105.t1	Cac_g020443.t3	30.332	211	121	10	108	312	47	237	2.05e-13	69.7
g11053.t1	Cac_g008965.t1	37.197	371	191	9	126	489	667	1002	9.37e-65	226
g11055.t1	Cac_g015569.t1	28.324	173	99	8	208	370	100	257	1.05e-11	68.2
g1106.t1	Cac_g016434.t1	62.205	127	45	3	1	125	87	212	9.38e-48	153
g11063.t1	Cac_g001066.t1	35.714	126	79	1	3	128	63	186	1.01e-21	85.9
g11067.t1	Cac_g013777.t1	21.271	362	251	7	34	389	38	371	7.26e-09	58.5
g11068.t1	Cac_g013546.t1	51.645	608	268	2	6	613	5	586	0	614
g11069.t1	Cac_g014197.t1	53.535	99	44	1	6	102	59	157	1.42e-31	108
g11070.t1	Cac_g005465.t2	25.788	539	343	15	10	528	3	504	1.34e-31	131
g11073.t1	Cac_g006428.t1	51.388	1045	461	11	5	1012	12	1046	0	1080
g11079.t1	Cac_g029595.t1	35.301	1643	870	44	395	1930	496	2052	0	866
g1108.t1	Cac_g028478.t1	26.403	481	335	9	34	510	93	558	1.54e-40	155
g11081.t1	Cac_g000461.t1	31.068	103	71	0	41	143	526	628	9.3e-09	54.3
g11083.t1	Cac_g015192.t1	61.877	341	121	5	2	341	5	337	7.99e-139	401
g11084.t1	Cac_g012481.t1	30.645	124	66	4	394	498	143	265	1.75e-09	62.4
g11085.t1	Cac_g011841.t5	41.667	84	45	1	7	90	121	200	1.28e-11	66.6
g11089.t1	Cac_g001504.t1	40.204	587	279	20	3	536	1	568	9.32e-115	353
g11091.t1	Cac_g027168.t1	40.936	171	99	2	8	178	43	211	5.25e-32	127
g11096.t1	Cac_g012418.t3	36.527	167	90	3	19	181	50	204	3.1e-23	94.4
g1110.t1	Cac_g023091.t1	29.279	444	289	10	92	527	106	532	1.06e-39	152
g11103.t1	Cac_g004622.t1	33.197	244	105	9	24	261	65	256	8.62e-30	114
g11104.t1	Cac_g001572.t1	49.246	199	73	1	15	213	12	182	1.21e-57	182
g1111.t1	Cac_g022027.t1	33.058	121	70	3	52	161	46	166	3.8e-06	50.1
g11110.t1	Cac_g005369.t1	63.415	369	132	2	1	367	1	368	2.14e-168	474
g11112.t1	Cac_g006918.t1	29.193	161	88	4	112	261	120	265	9.76e-07	52.4
g11113.t1	Cac_g010249.t1	25	128	90	2	3	124	28	155	5.16e-11	57.8
g11114.t1	Cac_g011813.t1	25.338	592	347	14	40	541	36	622	5.48e-42	161
g11115.t1	Cac_g001296.t1	41.149	435	239	8	659	1091	43	462	5.25e-86	286
g11116.t1	Cac_g028765.t1	31.925	213	116	5	290	494	277	468	2.26e-23	103
g11118.t1	Cac_g015074.t1	58.14	43	18	0	576	618	160	202	2.45e-09	60.5
g1112.t1	Cac_g003987.t1	21.587	542	312	15	42	576	10	445	2.99e-25	114
g11121.t1	Cac_g025844.t1	29.305	331	204	11	17	341	6	312	9.78e-27	112
g11127.t1	Cac_g013584.t1	42.969	128	70	2	43	169	24	149	5.53e-31	109
g11129.t1	Cac_g028478.t1	32.114	492	308	7	19	507	86	554	2.89e-70	236
g1113.t1	Cac_g001286.t2	31.707	123	77	3	591	709	13	132	2.42e-08	58.2
g11132.t1	Cac_g019318.t1	45.643	241	110	10	12	249	22	244	2.15e-58	203
g11140.t1	Cac_g010333.t1	47.273	55	27	1	246	300	171	223	6.23e-13	67.4
g11145.t1	Cac_g013232.t1	58.932	543	194	13	8	545	10	528	0	585
g11149.t1	Cac_g007380.t1	33.094	139	80	3	5	142	18	144	2.73e-14	70.5
g11150.t1	Cac_g000521.t1	47.183	142	74	1	13	153	7	148	3.77e-43	140
g11155.t1	Cac_g020210.t2	36.555	476	246	9	25	494	221	646	1.83e-91	293
g11156.t1	Cac_g008447.t3	40.598	569	293	8	9	541	62	621	2.17e-146	436
g11157.t1	Cac_g004820.t1	40.602	266	133	8	31	282	1	255	5.46e-59	189
g11158.t1	Cac_g030681.t1	24.642	349	215	12	499	823	75	399	6.88e-19	90.1
g11159.t1	Cac_g027958.t1	28.818	347	213	13	30	354	93	427	1.62e-32	127
g11161.t1	Cac_g008521.t2	27.212	599	286	24	30	594	49	531	1.48e-30	126
g11162.t1	Cac_g023762.t1	23.919	347	236	8	188	520	7	339	6.19e-23	100
g11164.t1	Cac_g011174.t1	23.328	613	343	26	48	619	46	572	5.78e-16	81.6
g11166.t1	Cac_g033368.t1	22.973	444	219	15	218	644	36	373	5.76e-21	97.1
g11167.t1	Cac_g020051.t1	24.752	909	575	27	935	1783	1120	1979	2.43e-67	253
g11169.t1	Cac_g030264.t1	29.333	150	88	4	765	902	337	480	1.43e-08	58.9
g11171.t1	Cac_g008917.t3	26.217	267	146	5	613	862	501	733	2.11e-18	92
g11171.t2	Cac_g008917.t3	26.217	267	146	5	622	871	501	733	2.22e-18	92
g11174.t1	Cac_g027051.t1	34.4	125	66	4	370	494	62	170	5.21e-07	52.8
g11178.t1	Cac_g005348.t1	22.485	338	217	10	122	435	66	382	4.87e-12	69.3
g11181.t1	Cac_g013114.t1	23.101	632	412	14	147	771	97	661	1.48e-37	154
g11182.t1	Cac_g018090.t2	36.15	213	123	3	63	264	39	249	6.62e-34	127
g11183.t1	Cac_g020754.t1	28.017	464	248	13	218	661	204	601	7.6e-42	161
g11184.t1	Cac_g030867.t1	56.881	109	47	0	549	657	78	186	1.02e-36	136
g11189.t1	Cac_g013191.t1	53.704	108	47	2	20	125	18	124	1.75e-28	100
g11192.t1	Cac_g028611.t1	29.63	324	166	7	45	364	13	278	1.61e-34	129
g11193.t1	Cac_g022527.t1	30.85	1141	626	31	67	1136	1	1049	2.87e-148	472
g11198.t1	Cac_g026414.t1	36.986	365	210	7	34	395	10	357	2.63e-78	249
g11198.t2	Cac_g026414.t1	36.986	365	210	7	56	417	10	357	4.73e-78	249
g11199.t1	Cac_g013095.t1	61.353	414	154	2	32	444	43	451	6.8e-170	484
g112.t1	Cac_g007505.t1	24.023	512	350	15	592	1087	204	692	9.16e-32	134
g1120.t1	Cac_g014074.t1	31.515	330	191	6	49	376	111	407	4.63e-44	157
g11201.t1	Cac_g023444.t1	30.464	302	179	13	18	305	21	305	1.61e-22	95.9
g11203.t1	Cac_g023671.t1	27.723	202	131	6	60	253	84	278	4.13e-10	62.4
g11204.t1	Cac_g017926.t1	25	456	297	15	46	477	25	459	1.11e-28	119
g11212.t1	Cac_g021179.t1	24.896	241	134	8	146	353	213	439	3.77e-12	69.3
g11214.t1	Cac_g004293.t1	26.716	670	352	26	64	676	58	645	1.18e-35	145
g11216.t1	Cac_g006285.t1	34.524	84	46	2	1	84	1	75	4.37e-09	51.6
g11221.t1	Cac_g013777.t1	22.043	372	237	13	19	366	32	374	8.72e-06	48.9
g11223.t1	Cac_g020354.t1	40.361	332	183	7	236	556	53	380	4.45e-81	258
g11225.t1	Cac_g004293.t1	27.719	469	246	15	13	430	30	456	2.91e-36	147
g11229.t2	Cac_g027510.t1	23.529	306	196	10	35	306	50	351	9.68e-09	56.2
g11230.t1	Cac_g031043.t1	36.7	406	220	14	623	1013	586	969	1.37e-64	236
g11238.t1	Cac_g000020.t1	52.273	44	19	2	82	123	64	107	2.07e-07	48.5
g1124.t1	Cac_g016540.t1	40	155	90	1	129	283	75	226	6.6e-36	128
g11242.t1	Cac_g013125.t1	28.218	202	136	2	6	207	9	201	8.47e-25	107
g11245.t1	Cac_g009179.t1	28.818	347	219	8	16	354	24	350	7.45e-33	125
g11246.t1	Cac_g023091.t1	31.395	430	267	11	103	521	119	531	1.03e-36	143
g11247.t1	Cac_g004937.t1	31.179	263	167	6	5	266	11	260	7.97e-31	115
g11249.t1	Cac_g005238.t1	25.918	490	343	5	57	532	28	511	2.57e-50	181
g1125.t1	Cac_g001143.t1	36.782	87	49	1	116	202	293	373	1.81e-08	54.3
g11250.t1	Cac_g011171.t1	38.978	313	188	2	61	371	46	357	2.27e-77	244
g11253.t1	Cac_g007036.t2	32.551	341	218	8	8	341	41	376	2.05e-50	174
g11256.t1	Cac_g021394.t1	26.36	478	326	9	26	485	27	496	7.07e-35	137
g11265.t1	Cac_g010727.t1	23.02	404	234	14	29	379	4	383	1.97e-09	59.7
g11271.t1	Cac_g021420.t1	49.899	990	437	11	63	1034	64	1012	0	1001
g11273.t1	Cac_g009081.t1	51.976	329	156	2	11	339	4	330	3.53e-120	350
g11274.t1	Cac_g009570.t1	54.938	324	144	1	42	365	24	345	2.98e-122	380
g11276.t1	Cac_g025423.t1	33.333	99	63	3	355	452	179	275	2.07e-10	62
g11277.t1	Cac_g025846.t1	36.624	314	192	5	8	318	12	321	1.69e-64	207
g11279.t1	Cac_g018557.t1	45.216	533	235	9	7	492	20	542	2.25e-143	427
g1128.t1	Cac_g032691.t1	31.707	82	51	2	20	100	883	960	9.91e-06	50.1
g11280.t1	Cac_g007930.t1	39.574	235	125	4	17	249	121	340	2.63e-48	167
g11281.t1	Cac_g002650.t1	27.536	414	268	14	25	422	30	427	2.24e-34	133
g11282.t1	Cac_g025118.t1	28.715	498	330	11	11	494	14	500	1.81e-48	187
g11283.t1	Cac_g002628.t1	30.421	309	176	8	97	401	5	278	3.49e-35	133
g1129.t1	Cac_g013200.t2	25.796	314	196	9	29	327	25	316	2.92e-20	89.7
g11291.t1	Cac_g024993.t1	32.432	259	155	8	30	284	15	257	7.27e-33	122
g11292.t1	Cac_g000490.t1	34.348	460	224	12	8	425	33	456	1.57e-69	228
g11292.t2	Cac_g000490.t1	33.913	460	226	11	15	432	33	456	1.33e-69	228
g11293.t1	Cac_g017592.t1	27.607	1304	813	32	184	1415	366	1610	1.01e-125	432
g11294.t1	Cac_g004509.t1	23.711	291	183	8	42	326	162	419	1.07e-07	53.1
g11294.t2	Cac_g004509.t1	23.711	291	183	8	30	314	162	419	7.08e-08	53.9
g11295.t1	Cac_g017003.t1	33.77	305	148	8	483	780	324	581	3.75e-37	149
g11296.t1	Cac_g016585.t1	36.242	298	180	4	15	307	253	545	4.24e-59	206
g11299.t1	Cac_g017328.t2	29.655	435	252	15	31	461	122	506	3.28e-42	158
g1130.t1	Cac_g008030.t1	34.375	160	76	4	135	294	2	132	3.29e-12	67
g1130.t2	Cac_g008030.t1	34.395	157	74	4	104	260	2	129	4.67e-12	65.9
g11302.t1	Cac_g003580.t1	31.548	336	198	12	30	361	10	317	1.33e-36	136
g11311.t1	Cac_g018520.t1	40.984	549	266	10	7	546	14	513	1.36e-127	389
g11313.t1	Cac_g011975.t1	56.805	169	70	3	1	168	1	167	2.68e-63	192
g11316.t1	Cac_g028066.t1	36.152	473	241	13	44	499	105	533	3.4e-89	283
g11318.t1	Cac_g016534.t2	22.581	248	150	6	61	304	60	269	3.48e-07	51.6
g1132.t1	Cac_g009552.t1	25.068	367	209	12	5	342	83	412	1.92e-14	75.5
g11321.t1	Cac_g021013.t1	34.959	246	139	6	12	249	3	235	4.74e-43	171
g11322.t1	Cac_g022678.t2	42.657	429	219	7	22	445	10	416	3.59e-114	341
g11323.t1	Cac_g009581.t2	40.395	354	177	8	42	387	1	328	2.49e-81	252
g11327.t1	Cac_g005770.t1	29.508	122	71	4	57	167	95	212	9.95e-08	53.5
g11328.t1	Cac_g021347.t1	30.872	149	78	6	256	388	61	200	9.37e-07	51.6
g11328.t2	Cac_g021347.t1	30.872	149	78	6	234	366	61	200	8.53e-07	51.6
g11331.t1	Cac_g032491.t1	29.63	459	238	13	44	453	7	429	1.14e-52	187
g11333.t1	Cac_g012418.t3	34.01	197	123	3	6	195	47	243	1.22e-27	105
g11334.t1	Cac_g014171.t1	34.266	429	188	10	102	474	44	434	9.53e-59	200
g11338.t1	Cac_g015384.t1	29.762	336	199	11	6	334	8	313	4.57e-41	147
g11339.t1	Cac_g012055.t1	97.368	304	8	0	1	304	462	765	0	600
g11342.t1	Cac_g008708.t1	60.109	366	141	4	1	365	1	362	9.46e-160	452
g11347.t1	Cac_g011248.t1	30.709	889	539	25	266	1121	132	976	1.66e-103	350
g11348.t1	Cac_g011436.t1	29.434	265	178	2	528	792	649	904	4.84e-28	122
g11349.t1	Cac_g027228.t1	48.166	409	192	5	38	434	70	470	8.32e-129	381
g11350.t1	Cac_g027905.t1	49.275	276	115	4	49	313	27	288	4.68e-85	258
g11351.t1	Cac_g029718.t1	21.528	288	175	10	72	331	14	278	9.97e-07	52.8
g11352.t1	Cac_g019990.t1	26.077	441	203	17	80	514	55	378	1.87e-18	92.4
g11353.t1	Cac_g000148.t1	31.765	255	126	13	845	1065	781	1021	1.37e-19	96.7
g11354.t1	Cac_g024536.t1	33.333	159	89	1	76	234	21	162	1.93e-24	95.5
g11355.t1	Cac_g028573.t1	72.662	417	111	1	51	467	73	486	0	651
g11359.t1	Cac_g006840.t2	35.493	355	187	6	46	370	6	348	1.06e-53	182
g11360.t1	Cac_g004932.t1	26.374	364	204	8	2	353	25	336	1.57e-27	110
g11361.t1	Cac_g010973.t1	52.632	57	26	1	8	64	4	59	1.72e-11	56.6
g11363.t1	Cac_g024194.t1	29.864	442	289	11	589	1021	117	546	7.29e-54	197
g11365.t1	Cac_g030209.t1	28.191	188	99	7	94	267	86	251	3.47e-07	53.1
g11366.t1	Cac_g003782.t1	30.216	139	81	3	871	996	1067	1202	9.26e-06	50.1
g11372.t1	Cac_g028180.t1	28.34	247	163	9	367	608	217	454	8.1e-17	84.7
g11374.t1	Cac_g015796.t1	29.155	367	184	11	16	374	47	345	3.48e-31	122
g11375.t1	Cac_g014203.t1	33.78	746	423	17	274	979	267	981	5.22e-118	407
g11377.t1	Cac_g001437.t1	25.424	236	161	6	103	326	68	300	1.23e-09	60.8
g11378.t1	Cac_g024562.t1	28.416	461	245	16	155	570	1723	2143	1.55e-43	173
g1138.t1	Cac_g002571.t1	31.818	198	119	6	33	215	24	220	1.89e-26	101
g11382.t1	Cac_g021976.t1	24.229	454	288	19	74	487	84	521	4.56e-22	102
g11385.t1	Cac_g000943.t1	51.587	126	58	2	1	126	1	123	2.97e-39	149
g11387.t1	Cac_g000482.t1	33.333	114	62	5	302	409	403	508	1.05e-06	52.8
g11388.t1	Cac_g031105.t1	30.085	236	143	8	304	531	213	434	3.77e-09	59.7
g11389.t1	Cac_g027465.t1	61.475	244	93	1	1	244	1	243	3.77e-110	317
g11391.t1	Cac_g030994.t1	28.421	285	160	15	2	265	5	266	6.77e-13	67.4
g11395.t1	Cac_g026254.t4	35.326	184	76	2	22	205	238	378	1.28e-30	116
g11396.t1	Cac_g012543.t2	25.287	261	145	11	60	295	36	271	1.28e-11	64.7
g11401.t1	Cac_g013831.t1	25.588	340	225	9	5	326	21	350	1.5e-26	107
g11402.t1	Cac_g022841.t1	31.291	457	253	14	58	507	96	498	5.66e-52	186
g11404.t1	Cac_g026949.t1	23.396	265	189	6	219	476	230	487	4.47e-13	71.6
g11406.t1	Cac_g016344.t1	26.619	278	162	10	150	407	245	500	2.2e-20	93.2
g1141.t1	Cac_g001169.t1	24.289	457	249	15	19	413	64	485	5.54e-28	119
g11411.t1	Cac_g019824.t1	38.476	525	248	11	36	534	42	517	1.06e-99	311
g11413.t1	Cac_g007991.t1	50.521	192	86	4	17	202	23	211	2.39e-57	180
g11415.t1	Cac_g019424.t1	24.111	506	345	12	40	520	28	519	1.47e-27	116
g11417.t1	Cac_g014984.t1	25.831	391	201	15	1	378	134	448	5.34e-12	67.8
g11417.t2	Cac_g014984.t1	26.585	489	268	16	75	550	38	448	7.15e-24	105
g11426.t1	Cac_g025794.t1	33.798	287	143	10	4	278	22	273	2.24e-33	123
g11427.t1	Cac_g030129.t1	34.266	286	149	5	2	262	28	299	1.78e-38	136
g1143.t1	Cac_g017310.t1	54.042	433	179	7	224	643	44	469	2.31e-141	434
g11432.t1	Cac_g026872.t1	22.257	319	179	10	94	389	25	297	1.23e-11	65.5
g11438.t1	Cac_g001520.t1	27.778	324	144	10	1	292	277	542	1.39e-18	86.3
g11438.t2	Cac_g001520.t1	26.463	393	177	11	185	545	230	542	4.75e-22	100
g11439.t1	Cac_g025376.t1	38.037	815	393	24	572	1324	131	895	4.1e-148	493
g11440.t1	Cac_g025712.t3	30.709	508	278	9	270	770	377	817	6.25e-66	236
g11441.t1	Cac_g031330.t1	28.571	413	229	14	27	421	30	394	9.13e-39	144
g11448.t1	Cac_g021480.t1	49.78	227	103	4	10	230	2	223	9.69e-77	231
g1145.t1	Cac_g020877.t1	29.9	301	184	9	30	319	34	318	2.99e-27	110
g11452.t1	Cac_g016478.t1	31.313	99	63	4	4	101	612	706	3.95e-07	50.8
g11452.t2	Cac_g016478.t1	25.137	549	339	20	30	549	201	706	8.7e-32	132
g11455.t1	Cac_g028344.t1	43.092	304	157	6	295	592	52	345	2.01e-72	253
g11458.t1	Cac_g013624.t1	28.148	135	86	3	46	180	50	173	2.33e-09	57.4
g11464.t1	Cac_g004936.t1	32.37	173	110	2	110	275	90	262	1.28e-19	89.7
g11465.t1	Cac_g032912.t1	46.111	180	92	2	4	182	59	234	1.09e-47	155
g11469.t1	Cac_g021248.t1	32.275	378	198	15	38	410	381	705	1.16e-34	137
g11475.t1	Cac_g002390.t1	22.449	196	132	5	30	215	279	464	5.11e-07	50.8
g11476.t1	Cac_g004566.t2	25.225	333	170	10	16	275	10	336	1.91e-16	83.2
g1148.t1	Cac_g030344.t1	36.889	225	127	6	53	275	56	267	6.9e-37	132
g11480.t1	Cac_g003576.t2	35.294	68	43	1	19	86	78	144	4.89e-08	53.5
g11483.t1	Cac_g021832.t1	40	80	39	1	153	232	416	486	1.14e-10	65.9
g11484.t1	Cac_g026844.t1	43.548	434	229	6	14	434	27	457	2.14e-114	343
g11488.t1	Cac_g011974.t1	76.759	611	138	3	3	610	8	617	0	976
g11489.t2	Cac_g032131.t1	29.885	87	49	3	1	87	15	89	3.06e-06	42.4
g1149.t1	Cac_g030344.t1	36.889	225	127	6	77	299	56	267	1.3e-36	132
g11490.t1	Cac_g000789.t1	31.66	518	318	12	1	499	1	501	6.22e-59	228
g11492.t1	Cac_g029532.t1	26.728	217	127	3	4	220	6	190	2.14e-12	66.2
g11494.t1	Cac_g005095.t1	26.023	342	182	18	14	341	11	295	1.08e-06	50.4
g11495.t1	Cac_g017514.t1	49.222	514	241	9	35	534	3	510	2.24e-157	459
g11498.t1	Cac_g010333.t1	56.25	64	25	2	621	684	173	233	8.62e-19	86.3
g115.t1	Cac_g006476.t2	42.918	233	119	5	126	350	149	375	7.29e-59	197
g11504.t1	Cac_g001263.t1	27.007	274	174	10	50	317	47	300	1.49e-16	79.7
g11508.t1	Cac_g027267.t1	49.296	71	35	1	3	73	19	88	4.13e-13	71.6
g11509.t1	Cac_g008842.t1	72.195	205	56	1	1	204	1	205	1.69e-94	274
g1151.t1	Cac_g033261.t1	42.935	184	87	7	15	184	37	216	1.51e-29	108
g11513.t1	Cac_g016585.t1	29.956	227	120	7	28	244	252	449	3.8e-16	81.3
g11514.t1	Cac_g029216.t1	51.372	1203	544	17	150	1330	37	1220	0	1173
g11515.t1	Cac_g003700.t1	27.047	403	250	11	172	552	4	384	2.45e-30	124
g11518.t1	Cac_g005308.t1	22.397	317	199	12	129	430	136	420	3.77e-12	68.2
g1152.t1	Cac_g022095.t1	40.293	1432	760	27	246	1644	318	1687	0	949
g11520.t1	Cac_g000256.t1	48.378	370	176	5	17	381	1	360	3.74e-107	344
g11521.t1	Cac_g020494.t3	28.056	360	156	11	588	899	442	746	2.6e-22	104
g11525.t1	Cac_g020686.t1	38.739	111	44	2	390	500	24	110	4.6e-17	77.4
g11526.t1	Cac_g022082.t1	39.13	69	39	1	48	116	10	75	3.07e-09	50.8
g11530.t1	Cac_g010149.t1	26.108	203	134	5	3	192	99	298	4.69e-09	57.8
g11531.t1	Cac_g030302.t1	36.723	354	203	6	112	460	3	340	6.04e-77	245
g11532.t1	Cac_g025475.t2	31.556	225	93	7	66	285	340	508	4.21e-21	95.1
g11532.t2	Cac_g025475.t2	31.556	225	93	7	217	436	340	508	9.74e-21	95.9
g11534.t1	Cac_g008419.t3	44.872	78	33	4	366	435	372	447	3.54e-08	55.5
g11535.t1	Cac_g033485.t3	23.507	268	175	6	1247	1512	1604	1843	5.8e-10	64.7
g11536.t1	Cac_g024900.t1	34.01	197	97	4	126	322	89	252	2.09e-19	87
g1154.t1	Cac_g012760.t1	24.352	193	120	6	55	242	156	327	1.86e-11	65.9
g11540.t1	Cac_g010490.t1	28.462	130	78	4	80	204	63	182	1.13e-08	53.5
g11540.t2	Cac_g010490.t1	28.462	130	78	4	76	200	63	182	1.02e-08	53.5
g11543.t1	Cac_g013883.t3	31.984	247	112	8	43	285	37	231	4.79e-21	95.5
g1155.t1	Cac_g032451.t2	32.722	327	161	8	106	414	47	332	1.06e-48	169
g11555.t1	Cac_g030772.t1	26.301	365	210	11	11	363	6	323	2.86e-20	90.5
g1156.t1	Cac_g012333.t2	41.176	85	49	1	438	522	423	506	3.3e-09	62.4
g11561.t1	Cac_g025901.t1	35.443	158	96	4	155	310	120	273	1.19e-19	94
g11567.t1	Cac_g018833.t1	30.918	207	106	8	182	382	144	319	1.62e-10	65.9
g11568.t1	Cac_g013765.t1	24.759	311	212	5	281	590	188	477	7.46e-15	77.8
g11574.t1	Cac_g018357.t1	29.856	556	328	20	45	584	1	510	1.44e-44	166
g11577.t1	Cac_g017673.t1	31.679	1310	778	20	17	1292	29	1255	0	632
g11579.t1	Cac_g032866.t1	25.143	350	217	13	484	821	197	513	6.08e-14	78.2
g11581.t1	Cac_g027111.t1	25.373	402	261	13	109	489	99	482	1.48e-18	89
g11583.t1	Cac_g021248.t2	38.197	233	136	3	15	247	14	238	4.77e-42	153
g11584.t1	Cac_g024919.t1	59.568	324	119	2	1	312	1	324	2.67e-144	409
g11586.t1	Cac_g010381.t1	38.043	184	93	8	1	175	83	254	2.74e-19	83.6
g11588.t1	Cac_g023705.t1	27.397	219	114	9	18	228	38	219	1.35e-08	54.3
g1159.t1	Cac_g012550.t1	50	390	171	6	9	394	9	378	3.66e-127	373
g11591.t1	Cac_g013964.t1	36.576	257	146	8	37	286	68	314	2.23e-40	143
g11591.t2	Cac_g013964.t1	36.715	207	114	8	1	200	118	314	2.9e-26	103
g11593.t1	Cac_g012395.t2	36.364	132	60	3	846	964	726	846	1.16e-11	69.7
g11594.t1	Cac_g005259.t1	26.006	696	440	22	90	773	70	702	2.26e-50	188
g11595.t1	Cac_g025183.t1	38.353	425	247	4	19	438	19	433	4.04e-90	280
g11596.t1	Cac_g021391.t1	33.213	277	164	6	4	265	11	281	5.66e-37	133
g1160.t1	Cac_g009616.t1	35.695	367	189	10	52	396	117	458	9.23e-55	190
g11604.t1	Cac_g022527.t1	27.717	736	427	21	152	804	334	1047	2.45e-68	245
g11607.t1	Cac_g031290.t2	25.946	185	116	6	4	178	25	198	2.28e-15	76.6
g1161.t1	Cac_g022326.t1	26.359	368	223	11	301	655	14	346	1.86e-27	115
g11615.t1	Cac_g012591.t2	28.019	207	129	7	855	1056	33	224	1.2e-10	63.5
g11616.t1	Cac_g018737.t1	30.392	204	114	9	116	295	106	305	4.96e-09	56.6
g1162.t1	Cac_g005668.t1	41.667	144	83	1	94	236	55	198	2.97e-27	117
g11629.t1	Cac_g016417.t1	27.483	302	186	8	228	506	111	402	8.01e-26	111
g11632.t1	Cac_g022311.t1	44.056	143	79	1	1	143	9	150	2.95e-31	130
g11633.t1	Cac_g007779.t1	40.323	124	68	4	125	243	77	199	2.58e-19	89.4
g11636.t1	Cac_g005750.t2	40.606	825	414	14	1	794	1	780	0	598
g11637.t1	Cac_g027884.t1	27.934	784	434	27	25	722	34	772	2.06e-40	162
g11638.t1	Cac_g000232.t1	23.42	269	176	5	27	275	565	823	2.33e-16	81.3
g1164.t1	Cac_g000379.t1	28.4	250	167	6	19	264	38	279	1.76e-14	77
g11640.t1	Cac_g020755.t1	30.204	245	160	6	55	296	86	322	1.17e-24	101
g11643.t1	Cac_g012157.t1	35.826	575	252	12	647	1209	1435	1904	3.39e-85	306
g11646.t1	Cac_g014035.t1	29.643	280	171	11	8	275	109	374	6e-17	81.3
g11647.t1	Cac_g026867.t1	33.333	465	286	5	42	504	20	462	6.47e-85	270
g1165.t1	Cac_g021548.t1	34.897	341	191	16	21	348	14	336	1.95e-44	156
g11653.t1	Cac_g000614.t1	44.901	608	298	10	115	715	74	651	1.37e-162	488
g11656.t1	Cac_g007849.t1	36.486	74	41	2	80	153	76	143	4.08e-07	47
g11659.t1	Cac_g019109.t1	33.205	259	154	7	199	447	237	486	5.68e-37	141
g11667.t1	Cac_g010013.t1	25.243	309	181	11	147	436	78	355	8.32e-09	58.9
g11670.t1	Cac_g024672.t1	28.647	377	183	15	1	311	529	885	7.03e-25	106
g11673.t1	Cac_g030881.t1	53.636	110	49	2	23	131	32	140	1.96e-32	122
g11674.t1	Cac_g013982.t1	28.922	529	258	15	78	541	24	499	3.71e-50	181
g11675.t1	Cac_g029902.t1	38.017	363	194	7	1	359	1	336	7.44e-68	217
g11676.t1	Cac_g018850.t1	35.317	252	146	9	152	400	62	299	3.05e-34	131
g11678.t1	Cac_g021030.t1	34.165	401	219	10	135	509	552	933	1.23e-49	183
g11679.t1	Cac_g020767.t1	37.613	1332	661	34	462	1702	3	1255	0	775
g11681.t1	Cac_g003159.t1	54.412	136	61	1	1	136	2	136	2.76e-48	151
g11682.t1	Cac_g023282.t2	43.709	453	239	7	1	442	1	448	1.26e-123	367
g11683.t1	Cac_g006314.t1	29.915	117	79	3	42	157	23	137	9.69e-06	47
g11684.t1	Cac_g023671.t1	27.749	191	131	5	63	248	87	275	7.7e-11	64.7
g11689.t1	Cac_g027986.t1	24.888	446	270	18	89	524	139	529	1.34e-17	86.3
g11691.t1	Cac_g003009.t1	41.353	532	297	5	118	643	95	617	3.81e-148	445
g11693.t1	Cac_g008833.t1	25.828	302	160	12	51	345	75	319	1.42e-12	68.6
g11694.t1	Cac_g000333.t1	28.906	128	79	3	472	594	15	135	1.14e-08	55.1
g1170.t1	Cac_g018271.t1	38.922	167	98	3	155	320	258	421	1.58e-27	112
g11710.t1	Cac_g021253.t2	23.896	498	338	12	1	488	1	467	3.07e-27	114
g11716.t1	Cac_g032866.t1	26.651	439	245	18	3809	4225	147	530	3.68e-18	94
g11717.t1	Cac_g006292.t1	28.879	1347	808	38	193	1480	249	1504	1.92e-147	489
g11721.t1	Cac_g025263.t1	34.812	744	344	13	2	702	295	940	2.19e-128	404
g11722.t1	Cac_g017342.t1	33.333	159	92	7	178	327	65	218	5.61e-17	79
g11723.t1	Cac_g020453.t1	28.74	508	275	30	52	523	25	481	4.85e-36	140
g11724.t1	Cac_g009478.t1	42.568	296	167	2	33	327	20	313	7.67e-68	226
g11725.t1	Cac_g013499.t1	25.391	768	463	25	32	772	48	732	2.75e-46	177
g11727.t1	Cac_g007912.t1	29.429	350	186	16	16	341	13	325	6.03e-22	95.1
g1173.t1	Cac_g014482.t1	27.273	253	136	9	484	735	34	239	4.21e-12	67.8
g11731.t1	Cac_g002439.t1	38.462	117	69	3	2	117	4	118	2.56e-17	84.3
g11735.t1	Cac_g019424.t1	30.545	514	340	6	35	538	15	521	1.22e-68	230
g11738.t1	Cac_g015823.t4	35.833	720	398	17	271	943	142	844	6.91e-139	437
g11739.t1	Cac_g000917.t1	27.397	292	172	10	181	464	112	371	1.44e-21	99
g1174.t1	Cac_g005539.t1	28.44	327	213	6	43	362	39	351	3.05e-33	127
g11740.t1	Cac_g001212.t1	79.592	147	30	0	443	589	1	147	7.37e-88	269
g11741.t1	Cac_g026904.t1	53.552	366	162	4	1	365	1	359	5.72e-138	399
g11744.t1	Cac_g013080.t1	24.709	344	185	14	7	320	4	303	1.5e-09	58.5
g11748.t1	Cac_g023456.t1	54.13	678	278	9	10	684	9	656	0	707
g1175.t1	Cac_g025912.t1	27.566	682	387	15	235	833	95	752	1.44e-59	218
g11751.t1	Cac_g029083.t1	33.66	306	164	6	4	296	12	291	3.34e-39	139
g11752.t1	Cac_g012073.t1	28.767	219	116	4	214	431	93	272	2.18e-14	73.6
g11753.t1	Cac_g022833.t1	36.872	537	313	12	13	541	25	543	7.97e-107	330
g11754.t1	Cac_g002309.t1	31.765	85	55	1	92	173	496	580	9.24e-07	52.4
g11757.t1	Cac_g021206.t1	26.889	450	270	14	170	613	128	524	5.28e-47	174
g11767.t1	Cac_g002483.t1	27.869	305	206	8	202	501	16	311	1.06e-21	95.9
g11769.t1	Cac_g032515.t1	33.065	124	77	2	143	260	125	248	4.34e-14	72.8
g1177.t1	Cac_g011506.t1	32	150	92	3	6	155	7	146	4.77e-18	75.9
g11770.t1	Cac_g008643.t2	43.21	81	38	1	220	300	313	385	4.6e-15	75.5
g11770.t2	Cac_g008643.t3	37.864	103	50	2	241	337	313	407	5.59e-15	75.5
g11774.t1	Cac_g028127.t1	39.682	2326	1224	45	39	2278	30	2262	0	1563
g11776.t1	Cac_g008764.t1	26.087	322	191	8	57	354	19	317	2.1e-26	110
g11779.t1	Cac_g009617.t1	27.778	234	161	5	126	356	202	430	1.53e-13	71.6
g11782.t1	Cac_g000240.t1	47.143	420	218	3	3	422	6	421	1.83e-129	380
g11784.t1	Cac_g029621.t1	51.389	72	33	2	60	131	104	173	1.02e-14	68.6
g11786.t1	Cac_g009391.t1	27.373	727	430	27	58	731	65	746	1.15e-39	157
g11788.t1	Cac_g002113.t1	56.881	109	47	0	1	109	4	112	2.56e-42	149
g1179.t1	Cac_g014599.t1	38.22	191	96	8	26	214	561	731	4.22e-27	109
g1179.t2	Cac_g014599.t1	35.681	213	100	9	7	217	570	747	2.43e-27	109
g11790.t1	Cac_g013733.t1	29.433	282	157	12	77	333	55	319	1.7e-15	76.3
g11791.t1	Cac_g009736.t1	30.435	184	118	3	82	256	21	203	4.64e-16	78.2
g11793.t1	Cac_g001602.t1	35.593	236	125	6	9	218	7	241	1.53e-33	129
g11794.t1	Cac_g020159.t1	32.535	710	404	19	2	659	70	756	2.69e-99	322
g11797.t1	Cac_g030487.t1	24.416	1327	809	38	39	1226	84	1355	1.86e-84	303
g118.t1	Cac_g017034.t1	47.059	204	94	7	22	219	76	271	1.33e-47	170
g1180.t1	Cac_g006370.t1	31.33	699	439	15	13	703	15	680	5.76e-93	312
g11800.t1	Cac_g018362.t1	25.08	941	486	26	6	941	9	735	6.68e-67	239
g11801.t1	Cac_g021386.t1	33.79	219	126	8	3	216	17	221	1.39e-30	113
g11803.t1	Cac_g030919.t1	28.671	572	324	21	40	565	41	574	1.25e-59	209
g11804.t1	Cac_g009427.t2	26.289	194	123	5	20	198	31	219	2.35e-08	52.8
g11806.t1	Cac_g015101.t1	23.165	613	383	22	1566	2132	1475	2045	4e-20	99
g11808.t1	Cac_g003275.t1	28.413	271	175	9	86	350	89	346	5.2e-20	91.7
g11812.t1	Cac_g006036.t1	42.029	69	39	1	2	69	4	72	1.94e-10	51.6
g11813.t1	Cac_g002173.t1	26.801	347	216	6	13	334	49	382	8.68e-35	132
g11814.t1	Cac_g013318.t2	39.604	303	165	7	11	302	18	313	3.19e-62	201
g11815.t1	Cac_g002884.t1	28.995	438	275	10	23	454	28	435	2.19e-56	193
g11821.t1	Cac_g006820.t1	30.233	516	298	14	145	646	123	590	1.52e-52	190
g1183.t1	Cac_g019662.t1	38.255	149	88	2	8	152	13	161	4.66e-23	100
g11830.t1	Cac_g022065.t2	38.586	495	270	12	44	523	17	492	3.83e-101	315
g11833.t1	Cac_g029674.t1	29.703	101	64	2	24	124	25	118	4.71e-06	44.7
g11835.t1	Cac_g010664.t1	30.573	157	97	4	97	252	42	187	1.06e-09	59.7
g11836.t1	Cac_g021394.t2	28.959	221	150	4	496	711	234	452	3.55e-17	85.5
g11839.t1	Cac_g023444.t1	31.757	296	182	9	21	312	29	308	2.06e-34	128
g11842.t1	Cac_g005701.t1	28.333	360	231	11	3	349	4	349	5.18e-30	118
g11843.t1	Cac_g029612.t1	32.847	274	167	7	534	802	7	268	2.74e-31	124
g11844.t1	Cac_g004561.t1	54.331	508	226	2	5	507	1	507	0	556
g11845.t1	Cac_g013763.t1	32.037	437	255	13	257	677	360	770	1.68e-54	202
g11848.t1	Cac_g006790.t1	32.584	267	171	6	315	573	299	564	1.39e-36	144
g11849.t1	Cac_g027166.t1	34.435	363	203	10	249	605	13	346	6.36e-44	165
g1185.t1	Cac_g031467.t1	26.667	120	85	2	65	183	318	435	1.61e-08	58.2
g11850.t1	Cac_g025805.t3	35.948	153	81	4	234	385	23	159	6.42e-20	90.1
g11850.t2	Cac_g025805.t3	35.948	153	81	4	289	440	23	159	5.09e-20	90.5
g11851.t1	Cac_g027608.t1	55.422	83	36	1	34	116	47	128	4.38e-23	94.7
g11852.t1	Cac_g014622.t1	65.803	193	63	1	39	231	40	229	6.83e-90	264
g11853.t1	Cac_g020940.t1	37.5	96	56	2	403	498	254	345	2.18e-08	56.2
g11858.t1	Cac_g024312.t1	24.242	396	235	12	31	420	30	366	2.06e-23	102
g11859.t1	Cac_g023667.t1	26.14	329	205	11	16	329	28	333	8.07e-22	95.1
g11861.t1	Cac_g025087.t1	36.137	761	449	16	140	884	315	1054	6.73e-147	461
g11863.t1	Cac_g022065.t2	46.094	384	200	3	40	422	2	379	3.67e-108	338
g11866.t1	Cac_g003417.t1	35.096	208	123	7	5	210	15	212	2.19e-36	127
g11868.t1	Cac_g027577.t1	24.819	415	251	13	83	471	109	488	3.35e-29	120
g11874.t1	Cac_g007510.t1	52.475	404	177	7	213	608	222	618	5.16e-139	418
g11875.t1	Cac_g023471.t1	55.623	329	136	5	26	352	42	362	2.51e-126	367
g11876.t1	Cac_g008061.t1	33.088	136	86	2	45	176	42	176	2.25e-25	97.4
g1188.t1	Cac_g006449.t1	35.69	297	182	3	69	364	8	296	1.35e-60	200
g11882.t1	Cac_g013387.t1	23.105	554	329	23	82	574	49	566	1.61e-09	60.8
g11883.t1	Cac_g007450.t1	33.146	356	225	5	198	548	80	427	6.08e-66	221
g11885.t1	Cac_g029426.t1	33.046	348	195	11	3	333	33	359	2.52e-46	176
g11887.t1	Cac_g029635.t1	37.162	148	62	8	53	197	41	160	6.64e-17	83.6
g11888.t1	Cac_g017792.t1	52.315	799	333	13	85	846	81	868	0	811
g11889.t1	Cac_g004278.t1	68.269	104	33	0	1	104	892	995	1.09e-45	157
g1189.t1	Cac_g032420.t1	32.483	431	247	14	12	406	13	435	4.07e-51	178
g11890.t1	Cac_g001990.t1	65.7	207	71	0	1	207	43	249	8.18e-99	288
g11891.t1	Cac_g015332.t1	26.727	666	389	16	200	801	68	698	2.04e-66	239
g11892.t1	Cac_g019720.t1	27.258	598	371	9	21	573	3	581	4.2e-65	228
g11893.t1	Cac_g033589.t1	43.373	83	46	1	17	98	2	84	3.89e-17	70.1
g11893.t2	Cac_g033589.t1	43.373	83	46	1	40	121	2	84	1.23e-16	69.7
g11896.t1	Cac_g000380.t1	39.652	517	236	7	3	485	2	476	6.62e-115	348
g1190.t1	Cac_g009463.t1	39.904	208	107	4	7	214	346	535	1.65e-34	137
g11902.t1	Cac_g027298.t1	62.295	183	65	1	67	245	1	183	8.69e-72	219
g11903.t1	Cac_g017766.t1	31.818	88	58	1	2	89	23	108	6.24e-08	50.8
g11904.t1	Cac_g005747.t1	53.16	269	119	4	1	264	1	267	5.96e-103	301
g11908.t1	Cac_g023950.t1	25.773	291	160	11	17	296	40	285	1.32e-14	73.9
g11909.t1	Cac_g010809.t1	37.624	808	403	19	25	830	27	735	8.56e-149	454
g1191.t1	Cac_g006284.t1	22.973	296	199	7	123	393	171	462	1.19e-20	95.9
g11910.t1	Cac_g019360.t1	43.478	69	38	1	89	157	108	175	4.04e-14	67.8
g11911.t1	Cac_g026949.t1	29.878	164	109	4	298	459	319	478	1.45e-13	73.2
g11912.t1	Cac_g021394.t1	26.857	525	298	18	127	642	45	492	1.98e-29	123
g11914.t1	Cac_g005200.t1	33.333	150	69	4	124	269	423	545	1.32e-09	61.2
g11914.t2	Cac_g005200.t1	32.895	152	67	5	296	441	423	545	2.13e-09	61.2
g1192.t1	Cac_g001422.t3	35.865	474	269	9	18	489	73	513	3.33e-77	252
g11926.t1	Cac_g003467.t2	25.364	686	434	22	151	820	88	711	7.7e-35	142
g11926.t2	Cac_g003467.t2	25.364	686	434	22	144	813	88	711	8.54e-35	142
g11929.t1	Cac_g014466.t1	40.812	468	256	6	34	495	34	486	8.41e-92	288
g1193.t1	Cac_g022616.t1	23.696	671	376	22	482	1033	803	1456	9.94e-29	126
g11930.t1	Cac_g002282.t1	34.109	129	81	3	42	169	130	255	8.23e-09	56.6
g11931.t1	Cac_g000865.t1	28.125	192	105	8	32	216	207	372	5.51e-15	77.4
g11931.t2	Cac_g033249.t1	23.644	461	265	15	4	402	2	437	3.54e-25	110
g11932.t1	Cac_g005163.t1	44.842	475	241	9	75	535	38	505	2.9e-109	365
g11938.t1	Cac_g012282.t1	25.063	399	278	6	135	517	158	551	2.55e-24	106
g11941.t1	Cac_g018385.t1	25.243	1747	1125	49	721	2365	760	2427	6.41e-119	424
g11941.t2	Cac_g018385.t1	25.243	1747	1125	49	724	2368	760	2427	6.6e-119	424
g11942.t1	Cac_g006744.t2	29.762	252	140	9	296	537	379	603	2.61e-19	91.7
g11944.t1	Cac_g014645.t1	24	450	285	16	130	543	585	1013	4.94e-21	97.8
g11948.t1	Cac_g009617.t1	24.737	380	197	19	7	336	57	397	1.61e-06	50.1
g11949.t1	Cac_g029594.t1	52.586	116	53	2	33	147	5	119	2.6e-41	134
g1195.t1	Cac_g004228.t1	26.25	480	250	15	154	625	123	506	2.98e-35	141
g11951.t1	Cac_g020529.t1	52.632	247	113	3	21	266	9	252	4.57e-82	248
g11953.t1	Cac_g006006.t1	27.23	213	148	4	267	479	293	498	7.63e-21	95.5
g11955.t1	Cac_g013158.t1	34.605	734	446	12	73	788	59	776	3.81e-142	437
g11956.t1	Cac_g005007.t1	37.532	389	211	11	24	406	14	376	1.79e-69	225
g11959.t1	Cac_g030336.t1	25.381	1182	775	29	71	1221	63	1168	5.99e-105	362
g11960.t1	Cac_g018850.t1	25.635	394	180	16	69	446	8	304	2.23e-20	93.2
g11965.t1	Cac_g022520.t1	32.881	590	297	17	133	630	100	682	7.5e-86	282
g11966.t1	Cac_g024237.t1	45.745	188	90	5	22	208	12	188	1.08e-44	159
g11967.t1	Cac_g021995.t1	42.11	1147	553	23	117	1211	5	1092	0	843
g11968.t1	Cac_g002685.t1	56.18	178	78	0	4	181	3	180	1.88e-71	214
g11970.t1	Cac_g014574.t1	47.731	1234	598	17	7	1216	1	1211	0	1151
g11972.t1	Cac_g018689.t1	37.931	145	81	3	100	243	73	209	1.92e-21	89.7
g11974.t1	Cac_g018508.t1	32.456	228	122	3	825	1031	242	458	2.23e-22	102
g11976.t1	Cac_g017150.t1	30.362	359	218	13	47	388	358	701	1.99e-32	130
g11977.t1	Cac_g028767.t3	37.838	111	65	2	552	662	402	508	1.14e-20	96.3
g11979.t1	Cac_g002628.t1	46.012	326	155	5	82	405	2	308	5.48e-101	304
g11979.t2	Cac_g002628.t1	46.012	326	155	5	82	405	2	308	2.59e-101	305
g11980.t1	Cac_g018617.t1	46.857	350	166	7	35	383	28	358	1.41e-96	292
g11983.t1	Cac_g001797.t2	36.923	130	76	4	68	193	50	177	1.92e-16	75.1
g1199.t1	Cac_g011639.t1	42.276	123	59	3	70	188	5	119	2.2e-27	100
g11992.t1	Cac_g012620.t1	32.092	564	318	16	34	586	58	567	3.46e-69	234
g11993.t1	Cac_g014909.t1	33.161	193	116	7	247	431	284	471	2.32e-11	67.8
g11994.t1	Cac_g023036.t1	26.541	584	319	21	767	1328	262	757	2.52e-24	112
g11996.t1	Cac_g018359.t1	23.188	483	268	14	98	567	99	491	6.4e-20	93.6
g11999.t1	Cac_g032955.t1	30.667	375	240	10	118	491	104	459	3.82e-46	170
g120.t1	Cac_g019980.t1	22.712	295	189	8	89	365	26	299	1.22e-13	71.2
g1200.t1	Cac_g006372.t1	46.847	111	55	3	20	127	4	113	4.42e-30	104
g12000.t1	Cac_g026698.t1	44.136	324	164	5	33	354	33	341	1.11e-77	254
g12004.t1	Cac_g023350.t1	26.101	318	173	13	8	309	14	285	3.43e-09	60.1
g12005.t1	Cac_g007902.t1	40.408	245	112	4	74	313	112	327	5.72e-54	181
g12006.t1	Cac_g028524.t1	37.349	83	52	0	2	84	103	185	4.13e-13	61.6
g1201.t1	Cac_g025490.t1	48.062	129	54	1	1	129	47	162	2.1e-30	107
g12016.t1	Cac_g004937.t1	31.518	257	154	9	5	252	17	260	3.18e-24	98.2
g12017.t1	Cac_g031853.t1	31.336	434	268	7	30	442	19	443	2.76e-52	185
g12019.t1	Cac_g005740.t1	66.207	145	47	2	2	146	1	143	3.47e-63	190
g12020.t1	Cac_g016901.t1	33.209	804	483	17	211	1000	336	1099	5.11e-137	440
g12021.t1	Cac_g020158.t1	62	150	53	2	1	149	1	147	7.91e-62	187
g12022.t1	Cac_g006250.t1	34.524	168	97	4	70	235	45	201	1.1e-20	92
g12024.t1	Cac_g029903.t1	37.879	264	134	7	50	306	7	247	1.64e-42	148
g12026.t1	Cac_g033306.t1	43.939	132	74	0	161	292	124	255	7.86e-32	120
g12027.t1	Cac_g010645.t1	50.216	464	217	7	5	457	4	464	6.17e-148	432
g12028.t1	Cac_g010904.t1	43.434	99	52	2	127	225	83	177	5.57e-16	73.6
g12032.t1	Cac_g012576.t1	34.545	110	68	1	1	106	32	141	2.41e-19	77.4
g12034.t1	Cac_g007805.t1	40.675	622	346	10	780	1395	931	1535	3.82e-137	461
g12038.t1	Cac_g023301.t2	33.243	367	199	17	16	371	41	372	4.45e-43	154
g12039.t1	Cac_g013765.t1	28.052	385	242	12	1028	1386	123	498	9.82e-19	92.4
g12043.t1	Cac_g020202.t1	24.824	568	302	21	30	503	15	551	1.55e-27	117
g12044.t1	Cac_g020426.t1	48.881	268	113	3	4	271	10	253	2.38e-79	273
g12046.t1	Cac_g017132.t1	35.115	393	194	4	64	447	79	419	4.12e-65	215
g12046.t2	Cac_g017132.t1	35.219	389	191	4	4	383	83	419	2.77e-65	213
g12047.t1	Cac_g002959.t1	53.297	546	234	10	3	544	64	592	0	567
g12048.t1	Cac_g005296.t1	53.261	184	81	2	2	185	1	179	1.03e-69	210
g12050.t1	Cac_g021394.t1	30.39	487	296	12	120	581	28	496	3.19e-54	194
g12055.t1	Cac_g030062.t1	39.744	312	175	5	13	323	67	366	9.12e-55	189
g12057.t1	Cac_g022555.t1	30.081	246	124	12	52	295	55	254	8.21e-11	61.2
g12062.t1	Cac_g028282.t1	32.143	84	44	2	2	85	5	75	2.15e-07	49.7
g12063.t1	Cac_g033065.t1	25.085	295	123	7	69	359	45	245	1.24e-19	91.7
g12064.t1	Cac_g028508.t1	46.479	71	34	2	30	96	20	90	2.44e-12	61.2
g12067.t1	Cac_g021016.t1	32.075	636	378	17	23	634	3	608	7.42e-102	323
g1207.t1	Cac_g017699.t1	29.888	1335	813	37	41	1308	106	1384	3.29e-146	482
g12070.t1	Cac_g003061.t2	44.828	58	31	1	32	89	123	179	3.72e-07	48.9
g12072.t1	Cac_g002280.t2	43.275	171	90	5	328	496	495	660	5.67e-34	136
g12076.t1	Cac_g001513.t2	26.331	338	197	10	30	344	16	324	1.16e-23	100
g12078.t1	Cac_g028062.t2	53.383	399	174	4	9	407	50	436	8.78e-150	432
g12079.t1	Cac_g006824.t1	28.351	194	115	8	245	420	312	499	5.26e-08	55.8
g12080.t1	Cac_g012712.t6	29.63	351	231	5	117	465	110	446	5.15e-41	153
g12081.t1	Cac_g030997.t1	62.4	125	41	1	1	125	1	119	9.77e-51	159
g1209.t1	Cac_g018695.t1	28.333	300	184	5	27	320	6	280	4.35e-26	109
g12096.t1	Cac_g015194.t2	28.241	216	148	4	128	343	37	245	1.15e-17	82
g12099.t1	Cac_g007627.t1	37.342	158	91	3	10	167	12	161	3.66e-31	111
g12100.t1	Cac_g023456.t1	52.833	600	271	7	4	598	2	594	0	617
g12102.t1	Cac_g027230.t2	24.621	264	144	8	199	459	195	406	1.16e-12	71.6
g12102.t2	Cac_g027230.t2	25.379	264	142	9	319	579	195	406	2.25e-12	70.9
g12103.t1	Cac_g004582.t1	36.641	131	64	6	87	202	75	201	4.66e-13	69.3
g12104.t1	Cac_g015569.t1	29.814	161	105	4	98	252	74	232	1.15e-09	61.2
g12109.t1	Cac_g001466.t1	29.882	425	262	11	16	421	31	438	4.3e-56	191
g12110.t1	Cac_g011436.t1	30.544	239	157	3	655	893	671	900	4.45e-24	110
g12112.t1	Cac_g014251.t1	32.308	195	120	7	11	198	51	240	1.05e-20	89.7
g12115.t1	Cac_g018619.t1	51.793	753	307	11	350	1054	244	988	0	753
g12116.t1	Cac_g011120.t1	23.552	259	155	14	488	716	489	734	5.51e-09	60.8
g12116.t2	Cac_g031400.t1	22.43	321	178	13	360	623	48	354	2.77e-09	61.2
g1212.t1	Cac_g014043.t1	27.17	530	320	18	221	738	326	801	4.85e-35	144
g12122.t1	Cac_g013058.t4	30.769	117	78	2	134	250	60	173	6.75e-12	63.9
g12122.t2	Cac_g013058.t4	30.769	117	78	2	164	280	60	173	1.16e-11	63.9
g12124.t1	Cac_g006774.t1	32.653	441	263	7	36	442	41	481	4.01e-69	228
g12127.t1	Cac_g019510.t1	25.369	339	219	6	184	516	253	563	3.08e-20	94.4
g12131.t1	Cac_g019544.t1	45.69	116	59	3	7	119	8	122	1.73e-29	105
g12132.t1	Cac_g019561.t1	20.984	386	202	12	129	499	4	301	5.93e-09	57.8
g12133.t1	Cac_g000542.t1	38.303	389	161	7	61	444	99	413	2.78e-71	231
g12134.t1	Cac_g016097.t1	29.019	479	253	14	29	480	88	506	3.69e-48	178
g12135.t1	Cac_g025951.t2	29.878	164	105	3	249	410	242	397	2.17e-18	86.7
g12136.t1	Cac_g004293.t1	24.282	766	441	28	71	775	53	740	1.73e-32	135
g12138.t1	Cac_g029127.t1	27.636	1375	826	35	190	1455	127	1441	2.92e-140	471
g12139.t1	Cac_g008082.t1	34.146	287	158	8	4	268	10	287	1.21e-43	150
g12140.t1	Cac_g007413.t1	53.199	297	123	5	89	382	5	288	5.96e-104	309
g12141.t1	Cac_g008710.t1	32.781	302	175	9	14	294	98	392	2.74e-22	101
g12142.t1	Cac_g024350.t1	33.544	158	102	3	66	222	29	184	1.1e-25	99
g12142.t2	Cac_g024350.t1	33.544	158	102	3	81	237	29	184	1.44e-25	99.4
g12144.t1	Cac_g028851.t1	30.1	299	184	11	72	359	130	414	1.84e-25	107
g12147.t1	Cac_g020600.t1	34.135	208	110	4	348	555	387	567	2.94e-24	107
g1215.t1	Cac_g009552.t1	25.77	357	219	15	7	352	92	413	2.78e-09	59.3
g12150.t1	Cac_g001332.t1	31.004	229	128	5	27	244	1	210	4.76e-26	102
g12150.t2	Cac_g001332.t1	31.004	229	128	5	1	218	1	210	2.32e-26	102
g12151.t1	Cac_g002403.t1	23.007	439	237	16	3	425	189	542	1.59e-13	72.8
g12152.t1	Cac_g007002.t1	30.603	232	140	4	66	289	145	363	2.16e-28	115
g12154.t1	Cac_g026829.t1	34.696	807	437	15	209	1002	2	731	1.11e-146	455
g12155.t1	Cac_g003863.t1	31.09	312	184	10	113	397	85	392	1.3e-35	138
g12157.t1	Cac_g027707.t1	26.224	286	179	11	1	273	44	310	4.06e-18	83.2
g12159.t1	Cac_g007361.t1	41.463	410	221	8	76	477	104	502	1.74e-110	337
g12167.t1	Cac_g006154.t2	27.094	406	244	14	108	478	18	406	3.83e-32	132
g12169.t1	Cac_g022834.t1	30.726	179	79	6	29	190	68	218	1.85e-16	75.1
g1217.t1	Cac_g018706.t1	23.82	466	264	14	234	666	163	570	4.5e-10	63.5
g12175.t1	Cac_g033852.t1	29.07	344	180	10	144	475	356	647	1.55e-18	89
g12176.t1	Cac_g011683.t1	43.123	269	146	4	34	298	61	326	1.96e-68	221
g12177.t1	Cac_g031145.t1	29.517	393	199	8	382	740	320	668	1.29e-39	156
g1218.t1	Cac_g010144.t1	23.864	264	172	8	6	261	3	245	2.49e-10	62.4
g12185.t1	Cac_g017844.t1	29.01	293	186	8	18	295	23	308	1.22e-27	109
g12186.t1	Cac_g017481.t1	31.707	123	68	3	206	314	110	230	3.74e-11	62.4
g12188.t1	Cac_g007203.t1	52.9	431	195	5	5	433	4	428	1.16e-155	455
g12189.t1	Cac_g003487.t2	63.109	534	189	4	5	533	4	534	0	673
g1219.t1	Cac_g007299.t2	24.8	250	144	9	149	384	129	348	5.45e-13	70.9
g12190.t1	Cac_g020769.t1	34.156	243	147	6	152	389	59	293	6.8e-28	120
g12195.t1	Cac_g022971.t1	34.513	113	68	3	3	109	22	134	1.02e-13	63.5
g12196.t1	Cac_g026840.t1	32.424	330	160	8	64	370	28	317	7.68e-37	137
g12197.t1	Cac_g002484.t2	30.837	227	119	8	134	359	183	372	8.5e-13	69.3
g122.t1	Cac_g019397.t1	29.075	227	131	6	1	224	1	200	4.44e-17	79.3
g1220.t1	Cac_g029464.t1	27.103	214	137	3	23	235	14	209	4.78e-16	77
g1220.t2	Cac_g029464.t1	27.103	214	137	3	15	227	14	209	4.21e-16	77
g12201.t1	Cac_g026552.t1	27.883	477	278	19	60	489	99	556	2.41e-28	118
g12202.t1	Cac_g018504.t1	25.514	486	282	15	54	499	79	524	6.84e-22	99.4
g12203.t1	Cac_g025162.t1	49.66	147	74	0	1	147	104	250	3.31e-48	163
g12205.t1	Cac_g031299.t1	28.333	480	293	10	15	476	54	500	1.53e-54	191
g12209.t1	Cac_g005745.t1	29.268	123	84	2	1	120	1	123	1.98e-14	72.8
g12211.t1	Cac_g012391.t1	26.97	330	214	11	173	485	152	471	7.62e-22	99
g12216.t1	Cac_g010445.t1	70.714	140	41	0	4	143	6	145	3.37e-74	218
g12217.t1	Cac_g027224.t1	25.641	351	168	14	6	327	82	368	1.72e-09	59.3
g1222.t1	Cac_g018515.t1	20.367	491	338	13	1	466	5	467	2.92e-13	72
g12221.t1	Cac_g020472.t2	24.105	419	266	12	68	471	58	439	3.06e-21	96.3
g12221.t2	Cac_g020472.t2	25.63	238	155	6	5	239	221	439	3.57e-13	68.6
g12222.t1	Cac_g033227.t1	29.412	153	104	2	91	241	89	239	1.21e-10	64.3
g12224.t1	Cac_g000602.t1	54.184	980	405	14	88	1056	91	1037	0	1013
g12228.t1	Cac_g024857.t1	27.742	310	177	11	5	313	1083	1346	2.33e-11	65.5
g12230.t1	Cac_g005348.t1	21.131	601	352	23	46	616	67	575	1.52e-10	64.3
g12233.t1	Cac_g006435.t1	29.091	1045	684	19	1	1021	1	1012	1.72e-134	432
g12235.t1	Cac_g008019.t1	37.247	1678	944	29	7	1594	15	1673	0	1071
g12237.t1	Cac_g016585.t1	29.381	194	103	9	110	296	261	427	9.92e-14	71.6
g12241.t1	Cac_g021406.t1	34.572	269	159	9	56	318	6	263	1.24e-41	145
g12242.t1	Cac_g017965.t1	27.536	138	86	7	48	178	85	215	1.57e-06	48.9
g12245.t1	Cac_g005435.t1	31.544	149	93	4	186	329	195	339	1.43e-14	74.3
g12258.t1	Cac_g005631.t1	62.069	232	86	1	5	236	10	239	2.35e-102	297
g12259.t1	Cac_g017817.t1	26.154	260	135	9	11	265	12	219	4.09e-14	71.6
g12264.t1	Cac_g017347.t1	41.806	598	289	11	98	671	80	642	2.96e-146	441
g12269.t1	Cac_g017512.t1	31.104	299	151	14	1	295	1	248	1.01e-23	98.2
g1227.t1	Cac_g029484.t1	21.818	550	310	19	19	507	21	511	8.43e-15	77.8
g12271.t1	Cac_g020652.t1	28.358	268	156	11	8	254	40	292	4.78e-17	79
g12273.t1	Cac_g012849.t1	28.889	180	105	7	72	238	51	220	4.25e-12	66.6
g12274.t1	Cac_g028460.t2	41.036	502	243	6	91	571	14	483	3.55e-128	388
g12276.t1	Cac_g026759.t1	44.66	206	99	3	97	290	94	296	1.34e-47	173
g12278.t1	Cac_g027564.t1	26.824	425	277	8	86	497	40	443	1.83e-38	147
g1228.t1	Cac_g024294.t1	27.786	637	333	24	350	902	161	754	5.76e-44	171
g12282.t1	Cac_g016936.t1	24	275	179	9	11	266	85	348	5.39e-09	56.6
g12284.t1	Cac_g028478.t1	25.052	483	351	7	145	624	92	566	1.07e-38	151
g12288.t1	Cac_g033556.t1	28.485	330	207	10	18	338	11	320	2.93e-34	130
g12289.t1	Cac_g032142.t1	29.43	965	519	34	131	1048	139	988	1.95e-101	342
g1229.t1	Cac_g018470.t1	31.78	236	130	6	7	240	8	214	4.21e-35	126
g12294.t1	Cac_g011405.t1	30.58	448	228	20	8	437	9	391	2.79e-39	148
g123.t1	Cac_g002148.t1	55.479	146	65	0	3	148	2	147	2.95e-59	181
g12302.t1	Cac_g022344.t2	37.115	520	289	16	1	510	7	498	5.68e-93	292
g12306.t1	Cac_g019841.t1	24	200	127	8	314	512	75	250	5.92e-07	52.8
g12309.t1	Cac_g013186.t1	42.857	70	37	2	2	70	333	400	1.86e-06	45.1
g1231.t1	Cac_g008308.t1	39.863	291	159	6	377	665	310	586	6.45e-52	199
g12310.t1	Cac_g027093.t1	37.618	319	172	6	1	309	1	302	3.53e-66	217
g12311.t1	Cac_g028174.t1	48.71	310	151	2	67	376	40	341	7.28e-105	313
g12312.t1	Cac_g007147.t1	58.382	346	143	1	25	370	15	359	1e-140	404
g12317.t1	Cac_g005204.t1	24.691	405	276	12	103	498	155	539	7.08e-25	108
g12320.t1	Cac_g018676.t1	34.615	52	34	0	13	64	159	210	5.28e-08	52
g12323.t1	Cac_g007912.t1	30.086	349	189	15	17	346	13	325	2.44e-24	102
g12323.t2	Cac_g007912.t1	30.086	349	189	15	29	358	13	325	3.16e-24	101
g12324.t1	Cac_g009131.t1	21.893	169	118	2	2	169	5	160	1.08e-07	53.5
g12326.t1	Cac_g019148.t1	29.355	620	355	23	496	1073	3	581	1.98e-32	134
g12327.t1	Cac_g010941.t1	48.99	198	95	3	3	199	1	193	2.86e-53	170
g12330.t1	Cac_g003411.t1	30.924	595	321	20	11	602	3	510	1.97e-77	259
g12335.t1	Cac_g013772.t1	57.584	389	163	2	85	473	9	395	9.7e-163	469
g12336.t1	Cac_g009852.t1	34.048	373	179	12	5	374	13	321	1.35e-53	182
g12338.t1	Cac_g011892.t1	30.915	317	169	6	27	296	58	371	2.07e-40	145
g12342.t1	Cac_g013777.t1	23.698	384	234	13	6	367	23	369	8.2e-09	58.5
g12344.t1	Cac_g015644.t1	26.667	210	134	7	160	364	147	341	5.8e-19	87.4
g12345.t1	Cac_g030302.t1	32.581	399	210	7	41	437	4	345	1.53e-56	191
g12346.t1	Cac_g005238.t1	27.831	521	332	12	8	516	22	510	1.47e-56	197
g12350.t1	Cac_g024945.t1	59.659	176	68	1	8	180	5	180	4.02e-77	228
g12352.t1	Cac_g011171.t1	26.667	375	221	10	3	368	25	354	2.14e-29	117
g12352.t2	Cac_g011171.t1	26.667	375	221	10	23	388	25	354	4.09e-29	117
g12354.t1	Cac_g012663.t2	31.959	194	119	5	310	502	302	483	5.42e-19	90.5
g12354.t2	Cac_g016225.t1	26.578	301	194	9	200	494	214	493	6.88e-19	90.1
g1236.t1	Cac_g022817.t1	31.604	212	143	2	18	229	46	255	4.41e-30	123
g12366.t1	Cac_g023518.t1	32.335	167	103	6	4	168	6	164	5.44e-18	79.3
g12368.t1	Cac_g009248.t3	29.268	246	147	6	12	252	12	235	6.69e-27	109
g12369.t1	Cac_g021179.t1	28.986	207	116	8	291	471	248	449	3.39e-19	91.3
g1237.t1	Cac_g011892.t1	24.725	182	90	5	36	173	46	224	2.16e-10	59.3
g12373.t1	Cac_g021742.t1	24.522	575	389	15	88	646	132	677	1.83e-33	138
g12375.t1	Cac_g012685.t1	34.94	83	27	3	298	380	55	110	1.43e-09	61.6
g12376.t1	Cac_g003580.t1	28.329	353	208	13	38	378	17	336	3.99e-28	113
g12378.t1	Cac_g024745.t1	46.429	224	104	4	35	258	55	262	4.32e-59	189
g1238.t1	Cac_g016585.t1	40.476	294	171	3	158	449	255	546	4.52e-76	249
g12382.t1	Cac_g027594.t1	26.263	198	121	6	1	185	393	578	5.97e-10	58.2
g12383.t1	Cac_g022525.t1	40.179	896	478	14	29	872	6	895	0	638
g12386.t1	Cac_g028977.t1	39.13	69	37	1	32	95	22	90	5.46e-10	51.6
g12389.t1	Cac_g017158.t1	36.066	61	39	0	17	77	40	100	1.94e-08	50.1
g12392.t1	Cac_g026131.t1	35.075	268	155	8	24	286	14	267	4.62e-38	144
g12401.t1	Cac_g004741.t1	36.546	498	279	9	1010	1476	991	1482	4.22e-83	306
g12403.t1	Cac_g029207.t1	31.561	301	169	11	9	297	5	280	1.41e-19	88.2
g1241.t1	Cac_g018591.t1	42.254	213	82	3	25	236	12	184	1.36e-50	172
g12418.t1	Cac_g030772.t1	25.656	343	208	7	21	350	15	323	3.57e-21	93.2
g12422.t1	Cac_g001766.t1	41.235	907	443	21	377	1231	361	1229	0	665
g12424.t1	Cac_g032293.t1	37.931	261	150	6	36	292	17	269	6.4e-60	192
g12428.t1	Cac_g011892.t1	27.301	326	183	7	14	290	50	370	5.1e-33	125
g1243.t1	Cac_g021724.t1	27.237	257	150	7	201	437	261	500	1.94e-18	89.4
g12434.t1	Cac_g029470.t1	40.184	326	173	8	8	327	6	315	2.28e-67	214
g12435.t1	Cac_g002332.t1	30.46	348	206	10	136	457	44	381	5.77e-41	151
g12440.t1	Cac_g010893.t1	34.111	343	185	11	27	359	16	327	3.93e-50	171
g12441.t1	Cac_g020044.t1	78.182	55	12	0	13	67	10	64	2.75e-23	89
g12444.t1	Cac_g019181.t1	48.966	290	140	2	31	320	2	283	1.34e-84	259
g1246.t1	Cac_g000387.t1	43.711	318	134	5	42	359	1023	1295	2.33e-79	265
g1247.t1	Cac_g020574.t1	30.147	408	211	12	50	445	29	374	3.99e-43	160
g1251.t1	Cac_g028862.t1	23.047	512	266	22	36	500	36	466	4.15e-11	67.8
g1253.t1	Cac_g021413.t1	24.213	1429	894	31	95	1493	130	1399	1.42e-92	330
g1255.t1	Cac_g010680.t1	33.113	151	96	3	17	165	48	195	4.72e-21	90.5
g1256.t1	Cac_g011591.t1	35.059	425	232	12	17	417	13	417	4.5e-68	223
g1269.t1	Cac_g030919.t1	28.265	559	345	16	19	530	42	591	2.63e-54	194
g1270.t1	Cac_g019015.t1	37.079	89	50	3	239	325	696	780	2.72e-10	62.8
g1274.t1	Cac_g012350.t1	34.392	189	100	5	172	351	184	357	2.41e-22	96.7
g1275.t1	Cac_g000561.t2	64.784	301	83	4	1	300	1	279	2.83e-134	399
g1277.t1	Cac_g012060.t3	48.718	39	20	0	43	81	483	521	8.86e-07	45.8
g1278.t1	Cac_g022751.t1	32.131	305	170	6	209	495	139	424	3.29e-51	183
g1279.t1	Cac_g013623.t1	37.016	516	313	7	4	516	18	524	3.79e-109	340
g128.t1	Cac_g026685.t1	43.077	65	33	2	54	116	61	123	1.03e-07	55.8
g1282.t1	Cac_g020432.t1	27.457	346	193	9	110	453	35	324	1.17e-23	107
g1283.t1	Cac_g007406.t3	51.049	143	68	1	2	144	5	145	7.25e-45	147
g1285.t1	Cac_g000860.t1	39.373	574	324	10	113	681	105	659	7.29e-129	396
g1286.t1	Cac_g024289.t1	33.867	375	210	11	113	464	27	386	6.47e-49	173
g1287.t1	Cac_g011745.t1	29.771	262	146	10	121	356	191	440	3.42e-14	75.1
g1290.t1	Cac_g015549.t1	31.351	185	121	4	50	229	44	227	7.07e-11	64.7
g1290.t2	Cac_g015549.t1	31.351	185	121	4	38	217	44	227	5.64e-11	64.7
g1292.t1	Cac_g033440.t1	28.571	147	93	8	236	377	203	342	3.54e-07	52
g1296.t1	Cac_g020564.t1	62.476	525	197	0	15	539	6	530	0	716
g1304.t1	Cac_g003258.t1	26.515	132	79	3	29	160	11	124	1.83e-07	48.5
g1305.t1	Cac_g018706.t2	20.503	517	303	22	104	576	106	558	3.17e-10	63.5
g1307.t1	Cac_g013638.t1	41.25	80	39	2	1	72	385	464	8.16e-11	65.1
g1307.t3	Cac_g013638.t1	29.748	437	258	16	34	439	46	464	1.56e-35	145
g1308.t1	Cac_g007338.t1	39.467	375	204	9	24	393	60	416	3.05e-76	247
g1309.t1	Cac_g010092.t1	28.488	172	102	7	12	178	109	264	1.41e-12	67
g131.t1	Cac_g001907.t1	29.897	194	116	7	25	212	496	675	7.67e-12	66.6
g1310.t1	Cac_g009392.t1	35.94	729	432	15	25	727	50	769	7.82e-137	423
g1313.t1	Cac_g011175.t1	26.829	287	158	12	244	510	46	300	1.28e-08	58.9
g1315.t1	Cac_g008486.t1	30.446	404	257	8	694	1079	312	709	3.47e-47	181
g1323.t1	Cac_g008103.t1	42.808	577	285	11	3	576	50	584	3.81e-133	402
g1324.t1	Cac_g022834.t1	46.108	167	75	3	160	316	65	226	8.82e-41	142
g1326.t1	Cac_g015569.t1	26.705	176	122	5	93	262	76	250	1.25e-11	67.4
g1327.t1	Cac_g018325.t1	28.488	172	103	5	6	177	4	155	3.17e-16	73.2
g133.t1	Cac_g016417.t1	33.512	373	225	6	2	351	97	469	4.24e-60	201
g1330.t1	Cac_g001984.t1	34.564	596	357	11	254	826	888	1473	1.69e-104	354
g1331.t1	Cac_g018273.t1	27.66	423	281	12	124	531	108	520	1e-45	168
g1334.t1	Cac_g015569.t1	27.273	187	122	4	129	311	77	253	2.87e-15	79
g1338.t1	Cac_g029470.t1	44.369	293	143	7	5	290	6	285	2.04e-73	229
g1339.t1	Cac_g022063.t1	35.225	1269	720	29	33	1240	44	1271	0	734
g1340.t1	Cac_g009446.t1	26.171	1089	697	25	9	1074	8	1012	1.42e-98	336
g1344.t1	Cac_g011671.t1	33.981	103	59	5	7	105	14	111	1.3e-06	49.3
g1348.t1	Cac_g032429.t1	30.374	214	134	8	38	240	37	246	2.75e-11	66.2
g1354.t1	Cac_g007258.t1	35.294	136	83	4	62	193	116	250	2.82e-14	74.7
g1359.t1	Cac_g031046.t1	35.294	51	33	0	55	105	48	98	1.67e-06	45.8
g1360.t1	Cac_g015569.t1	30.899	178	108	7	93	260	76	248	1.89e-12	69.7
g1363.t1	Cac_g001907.t1	33.333	342	195	11	5	331	471	794	8.28e-38	144
g1365.t1	Cac_g001907.t1	30.374	214	133	6	20	226	490	694	5.14e-19	88.6
g1366.t1	Cac_g020049.t4	28.906	128	87	3	131	257	45	169	1.04e-11	62.4
g1368.t1	Cac_g016926.t1	27.586	348	223	8	64	404	14	339	1.34e-29	119
g1373.t1	Cac_g011974.t1	61.827	613	226	6	51	657	7	617	0	784
g1375.t1	Cac_g012391.t1	31.02	245	156	7	226	462	227	466	1.21e-25	110
g1376.t1	Cac_g020573.t1	26.514	479	303	11	45	503	32	481	6.66e-43	160
g1377.t1	Cac_g005762.t1	33.333	186	119	4	290	475	288	468	7.61e-24	104
g1378.t1	Cac_g020090.t1	29.412	187	127	4	41	223	63	248	5.5e-11	65.1
g138.t1	Cac_g022310.t1	37.743	257	157	3	15	270	72	326	4.33e-49	170
g1380.t1	Cac_g008843.t1	32.99	291	166	9	90	370	279	550	4.43e-26	115
g1383.t1	Cac_g001873.t1	31.291	604	297	22	30	557	36	597	2.38e-66	228
g1384.t1	Cac_g004734.t1	27.731	238	165	4	7	239	5	240	7.67e-21	92.4
g1387.t1	Cac_g016731.t1	26.066	422	271	14	14	415	13	413	1.39e-28	117
g1390.t1	Cac_g007669.t1	35.714	434	229	10	135	566	349	734	6.58e-63	226
g1391.t1	Cac_g029005.t1	42.52	127	67	2	4	125	6	131	2.24e-27	98.6
g1392.t1	Cac_g031621.t1	35.526	76	47	1	93	168	99	172	1.85e-10	61.2
g1393.t1	Cac_g022998.t1	30.966	352	216	11	463	800	244	582	1.32e-35	148
g1394.t1	Cac_g023745.t3	39.597	298	172	4	514	803	257	554	5.85e-63	228
g1395.t1	Cac_g009729.t1	33.945	109	71	1	13	121	16	123	4.25e-16	82
g1396.t1	Cac_g026670.t2	30.968	155	91	7	204	350	280	426	4.62e-07	54.7
g1398.t1	Cac_g030556.t1	49.33	373	112	9	1	369	1	300	1.32e-104	311
g1399.t1	Cac_g006258.t2	41.913	439	217	12	259	668	153	582	8.37e-93	309
g14.t1	Cac_g002114.t1	23.585	106	74	3	282	386	83	182	4.65e-06	48.5
g140.t1	Cac_g026665.t1	66.89	447	140	4	367	807	3	447	0	630
g1403.t1	Cac_g009729.t1	25.714	140	102	2	10	148	13	151	1.31e-07	53.9
g1405.t1	Cac_g031459.t1	28.623	276	178	5	10	266	24	299	5.24e-30	114
g1406.t1	Cac_g024550.t1	49.286	280	127	5	63	339	17	284	4.64e-81	249
g1407.t1	Cac_g012583.t3	26.882	186	104	8	210	382	60	226	4.28e-09	57.4
g141.t1	Cac_g016503.t1	33.217	286	175	6	10	286	7	285	1.07e-34	127
g1411.t1	Cac_g011713.t1	27.254	488	314	11	86	570	38	487	9.61e-41	155
g1412.t1	Cac_g022841.t1	28.636	440	265	13	59	490	88	486	8.71e-55	192
g1425.t1	Cac_g011174.t1	25.987	608	336	21	54	630	46	570	7.33e-33	133
g1425.t2	Cac_g011174.t1	25.987	608	336	21	47	623	46	570	8.08e-33	133
g1428.t1	Cac_g013777.t2	24.538	379	249	11	18	376	32	393	6.5e-14	74.7
g1429.t1	Cac_g011174.t1	24.814	403	232	12	44	422	219	574	3.32e-16	80.9
g143.t1	Cac_g012510.t1	50.853	293	132	6	8	291	52	341	4e-103	305
g1430.t1	Cac_g011174.t1	24.434	618	345	24	36	620	46	574	7.39e-20	94
g1437.t1	Cac_g022859.t1	23.651	241	162	7	73	307	41	265	6.41e-06	48.5
g1438.t1	Cac_g030994.t1	32.54	252	158	6	49	293	15	261	1.34e-28	111
g144.t1	Cac_g008965.t1	47.036	253	119	4	347	593	758	1001	1.16e-67	239
g1440.t1	Cac_g024857.t1	36.14	285	172	7	7	288	1096	1373	4.41e-35	134
g1442.t1	Cac_g022162.t2	23.962	313	207	10	245	531	278	585	6.62e-10	63.5
g1443.t1	Cac_g016941.t1	58.982	334	135	2	71	404	35	366	2.2e-140	405
g1444.t1	Cac_g011090.t1	39.032	310	184	4	50	359	2	306	6.15e-71	242
g1445.t1	Cac_g009034.t1	30.622	209	131	6	267	474	262	457	1.37e-21	98.6
g1446.t1	Cac_g016206.t1	31.343	201	131	5	306	502	274	471	3.49e-16	81.6
g1446.t2	Cac_g016206.t1	31.343	201	131	5	267	463	274	471	2.87e-16	81.6
g1448.t1	Cac_g015398.t1	32.829	463	286	10	11	461	59	508	5.78e-78	264
g1449.t1	Cac_g021319.t1	28.343	501	307	18	78	555	78	549	1.41e-38	149
g1450.t1	Cac_g011713.t1	25	424	293	8	79	492	83	491	3.3e-27	115
g1451.t1	Cac_g002247.t1	39.336	211	84	6	254	443	291	478	4.56e-30	124
g1452.t1	Cac_g030996.t1	26.616	263	174	6	80	325	18	278	6.57e-20	88.2
g1457.t1	Cac_g005144.t1	24.385	488	287	12	13	487	29	447	2.83e-32	130
g1459.t1	Cac_g022234.t1	53.909	243	111	1	8	250	6	247	2.12e-96	282
g146.t1	Cac_g006563.t1	58.586	297	108	3	1	297	1	282	1.8e-115	335
g1460.t1	Cac_g002521.t1	32.771	830	450	21	11	773	15	803	1.89e-116	374
g1462.t1	Cac_g027227.t1	39.835	364	191	8	1	353	55	401	2.8e-72	230
g1462.t2	Cac_g027227.t1	39.51	367	194	8	62	417	52	401	1.09e-71	231
g1466.t1	Cac_g020428.t1	43.75	64	31	4	119	181	294	353	4.84e-07	49.3
g1469.t1	Cac_g024290.t1	32.919	161	91	7	692	839	402	558	4.44e-08	57.4
g147.t1	Cac_g024267.t1	58.377	382	158	1	6	387	7	387	4.28e-169	478
g1471.t1	Cac_g010095.t1	31.481	216	115	9	31	219	24	233	1.38e-18	91.3
g1473.t1	Cac_g016798.t3	32.258	372	197	11	80	449	9	327	2.41e-37	139
g1476.t1	Cac_g010831.t1	28.235	170	87	8	1018	1177	2	146	1.12e-06	50.1
g1477.t1	Cac_g023084.t1	55.298	302	128	3	20	320	34	329	3.03e-114	338
g1478.t1	Cac_g014349.t1	24.501	751	454	26	10	735	3	665	4.85e-36	145
g1479.t1	Cac_g025687.t1	27.481	262	137	7	99	355	48	261	3.44e-15	75.5
g1482.t1	Cac_g014442.t1	43.038	79	42	2	113	190	151	227	4.46e-13	66.2
g1486.t1	Cac_g028981.t1	29.684	411	212	13	315	721	202	539	2.43e-34	139
g1489.t1	Cac_g021848.t1	30.846	201	121	7	310	509	284	467	1.4e-16	82.8
g1489.t2	Cac_g021848.t1	30.846	201	121	7	311	510	284	467	1.31e-16	82.8
g1491.t1	Cac_g031027.t1	45.171	321	161	5	510	826	136	445	4.42e-84	281
g1497.t1	Cac_g002628.t1	28.333	300	167	12	665	951	48	312	7.86e-27	112
g1498.t1	Cac_g001691.t1	30.32	531	241	17	47	561	42	459	1.21e-67	227
g1498.t2	Cac_g001691.t1	30.32	531	241	17	190	704	42	459	1.75e-66	227
g150.t1	Cac_g018837.t2	26.744	516	261	20	108	522	83	582	2.08e-39	152
g1501.t1	Cac_g032342.t1	29.07	344	183	10	15	336	29	333	1.53e-28	118
g1502.t1	Cac_g014352.t1	59.912	227	80	3	44	266	23	242	4.39e-90	268
g1504.t1	Cac_g001208.t1	22.279	781	494	20	143	886	94	798	1.17e-32	139
g1505.t1	Cac_g019420.t1	31.214	173	110	3	80	251	1	165	9.99e-18	79
g1507.t1	Cac_g011566.t1	32.727	330	187	6	26	352	20	317	7.27e-53	177
g1509.t1	Cac_g020926.t1	25.514	486	253	18	78	552	94	481	2.89e-30	125
g151.t1	Cac_g002332.t1	30.899	356	208	12	54	384	40	382	5.36e-53	181
g151.t2	Cac_g002332.t1	30.899	356	208	12	83	413	40	382	5e-53	182
g1510.t1	Cac_g004720.t1	27.82	133	73	6	10	138	104	217	7.83e-07	48.5
g1512.t1	Cac_g027111.t1	24.44	536	340	21	16	518	8	511	1.39e-26	113
g1513.t1	Cac_g025795.t1	83.425	181	30	0	69	249	18	198	2.18e-107	317
g1515.t1	Cac_g001842.t1	51.804	388	183	4	44	428	51	437	6.36e-131	385
g1516.t1	Cac_g030909.t1	29.592	98	60	3	52	144	46	139	7.46e-07	48.9
g1521.t1	Cac_g012608.t2	28.571	301	151	9	501	787	295	545	1.2e-23	107
g1521.t2	Cac_g012608.t2	28.571	301	151	9	536	822	295	545	1.13e-23	107
g1522.t1	Cac_g017571.t2	25.67	261	140	11	87	343	343	553	4.73e-08	55.5
g1525.t1	Cac_g004256.t1	20.429	700	467	23	5	676	12	649	5.99e-17	85.5
g1526.t1	Cac_g014678.t1	47.143	70	37	0	9	78	3	72	1.24e-19	75.5
g1527.t1	Cac_g018983.t1	39.286	112	54	3	80	188	80	180	2.04e-17	76.6
g1528.t1	Cac_g018091.t1	39.375	160	83	1	1	160	1	146	7.24e-40	134
g1532.t1	Cac_g023903.t1	27.155	232	151	8	73	298	640	859	1.65e-14	75.1
g1535.t1	Cac_g006574.t1	26.293	232	102	7	25	256	42	204	1.13e-13	69.7
g1536.t1	Cac_g013142.t2	27.485	342	174	9	11	321	25	323	2.16e-25	103
g1541.t1	Cac_g001563.t1	26.042	480	306	15	25	475	40	499	1.71e-32	132
g1542.t1	Cac_g022628.t1	53.008	615	271	5	60	662	69	677	0	648
g1543.t1	Cac_g020547.t1	44.681	188	87	1	50	237	141	311	7.92e-52	171
g1545.t1	Cac_g003202.t1	33.049	469	297	6	12	472	26	485	3.93e-68	226
g1548.t1	Cac_g005144.t1	33.333	108	71	1	166	273	84	190	6.81e-08	55.5
g1553.t1	Cac_g029368.t1	32.803	314	184	8	60	355	2	306	2.42e-45	158
g1557.t1	Cac_g014644.t1	24.715	263	174	9	41	295	1	247	5.05e-06	49.3
g1558.t1	Cac_g015544.t1	27.586	203	112	6	41	209	38	239	1.43e-07	54.3
g1559.t1	Cac_g000656.t1	25.703	249	146	13	8	235	6	236	1.22e-06	49.7
g1563.t1	Cac_g020755.t1	31.707	246	156	6	37	275	85	325	4.37e-26	104
g1564.t1	Cac_g005144.t1	24.715	263	173	7	263	509	80	333	7.51e-09	58.9
g157.t1	Cac_g027145.t1	24.417	643	377	27	393	1026	26	568	1.51e-37	150
g157.t2	Cac_g027145.t1	24.417	643	377	27	306	939	26	568	6.72e-38	150
g1577.t1	Cac_g006998.t1	23.636	220	125	7	116	327	243	427	4.56e-06	48.9
g158.t1	Cac_g000784.t2	66.42	810	260	7	85	889	135	937	0	1123
g1582.t1	Cac_g004541.t1	25.781	128	90	3	31	156	4	128	7.24e-07	50.1
g1584.t1	Cac_g034206.t1	48.428	159	61	2	305	443	27	184	4.45e-45	155
g1586.t1	Cac_g020755.t1	25.993	277	162	8	61	331	86	325	3.59e-18	84
g1587.t1	Cac_g017258.t4	29.293	297	165	5	751	1024	667	941	1.53e-23	108
g1589.t1	Cac_g033614.t1	26.538	260	153	10	115	358	217	454	1.05e-14	75.5
g159.t1	Cac_g006469.t1	48.485	165	80	3	6	169	40	200	1e-45	149
g159.t2	Cac_g006469.t1	46.821	173	87	3	69	240	32	200	2.72e-45	150
g1595.t1	Cac_g009677.t1	36.92	474	287	7	21	490	87	552	1.32e-101	316
g1597.t1	Cac_g009131.t1	27.273	154	110	2	42	195	31	182	5.75e-08	54.3
g16.t1	Cac_g002125.t1	30.769	312	198	7	180	479	176	481	2.85e-28	118
g16.t2	Cac_g002125.t1	30.769	312	198	7	170	469	176	481	2.23e-28	118
g1602.t1	Cac_g020755.t1	33.992	253	159	5	8	258	79	325	1.6e-36	132
g1609.t1	Cac_g006219.t1	36.971	449	249	13	5	449	1	419	6.74e-78	261
g1609.t2	Cac_g006219.t1	36.971	449	249	13	1	445	1	419	6.22e-78	261
g1610.t1	Cac_g022578.t1	36.486	222	130	4	11	225	2	219	1.58e-33	120
g1613.t1	Cac_g031602.t1	28.736	435	284	11	103	529	287	703	5.32e-41	158
g1615.t1	Cac_g015000.t1	24.731	372	237	14	526	881	83	427	8.86e-16	82.8
g1618.t1	Cac_g027333.t1	38.275	371	194	7	832	1199	926	1264	6.8e-65	241
g1620.t1	Cac_g002125.t1	21.264	348	244	6	22	353	165	498	8.6e-18	84.7
g1620.t2	Cac_g012663.t1	21.849	357	264	9	124	475	148	494	6.99e-18	86.7
g1622.t1	Cac_g024224.t1	50	650	309	8	29	664	154	801	0	642
g1625.t1	Cac_g013126.t1	25.837	209	136	6	45	246	9	205	3.16e-15	78.2
g1626.t1	Cac_g023832.t1	20.292	616	400	26	4	583	3	563	1.03e-10	64.7
g1627.t1	Cac_g020985.t1	26.923	286	167	8	46	327	39	286	1.73e-28	113
g1629.t1	Cac_g000062.t2	40.764	314	180	5	6	316	93	403	1.47e-76	240
g163.t1	Cac_g016809.t1	35.714	126	69	2	25	138	417	542	6.48e-12	65.1
g1631.t1	Cac_g018896.t1	37.556	450	180	6	2	446	79	432	4.53e-100	306
g1632.t1	Cac_g018896.t1	37.556	450	180	6	62	506	79	432	2.78e-99	306
g1633.t1	Cac_g032794.t1	37.975	316	154	3	31	304	6	321	1.55e-58	191
g1634.t1	Cac_g018273.t1	26.525	377	245	12	115	472	136	499	2.4e-24	106
g1635.t1	Cac_g002523.t1	56.846	241	91	4	1	237	1	232	8.9e-88	260
g1637.t1	Cac_g009168.t1	32.468	308	160	7	11	279	11	309	1.07e-47	163
g1638.t1	Cac_g001098.t4	37.895	190	100	3	52	225	100	287	2.47e-31	117
g164.t1	Cac_g012266.t1	38.44	359	189	9	13	352	43	388	3.35e-70	227
g1640.t1	Cac_g031287.t1	35.526	152	63	3	48	199	262	378	5.71e-22	96.3
g1641.t1	Cac_g006145.t1	38.462	221	108	3	44	261	38	233	6.31e-37	141
g1644.t1	Cac_g011495.t1	22.201	527	368	11	79	583	40	546	1.04e-17	87.4
g1645.t1	Cac_g010412.t1	30.531	226	134	9	30	246	27	238	6.59e-19	85.5
g1646.t1	Cac_g017293.t1	32.759	174	83	4	42	188	39	205	1.21e-20	96.3
g1647.t1	Cac_g024023.t1	32.872	289	161	5	5	291	6	263	2.37e-43	169
g1648.t1	Cac_g001339.t2	24.658	292	175	11	272	528	552	833	3.01e-14	77
g1648.t2	Cac_g001339.t2	24.658	292	175	11	88	344	552	833	1.69e-14	77
g1648.t3	Cac_g001339.t2	24.658	292	175	11	262	518	552	833	2.74e-14	77
g165.t2	Cac_g007559.t3	26.168	214	133	8	182	389	167	361	8.39e-06	48.1
g1650.t1	Cac_g028417.t1	50.704	142	69	1	206	347	139	279	4.34e-37	135
g1651.t1	Cac_g024022.t1	31.132	212	112	9	105	310	89	272	6e-11	63.9
g1655.t1	Cac_g016605.t1	34.956	226	136	2	7	221	1	226	2.77e-37	130
g1656.t1	Cac_g024226.t1	22.097	267	182	5	31	283	33	287	6.01e-09	58.2
g1658.t1	Cac_g005150.t1	28.105	153	82	5	3	153	88	214	2.01e-10	58.9
g1659.t1	Cac_g032735.t1	30.286	175	106	7	72	236	77	245	1.17e-08	57.8
g1663.t1	Cac_g010571.t2	28.889	405	248	11	36	424	88	468	2.7e-38	145
g1664.t1	Cac_g004414.t1	32.847	137	74	5	69	202	59	180	1.57e-06	48.9
g1665.t1	Cac_g011094.t1	45.963	161	72	4	1	151	1	156	2.36e-35	121
g1667.t1	Cac_g012233.t2	38.095	147	90	1	23	168	10	156	1.03e-31	112
g1669.t1	Cac_g009417.t1	30.882	816	382	20	1065	1781	14	746	7.47e-98	336
g167.t1	Cac_g012891.t1	60	75	28	1	13	85	3	77	6.81e-29	99.8
g1670.t1	Cac_g019424.t1	28.143	533	338	12	131	636	1	515	2.73e-52	189
g1671.t1	Cac_g029913.t1	40.909	66	39	0	52	117	3	68	2.85e-13	66.6
g1675.t1	Cac_g010621.t1	37.523	1074	601	16	337	1383	149	1179	0	700
g1678.t1	Cac_g020652.t1	34.601	263	156	5	5	263	39	289	8.58e-42	145
g168.t1	Cac_g028519.t1	35.755	523	285	14	45	555	27	510	1.87e-95	301
g1682.t1	Cac_g030703.t3	29.536	237	130	8	5	241	3	202	4.66e-23	99.8
g1684.t1	Cac_g001080.t1	25.119	840	426	32	146	932	60	749	1.33e-32	136
g1685.t1	Cac_g032095.t1	49.46	463	226	4	2	463	6	461	3.28e-162	467
g1686.t1	Cac_g023194.t1	46.429	532	278	2	70	594	3	534	1.18e-177	514
g1686.t2	Cac_g023194.t1	46.429	532	278	2	35	559	3	534	6.09e-178	513
g1687.t1	Cac_g003831.t2	35.619	452	253	10	633	1058	208	647	2.11e-58	214
g1688.t1	Cac_g002479.t1	33.553	608	378	9	72	669	117	708	1.31e-99	334
g1689.t1	Cac_g024454.t1	43.939	66	35	2	5	68	157	222	3.37e-09	59.3
g1695.t1	Cac_g014541.t1	35.328	518	278	17	2	501	95	573	9.92e-79	259
g1698.t1	Cac_g018299.t1	34.532	278	176	4	30	302	77	353	1.72e-44	155
g1699.t1	Cac_g018299.t1	34.532	278	176	4	49	321	77	353	2.75e-44	155
g17.t1	Cac_g027446.t1	27.128	188	109	4	346	533	199	358	3.86e-12	68.2
g17.t2	Cac_g027446.t1	27.128	188	109	4	285	472	199	358	3.83e-12	67.8
g170.t1	Cac_g024366.t1	30.894	123	60	4	204	310	116	229	4.18e-08	53.9
g1700.t1	Cac_g002604.t1	42.901	324	172	8	33	352	37	351	6.22e-65	210
g1702.t1	Cac_g007987.t1	30.165	242	129	9	121	339	80	304	9.61e-14	71.6
g1703.t1	Cac_g011768.t1	35.616	146	80	3	1	145	9	141	1.09e-18	77.4
g1704.t1	Cac_g019712.t1	46.296	324	173	1	1	324	78	400	1.98e-97	294
g1706.t1	Cac_g017664.t1	59.969	637	243	4	305	940	10	635	0	730
g1707.t1	Cac_g001485.t1	29.655	145	73	8	275	406	138	266	1.46e-07	54.3
g1707.t2	Cac_g001485.t1	29.655	145	73	8	209	340	138	266	1.68e-07	53.5
g171.t1	Cac_g005217.t1	39.545	440	217	9	2	426	9	414	5.73e-97	298
g171.t2	Cac_g005217.t1	39.414	444	220	9	31	459	5	414	3.58e-97	300
g1710.t1	Cac_g005539.t1	31.761	318	199	7	26	328	36	350	8.36e-34	127
g1712.t1	Cac_g008327.t1	28.8	125	78	2	96	209	169	293	1.63e-10	62
g1713.t1	Cac_g007102.t1	34.146	82	51	1	1	79	1	82	1.13e-09	62
g1714.t1	Cac_g011718.t1	29.846	325	183	10	155	446	488	800	1.63e-27	116
g1716.t1	Cac_g013622.t1	47.872	1128	512	19	330	1449	1	1060	0	1014
g1719.t1	Cac_g009617.t1	27.473	364	228	13	7	354	57	400	5.22e-22	97.1
g172.t1	Cac_g025065.t1	34.641	306	169	10	34	322	7	298	1.25e-43	152
g1723.t1	Cac_g031669.t2	34.266	286	167	7	2	276	34	309	1.89e-39	142
g1726.t1	Cac_g016433.t1	24.409	381	210	10	32	412	29	331	5.93e-20	93.2
g1727.t1	Cac_g014468.t5	35.612	278	169	7	783	1056	860	1131	2.48e-42	168
g1728.t1	Cac_g031669.t2	32.915	319	185	9	8	317	42	340	4.69e-40	144
g1729.t1	Cac_g010029.t1	23.426	397	250	15	45	423	206	566	9.92e-07	51.6
g173.t1	Cac_g012423.t1	25.153	326	198	11	6	314	11	307	5.1e-18	83.6
g1732.t1	Cac_g003332.t1	27.5	120	70	4	89	193	65	182	5.2e-06	48.1
g1735.t1	Cac_g022643.t1	37.273	110	62	2	2	107	20	126	3.46e-20	82.4
g1739.t1	Cac_g005204.t1	28.76	379	232	16	18	384	194	546	7.26e-20	91.7
g174.t1	Cac_g028847.t1	64.607	178	62	1	1	178	1	177	9.21e-87	253
g1745.t1	Cac_g013318.t2	44.286	280	136	7	72	342	7	275	3.59e-71	226
g1750.t1	Cac_g018293.t1	33.468	248	114	7	28	258	20	233	1.02e-32	119
g1751.t1	Cac_g001887.t1	44.615	65	35	1	490	553	106	170	1.71e-06	52.4
g1752.t1	Cac_g006796.t1	34.783	207	122	6	25	226	21	219	4.28e-11	60.5
g1754.t1	Cac_g001895.t1	27.35	351	208	11	182	501	180	514	1.06e-20	95.5
g1759.t1	Cac_g021814.t2	31.016	187	93	7	250	421	57	222	4.91e-17	80.9
g1761.t1	Cac_g022552.t1	40.523	153	75	6	11	159	82	222	4.33e-20	84.3
g1764.t1	Cac_g022576.t3	55.807	353	144	5	44	389	3	350	1.3e-123	382
g1765.t1	Cac_g033787.t2	33.333	90	59	1	139	227	489	578	1.91e-11	67.4
g1767.t1	Cac_g016586.t1	29.588	267	146	10	5	242	118	371	5.41e-33	126
g1768.t1	Cac_g016586.t1	28.939	311	175	11	30	307	74	371	1.2e-36	138
g1770.t1	Cac_g022164.t1	37.209	129	61	3	90	217	6	115	4.55e-15	69.7
g1771.t1	Cac_g015886.t1	27.206	272	162	8	30	285	41	292	7.54e-14	71.6
g1775.t1	Cac_g002821.t1	28.889	270	152	8	1	253	8	254	2.66e-22	92.4
g1777.t1	Cac_g029838.t1	52.795	161	57	2	47	207	47	188	5.85e-50	160
g1778.t1	Cac_g001772.t1	33.824	136	85	2	415	550	5	135	8.68e-17	77.4
g1781.t1	Cac_g018610.t1	63.429	175	61	2	2	173	18	192	4.33e-78	231
g1787.t1	Cac_g001381.t3	50.711	211	100	2	8	216	6	214	1.86e-75	227
g179.t1	Cac_g004297.t1	24.607	382	209	14	22	354	8	359	3.4e-24	103
g1796.t1	Cac_g016268.t1	24.304	1222	794	29	19	1170	34	1194	1.59e-81	293
g1799.t1	Cac_g023444.t1	38.095	294	161	8	16	302	29	308	5.37e-46	158
g180.t1	Cac_g018208.t1	36.62	71	38	3	19	88	325	389	3.45e-07	53.5
g1801.t1	Cac_g025794.t1	28.873	284	164	8	4	281	20	271	2.79e-22	93.6
g1805.t1	Cac_g007779.t1	47.917	48	25	0	264	311	113	160	5.05e-08	54.3
g1806.t1	Cac_g012333.t2	33.92	398	192	7	648	993	356	734	1.67e-47	186
g1808.t1	Cac_g025841.t2	27.639	720	394	21	130	845	70	666	7.3e-55	202
g181.t1	Cac_g017134.t1	35.484	155	81	3	17	170	16	152	2.97e-21	85.9
g1816.t1	Cac_g030772.t1	27.778	342	218	12	21	355	5	324	1.13e-17	83.2
g1817.t1	Cac_g003595.t2	27.559	127	82	3	19	144	2	119	6.67e-07	46.2
g1818.t1	Cac_g033953.t1	58.234	1257	417	21	30	1194	30	1270	0	1337
g182.t1	Cac_g016804.t1	32.646	291	166	9	32	311	4	275	1.34e-41	147
g1821.t1	Cac_g010315.t1	50.61	328	154	4	13	339	61	381	3.85e-109	323
g1824.t1	Cac_g026130.t1	23.282	262	144	10	108	337	141	377	1.04e-06	50.8
g1824.t2	Cac_g026130.t1	23.616	271	147	11	76	311	141	386	4.04e-07	51.6
g1826.t1	Cac_g018909.t1	39.286	56	34	0	25	80	23	78	2.52e-11	55.8
g1827.t1	Cac_g014984.t3	23.158	190	138	3	51	233	4	192	6.03e-07	52.8
g1829.t1	Cac_g007100.t1	54.068	381	159	6	77	442	42	421	6.09e-123	372
g1830.t1	Cac_g007964.t1	54.98	502	220	4	41	541	622	1118	0	562
g1833.t1	Cac_g025906.t1	37.009	535	271	13	569	1099	406	878	1.52e-83	296
g1834.t1	Cac_g019424.t1	31.923	520	328	9	29	529	11	523	1.14e-80	262
g1838.t1	Cac_g017844.t1	27.336	289	187	6	6	277	12	294	2.29e-21	92
g184.t1	Cac_g008410.t1	25.723	933	585	31	101	991	41	907	5.44e-71	257
g1840.t1	Cac_g022836.t1	32.308	130	78	5	182	308	34	156	7.36e-08	53.9
g1841.t1	Cac_g005238.t1	25.882	510	339	12	3	487	5	500	2.34e-33	132
g1845.t1	Cac_g030614.t1	40.58	69	39	2	50	118	49	115	7.22e-09	50.4
g1850.t1	Cac_g032580.t1	37.113	97	61	0	8	104	40	136	4.18e-14	64.3
g1856.t1	Cac_g015569.t1	28.151	238	151	10	12	234	14	246	2.42e-10	63.2
g1857.t1	Cac_g008000.t2	49.524	315	154	4	10	323	81	391	9.08e-99	296
g1858.t1	Cac_g020494.t3	22.812	320	163	8	498	774	435	713	1.22e-12	72.8
g1862.t1	Cac_g012760.t1	30.588	340	206	14	7	338	137	454	3.2e-36	136
g1862.t2	Cac_g012760.t1	30.588	340	206	14	3	334	137	454	3.56e-36	136
g1863.t1	Cac_g028598.t1	28.618	304	183	11	202	489	196	481	7.05e-23	102
g1868.t1	Cac_g001385.t1	41.406	384	201	12	4	369	11	388	1.26e-82	257
g1869.t1	Cac_g010072.t1	31.047	277	151	7	8	250	15	285	3.03e-29	113
g1871.t1	Cac_g030770.t1	27.832	309	194	11	5	303	17	306	2.23e-25	103
g1873.t1	Cac_g001840.t1	46.053	456	209	7	134	588	199	618	1.19e-131	420
g1875.t1	Cac_g009271.t1	38.177	351	160	9	60	405	74	372	6.77e-71	228
g1876.t1	Cac_g005688.t1	49.537	1621	754	19	16	1617	15	1590	0	1511
g1877.t1	Cac_g016464.t1	33.566	429	245	13	1	398	1	420	2.9e-49	177
g1879.t1	Cac_g027499.t1	35.461	282	162	8	199	476	68	333	6.88e-45	166
g188.t1	Cac_g013944.t1	27.707	314	201	8	48	349	20	319	3.34e-22	100
g1880.t1	Cac_g004105.t1	30.903	288	122	11	220	497	42	262	2.29e-17	83.2
g1881.t2	Cac_g004105.t1	30.903	288	122	11	401	678	42	262	2.29e-17	83.6
g1884.t1	Cac_g003197.t1	29.499	339	200	7	38	374	52	353	7.07e-36	134
g1887.t1	Cac_g004588.t1	26.291	213	139	4	11	219	13	211	2.93e-08	54.7
g1889.t1	Cac_g002986.t1	38.084	428	224	10	104	522	72	467	5.3e-90	283
g1891.t1	Cac_g024411.t1	51.02	49	23	1	375	422	69	117	4.93e-10	58.2
g1892.t1	Cac_g010243.t1	28.666	1357	870	25	1	1302	1	1314	3.85e-151	491
g1893.t1	Cac_g007212.t1	33.962	265	159	5	15	278	131	380	1.11e-35	131
g1897.t1	Cac_g005811.t1	33.063	617	275	18	73	678	22	511	1.86e-86	283
g19.t1	Cac_g015549.t1	28.421	190	126	7	52	233	44	231	1.35e-10	63.9
g1900.t1	Cac_g017422.t2	27.305	282	164	6	54	321	156	410	8.67e-17	84
g1902.t1	Cac_g004665.t1	28.636	220	131	5	452	657	594	801	1.76e-26	115
g1904.t1	Cac_g012333.t2	27.316	626	330	11	720	1237	413	1021	5.99e-55	209
g1905.t1	Cac_g006153.t1	30.411	559	250	17	283	744	511	1027	1.72e-63	235
g1908.t1	Cac_g001253.t1	42.972	498	222	9	1	474	1	460	4.73e-111	340
g1909.t1	Cac_g020755.t1	24.653	288	166	8	8	288	79	322	7.11e-15	73.9
g191.t1	Cac_g007102.t1	24.316	329	219	8	57	356	121	448	9.34e-28	113
g1910.t1	Cac_g011171.t1	41.009	317	180	3	85	397	44	357	4.51e-76	241
g1910.t2	Cac_g011171.t1	41.009	317	180	3	60	372	44	357	2.69e-76	240
g1911.t1	Cac_g023484.t1	27.045	599	314	18	31	551	385	938	2.63e-61	218
g1913.t1	Cac_g011171.t1	40.741	351	201	6	8	354	21	368	7.17e-90	274
g1914.t1	Cac_g003902.t1	38.462	117	59	2	158	273	102	206	1.25e-17	82
g1915.t1	Cac_g026262.t1	35.238	210	129	5	30	236	2	207	4.79e-41	139
g1916.t1	Cac_g024412.t1	29.412	697	415	15	114	768	19	680	2.72e-88	293
g1917.t1	Cac_g021221.t1	33.333	126	66	4	400	510	278	400	1.94e-09	60.8
g1919.t1	Cac_g024360.t1	37.751	249	92	5	26	274	3	188	9.41e-44	149
g192.t1	Cac_g017715.t1	50.993	151	65	3	334	475	211	361	3.1e-33	131
g1920.t1	Cac_g011248.t1	38.949	1009	542	17	98	1104	38	974	0	656
g1920.t2	Cac_g011248.t1	42.488	619	305	11	1	618	406	974	1.39e-142	441
g1921.t1	Cac_g004687.t1	31.839	223	142	7	1	219	3	219	1.96e-25	101
g1928.t1	Cac_g014762.t1	30.677	251	127	11	191	413	42	273	3.39e-12	68.6
g193.t1	Cac_g001399.t1	53.153	222	102	2	4	223	1	222	5.72e-69	211
g1931.t1	Cac_g003911.t1	69.375	640	180	8	15	648	5	634	0	869
g1932.t1	Cac_g007759.t1	68.299	388	120	3	1	385	1	388	0	530
g1934.t1	Cac_g007048.t1	28.78	205	132	7	333	536	145	336	4.9e-11	65.1
g1935.t1	Cac_g001237.t1	37.942	311	163	7	280	588	462	744	2.09e-44	169
g1936.t1	Cac_g009803.t1	59.125	526	211	2	352	877	135	656	0	661
g1941.t1	Cac_g030361.t1	58.733	521	211	3	16	534	18	536	0	633
g1942.t1	Cac_g022208.t1	74.704	423	105	1	18	440	7	427	0	665
g1946.t1	Cac_g009034.t1	35.53	349	193	8	411	751	264	588	2.19e-54	199
g1946.t2	Cac_g009034.t1	34.121	381	212	10	356	728	239	588	1.71e-54	199
g1947.t1	Cac_g011953.t2	44.898	49	23	1	16	64	152	196	7.76e-07	48.1
g195.t1	Cac_g014826.t1	25.547	274	137	3	541	814	369	575	1.32e-18	90.5
g1950.t1	Cac_g014297.t1	47.107	242	102	3	5	246	4	219	5.64e-71	217
g1952.t1	Cac_g013093.t1	64.516	93	33	0	1	93	1	93	3.68e-40	128
g1954.t1	Cac_g003904.t1	46.377	138	65	2	61	198	25	153	1.28e-34	120
g1957.t1	Cac_g010903.t1	27.638	199	133	5	421	611	327	522	1.57e-14	76.6
g1958.t1	Cac_g020472.t2	30.223	493	309	11	1	482	1	469	3.47e-69	228
g1958.t2	Cac_g020472.t2	30.223	493	309	11	3	484	1	469	3.86e-69	228
g196.t1	Cac_g029437.t1	32.203	236	133	4	262	497	124	332	1.18e-30	123
g1960.t1	Cac_g001513.t2	27.832	309	161	13	29	311	21	293	3.93e-25	104
g1961.t1	Cac_g003538.t1	30.851	470	216	16	369	829	22	391	3.68e-46	179
g1961.t2	Cac_g016427.t2	28.922	204	117	7	31	230	618	797	2.26e-16	78.6
g1966.t1	Cac_g033419.t1	55.714	70	31	0	1	70	32	101	1.34e-20	91.3
g1967.t1	Cac_g025359.t1	29.858	211	136	5	109	312	78	283	1.27e-27	108
g1973.t1	Cac_g031046.t1	22.779	439	279	12	91	491	65	481	1.46e-25	110
g1977.t1	Cac_g000867.t1	25.17	147	99	4	78	218	73	214	2.84e-06	49.3
g198.t1	Cac_g016070.t1	33.803	142	86	4	23	160	13	150	2.47e-16	72
g1984.t1	Cac_g007960.t1	49.904	521	242	4	4	523	23	525	4.31e-180	538
g1985.t1	Cac_g006894.t2	28.655	171	100	7	79	247	10	160	1.16e-10	60.1
g1986.t1	Cac_g011148.t1	26.733	202	102	9	43	240	8	167	1.32e-15	72.4
g199.t1	Cac_g006332.t1	32.958	355	153	10	45	374	284	578	1.94e-48	187
g1990.t1	Cac_g022864.t3	27.536	207	125	4	12	214	101	286	2.32e-11	64.3
g1991.t1	Cac_g006851.t1	27.362	307	199	6	8	300	14	310	5.09e-09	60.8
g1992.t1	Cac_g033977.t1	35.082	305	181	7	1	298	126	420	1.02e-50	174
g1993.t1	Cac_g025091.t1	36.975	238	120	5	26	256	24	238	7.34e-48	166
g1994.t1	Cac_g004369.t1	31.2	125	73	3	15	138	3	115	9.69e-10	57.8
g1995.t1	Cac_g014645.t1	27.513	189	131	3	59	243	543	729	1.35e-08	58.2
g1996.t1	Cac_g008553.t1	26.939	245	147	9	22	262	9	225	6.66e-15	72.8
g1997.t1	Cac_g024451.t1	36.648	352	201	10	76	411	6	351	2.39e-59	198
g20.t1	Cac_g011980.t1	32.941	255	147	8	27	271	66	306	4.63e-25	103
g2002.t1	Cac_g000010.t1	32.716	162	70	7	285	431	314	451	1.83e-12	70.1
g2004.t1	Cac_g029775.t2	48.039	102	51	2	205	306	166	265	4.3e-20	90.1
g2008.t1	Cac_g006708.t1	54.725	709	295	11	22	719	49	742	0	742
g2013.t1	Cac_g028230.t1	39.516	248	135	5	47	293	8	241	1.94e-54	177
g2013.t2	Cac_g028230.t1	39.516	248	135	5	12	258	8	241	7.09e-55	177
g2016.t1	Cac_g011927.t1	29.876	241	117	10	93	324	62	259	5.79e-21	93.6
g2017.t1	Cac_g025238.t1	31.692	325	188	10	263	580	34	331	3.58e-39	152
g2020.t1	Cac_g000867.t1	23.75	240	165	5	9	240	6	235	1.33e-14	75.1
g2021.t1	Cac_g018982.t1	29.327	208	122	10	32	236	15	200	1.28e-14	76.6
g2022.t1	Cac_g018815.t1	31.911	539	303	14	168	696	130	614	9.73e-56	204
g2024.t1	Cac_g021430.t1	29.2	250	127	11	35	268	13	228	3.32e-15	73.9
g2026.t1	Cac_g012518.t1	45.991	424	176	6	71	494	292	662	1.08e-128	391
g2028.t1	Cac_g016182.t1	26.586	331	167	13	26	342	28	296	5.44e-15	75.1
g2029.t1	Cac_g009260.t2	39.437	71	33	3	11	76	148	213	3.52e-06	45.1
g203.t1	Cac_g023723.t1	29.07	172	107	4	138	294	16	187	9.11e-14	68.6
g2030.t1	Cac_g007557.t1	31.633	196	114	6	846	1026	311	501	1.01e-12	72.8
g2033.t1	Cac_g025360.t2	42.73	337	163	6	765	1084	566	889	9.48e-76	279
g2034.t1	Cac_g002479.t1	32.984	573	347	13	171	737	161	702	4.14e-77	273
g2037.t1	Cac_g011598.t2	43.077	65	34	3	339	402	113	175	2.32e-12	65.9
g2040.t1	Cac_g016277.t1	35.27	482	289	7	18	479	12	490	1.39e-83	266
g2041.t1	Cac_g019828.t1	29.07	258	151	9	119	363	675	913	6.82e-21	95.9
g2042.t1	Cac_g016479.t1	46.136	440	184	8	443	874	1	395	6.27e-112	364
g2042.t2	Cac_g016479.t1	46.136	440	184	8	417	848	1	395	1.67e-112	365
g2049.t1	Cac_g008064.t1	33.735	166	105	3	5	167	85	248	4.47e-27	103
g205.t1	Cac_g023691.t1	29.474	190	120	7	125	307	140	322	6.82e-08	55.1
g2050.t1	Cac_g019645.t1	44.218	294	124	4	215	508	18	271	2.42e-67	236
g2051.t1	Cac_g023475.t1	29.909	331	198	10	151	461	81	397	2.73e-33	133
g2053.t1	Cac_g003234.t1	29.907	107	71	3	76	181	111	214	9.15e-08	50.4
g2055.t1	Cac_g019493.t1	32.455	949	495	27	156	1057	39	888	1.98e-158	494
g206.t1	Cac_g008113.t1	34.821	112	63	5	272	376	201	309	1.15e-07	55.1
g206.t2	Cac_g008113.t1	34.821	112	63	5	282	386	201	309	1.09e-07	55.1
g2061.t1	Cac_g014090.t1	21.67	503	339	13	55	530	6	480	8.77e-23	101
g2064.t1	Cac_g014284.t1	28.03	132	92	2	77	208	78	206	4.12e-13	67.4
g2072.t1	Cac_g028723.t1	28.803	309	195	11	104	398	182	479	5.45e-24	104
g2077.t1	Cac_g029470.t1	28.947	152	87	5	45	182	35	179	2.59e-11	62.4
g2078.t1	Cac_g012366.t1	29.63	432	240	14	4	399	41	444	2.89e-33	135
g2079.t1	Cac_g003634.t1	34.762	210	128	6	6	211	5	209	8.26e-30	110
g208.t1	Cac_g022246.t1	48.148	54	28	0	86	139	95	148	8.01e-13	61.6
g2081.t1	Cac_g030974.t2	37.719	114	68	2	22	133	23	135	1.6e-14	69.3
g2085.t1	Cac_g030693.t1	32.597	181	106	5	102	269	145	322	1.82e-17	82.4
g2086.t1	Cac_g021791.t1	29.676	401	241	14	5	381	72	455	4.48e-35	138
g2089.t1	Cac_g004718.t1	35.115	131	84	1	34	164	76	205	5.85e-19	81.6
g209.t1	Cac_g026034.t1	22.526	475	288	15	46	497	63	480	2.7e-11	66.6
g2091.t1	Cac_g028916.t1	67.797	354	106	3	4	350	1	353	0	513
g2095.t1	Cac_g031473.t1	34.243	1063	557	25	7	1043	5	951	6.59e-153	481
g2099.t1	Cac_g029207.t1	28.657	335	203	11	5	327	7	317	1.82e-18	85.1
g2101.t1	Cac_g027050.t1	24.126	1144	750	41	2	1103	77	1144	4.69e-60	225
g2105.t1	Cac_g019474.t1	24.615	260	172	8	49	300	147	390	5.41e-11	63.2
g2106.t1	Cac_g027353.t1	33.803	213	125	3	7	214	59	260	5.44e-23	97.8
g2107.t1	Cac_g006107.t1	34.733	524	300	11	5	526	12	495	8.47e-94	299
g2108.t1	Cac_g006666.t1	36.364	88	49	3	274	356	2	87	5.28e-08	55.1
g2108.t2	Cac_g006666.t1	34.884	86	53	2	249	331	2	87	5.22e-08	55.1
g2109.t1	Cac_g019925.t1	48.925	186	93	2	16	200	80	264	8.4e-59	186
g2113.t1	Cac_g000356.t1	34.752	282	157	11	117	383	94	363	6.18e-32	125
g2113.t2	Cac_g000356.t1	34.752	282	157	11	122	388	94	363	6.76e-32	125
g2114.t1	Cac_g012256.t1	52.288	306	144	1	88	393	94	397	3.13e-116	345
g2115.t1	Cac_g014631.t1	44.578	913	428	20	14	908	24	876	0	696
g2116.t1	Cac_g012753.t1	33.588	131	74	4	169	292	228	352	2.32e-11	65.5
g2117.t1	Cac_g023744.t1	42.791	215	117	4	45	257	7	217	6.61e-49	162
g212.t1	Cac_g009084.t1	52.809	89	42	0	2	90	4	92	7.83e-30	102
g2122.t1	Cac_g004845.t2	28.834	326	179	13	31	343	11	296	3.78e-24	100
g2123.t1	Cac_g011494.t1	25.51	294	197	6	286	575	135	410	1.31e-18	89
g2124.t1	Cac_g007379.t1	24.148	675	338	26	21	676	84	603	5.18e-34	138
g2126.t1	Cac_g013726.t1	23.835	558	321	22	54	566	153	651	7.62e-16	81.3
g2127.t1	Cac_g018515.t2	23.045	486	306	23	1	434	1	470	2.5e-10	62.4
g213.t1	Cac_g008953.t1	34.42	276	166	6	304	566	206	479	2.26e-46	172
g213.t2	Cac_g008953.t1	34.42	276	166	6	304	566	206	479	1.1e-46	171
g2130.t1	Cac_g030974.t1	27.506	389	242	11	180	544	24	396	3.71e-30	122
g2134.t1	Cac_g018634.t1	29.431	299	178	10	121	416	24	292	4.17e-27	119
g2135.t1	Cac_g009728.t2	45.994	724	341	16	97	797	49	745	0	627
g2136.t1	Cac_g029584.t1	46.72	503	254	8	48	548	56	546	2.01e-142	422
g2137.t1	Cac_g015842.t2	34.615	234	140	8	8	240	16	237	1.02e-28	108
g2138.t1	Cac_g008572.t1	30.252	476	301	11	5	473	2	453	1.04e-58	207
g2141.t1	Cac_g002332.t1	31.078	399	220	13	13	388	16	382	1.09e-43	156
g2142.t1	Cac_g004053.t1	33.186	226	137	7	342	563	723	938	7.03e-34	140
g2143.t1	Cac_g017380.t1	30.137	292	196	5	272	561	24	309	1.03e-42	159
g2145.t1	Cac_g014099.t1	52.614	306	139	5	67	369	453	755	3.15e-99	318
g2147.t1	Cac_g023811.t2	32.773	357	209	10	50	395	1	337	1.59e-36	136
g2149.t1	Cac_g018186.t2	32.161	199	108	7	460	647	109	291	1.69e-15	79
g2152.t1	Cac_g011628.t1	26.136	704	352	30	2	625	1	616	5.91e-40	155
g2155.t1	Cac_g022178.t1	25.683	183	119	7	30	206	23	194	9.35e-08	51.6
g2156.t1	Cac_g013495.t1	33.651	315	163	8	70	376	33	309	2.16e-42	152
g2158.t1	Cac_g023192.t1	58.182	110	39	4	8	116	11	114	1.34e-37	123
g2160.t1	Cac_g010037.t1	25.628	199	119	6	151	325	68	261	5.08e-08	58.5
g2161.t1	Cac_g028042.t1	32.797	311	174	15	3	298	90	380	2.56e-37	137
g2166.t1	Cac_g032916.t2	37.768	233	137	2	273	499	141	371	3.03e-37	142
g217.t1	Cac_g010421.t1	34.007	297	169	9	6	296	53	328	3.16e-43	152
g2177.t1	Cac_g006297.t2	36.17	1081	549	31	12	1050	144	1125	0	596
g2178.t1	Cac_g003829.t1	22.901	524	256	18	5	520	18	401	3.38e-19	90.1
g2179.t1	Cac_g027043.t1	33.701	997	559	21	72	1011	11	962	4.76e-143	458
g218.t1	Cac_g028429.t1	36.029	544	321	11	35	562	30	562	4.71e-81	265
g2183.t1	Cac_g017987.t1	26.705	352	240	9	148	492	129	469	2.59e-23	103
g2185.t1	Cac_g013647.t2	41.56	936	476	14	761	1662	1106	2004	0	711
g2186.t1	Cac_g001752.t1	39.376	513	248	14	10	468	32	535	8.17e-97	302
g219.t1	Cac_g020321.t1	61.765	102	38	1	15	115	2	103	2.85e-42	135
g2191.t1	Cac_g021976.t1	24.612	451	286	19	83	494	86	521	4.8e-20	96.3
g2192.t1	Cac_g024857.t1	40.705	312	179	4	6	317	324	629	5.95e-65	226
g2196.t1	Cac_g009131.t1	30.964	197	117	8	30	214	6	195	1.18e-15	78.2
g2197.t1	Cac_g003826.t1	26.195	481	256	17	42	504	43	442	2.69e-29	120
g22.t1	Cac_g011271.t1	35.802	162	94	5	10	168	58	212	3.92e-21	95.5
g2201.t1	Cac_g012292.t1	28.635	447	271	13	61	469	102	538	1.21e-39	151
g2201.t2	Cac_g012292.t1	28.635	447	271	13	39	447	102	538	6.37e-40	152
g2202.t1	Cac_g012292.t1	29.621	449	270	16	46	461	109	544	1.69e-42	159
g2208.t1	Cac_g002060.t1	67.05	261	85	1	1	260	1	261	5.37e-126	358
g2209.t1	Cac_g013348.t1	28.042	378	191	14	19	362	50	380	2.25e-16	80.1
g2210.t1	Cac_g019973.t1	45.197	458	247	3	89	546	104	557	5.12e-146	432
g2212.t1	Cac_g020343.t1	33.631	785	469	18	556	1303	269	1038	2.64e-119	402
g2216.t1	Cac_g015508.t1	22.35	349	223	12	8	349	9	316	3.1e-12	68.6
g2218.t1	Cac_g010357.t1	30.882	204	124	6	38	232	41	236	9.94e-19	85.5
g222.t1	Cac_g020755.t1	36.26	262	148	5	7	265	77	322	3.53e-41	144
g2220.t1	Cac_g010890.t1	34.727	311	176	9	10	308	51	346	1.75e-49	174
g2222.t1	Cac_g028399.t1	42.029	69	40	0	14	82	12	80	3.25e-15	65.9
g2223.t1	Cac_g028340.t1	30.345	290	158	10	23	279	64	342	2.3e-33	135
g2224.t1	Cac_g017472.t1	32.301	226	119	10	328	549	11	206	4.15e-15	75.9
g2232.t1	Cac_g020755.t2	26.738	187	116	3	8	193	84	250	3.36e-11	63.5
g2241.t1	Cac_g003635.t1	22.391	594	367	20	62	632	24	546	4.78e-17	85.1
g2242.t1	Cac_g014145.t3	39.13	322	146	7	949	1223	832	1150	4.01e-59	224
g2243.t1	Cac_g030220.t1	27.656	546	322	12	110	634	75	568	3.68e-48	184
g2244.t1	Cac_g004627.t1	37.037	108	44	1	5	112	163	246	3.39e-12	67.8
g225.t1	Cac_g001354.t1	41.584	303	158	5	83	383	46	331	9.51e-71	230
g2250.t1	Cac_g004335.t1	45.395	456	234	4	54	506	88	531	1.57e-138	410
g2254.t1	Cac_g002777.t1	34.426	244	144	6	989	1227	658	890	1.65e-35	147
g2255.t1	Cac_g013391.t1	25.758	264	175	6	20	263	47	309	1.6e-22	102
g2256.t1	Cac_g032977.t1	52.469	162	74	1	30	191	138	296	1.66e-54	175
g2258.t1	Cac_g033033.t1	39.167	120	72	1	43	162	27	145	1.09e-22	89.7
g226.t1	Cac_g023100.t1	39.248	479	237	14	292	759	48	483	9.7e-97	310
g2263.t1	Cac_g001801.t1	24.324	333	186	13	22	314	254	560	5.49e-13	70.1
g2265.t1	Cac_g011568.t1	25.325	308	190	15	32	313	62	355	8.23e-09	57
g2265.t2	Cac_g011568.t1	25.325	308	190	15	10	291	62	355	6.6e-09	57
g2268.t1	Cac_g015886.t1	21.515	330	199	12	7	310	26	321	5.29e-07	50.8
g227.t1	Cac_g011174.t1	24.092	606	354	23	37	618	46	569	5.47e-19	90.9
g2270.t1	Cac_g008819.t1	27.036	307	179	9	99	374	42	334	1.06e-24	108
g2271.t1	Cac_g006393.t1	27.941	204	132	5	16	219	17	205	1.23e-11	63.5
g2272.t1	Cac_g006311.t1	37.705	183	109	4	82	264	20	197	1.05e-34	125
g2273.t1	Cac_g024339.t1	35.06	251	147	5	16	266	77	311	3.39e-39	140
g2276.t1	Cac_g010075.t1	27.509	269	130	7	10	220	15	276	1.25e-18	83.6
g2277.t1	Cac_g012156.t1	51.287	505	239	4	69	572	108	606	2.15e-158	466
g2279.t1	Cac_g021132.t2	28.828	1058	614	36	106	1068	32	1045	5.36e-98	335
g2282.t1	Cac_g031134.t1	23.451	452	257	19	1	424	3	393	3.94e-08	55.5
g2283.t1	Cac_g018630.t1	52.926	376	160	5	21	383	23	394	5.79e-138	400
g2284.t1	Cac_g013873.t1	34.815	135	88	0	1	135	1	135	1.63e-26	97.1
g2285.t1	Cac_g012498.t1	49.856	347	167	3	112	456	260	601	8.1e-124	373
g229.t1	Cac_g011468.t1	25.758	198	131	4	2	190	7	197	1.73e-08	55.5
g2290.t1	Cac_g028987.t1	25.826	333	197	8	282	574	281	603	5.85e-26	112
g2290.t2	Cac_g028987.t1	25.826	333	197	8	269	561	281	603	6.3e-26	112
g2295.t1	Cac_g028940.t1	43.39	295	152	6	2045	2325	1533	1826	4.07e-67	253
g2297.t1	Cac_g015529.t1	26.509	464	291	15	4	442	3	441	9.76e-31	128
g2300.t1	Cac_g000509.t1	61.458	96	33	2	1	93	1	95	4.42e-35	115
g2301.t1	Cac_g015323.t1	36.45	524	304	7	33	539	9	520	2.78e-101	318
g2302.t1	Cac_g017653.t4	37.037	216	121	4	16	229	13	215	6.64e-32	117
g2308.t1	Cac_g030881.t1	56.566	99	42	1	32	129	42	140	1.97e-36	122
g2309.t1	Cac_g015569.t1	35.455	110	69	2	266	374	147	255	1.91e-10	63.9
g2314.t1	Cac_g014035.t1	36.149	296	139	8	69	358	131	382	3.41e-50	174
g2316.t1	Cac_g002134.t1	28.675	551	302	23	80	595	82	576	5.52e-36	145
g2318.t1	Cac_g010193.t1	56.491	701	292	5	96	793	60	750	0	819
g232.t1	Cac_g001655.t1	72.358	123	34	0	5	127	7	129	2.14e-52	161
g2324.t1	Cac_g032527.t2	23.899	954	618	28	103	1031	108	978	3.53e-57	214
g2325.t1	Cac_g025361.t1	50.182	275	130	6	12	285	14	282	6.38e-89	266
g2326.t1	Cac_g011154.t1	62.791	86	31	1	78	162	47	132	1.08e-34	118
g2327.t1	Cac_g026692.t1	27.273	275	143	11	64	336	61	280	1.44e-16	82
g2329.t1	Cac_g011791.t1	35.088	342	211	4	4	345	9	339	2.96e-49	168
g233.t1	Cac_g008936.t1	60.131	153	58	1	10	159	13	165	4.1e-62	189
g2332.t1	Cac_g001411.t1	37.456	1140	624	23	7	1126	9	1079	0	666
g2334.t1	Cac_g025181.t1	36.036	333	197	6	76	405	91	410	6.34e-52	186
g2335.t1	Cac_g014265.t1	52.459	488	210	8	26	502	36	512	9.41e-175	502
g2336.t1	Cac_g008750.t1	60.784	102	40	0	10	111	45	146	6.1e-41	132
g2339.t1	Cac_g000344.t1	29.703	101	67	1	725	825	521	617	1.67e-08	58.5
g2340.t1	Cac_g006961.t1	59.42	138	50	2	1	132	1	138	2.34e-49	155
g2342.t1	Cac_g020807.t1	29.05	358	226	4	5	357	67	401	8.12e-44	156
g2343.t1	Cac_g008583.t2	39.623	159	93	3	30	188	51	206	2.28e-37	129
g2344.t1	Cac_g025970.t1	47.09	189	87	5	1	179	13	198	1.59e-48	156
g2349.t1	Cac_g018063.t1	46.992	266	126	2	12	276	73	324	1.63e-82	253
g235.t1	Cac_g030548.t1	25.192	520	300	16	71	543	38	515	6.23e-32	130
g2350.t1	Cac_g025360.t1	39.292	1102	569	20	582	1617	357	1424	0	729
g2351.t1	Cac_g021709.t1	31.525	295	189	7	52	338	17	306	6.34e-27	108
g2353.t1	Cac_g010763.t13	32.967	182	106	5	1166	1340	79	251	1.33e-19	94
g2356.t1	Cac_g002821.t1	22.959	196	139	5	7	202	16	199	2.96e-07	50.1
g2357.t1	Cac_g017367.t1	28.351	194	129	6	39	232	50	233	8e-13	68.2
g2361.t1	Cac_g012423.t1	25.617	324	183	16	7	316	22	301	3.23e-16	79.7
g2361.t2	Cac_g012423.t1	25.617	324	183	16	7	316	22	301	1.77e-16	79.7
g2365.t1	Cac_g006314.t1	27.184	309	181	10	36	305	18	321	4.44e-21	91.7
g2367.t1	Cac_g005028.t1	29.297	256	157	7	73	318	62	303	3.68e-18	84.3
g2368.t1	Cac_g024993.t1	31.203	266	169	5	4	268	7	259	4.77e-28	108
g237.t1	Cac_g014481.t1	24.272	515	312	19	235	716	67	536	1.9e-33	137
g2372.t1	Cac_g021394.t1	29.228	479	290	12	7	453	36	497	2.47e-51	182
g2375.t1	Cac_g011666.t1	28.48	467	279	15	40	497	24	444	3.73e-34	141
g2375.t2	Cac_g011666.t1	28.48	467	279	15	38	495	24	444	3.88e-34	141
g2382.t1	Cac_g011892.t1	29.167	312	173	4	27	292	51	360	2.62e-40	145
g2388.t1	Cac_g008210.t1	48.026	152	77	2	7	158	42	191	4.29e-44	145
g239.t1	Cac_g011485.t1	56.637	452	181	4	70	515	29	471	1.05e-168	486
g2392.t1	Cac_g006814.t2	34.884	86	52	3	201	285	145	227	1.16e-06	49.7
g2397.t1	Cac_g022931.t1	42.424	297	150	6	15	305	7	288	2.18e-70	220
g2401.t1	Cac_g021004.t1	26.727	333	189	12	6	305	15	325	3.37e-26	106
g2402.t1	Cac_g001318.t1	32.803	503	298	9	5	468	542	1043	1.13e-81	273
g2403.t1	Cac_g013198.t1	25.597	754	494	19	51	768	61	783	1.01e-62	225
g2408.t1	Cac_g017404.t2	40.206	194	100	2	290	475	701	886	7.11e-33	135
g241.t1	Cac_g011386.t1	40.304	593	319	9	1	576	1	575	2.47e-142	424
g2411.t1	Cac_g000802.t1	29.268	328	188	10	84	407	194	481	8.08e-33	130
g2411.t2	Cac_g000802.t1	29.268	328	188	9	33	356	194	481	6.51e-33	129
g2412.t1	Cac_g008229.t1	29.412	187	111	8	107	287	39	210	8.69e-15	73.2
g2412.t2	Cac_g008229.t1	33.673	98	53	3	1	97	124	210	5.73e-12	60.8
g2415.t1	Cac_g015644.t1	23.645	203	136	6	177	378	157	341	2.91e-11	64.7
g2415.t2	Cac_g015644.t1	23.645	203	136	6	225	426	157	341	3.15e-11	64.7
g2417.t1	Cac_g032610.t1	25	296	167	12	89	366	94	352	9.14e-11	63.2
g2419.t1	Cac_g009287.t1	34.45	209	114	9	466	665	366	560	3.3e-18	91.3
g242.t1	Cac_g032190.t1	28.44	218	130	5	35	229	27	241	4.27e-12	64.7
g2421.t1	Cac_g015630.t1	38.398	1336	742	22	211	1536	215	1479	0	855
g2423.t1	Cac_g031970.t1	30.347	346	185	15	125	455	415	719	2.68e-23	108
g2424.t1	Cac_g015630.t1	29.827	1217	731	25	184	1371	349	1471	6.16e-149	493
g2424.t2	Cac_g015630.t1	30.669	1151	691	23	39	1160	399	1471	1.53e-150	492
g2425.t1	Cac_g009552.t1	26.316	361	209	16	7	351	91	410	6.48e-12	67.4
g2428.t1	Cac_g021248.t1	30	410	216	17	16	408	350	705	1.38e-28	118
g2429.t1	Cac_g004375.t1	30.114	176	112	3	32	205	98	264	2.61e-17	81.6
g2430.t1	Cac_g006368.t1	30.04	253	138	7	365	585	474	719	1.4e-21	99.8
g2430.t2	Cac_g009391.t1	27.628	409	235	14	6	365	66	462	6.46e-29	122
g2432.t1	Cac_g009552.t1	34.343	99	57	3	57	147	339	437	1.21e-06	48.9
g2433.t1	Cac_g016169.t1	24.412	340	206	14	166	482	150	461	3.02e-14	75.1
g2434.t1	Cac_g005743.t1	32.45	151	80	3	113	261	101	231	6.5e-07	52.4
g2435.t1	Cac_g028539.t1	43.023	86	46	2	586	671	516	598	3.41e-14	77
g2438.t1	Cac_g021260.t1	30.078	512	284	14	29	524	98	551	1.09e-60	209
g2439.t1	Cac_g017258.t4	23.107	515	282	13	687	1155	657	1103	6.26e-26	116
g2442.t1	Cac_g015057.t1	26.97	330	184	12	51	361	31	322	7.04e-24	102
g2442.t2	Cac_g015057.t1	26.97	330	184	12	20	330	31	322	3.48e-24	102
g2450.t1	Cac_g020652.t1	29.577	213	128	9	11	211	38	240	8.45e-10	58.5
g2450.t2	Cac_g020652.t1	29.439	214	129	9	3	204	38	241	8.69e-10	58.5
g2451.t1	Cac_g026919.t2	23.529	323	200	13	10	312	6	301	1.26e-09	60.8
g2452.t1	Cac_g013992.t1	25.073	343	167	11	11	299	90	396	3.3e-09	59.3
g2453.t1	Cac_g006496.t2	61.254	351	119	3	1	351	4	337	4.51e-157	444
g2455.t1	Cac_g033951.t1	30.519	154	80	5	96	238	85	222	2.08e-09	58.5
g2457.t1	Cac_g018508.t1	31.624	234	132	4	960	1185	247	460	8.51e-24	106
g2460.t1	Cac_g017237.t1	25.641	117	75	2	293	409	74	178	3.27e-06	49.3
g2462.t1	Cac_g023912.t1	27.431	288	175	10	60	322	54	332	1.23e-12	68.2
g2464.t1	Cac_g003798.t1	32.692	312	159	10	152	460	102	365	4.5e-32	132
g2465.t1	Cac_g004443.t1	38.356	146	89	1	6	151	4	148	1.95e-32	113
g2466.t1	Cac_g011171.t1	30.909	330	209	8	19	338	41	361	2.99e-37	138
g2468.t1	Cac_g029679.t1	28.872	807	444	28	280	1060	129	831	2.32e-76	277
g247.t1	Cac_g032152.t1	32.102	352	181	13	1	341	80	384	7.78e-23	98.2
g2470.t1	Cac_g012188.t1	32.258	217	103	6	136	352	144	316	1.3e-19	93.6
g2471.t1	Cac_g006240.t1	32.558	86	58	0	149	234	101	186	3.34e-06	49.3
g2473.t1	Cac_g014552.t1	51.872	187	83	3	30	216	13	192	9.03e-66	211
g2476.t1	Cac_g019818.t1	35.808	229	139	5	182	406	47	271	2.36e-39	148
g2476.t2	Cac_g019818.t1	35.808	229	139	5	65	289	47	271	1.06e-39	148
g2477.t1	Cac_g001294.t1	23.307	635	433	16	256	872	45	643	6.79e-41	163
g2478.t1	Cac_g018662.t2	61.345	357	127	5	15	368	48	396	3.06e-161	459
g2479.t1	Cac_g022426.t2	48.636	440	198	8	18	435	406	839	1.45e-133	406
g2480.t1	Cac_g015492.t1	25.66	265	158	10	673	920	195	437	5.36e-06	50.4
g2481.t1	Cac_g015492.t1	25.66	265	158	10	882	1129	195	437	6.88e-06	50.4
g2484.t1	Cac_g011233.t1	41.772	79	35	2	199	266	54	132	6.18e-13	66.6
g2487.t1	Cac_g005002.t1	39.417	515	266	10	24	535	8	479	9.92e-108	338
g2488.t1	Cac_g005674.t1	26.108	203	116	8	6	193	4	187	2.2e-07	50.1
g2490.t1	Cac_g008253.t1	41.401	157	89	2	286	442	205	358	1.07e-30	130
g2490.t2	Cac_g008253.t1	41.401	157	89	2	286	442	205	358	1.07e-30	130
g2491.t1	Cac_g009889.t1	31.884	276	170	7	199	474	14	271	1.06e-34	135
g2495.t1	Cac_g022757.t1	37.188	320	153	9	80	393	98	375	9.86e-56	197
g2496.t1	Cac_g028284.t1	29.545	176	75	5	7	167	27	168	4.29e-17	74.3
g25.t1	Cac_g018274.t1	30.631	444	267	11	57	478	79	503	5.82e-57	197
g250.t1	Cac_g010776.t1	28.514	249	149	7	374	601	206	446	1.78e-17	86.3
g2504.t1	Cac_g024628.t1	44.345	336	182	2	18	349	20	354	1.5e-97	293
g2505.t1	Cac_g005434.t1	44.669	347	174	3	19	357	18	354	1.66e-98	310
g2511.t1	Cac_g008681.t2	38.587	184	97	4	3	186	2	169	6.1e-40	134
g2512.t1	Cac_g004019.t1	48.857	350	151	6	44	392	40	362	6.6e-107	319
g2514.t1	Cac_g002125.t1	25	500	315	17	11	472	5	482	2.52e-27	115
g2516.t1	Cac_g022527.t1	29.395	694	365	25	297	888	352	1022	1.9e-64	235
g2516.t2	Cac_g022527.t1	28.426	686	352	22	297	858	352	1022	1.1e-60	223
g252.t1	Cac_g004625.t1	40.404	693	375	12	32	706	72	744	4.87e-164	491
g2522.t1	Cac_g015569.t1	22.489	458	309	17	65	489	76	520	1.49e-15	79.3
g2525.t1	Cac_g029483.t1	24.89	454	277	21	368	780	107	537	7.85e-13	72
g2529.t1	Cac_g024194.t1	37.182	433	259	8	103	528	118	544	8.1e-100	311
g253.t1	Cac_g011171.t1	38.571	350	196	7	30	371	23	361	1.3e-74	236
g2530.t1	Cac_g005397.t1	32.971	276	171	7	8	275	7	276	1.11e-36	132
g2533.t1	Cac_g004713.t1	71.429	91	26	0	1	91	1	91	1.83e-44	139
g2536.t1	Cac_g020032.t1	45.533	347	186	1	3	346	2	348	5.68e-113	333
g2538.t1	Cac_g022513.t1	26.554	354	215	10	162	487	116	452	2.64e-19	91.3
g254.t1	Cac_g031299.t1	25.666	413	268	11	118	508	105	500	6.89e-27	114
g2540.t1	Cac_g021784.t1	33.82	479	242	13	149	621	74	483	4.59e-74	246
g2542.t1	Cac_g017559.t1	67	400	126	4	38	436	32	426	0	558
g2544.t1	Cac_g006382.t1	38.418	531	310	7	72	600	62	577	9.43e-125	380
g2545.t1	Cac_g004937.t1	34.717	265	161	6	3	263	13	269	5.52e-39	137
g2546.t1	Cac_g012131.t1	25.684	475	308	13	18	484	411	848	2.62e-38	149
g2548.t1	Cac_g001829.t1	63.333	30	11	0	6	35	6	35	3.48e-08	50.4
g2549.t1	Cac_g003610.t1	50.259	193	79	2	5	190	100	282	1.91e-61	193
g2549.t2	Cac_g003610.t1	50.259	193	79	2	63	248	100	282	1.57e-60	193
g255.t1	Cac_g032280.t1	27.058	1312	804	39	7	1229	10	1257	1.13e-98	345
g2550.t1	Cac_g017847.t1	55.072	69	28	1	232	300	24	89	1.06e-13	71.6
g2552.t1	Cac_g015523.t1	29.386	228	127	9	1	201	1	221	2.07e-10	60.8
g2554.t1	Cac_g002605.t1	26.619	417	250	17	198	586	231	619	7.82e-20	94.4
g2558.t1	Cac_g023965.t2	40.44	455	269	2	5	458	67	520	1.21e-114	347
g2561.t1	Cac_g005636.t1	27.869	854	488	28	5	800	8	791	1.69e-77	267
g2562.t1	Cac_g028342.t1	40.281	427	238	8	41	465	30	441	4.8e-96	308
g2563.t1	Cac_g014919.t1	22.767	347	231	8	43	366	19	351	5.34e-12	67
g2565.t1	Cac_g001485.t1	37.979	287	170	6	55	339	59	339	1.57e-56	196
g2566.t1	Cac_g033203.t1	25.957	1410	911	39	91	1408	92	1460	2.16e-104	367
g2568.t1	Cac_g031137.t1	54.054	370	166	2	9	377	9	375	5.26e-156	444
g2574.t1	Cac_g008612.t1	27.742	155	97	5	52	197	12	160	4.58e-07	48.5
g2577.t1	Cac_g019563.t1	36.589	1249	737	17	60	1279	18	1240	0	760
g2578.t1	Cac_g022696.t1	35.494	617	345	20	23	616	34	620	1.43e-111	348
g258.t1	Cac_g014548.t1	35.374	294	141	5	11	268	4	284	4.5e-47	160
g2582.t1	Cac_g021353.t1	44.744	371	188	7	6	372	3	360	5.5e-93	283
g2583.t1	Cac_g006052.t1	22.535	355	236	12	101	444	59	385	2.36e-10	62.4
g2585.t1	Cac_g030468.t2	51.681	238	107	3	2	237	3	234	3.88e-61	218
g2587.t1	Cac_g023194.t1	54.887	532	232	5	7	530	3	534	0	603
g2588.t1	Cac_g020469.t1	32.237	152	90	5	188	334	67	210	1.33e-10	66.6
g2593.t1	Cac_g000763.t1	41.706	211	117	3	242	451	198	403	2.84e-45	162
g2598.t1	Cac_g032182.t1	24.167	240	138	7	5	233	9	215	7.51e-06	45.8
g2599.t1	Cac_g010150.t1	39.831	472	244	14	393	850	76	521	1.34e-77	267
g26.t1	Cac_g020573.t1	29.567	416	243	12	128	512	75	471	1.05e-43	166
g260.t1	Cac_g010276.t1	35.981	214	122	4	4	215	2	202	2.11e-32	120
g2603.t1	Cac_g003617.t2	64.165	413	144	3	6	415	2	413	0	555
g2607.t1	Cac_g026458.t1	24.194	186	119	5	10	189	8	177	1.7e-10	59.7
g2610.t1	Cac_g012278.t1	72.535	142	39	0	3	144	2	143	3.59e-79	230
g2611.t1	Cac_g001446.t1	43.548	62	35	0	267	328	57	118	8.54e-11	60.5
g2613.t1	Cac_g022443.t1	37.838	74	45	1	132	205	1	73	3.51e-07	46.6
g2614.t1	Cac_g004237.t1	36.719	384	136	11	71	454	104	380	8.24e-61	209
g2617.t1	Cac_g003560.t1	45.714	70	37	1	10	78	9	78	3.18e-15	63.9
g2619.t1	Cac_g023444.t1	36.161	224	122	10	27	235	7	224	2.77e-31	117
g262.t1	Cac_g016285.t1	40.268	298	157	3	18	315	204	480	4.3e-63	222
g262.t2	Cac_g015941.t1	37.918	538	231	12	10	543	29	467	4.02e-97	320
g262.t3	Cac_g015941.t1	37.918	538	231	12	29	562	29	467	6.4e-97	320
g2625.t1	Cac_g018582.t1	33.408	449	243	9	653	1093	94	494	1.25e-69	256
g2629.t1	Cac_g011980.t1	38.123	341	166	10	3	326	35	347	1.46e-52	177
g263.t1	Cac_g001148.t1	40.758	211	115	3	272	482	152	352	4.11e-42	155
g2632.t1	Cac_g028228.t1	24.641	487	299	13	361	797	12	480	1.94e-21	99.4
g2632.t2	Cac_g028228.t1	24.744	489	298	14	411	848	12	481	3.45e-21	98.6
g2633.t1	Cac_g001032.t1	56.555	389	163	2	337	719	76	464	9.34e-151	447
g2634.t1	Cac_g013693.t1	35.556	90	55	2	10	99	6	92	3.18e-12	59.3
g2638.t1	Cac_g022841.t1	25.727	447	258	14	84	527	111	486	5.07e-38	148
g2640.t1	Cac_g000669.t1	23.657	689	443	17	68	727	71	705	1.91e-46	178
g2640.t2	Cac_g000669.t1	23.657	689	443	17	88	747	71	705	2.16e-46	178
g2643.t1	Cac_g008584.t1	46.855	318	153	4	331	642	320	627	2.92e-78	261
g2644.t1	Cac_g001733.t1	27.419	310	167	10	28	336	158	410	2.76e-26	108
g2645.t1	Cac_g003270.t2	19.471	416	251	7	216	598	538	902	1.38e-12	71.2
g2647.t1	Cac_g016309.t1	56.354	543	225	4	1	541	1	533	0	620
g2650.t1	Cac_g019895.t1	24.123	228	152	7	4	215	81	303	2.06e-06	48.9
g2653.t1	Cac_g001499.t1	39.286	84	30	1	37	99	78	161	1.56e-11	59.3
g2654.t1	Cac_g028780.t1	22.394	259	165	8	64	310	85	319	1.77e-06	50.8
g2656.t1	Cac_g006228.t1	38.767	227	135	3	22	247	8	231	2.62e-52	170
g2656.t2	Cac_g006228.t1	38.767	227	135	3	16	241	8	231	1.87e-52	170
g2664.t1	Cac_g022929.t2	29.825	228	138	6	232	457	24	231	7.26e-20	93.2
g2665.t1	Cac_g020422.t1	37.063	143	69	4	7	137	2	135	1.26e-20	83.2
g2666.t1	Cac_g034177.t3	38.947	190	108	3	142	324	328	516	1.06e-38	148
g2667.t1	Cac_g032448.t1	33.333	312	187	9	3	300	2	306	3.81e-47	160
g2669.t1	Cac_g018084.t2	66.086	631	208	5	6	635	10	635	0	811
g268.t1	Cac_g003202.t2	32.043	465	298	6	29	488	72	523	5.63e-68	227
g2680.t1	Cac_g007292.t1	30.38	158	91	3	575	719	552	703	4.79e-09	60.8
g2681.t1	Cac_g007292.t1	29.825	171	100	4	84	241	552	715	1.28e-09	59.3
g2682.t1	Cac_g000867.t1	26.295	251	146	10	6	232	5	240	1.46e-15	77.4
g2685.t1	Cac_g031654.t1	47.166	547	271	10	12	544	27	569	8.78e-168	488
g2686.t1	Cac_g016159.t1	57.547	212	79	3	1	202	1	211	4.91e-76	228
g2690.t1	Cac_g008537.t1	35.979	189	104	7	856	1034	20	201	8.46e-13	72.4
g2692.t1	Cac_g012163.t1	45.455	154	75	2	1	153	3	148	3.83e-35	120
g2696.t1	Cac_g022833.t1	31.579	551	329	16	23	565	25	535	1.24e-71	239
g2701.t1	Cac_g018851.t1	32.72	489	316	8	21	501	3	486	2.74e-72	238
g2702.t1	Cac_g010152.t2	27.796	313	182	12	76	380	62	338	2.7e-24	102
g2705.t1	Cac_g026993.t1	52.083	96	46	0	103	198	34	129	4.8e-33	115
g2705.t2	Cac_g026993.t1	52.632	95	45	0	154	248	35	129	1.19e-32	116
g2708.t1	Cac_g003595.t2	26.23	122	78	4	22	141	7	118	2.32e-08	50.1
g2711.t1	Cac_g019645.t1	40.426	282	140	4	114	395	19	272	3.27e-60	216
g2715.t1	Cac_g009197.t1	26.131	398	250	16	2	390	27	389	1.63e-22	98.2
g2719.t1	Cac_g015569.t1	31.1	209	130	8	101	300	89	292	1.22e-16	82.8
g272.t1	Cac_g031453.t1	62.712	59	22	0	3	61	16	74	8.77e-23	83.2
g2720.t1	Cac_g012294.t1	30.195	308	191	9	29	331	114	402	4.64e-28	113
g2722.t1	Cac_g019973.t1	26.244	221	139	6	26	231	104	315	8.81e-12	67.4
g2722.t2	Cac_g019973.t1	26.244	221	139	6	25	230	104	315	8.11e-12	67.8
g2723.t1	Cac_g011981.t1	27.434	226	131	10	4	223	35	233	4.13e-07	51.2
g2725.t1	Cac_g009552.t1	24.427	393	241	14	9	374	88	451	1.58e-13	73.2
g2727.t1	Cac_g027852.t1	26.5	400	243	18	97	474	111	481	1.86e-20	94.7
g2729.t1	Cac_g020652.t1	28.571	266	162	11	8	258	40	292	1.52e-12	66.2
g273.t1	Cac_g024166.t1	32.544	169	101	7	143	308	62	220	2.99e-15	78.6
g2732.t1	Cac_g017367.t1	27.919	197	129	6	7	201	50	235	6.4e-10	58.9
g2739.t1	Cac_g034030.t1	35.849	159	92	3	102	252	88	244	2.69e-27	110
g274.t1	Cac_g001984.t1	36.957	644	384	4	264	890	834	1472	1.11e-135	443
g2740.t1	Cac_g026694.t1	31.25	128	76	7	115	235	86	208	2.06e-07	52.4
g2741.t1	Cac_g011961.t1	27.559	127	76	3	6	117	5	130	5.92e-07	50.1
g275.t1	Cac_g030629.t1	68.506	308	94	1	1	308	4	308	4.3e-154	434
g2750.t1	Cac_g029399.t4	25.517	290	196	2	447	716	176	465	3.08e-11	66.6
g2754.t1	Cac_g030581.t1	39.655	116	64	3	12	126	54	164	4.54e-19	78.6
g2755.t1	Cac_g021271.t1	25.455	660	313	18	87	676	266	816	1.16e-38	155
g2756.t1	Cac_g014090.t1	22.642	530	337	17	83	592	4	480	1.75e-20	95.1
g2758.t1	Cac_g027945.t1	28.409	88	62	1	174	260	140	227	4.86e-07	53.1
g2759.t1	Cac_g004688.t1	28.247	308	197	12	25	322	15	308	6.59e-21	95.9
g2759.t2	Cac_g004688.t1	28.247	308	197	12	30	327	15	308	6.45e-21	95.9
g276.t1	Cac_g015893.t1	52.8	500	199	8	1	496	2	468	0	527
g2760.t1	Cac_g006619.t2	38.462	273	135	4	5	266	14	264	2.02e-50	174
g2761.t1	Cac_g015036.t1	23.881	335	173	12	21	339	7	275	5.35e-08	54.3
g2762.t1	Cac_g024496.t1	30	90	58	3	260	346	59	146	8.82e-06	46.6
g2772.t1	Cac_g023263.t1	49.474	95	42	2	9	97	4	98	1.85e-26	94
g2775.t1	Cac_g002354.t2	40.893	1098	601	17	439	1504	101	1182	0	799
g2776.t1	Cac_g004900.t1	30.986	213	124	5	10	219	3	195	2.06e-29	110
g2777.t1	Cac_g010948.t1	26.531	147	92	3	1	146	1	132	1.52e-10	57
g278.t1	Cac_g018147.t1	30.64	297	145	7	5	297	83	322	6.55e-35	130
g2782.t1	Cac_g015307.t1	32.189	233	129	7	20	248	13	220	1.28e-27	108
g2784.t1	Cac_g021784.t1	28.337	487	259	19	48	526	79	483	2.81e-35	138
g2785.t1	Cac_g027183.t1	38.066	641	322	11	121	707	22	641	3.17e-138	438
g2786.t1	Cac_g015204.t2	31.707	123	79	3	728	847	130	250	2.57e-07	54.7
g2788.t1	Cac_g017081.t1	34.048	420	239	13	51	458	117	510	6.33e-65	218
g2791.t1	Cac_g033558.t1	32.749	342	199	10	20	358	13	326	2.54e-43	153
g2792.t1	Cac_g010955.t1	51.741	201	84	3	1	194	1	195	5.85e-63	193
g2796.t1	Cac_g030279.t1	45.57	79	42	1	36	113	58	136	1.23e-11	66.6
g2797.t1	Cac_g014906.t1	27.928	333	150	15	17	328	14	277	2.51e-20	91.7
g28.t1	Cac_g026694.t1	31.624	234	132	8	80	298	91	311	4.64e-17	81.3
g280.t1	Cac_g028178.t1	36.91	466	253	13	35	489	6	441	2.02e-84	270
g2809.t1	Cac_g030548.t1	24.565	517	309	11	88	562	38	515	8.97e-31	127
g2809.t2	Cac_g030548.t1	24.565	517	309	11	88	562	38	515	1.1e-30	127
g2810.t1	Cac_g005909.t1	24.681	235	167	6	467	697	460	688	5.06e-11	66.2
g2814.t1	Cac_g018508.t1	29.193	161	108	3	369	529	289	443	1.75e-07	54.3
g2815.t1	Cac_g022707.t1	36.403	467	279	5	25	489	79	529	2.95e-90	286
g2820.t1	Cac_g025974.t1	28.866	194	123	8	15	197	18	207	4.38e-17	76.3
g2823.t1	Cac_g027678.t1	30.118	591	351	15	48	624	74	616	7.73e-59	211
g2824.t1	Cac_g014090.t1	22.945	523	342	15	75	581	4	481	2.16e-21	97.8
g2826.t1	Cac_g011661.t1	39.604	101	58	1	126	226	32	129	8.09e-17	75.1
g2830.t1	Cac_g011174.t1	24.278	589	349	19	5	560	46	570	4.15e-29	122
g2833.t1	Cac_g009765.t1	45.796	1011	502	21	22	1009	111	1098	0	869
g2834.t1	Cac_g020447.t1	53.03	330	120	3	29	324	16	344	1.95e-122	356
g2836.t1	Cac_g015569.t1	31.609	174	109	7	204	375	87	252	6.32e-16	81.3
g2838.t1	Cac_g017166.t1	31.903	373	218	6	112	474	3	349	1.79e-57	195
g2840.t1	Cac_g004509.t1	26.692	266	163	7	17	281	135	369	7.09e-11	63.5
g2841.t1	Cac_g013777.t1	20.485	454	299	11	21	462	32	435	1.01e-09	61.2
g2843.t1	Cac_g031627.t1	36.522	115	60	4	100	209	184	290	1.4e-10	60.5
g2847.t1	Cac_g001814.t1	30.058	346	210	13	209	551	22	338	7.06e-35	137
g2848.t1	Cac_g017367.t1	30.144	209	111	9	6	202	48	233	7.66e-13	67.8
g2849.t1	Cac_g023350.t1	22.335	591	351	20	39	602	13	522	1.97e-20	95.5
g2850.t1	Cac_g024290.t1	28.856	201	120	8	446	630	400	593	6.18e-07	53.1
[truncated: 21,294 more rows]
