# Supplementary material for: Genomic and transcriptomic analysis of camptothecin producing novel fungal endophyte: Alternaria burnsii NCIM 1409
Source: Sci Rep. 2023 Sep 5;13:14614. doi: 10.1038/s41598-023-41738-6 (PMC10480469; doi:10.1038/s41598-023-41738-6)
Supplement: Supplementary file 7 — Supplementary Table S4. [file 41598_2023_41738_MOESM7_ESM.xlsx]

## Sheet: Sheet1
						Table S4: List of fungal organisms used for comparative analyses in the study and their details
S. No.	Organism	Division	Class	Order	Family	Product produced & chemical nature	Omics data available	Reference	CPT-Producer/Related product producer /Non-CPT-producer
1	Alternaria burnsii NCIM 1409 (isolated from Nothapodytes nimmoniana plant)	Ascomycota	Dothideomycetes	Pleosporales	Pleosporaceae	Camptothecin (pyranoindolizinoquinoline, a tertiary alcohol, a delta-lactone and a quinoline alkaloid; monoterpene indole alkaloid)	Genome sequence, transcriptome reads	[11]	CPT-Producer
2	Xylaria sp. M71 (provided by Shaanxi Provincial Engineering Research Center of Edible and Medicinal Microbes)	Ascomycota	Sordariomycetes	Xylariales	Xylariaceae	10- Hydroxycamptothecin (derivative of CPT)	Salicylic acid treated and untreated transcriptome reads	[44]	CPT-Producer
3	Penicillium aurantiogriseum NRRL 62431 (isolated from Corylus avellana L plant)	Ascomycota	Eurotiomycetes	Eurotiales	Trichocomaceae	Taxol (complex diterpenoid plant alkaloid) (MVA pathway components participate in biosynthesis)	Genome sequence	[51]	Related product producer
4	Cladosporium cladosporioides MD2 (isolated from T. x media plant)	Ascomycota	Subdivision: Pezizomycotina Class: Dothideomycetes	Capnodiales	Cladosporiaceae	Taxol (complex diterpenoid plant alkaloid) (MVA pathway components participate in biosynthesis)	Transcriptome reads	[54]	Related product producer
5	Alternaria sp. MG1 (isolated from Vitis vinifera plant)	Ascomycota	Dothideomycetes	Pleosporales	Pleosporaceae	Resveratrol (Stillbenoid- a natural phenol and phytoalexin)	Transcriptome reads	[55]	Non-CPT-producer
6	Alternaria alternata strains ( Alternaria alternata ATCC66891, Alternaria alternata ATCC11680, Alternaria alternata BMP0270, Alternaria alternata MPI-PUGE-AT-0064 v1.0, Alternaria alternata SRC1lrK2f)	Ascomycota	Dothideomycetes	Pleosporales	Pleosporaceae	No reports of specific metabolite production (retrieved from the Alternaria genomes database in Mycocosm)	Genome sequence	[24, 25, 26]	Non-CPT-producers
7	Alternaria sp. SPS2 (isolated from Echrysantha chrysantha Lindl. plant)	Ascomycota	Dothideomycetes	Pleosporales	Pleosporaceae	No reports of specific metabolite production	Genome sequence	[56]	Non-CPT-producer
8	Naematelia aurantialba (saprophyte)	Basidiomycota	Tremellomycetes	Tremellales	Naemateliaceae	Potential producer of terpenoids, unsaturated fatty acids and bioactive proteins	Genome sequence	[57]	Non-CPT-producer
	References
	54. Miao, L. Y. et al. Transcriptome analysis of a Taxol-producing endophytic fungus Cladosporium cladosporioides MD2. AMB Express 8, 41 (2018).
	55. Che, J., Shi, J., Gao, Z. & Zhang, Y. Transcriptome analysis reveals the genetic basis of the resveratrol biosynthesis pathway in an endophytic fungus (Alternaria sp. MG1) isolated from Vitis vinifera. Front. Microbiol. 7, 1257 (2016).
	56. Tao, J. et al. Whole-genome sequence analysis of an endophytic fungus Alternaria sp. SPS-2 and its biosynthetic potential of bioactive secondary metabolites. Microorganisms 10, 1789 (2022).
	57. Sun, T. et al. Whole Genome Sequencing and Annotation of Naematelia aurantialba (Basidiomycota, Edible-Medicinal Fungi). J. Fungi (Basel) 8, article 1 (2021).
