# Supplementary material for: Genomic and transcriptomic analysis of camptothecin producing novel fungal endophyte: Alternaria burnsii NCIM 1409
Source: Sci Rep. 2023 Sep 5;13:14614. doi: 10.1038/s41598-023-41738-6 (PMC10480469; doi:10.1038/s41598-023-41738-6)
Supplement: Supplementary file 8 — Supplementary Table S5. [file 41598_2023_41738_MOESM8_ESM.xlsx]

## Sheet: Sheet1
Table S5: OrthoFinder2 analysis results (orthogroups)
Orthogroup	AalternataATCC11680	AalternataATCC66891	AalternataBMP0270	AalternataMPA0064	AalternataSRC	Aburnsii_tsebra	AlternariaMG1	AlternariaSPS2	Cladosporium	Naematelia	Penicillium	Xylaria
OG0000000	jgi|Alalt1|111650|ATNCTG_52.jigsaw-mRNA.4, jgi|Alalt1|112692|ATNCTG_600.jigsaw-mRNA.19, jgi|Alalt1|115225|ATNCTG_65.jigsaw-mRNA.16, jgi|Alalt1|116632|ATNCTG_673.jigsaw-mRNA.243, jgi|Alalt1|117160|ATNCTG_680.jigsaw-mRNA.182, jgi|Alalt1|117358|ATNCTG_680.jigsaw-mRNA.381, jgi|Alalt1|117443|ATNCTG_680.jigsaw-mRNA.466, jgi|Alalt1|117885|ATNCTG_684.jigsaw-mRNA.245, jgi|Alalt1|118588|ATNCTG_702.jigsaw-m…	jgi|Alalte1|106151|AATCTG_13.jigsaw-mRNA.32, jgi|Alalte1|107227|AATCTG_323.jigsaw-mRNA.19, jgi|Alalte1|107288|AATCTG_323.jigsaw-mRNA.80, jgi|Alalte1|107388|AATCTG_324.jigsaw-mRNA.80, jgi|Alalte1|107982|AATCTG_327.jigsaw-mRNA.97, jgi|Alalte1|108681|AATCTG_391.jigsaw-mRNA.23, jgi|Alalte1|109531|AATCTG_410.jigsaw-mRNA.18, jgi|Alalte1|111422|AATCTG_47.jigsaw-mRNA.68, jgi|Alalte1|111738|AATCTG_479.jig…	jgi|Aalte1|112181|AA2CTG_120.jigsaw-mRNA.292, jgi|Aalte1|112716|AA2CTG_137.jigsaw-mRNA.2, jgi|Aalte1|113487|AA2CTG_163.jigsaw-mRNA.71, jgi|Aalte1|113692|AA2CTG_169.jigsaw-mRNA.12, jgi|Aalte1|113789|AA2CTG_171.jigsaw-mRNA.69, jgi|Aalte1|114728|AA2CTG_178.jigsaw-mRNA.24, jgi|Aalte1|115116|AA2CTG_185.jigsaw-mRNA.67, jgi|Aalte1|117403|AA2CTG_24.jigsaw-mRNA.39, jgi|Aalte1|117555|AA2CTG_27.jigsaw-mRNA.…	jgi|Altalt1|23855|CE23854_797, jgi|Altalt1|269186|CE269185_115, jgi|Altalt1|317986|gw1.3.443.1, jgi|Altalt1|318686|gw1.2.339.1, jgi|Altalt1|329068|gw1.17.10.1, jgi|Altalt1|343201|e_gw1.1.3736.1, jgi|Altalt1|344048|e_gw1.1.3448.1, jgi|Altalt1|354138|e_gw1.5.1435.1, jgi|Altalt1|361281|e_gw1.9.2192.1, jgi|Altalt1|365849|e_gw1.11.243.1, jgi|Altalt1|400802|fgenesh1_pg.16_#_2, jgi|Altalt1|403545|fgenes…	jgi|Altal1|1001884|estExt_Genewise1Plus.C_340165, jgi|Altal1|1015073|fgenesh1_kg.1_#_51_#_Locus4881v2rpkm5.04, jgi|Altal1|1016025|fgenesh1_kg.2_#_98_#_Locus9539v1rpkm3.16, jgi|Altal1|1021749|fgenesh1_kg.14_#_89_#_Locus6854v1rpkm11.66, jgi|Altal1|1023284|fgenesh1_kg.19_#_75_#_Locus2359v3rpkm0.33_PRE, jgi|Altal1|1024252|fgenesh1_kg.22_#_201_#_Locus5322v1rpkm21.34, jgi|Altal1|1032263|fgenesh1_pm.14_…	g12341.t1, g2063.t1, g2489.t1, g2751.t1, g34.t1, g3657.t1, g3962.t1, g4028.t1, g5755.t1, g6267.t1, g6667.t1, g7123.t1, g7333.t1, g8460.t1, g9907.t1, g9909.t1, g9910.t1	TRINITY_DN10856_c0_g1_i1, TRINITY_DN12237_c0_g1_i1, TRINITY_DN15952_c0_g1_i1, TRINITY_DN16273_c0_g1_i1, TRINITY_DN171_c0_g1_i4, TRINITY_DN1766_c0_g1_i3, TRINITY_DN17832_c0_g1_i1, TRINITY_DN19028_c0_g1_i1, TRINITY_DN1974_c0_g1_i1, TRINITY_DN1974_c0_g1_i2, TRINITY_DN2194_c2_g1_i2, TRINITY_DN2194_c2_g1_i3, TRINITY_DN508_c0_g1_i4, TRINITY_DN5878_c0_g1_i1, TRINITY_DN5878_c0_g1_i2, TRINITY_DN6453_c0_g2…	g10084.t1, g10498.t1, g12159.t1, g1880.t1, g402.t1, g499.t1, g5362.t1, g60.t1, g6259.t1, g6259.t2, g6949.t1, g8072.t1, g8433.t1	TRINITY_DN11535_c0_g1_i1, TRINITY_DN11874_c0_g1_i1, TRINITY_DN1493_c0_g1_i1, TRINITY_DN1493_c0_g1_i3, TRINITY_DN1493_c0_g1_i4, TRINITY_DN1523_c0_g1_i2, TRINITY_DN1523_c0_g1_i3		g11140.t1, g11280.t1, g11521.t1, g4314.t1, g506.t1, g7362.t1, g9376.t1	TRINITY_DN14456_c0_g1_i1, TRINITY_DN16767_c0_g1_i3, TRINITY_DN20047_c0_g1_i1, TRINITY_DN4619_c2_g1_i1
OG0000001	jgi|Alalt1|112138|ATNCTG_56.jigsaw-mRNA.151, jgi|Alalt1|113664|ATNCTG_625.jigsaw-mRNA.45, jgi|Alalt1|113710|ATNCTG_625.jigsaw-mRNA.91, jgi|Alalt1|114189|ATNCTG_629.jigsaw-mRNA.32, jgi|Alalt1|114419|ATNCTG_632.jigsaw-mRNA.2, jgi|Alalt1|114511|ATNCTG_632.jigsaw-mRNA.94, jgi|Alalt1|114727|ATNCTG_633.jigsaw-mRNA.48, jgi|Alalt1|116388|ATNCTG_672.jigsaw-mRNA.28, jgi|Alalt1|117985|ATNCTG_686.jigsaw-mRNA…	jgi|Alalte1|106677|AATCTG_313.jigsaw-mRNA.31, jgi|Alalte1|106839|AATCTG_316.jigsaw-mRNA.34, jgi|Alalte1|107063|AATCTG_320.jigsaw-mRNA.41, jgi|Alalte1|107863|AATCTG_326.jigsaw-mRNA.222, jgi|Alalte1|108064|AATCTG_328.jigsaw-mRNA.47, jgi|Alalte1|109054|AATCTG_406.jigsaw-mRNA.31, jgi|Alalte1|110028|AATCTG_420.jigsaw-mRNA.90, jgi|Alalte1|110426|AATCTG_426.jigsaw-mRNA.184, jgi|Alalte1|110515|AATCTG_426…	jgi|Aalte1|112312|AA2CTG_123.jigsaw-mRNA.30, jgi|Aalte1|112620|AA2CTG_134.jigsaw-mRNA.146, jgi|Aalte1|113276|AA2CTG_149.jigsaw-mRNA.112, jgi|Aalte1|114275|AA2CTG_171.jigsaw-mRNA.555, jgi|Aalte1|116163|AA2CTG_215.jigsaw-mRNA.364, jgi|Aalte1|116255|AA2CTG_215.jigsaw-mRNA.456, jgi|Aalte1|116622|AA2CTG_228.jigsaw-mRNA.356, jgi|Aalte1|118139|AA2CTG_319.jigsaw-mRNA.36, jgi|Aalte1|118358|AA2CTG_320.jigs…	jgi|Altalt1|234298|CE234297_480, jgi|Altalt1|343698|e_gw1.1.3124.1, jgi|Altalt1|346482|e_gw1.2.310.1, jgi|Altalt1|348703|e_gw1.3.1188.1, jgi|Altalt1|354942|e_gw1.5.257.1, jgi|Altalt1|357551|e_gw1.7.738.1, jgi|Altalt1|360935|e_gw1.8.1637.1, jgi|Altalt1|362802|e_gw1.9.443.1, jgi|Altalt1|364675|e_gw1.10.1453.1, jgi|Altalt1|375732|estExt_Genewise1.C_4_t20240, jgi|Altalt1|470156|estExt_fgenesh1_pg.C_2…	jgi|Altal1|1033370|fgenesh1_pm.18_#_45, jgi|Altal1|1050567|estExt_fgenesh1_pg.C_110314, jgi|Altal1|1056681|gm1.916_g, jgi|Altal1|119314|CE119313_3118, jgi|Altal1|335976|CE335975_2833, jgi|Altal1|386055|CE386054_1135, jgi|Altal1|428984|CE428983_876, jgi|Altal1|518853|CE518852_1334, jgi|Altal1|704041|CE704040_1040, jgi|Altal1|934640|e_gw1.9.178.1, jgi|Altal1|936048|e_gw1.11.422.1, jgi|Altal1|945735…	g10989.t1, g11256.t1, g1450.t1, g2881.t1, g2945.t1, g2989.t1, g5433.t1, g5836.t1, g7808.t1, g903.t1, g9180.t1, g9682.t1	TRINITY_DN1006_c0_g1_i12, TRINITY_DN1006_c0_g1_i2, TRINITY_DN1006_c0_g1_i3, TRINITY_DN1006_c0_g1_i6, TRINITY_DN11413_c0_g1_i1, TRINITY_DN11423_c0_g1_i1, TRINITY_DN11494_c0_g1_i1, TRINITY_DN13460_c0_g1_i1, TRINITY_DN144_c0_g1_i19, TRINITY_DN144_c0_g1_i35, TRINITY_DN144_c0_g1_i9, TRINITY_DN144_c0_g2_i2, TRINITY_DN144_c0_g2_i6, TRINITY_DN144_c0_g2_i7, TRINITY_DN18438_c0_g1_i1, TRINITY_DN3024_c0_g1_i…	g11532.t1, g12119.t1, g2427.t1, g2474.t1, g2559.t1, g2559.t2, g2559.t3, g3980.t1, g4285.t1, g5444.t1, g5741.t1, g6601.t1, g6691.t2, g730.t1, g8025.t1	TRINITY_DN13321_c0_g1_i1, TRINITY_DN14427_c0_g1_i1, TRINITY_DN2224_c0_g2_i1, TRINITY_DN2224_c0_g2_i6, TRINITY_DN2371_c0_g2_i1, TRINITY_DN2371_c0_g2_i3, TRINITY_DN3025_c0_g1_i1, TRINITY_DN6237_c0_g1_i1, TRINITY_DN9357_c0_g1_i1	file_1_g1709.t1, file_1_g2089.t1, file_1_g2225.t1, file_1_g2293.t1, file_1_g3116.t1, file_1_g3142.t1, file_1_g35.t1, file_1_g3800.t1, file_1_g4315.t1, file_1_g4917.t1	g10760.t1, g11004.t1, g11260.t1, g11442.t1, g2664.t1, g3353.t1, g4205.t1, g4465.t1, g5176.t1, g5448.t1, g5523.t1, g5594.t1, g7300.t1, g7985.t1, g8116.t1, g8163.t1, g8357.t1, g9326.t1, g9391.t1	TRINITY_DN13887_c0_g1_i1, TRINITY_DN17260_c0_g1_i1, TRINITY_DN2901_c0_g1_i2, TRINITY_DN2901_c0_g1_i3, TRINITY_DN6654_c0_g1_i1
OG0000002	jgi|Alalt1|111839|ATNCTG_55.jigsaw-mRNA.7, jgi|Alalt1|114386|ATNCTG_631.jigsaw-mRNA.64, jgi|Alalt1|115820|ATNCTG_658.jigsaw-mRNA.157, jgi|Alalt1|117621|ATNCTG_683.jigsaw-mRNA.31, jgi|Alalt1|119701|ATNCTG_745.jigsaw-mRNA.89, jgi|Alalt1|120404|ATNCTG_765.jigsaw-mRNA.36, jgi|Alalt1|120799|ATNCTG_769.jigsaw-mRNA.20, jgi|Alalt1|121809|ATNCTG_784.jigsaw-mRNA.31, jgi|Alalt1|123009|ATNCTG_91.jigsaw-mRNA.…	jgi|Alalte1|105066|AATCTG_104.jigsaw-mRNA.71, jgi|Alalte1|106532|AATCTG_304.jigsaw-mRNA.69, jgi|Alalte1|107172|AATCTG_321.jigsaw-mRNA.29, jgi|Alalte1|107594|AATCTG_324.jigsaw-mRNA.286, jgi|Alalte1|108328|AATCTG_338.jigsaw-mRNA.19, jgi|Alalte1|109609|AATCTG_411.jigsaw-mRNA.11, jgi|Alalte1|110549|AATCTG_426.jigsaw-mRNA.307, jgi|Alalte1|112573|AATCTG_64.jigsaw-mRNA.38, jgi|Alalte1|115046|AATCTG_91.j…	jgi|Aalte1|113190|AA2CTG_149.jigsaw-mRNA.26, jgi|Aalte1|114006|AA2CTG_171.jigsaw-mRNA.286, jgi|Aalte1|114980|AA2CTG_184.jigsaw-mRNA.230, jgi|Aalte1|116128|AA2CTG_215.jigsaw-mRNA.329, jgi|Aalte1|117775|AA2CTG_274.jigsaw-mRNA.188, jgi|Aalte1|118530|AA2CTG_34.jigsaw-mRNA.10, jgi|Aalte1|119722|AA2CTG_380.jigsaw-mRNA.176, jgi|Aalte1|119982|AA2CTG_380.jigsaw-mRNA.436, jgi|Aalte1|120173|AA2CTG_384.jigsa…	jgi|Altalt1|341523|e_gw1.1.3527.1, jgi|Altalt1|348360|e_gw1.3.2271.1, jgi|Altalt1|359448|e_gw1.8.1320.1, jgi|Altalt1|366262|e_gw1.11.486.1, jgi|Altalt1|369223|estExt_Genewise1.C_1_t60407, jgi|Altalt1|429358|estExt_Genewise1Plus.C_1_t20344, jgi|Altalt1|501645|MIX11059_216_79, jgi|Altalt1|502567|MIX11981_20_10, jgi|Altalt1|78417|CE78416_8191	jgi|Altal1|1021810|fgenesh1_kg.14_#_150_#_Locus7419v1rpkm9.03, jgi|Altal1|1030593|fgenesh1_pm.9_#_8, jgi|Altal1|1039035|estExt_fgenesh1_pm.C_60089, jgi|Altal1|1088902|MIX20800_22_51, jgi|Altal1|540853|CE540852_40678, jgi|Altal1|748819|CE748818_40510, jgi|Altal1|754706|CE754705_4727, jgi|Altal1|924493|e_gw1.1.1995.1, jgi|Altal1|935406|e_gw1.10.270.1, jgi|Altal1|952260|estExt_Genewise1.C_1_t20300	g11293.t1, g1207.t1, g12138.t1, g3267.t1, g3635.t1, g3901.t1, g5351.t1, g8415.t1, g9095.t1, g9287.t1	TRINITY_DN11389_c0_g1_i1, TRINITY_DN11952_c0_g1_i1, TRINITY_DN1228_c0_g4_i1, TRINITY_DN14605_c0_g1_i1, TRINITY_DN1636_c0_g1_i1, TRINITY_DN2174_c0_g1_i2, TRINITY_DN831_c0_g2_i1, TRINITY_DN9623_c0_g1_i1	g1323.t1, g154.t1, g2154.t1, g2154.t2, g3412.t1, g3412.t2, g3412.t3, g3596.t1, g422.t1, g6566.t1, g6566.t2, g813.t1, g8490.t1, g9861.t1	TRINITY_DN1168_c0_g1_i1, TRINITY_DN1168_c1_g2_i1, TRINITY_DN1344_c0_g1_i1, TRINITY_DN3140_c0_g1_i1, TRINITY_DN3217_c0_g1_i2, TRINITY_DN3561_c0_g1_i2, TRINITY_DN4029_c0_g2_i1	file_1_g1142.t1, file_1_g1788.t1, file_1_g1864.t1, file_1_g4889.t1, file_1_g6570.t1	g10371.t1, g1671.t1, g2135.t1, g2940.t1, g3003.t1, g301.t1, g3294.t1, g3616.t1, g4781.t1, g4922.t1, g5098.t1, g6675.t1, g6726.t1, g6925.t1, g7040.t1, g7316.t1, g7316.t2, g7674.t1, g9251.t1, g9692.t1	TRINITY_DN1231_c0_g1_i1, TRINITY_DN1483_c1_g1_i1, TRINITY_DN2714_c0_g1_i1, TRINITY_DN4813_c0_g1_i1
OG0000003	jgi|Alalt1|112821|ATNCTG_614.jigsaw-mRNA.60, jgi|Alalt1|113094|ATNCTG_62.jigsaw-mRNA.24, jgi|Alalt1|113139|ATNCTG_620.jigsaw-mRNA.13, jgi|Alalt1|114587|ATNCTG_632.jigsaw-mRNA.170, jgi|Alalt1|115357|ATNCTG_65.jigsaw-mRNA.148, jgi|Alalt1|115922|ATNCTG_664.jigsaw-mRNA.42, jgi|Alalt1|117087|ATNCTG_680.jigsaw-mRNA.108, jgi|Alalt1|118582|ATNCTG_702.jigsaw-mRNA.82, jgi|Alalt1|120126|ATNCTG_76.jigsaw-mRN…	jgi|Alalte1|105364|AATCTG_108.jigsaw-mRNA.102, jgi|Alalte1|106312|AATCTG_246.jigsaw-mRNA.1, jgi|Alalte1|107522|AATCTG_324.jigsaw-mRNA.214, jgi|Alalte1|108761|AATCTG_4.jigsaw-mRNA.6, jgi|Alalte1|109322|AATCTG_408.jigsaw-mRNA.14, jgi|Alalte1|109935|AATCTG_42.jigsaw-mRNA.1, jgi|Alalte1|110354|AATCTG_426.jigsaw-mRNA.112, jgi|Alalte1|111884|AATCTG_51.jigsaw-mRNA.1, jgi|Alalte1|114550|AATCTG_87.jigsaw-…	jgi|Aalte1|111644|AA2CTG_118.jigsaw-mRNA.378, jgi|Aalte1|112106|AA2CTG_120.jigsaw-mRNA.217, jgi|Aalte1|112445|AA2CTG_126.jigsaw-mRNA.93, jgi|Aalte1|112829|AA2CTG_139.jigsaw-mRNA.70, jgi|Aalte1|113929|AA2CTG_171.jigsaw-mRNA.209, jgi|Aalte1|115183|AA2CTG_189.jigsaw-mRNA.48, jgi|Aalte1|117377|AA2CTG_24.jigsaw-mRNA.13, jgi|Aalte1|119519|AA2CTG_38.jigsaw-mRNA.4, jgi|Aalte1|119551|AA2CTG_380.jigsaw-mRN…	jgi|Altalt1|131670|CE131669_10780, jgi|Altalt1|33621|CE33620_197, jgi|Altalt1|360310|e_gw1.8.1990.1, jgi|Altalt1|366625|e_gw1.13.16.1, jgi|Altalt1|38518|CE38517_623, jgi|Altalt1|386399|estExt_Genewise1.C_10_t10051, jgi|Altalt1|397636|fgenesh1_pg.7_#_762, jgi|Altalt1|415491|fgenesh1_kg.5_#_1998_#_TRINITY_DN590_c0_g2_i1, jgi|Altalt1|429772|estExt_Genewise1Plus.C_1_t30299, jgi|Altalt1|456316|fgenesh…	jgi|Altal1|1004915|fgenesh1_pg.2_#_337, jgi|Altal1|1040377|estExt_fgenesh1_pm.C_100008, jgi|Altal1|1043412|estExt_fgenesh1_pm.C_210214, jgi|Altal1|1045339|estExt_fgenesh1_pm.C_430001, jgi|Altal1|1048657|estExt_fgenesh1_pg.C_60284, jgi|Altal1|1055782|gm1.17_g, jgi|Altal1|1055907|gm1.142_g, jgi|Altal1|1080516|MIX12414_21_63, jgi|Altal1|148598|CE148597_10017, jgi|Altal1|493631|CE493630_5647, jgi|Alt…	g11938.t1, g12211.t1, g1377.t1, g2183.t1, g2514.t1, g3467.t1, g4481.t1, g5535.t1, g5914.t1, g6593.t1, g9936.t1	TRINITY_DN1061_c3_g1_i1, TRINITY_DN15973_c0_g1_i2, TRINITY_DN15973_c0_g1_i3, TRINITY_DN18796_c0_g1_i1, TRINITY_DN3441_c0_g1_i1, TRINITY_DN5827_c0_g1_i1, TRINITY_DN719_c0_g1_i26, TRINITY_DN719_c0_g1_i35	g10352.t1, g10759.t1, g10826.t1, g11043.t1, g11815.t1, g1519.t1, g1947.t1, g5401.t1, g5502.t1, g6767.t1, g9943.t1	TRINITY_DN1704_c0_g1_i2, TRINITY_DN1704_c0_g1_i3, TRINITY_DN1704_c0_g1_i5, TRINITY_DN1933_c0_g1_i1, TRINITY_DN1933_c0_g1_i3, TRINITY_DN1933_c0_g1_i4, TRINITY_DN1933_c0_g1_i5		g1198.t1, g2647.t1, g3889.t1, g5898.t1, g674.t1, g7503.t1, g7806.t1, g8610.t1	TRINITY_DN11451_c0_g1_i1, TRINITY_DN11451_c0_g1_i2, TRINITY_DN1312_c0_g1_i1, TRINITY_DN1312_c0_g1_i3, TRINITY_DN20371_c0_g1_i1, TRINITY_DN4896_c0_g1_i1, TRINITY_DN974_c0_g1_i1, TRINITY_DN974_c0_g1_i2
OG0000004	jgi|Alalt1|111121|ATNCTG_2.jigsaw-mRNA.15, jgi|Alalt1|111239|ATNCTG_3.jigsaw-mRNA.24, jgi|Alalt1|113088|ATNCTG_62.jigsaw-mRNA.18, jgi|Alalt1|114298|ATNCTG_630.jigsaw-mRNA.18, jgi|Alalt1|117421|ATNCTG_680.jigsaw-mRNA.444, jgi|Alalt1|118951|ATNCTG_728.jigsaw-mRNA.16, jgi|Alalt1|119778|ATNCTG_745.jigsaw-mRNA.166, jgi|Alalt1|120982|ATNCTG_77.jigsaw-mRNA.110	jgi|Alalte1|105244|AATCTG_107.jigsaw-mRNA.42, jgi|Alalte1|105697|AATCTG_114.jigsaw-mRNA.1, jgi|Alalte1|108865|AATCTG_404.jigsaw-mRNA.11, jgi|Alalte1|109248|AATCTG_407.jigsaw-mRNA.8, jgi|Alalte1|109584|AATCTG_410.jigsaw-mRNA.71, jgi|Alalte1|111661|AATCTG_476.jigsaw-mRNA.1, jgi|Alalte1|113949|AATCTG_80.jigsaw-mRNA.28, jgi|Alalte1|115563|AATCTG_96.jigsaw-mRNA.20	jgi|Aalte1|110650|AA2CTG_106.jigsaw-mRNA.40, jgi|Aalte1|111795|AA2CTG_119.jigsaw-mRNA.87, jgi|Aalte1|112744|AA2CTG_137.jigsaw-mRNA.30, jgi|Aalte1|118073|AA2CTG_31.jigsaw-mRNA.15, jgi|Aalte1|119799|AA2CTG_380.jigsaw-mRNA.253, jgi|Aalte1|120813|AA2CTG_54.jigsaw-mRNA.149, jgi|Aalte1|121328|AA2CTG_58.jigsaw-mRNA.30, jgi|Aalte1|121919|AA2CTG_65.jigsaw-mRNA.27, jgi|Aalte1|122168|AA2CTG_8.jigsaw-mRNA.29	jgi|Altalt1|275095|CE275094_14818, jgi|Altalt1|33480|CE33479_5282, jgi|Altalt1|403661|fgenesh1_kg.1_#_2849_#_TRINITY_DN2434_c0_g1_i1, jgi|Altalt1|413258|fgenesh1_kg.4_#_2549_#_TRINITY_DN3788_c0_g2_i2, jgi|Altalt1|454071|fgenesh1_pm.3_#_246, jgi|Altalt1|455528|fgenesh1_pm.5_#_61, jgi|Altalt1|456431|fgenesh1_pm.6_#_49, jgi|Altalt1|456541|fgenesh1_pm.6_#_159	jgi|Altal1|1025237|fgenesh1_kg.27_#_95_#_Locus3049v1rpkm48.01, jgi|Altal1|1090539|estExt_Genemark1.C_2_t10023, jgi|Altal1|188609|CE188608_13263, jgi|Altal1|407654|CE407653_9303, jgi|Altal1|611781|CE611780_3948, jgi|Altal1|946668|e_gw1.26.121.1, jgi|Altal1|948187|e_gw1.30.168.1, jgi|Altal1|948542|e_gw1.31.277.1	g2726.t1, g3719.t1, g3719.t2, g4178.t1, g4920.t1, g5494.t1, g5543.t1, g671.t1, g8833.t1	TRINITY_DN1459_c0_g1_i2, TRINITY_DN190_c0_g1_i2, TRINITY_DN190_c0_g1_i47, TRINITY_DN190_c0_g1_i52, TRINITY_DN2257_c0_g1_i4, TRINITY_DN2257_c0_g1_i5, TRINITY_DN2257_c0_g1_i6, TRINITY_DN2257_c0_g1_i8, TRINITY_DN28_c0_g1_i109, TRINITY_DN28_c0_g1_i29, TRINITY_DN28_c0_g1_i39, TRINITY_DN28_c0_g1_i56	g10819.t1, g339.t1, g5012.t1, g7802.t1, g8340.t1, g8461.t2, g9231.t1, g9417.t1	TRINITY_DN1785_c0_g1_i3, TRINITY_DN1785_c0_g1_i4, TRINITY_DN1785_c0_g1_i5, TRINITY_DN1994_c0_g1_i1, TRINITY_DN1994_c0_g1_i2, TRINITY_DN2706_c0_g2_i1	file_1_g6252.t1	g11155.t1, g2041.t1, g2258.t1, g2884.t1, g3017.t1, g3399.t1, g3959.t1, g4227.t1, g5050.t1, g51.t1, g9135.t1, g9950.t1	TRINITY_DN1043_c0_g1_i11, TRINITY_DN1043_c0_g1_i14, TRINITY_DN1043_c0_g1_i15, TRINITY_DN1043_c0_g1_i17, TRINITY_DN1043_c0_g1_i21, TRINITY_DN1043_c0_g1_i25, TRINITY_DN13909_c0_g1_i1, TRINITY_DN20401_c0_g1_i1, TRINITY_DN2325_c0_g1_i1, TRINITY_DN2325_c0_g1_i2, TRINITY_DN3168_c0_g1_i1, TRINITY_DN3686_c4_g1_i2, TRINITY_DN3686_c4_g1_i6, TRINITY_DN3686_c4_g1_i7, TRINITY_DN4362_c0_g1_i1, TRINITY_DN4362_c…
OG0000005	jgi|Alalt1|113014|ATNCTG_618.jigsaw-mRNA.134, jgi|Alalt1|114149|ATNCTG_628.jigsaw-mRNA.20, jgi|Alalt1|114999|ATNCTG_642.jigsaw-mRNA.113, jgi|Alalt1|116582|ATNCTG_673.jigsaw-mRNA.193, jgi|Alalt1|117020|ATNCTG_680.jigsaw-mRNA.41, jgi|Alalt1|117068|ATNCTG_680.jigsaw-mRNA.89, jgi|Alalt1|118170|ATNCTG_687.jigsaw-mRNA.150, jgi|Alalt1|120007|ATNCTG_754.jigsaw-mRNA.70, jgi|Alalt1|120158|ATNCTG_764.jigsaw…	jgi|Alalte1|105299|AATCTG_108.jigsaw-mRNA.37, jgi|Alalte1|105344|AATCTG_108.jigsaw-mRNA.82, jgi|Alalte1|106528|AATCTG_304.jigsaw-mRNA.65, jgi|Alalte1|106765|AATCTG_315.jigsaw-mRNA.31, jgi|Alalte1|109131|AATCTG_406.jigsaw-mRNA.108, jgi|Alalte1|109807|AATCTG_419.jigsaw-mRNA.18, jgi|Alalte1|110900|AATCTG_441.jigsaw-mRNA.19, jgi|Alalte1|112133|AATCTG_52.jigsaw-mRNA.208, jgi|Alalte1|113076|AATCTG_71.j…	jgi|Aalte1|110849|AA2CTG_111.jigsaw-mRNA.162, jgi|Aalte1|111407|AA2CTG_118.jigsaw-mRNA.141, jgi|Aalte1|112040|AA2CTG_120.jigsaw-mRNA.151, jgi|Aalte1|112087|AA2CTG_120.jigsaw-mRNA.198, jgi|Aalte1|113123|AA2CTG_143.jigsaw-mRNA.193, jgi|Aalte1|117923|AA2CTG_292.jigsaw-mRNA.50, jgi|Aalte1|118685|AA2CTG_345.jigsaw-mRNA.99, jgi|Aalte1|118900|AA2CTG_35.jigsaw-mRNA.5, jgi|Aalte1|119899|AA2CTG_380.jigsaw-…	jgi|Altalt1|347070|e_gw1.2.1790.1, jgi|Altalt1|361215|e_gw1.9.1079.1, jgi|Altalt1|447480|estExt_Genewise1Plus.C_9_t30214, jgi|Altalt1|455895|fgenesh1_pm.5_#_428, jgi|Altalt1|458560|fgenesh1_pm.9_#_150, jgi|Altalt1|464445|estExt_fgenesh1_pm.C_5_t10467, jgi|Altalt1|479090|gm1.824_g, jgi|Altalt1|479705|gm1.1439_g, jgi|Altalt1|484850|gm1.6584_g, jgi|Altalt1|486045|gm1.7779_g, jgi|Altalt1|488628|gm1.1…	jgi|Altal1|1007936|fgenesh1_pg.8_#_182, jgi|Altal1|1032431|fgenesh1_pm.14_#_181, jgi|Altal1|1032694|fgenesh1_pm.15_#_162, jgi|Altal1|1037436|estExt_fgenesh1_pm.C_20230, jgi|Altal1|1046969|estExt_fgenesh1_pg.C_3_t10117, jgi|Altal1|1060154|gm1.4389_g, jgi|Altal1|108295|CE108294_1258, jgi|Altal1|17420|CE17419_133, jgi|Altal1|28637|CE28636_490, jgi|Altal1|333754|CE333753_225, jgi|Altal1|946375|e_gw1.…	g10067.t1, g1035.t1, g1085.t1, g1211.t1, g1577.t1, g1757.t1, g2781.t1, g3816.t1, g556.t1, g6571.t1, g8077.t1, g818.t1	TRINITY_DN2589_c0_g1_i1, TRINITY_DN2589_c0_g1_i2, TRINITY_DN2589_c0_g1_i3, TRINITY_DN565_c0_g1_i153, TRINITY_DN565_c0_g1_i42, TRINITY_DN565_c0_g1_i50, TRINITY_DN6027_c0_g1_i1, TRINITY_DN6724_c0_g1_i1, TRINITY_DN895_c0_g1_i5	g1152.t1, g11832.t1, g11874.t1, g1200.t1, g12049.t1, g12167.t1, g1328.t1, g234.t1, g2639.t1, g2639.t2, g3066.t1, g7002.t1, g7940.t1, g8708.t1, g8708.t2	TRINITY_DN2579_c0_g1_i1, TRINITY_DN2579_c0_g1_i2, TRINITY_DN2985_c0_g1_i1, TRINITY_DN2985_c0_g1_i2, TRINITY_DN5283_c0_g1_i1, TRINITY_DN5283_c0_g2_i1, TRINITY_DN8253_c0_g1_i1		g2215.t1, g7452.t1
OG0000006	jgi|Alalt1|112493|ATNCTG_59.jigsaw-mRNA.18, jgi|Alalt1|112988|ATNCTG_618.jigsaw-mRNA.108, jgi|Alalt1|113917|ATNCTG_627.jigsaw-mRNA.44, jgi|Alalt1|115333|ATNCTG_65.jigsaw-mRNA.124, jgi|Alalt1|116899|ATNCTG_68.jigsaw-mRNA.28, jgi|Alalt1|119459|ATNCTG_743.jigsaw-mRNA.41, jgi|Alalt1|119564|ATNCTG_743.jigsaw-mRNA.146, jgi|Alalt1|120502|ATNCTG_765.jigsaw-mRNA.134, jgi|Alalt1|121927|ATNCTG_79.jigsaw-mRN…	jgi|Alalte1|105145|AATCTG_106.jigsaw-mRNA.45, jgi|Alalte1|107500|AATCTG_324.jigsaw-mRNA.192, jgi|Alalte1|108193|AATCTG_333.jigsaw-mRNA.27, jgi|Alalte1|108906|AATCTG_405.jigsaw-mRNA.17, jgi|Alalte1|109415|AATCTG_408.jigsaw-mRNA.107, jgi|Alalte1|109832|AATCTG_419.jigsaw-mRNA.43, jgi|Alalte1|112457|AATCTG_59.jigsaw-mRNA.25, jgi|Alalte1|113129|AATCTG_71.jigsaw-mRNA.59, jgi|Alalte1|113133|AATCTG_71.ji…	jgi|Aalte1|111898|AA2CTG_120.jigsaw-mRNA.9, jgi|Aalte1|112257|AA2CTG_121.jigsaw-mRNA.8, jgi|Aalte1|112320|AA2CTG_123.jigsaw-mRNA.38, jgi|Aalte1|112401|AA2CTG_126.jigsaw-mRNA.49, jgi|Aalte1|112402|AA2CTG_126.jigsaw-mRNA.50, jgi|Aalte1|113906|AA2CTG_171.jigsaw-mRNA.186, jgi|Aalte1|114122|AA2CTG_171.jigsaw-mRNA.402, jgi|Aalte1|114521|AA2CTG_176.jigsaw-mRNA.174, jgi|Aalte1|118961|AA2CTG_35.jigsaw-mRN…	jgi|Altalt1|132190|CE132189_205, jgi|Altalt1|174763|CE174762_553, jgi|Altalt1|358640|e_gw1.7.1610.1, jgi|Altalt1|455848|fgenesh1_pm.5_#_381, jgi|Altalt1|457605|fgenesh1_pm.7_#_585, jgi|Altalt1|466906|estExt_fgenesh1_pm.C_9_t10253, jgi|Altalt1|482330|gm1.4064_g, jgi|Altalt1|484619|gm1.6353_g, jgi|Altalt1|485874|gm1.7608_g, jgi|Altalt1|486684|gm1.8418_g, jgi|Altalt1|502695|MIX12109_14_71	jgi|Altal1|1054881|estExt_fgenesh1_pg.C_320035, jgi|Altal1|1056335|gm1.570_g, jgi|Altal1|1056401|gm1.636_g, jgi|Altal1|1060235|gm1.4470_g, jgi|Altal1|158800|CE158799_788, jgi|Altal1|267293|CE267292_1565, jgi|Altal1|331764|CE331763_462, jgi|Altal1|545351|CE545350_172, jgi|Altal1|924956|e_gw1.1.895.1, jgi|Altal1|927701|e_gw1.3.760.1, jgi|Altal1|952797|estExt_Genewise1.C_1_t30380	g12238.t1, g1607.t1, g2031.t1, g2031.t2, g2280.t1, g5955.t1, g6352.t1, g6800.t1, g7380.t1, g973.t1, g978.t1	TRINITY_DN12605_c0_g1_i1, TRINITY_DN18605_c0_g1_i1, TRINITY_DN203_c0_g1_i10, TRINITY_DN203_c0_g1_i11, TRINITY_DN203_c0_g1_i13, TRINITY_DN203_c0_g1_i18, TRINITY_DN203_c0_g1_i3, TRINITY_DN203_c0_g1_i9	g1021.t1, g1021.t2, g1086.t1, g1091.t1, g12021.t1, g1424.t1, g5452.t1, g5549.t1, g5956.t1, g8884.t1, g9746.t1, g9967.t1, g9967.t2	TRINITY_DN6326_c0_g1_i1	file_1_g4990.t1, file_1_g5278.t1		TRINITY_DN1701_c0_g1_i1, TRINITY_DN1701_c0_g1_i2, TRINITY_DN17513_c0_g1_i1
OG0000007	jgi|Alalt1|112359|ATNCTG_58.jigsaw-mRNA.16, jgi|Alalt1|112940|ATNCTG_618.jigsaw-mRNA.60, jgi|Alalt1|113666|ATNCTG_625.jigsaw-mRNA.47, jgi|Alalt1|114357|ATNCTG_631.jigsaw-mRNA.35, jgi|Alalt1|114605|ATNCTG_632.jigsaw-mRNA.188, jgi|Alalt1|114642|ATNCTG_632.jigsaw-mRNA.225, jgi|Alalt1|115967|ATNCTG_667.jigsaw-mRNA.14, jgi|Alalt1|118945|ATNCTG_728.jigsaw-mRNA.10, jgi|Alalt1|122751|ATNCTG_91.jigsaw-mRN…	jgi|Alalte1|105037|AATCTG_104.jigsaw-mRNA.42, jgi|Alalte1|105685|AATCTG_113.jigsaw-mRNA.36, jgi|Alalte1|107158|AATCTG_321.jigsaw-mRNA.15, jgi|Alalte1|107626|AATCTG_325.jigsaw-mRNA.14, jgi|Alalte1|108066|AATCTG_328.jigsaw-mRNA.49, jgi|Alalte1|109242|AATCTG_407.jigsaw-mRNA.2, jgi|Alalte1|109880|AATCTG_419.jigsaw-mRNA.91, jgi|Alalte1|110301|AATCTG_426.jigsaw-mRNA.59, jgi|Alalte1|110335|AATCTG_426.ji…	jgi|Aalte1|111587|AA2CTG_118.jigsaw-mRNA.321, jgi|Aalte1|111627|AA2CTG_118.jigsaw-mRNA.361, jgi|Aalte1|111946|AA2CTG_120.jigsaw-mRNA.57, jgi|Aalte1|114038|AA2CTG_171.jigsaw-mRNA.318, jgi|Aalte1|114967|AA2CTG_184.jigsaw-mRNA.217, jgi|Aalte1|116042|AA2CTG_215.jigsaw-mRNA.243, jgi|Aalte1|119608|AA2CTG_380.jigsaw-mRNA.62, jgi|Aalte1|119955|AA2CTG_380.jigsaw-mRNA.409, jgi|Aalte1|120807|AA2CTG_54.jigsa…	jgi|Altalt1|345652|e_gw1.2.1974.1, jgi|Altalt1|347282|e_gw1.2.860.1, jgi|Altalt1|361932|e_gw1.9.328.1, jgi|Altalt1|403940|fgenesh1_kg.1_#_3128_#_TRINITY_DN105_c0_g1_i1, jgi|Altalt1|451759|fgenesh1_pm.1_#_449, jgi|Altalt1|454076|fgenesh1_pm.3_#_251, jgi|Altalt1|478908|gm1.642_g, jgi|Altalt1|491089|MIX503_431_77, jgi|Altalt1|498876|MIX8290_126_99, jgi|Altalt1|78643|CE78642_109	jgi|Altal1|1018447|fgenesh1_kg.6_#_93_#_Locus12743v1rpkm0.68, jgi|Altal1|1050568|estExt_fgenesh1_pg.C_110316, jgi|Altal1|322460|CE322459_38334, jgi|Altal1|539583|CE539582_170, jgi|Altal1|599752|CE599751_2442, jgi|Altal1|611698|CE611697_353, jgi|Altal1|744939|CE744938_2839, jgi|Altal1|962901|estExt_Genewise1.C_10_t20088, jgi|Altal1|966139|estExt_Genewise1.C_14_t10436, jgi|Altal1|998883|estExt_Gene…	g11377.t1, g12104.t1, g1326.t1, g1360.t1, g1659.t1, g2948.t1, g3253.t1, g3524.t1, g3874.t1, g676.t1	TRINITY_DN1067_c0_g1_i2, TRINITY_DN12247_c0_g1_i1, TRINITY_DN13464_c0_g1_i1, TRINITY_DN13501_c0_g1_i1, TRINITY_DN13501_c0_g1_i2, TRINITY_DN13501_c0_g1_i7, TRINITY_DN16126_c0_g1_i1, TRINITY_DN3189_c0_g1_i2, TRINITY_DN3480_c0_g1_i1, TRINITY_DN3480_c0_g1_i4, TRINITY_DN5835_c0_g1_i1, TRINITY_DN7640_c0_g1_i1	g11969.t1, g181.t1, g1890.t1, g2167.t1, g2473.t1, g6490.t1, g6821.t1, g6821.t2, g7808.t1, g9830.t1	TRINITY_DN2439_c0_g2_i1, TRINITY_DN2439_c0_g2_i2		g3652.t1, g4572.t1, g7031.t1, g8001.t1, g8146.t1	TRINITY_DN3075_c0_g1_i1, TRINITY_DN3075_c0_g1_i2, TRINITY_DN317_c0_g1_i1
OG0000008	jgi|Alalt1|111366|ATNCTG_4.jigsaw-mRNA.8, jgi|Alalt1|113613|ATNCTG_622.jigsaw-mRNA.51, jgi|Alalt1|114667|ATNCTG_632.jigsaw-mRNA.250, jgi|Alalt1|119593|ATNCTG_743.jigsaw-mRNA.175, jgi|Alalt1|121677|ATNCTG_78.jigsaw-mRNA.502, jgi|Alalt1|122772|ATNCTG_91.jigsaw-mRNA.42	jgi|Alalte1|110276|AATCTG_426.jigsaw-mRNA.34, jgi|Alalte1|111803|AATCTG_499.jigsaw-mRNA.9, jgi|Alalte1|111920|AATCTG_51.jigsaw-mRNA.37, jgi|Alalte1|113022|AATCTG_69.jigsaw-mRNA.26, jgi|Alalte1|114481|AATCTG_87.jigsaw-mRNA.13, jgi|Alalte1|115547|AATCTG_96.jigsaw-mRNA.4	jgi|Aalte1|111561|AA2CTG_118.jigsaw-mRNA.295, jgi|Aalte1|112372|AA2CTG_126.jigsaw-mRNA.20, jgi|Aalte1|115218|AA2CTG_191.jigsaw-mRNA.12, jgi|Aalte1|119587|AA2CTG_380.jigsaw-mRNA.41, jgi|Aalte1|122151|AA2CTG_8.jigsaw-mRNA.12	jgi|Altalt1|343736|e_gw1.1.1992.1, jgi|Altalt1|364692|e_gw1.10.728.1, jgi|Altalt1|457583|fgenesh1_pm.7_#_563, jgi|Altalt1|461475|estExt_fgenesh1_pm.C_2_t10036, jgi|Altalt1|463934|estExt_fgenesh1_pm.C_4_t20214, jgi|Altalt1|501238|MIX10652_2_18	jgi|Altal1|1033497|fgenesh1_pm.18_#_172, jgi|Altal1|1034109|fgenesh1_pm.21_#_100, jgi|Altal1|1035523|fgenesh1_pm.31_#_4, jgi|Altal1|1044522|estExt_fgenesh1_pm.C_300009, jgi|Altal1|930840|e_gw1.6.112.1, jgi|Altal1|950343|e_gw1.39.91.1	g1302.t1, g3504.t1, g3504.t2, g4408.t1, g4408.t2, g5985.t1, g8597.t1, g8597.t2, g8848.t1	TRINITY_DN13078_c0_g1_i1, TRINITY_DN14209_c0_g1_i1, TRINITY_DN14958_c0_g1_i1, TRINITY_DN3064_c0_g1_i1, TRINITY_DN7729_c0_g1_i1	g11445.t1, g1910.t1, g4996.t1, g5580.t1, g6844.t1, g8423.t1	TRINITY_DN10894_c0_g1_i1, TRINITY_DN1623_c0_g1_i10, TRINITY_DN1623_c0_g1_i12, TRINITY_DN1623_c0_g1_i13, TRINITY_DN1623_c0_g1_i14, TRINITY_DN1623_c0_g1_i9, TRINITY_DN255_c0_g1_i1, TRINITY_DN255_c0_g1_i2, TRINITY_DN255_c0_g1_i4, TRINITY_DN2571_c0_g1_i1, TRINITY_DN2571_c0_g1_i3, TRINITY_DN2872_c0_g1_i1, TRINITY_DN957_c0_g1_i1, TRINITY_DN957_c0_g1_i3, TRINITY_DN957_c0_g1_i4	file_1_g1713.t1, file_1_g323.t1	g10235.t1, g2996.t1, g3127.t1, g3298.t1, g4373.t1, g4517.t1, g5441.t1, g6082.t1, g7396.t1, g8302.t1, g8838.t1, g9123.t1	TRINITY_DN15711_c0_g1_i1, TRINITY_DN1821_c0_g1_i1, TRINITY_DN1983_c0_g1_i1, TRINITY_DN6776_c0_g1_i1
OG0000009	jgi|Alalt1|111809|ATNCTG_54.jigsaw-mRNA.155, jgi|Alalt1|113836|ATNCTG_626.jigsaw-mRNA.64, jgi|Alalt1|114116|ATNCTG_627.jigsaw-mRNA.243, jgi|Alalt1|116025|ATNCTG_670.jigsaw-mRNA.12, jgi|Alalt1|116504|ATNCTG_673.jigsaw-mRNA.114, jgi|Alalt1|117058|ATNCTG_680.jigsaw-mRNA.79, jgi|Alalt1|120139|ATNCTG_76.jigsaw-mRNA.120, jgi|Alalt1|121779|ATNCTG_784.jigsaw-mRNA.1	jgi|Alalte1|105551|AATCTG_112.jigsaw-mRNA.14, jgi|Alalte1|105999|AATCTG_123.jigsaw-mRNA.5, jgi|Alalte1|106092|AATCTG_126.jigsaw-mRNA.15, jgi|Alalte1|106866|AATCTG_316.jigsaw-mRNA.61, jgi|Alalte1|110733|AATCTG_436.jigsaw-mRNA.120, jgi|Alalte1|114749|AATCTG_88.jigsaw-mRNA.107, jgi|Alalte1|115033|AATCTG_90.jigsaw-mRNA.133	jgi|Aalte1|111206|AA2CTG_113.jigsaw-mRNA.15, jgi|Aalte1|111329|AA2CTG_118.jigsaw-mRNA.63, jgi|Aalte1|116680|AA2CTG_228.jigsaw-mRNA.414, jgi|Aalte1|118097|AA2CTG_318.jigsaw-mRNA.24, jgi|Aalte1|120458|AA2CTG_46.jigsaw-mRNA.16, jgi|Aalte1|122126|AA2CTG_73.jigsaw-mRNA.9	jgi|Altalt1|105018|CE105017_26, jgi|Altalt1|344302|e_gw1.1.1693.1, jgi|Altalt1|352404|e_gw1.4.437.1, jgi|Altalt1|357578|e_gw1.7.1244.1, jgi|Altalt1|391526|fgenesh1_pg.2_#_482, jgi|Altalt1|396852|fgenesh1_pg.6_#_929, jgi|Altalt1|427159|fgenesh1_kg.11_#_295_#_TRINITY_DN217_c0_g2_i1, jgi|Altalt1|453022|fgenesh1_pm.2_#_425, jgi|Altalt1|463553|estExt_fgenesh1_pm.C_4_t10284, jgi|Altalt1|476712|estExt_f…	jgi|Altal1|1019736|fgenesh1_kg.8_#_415_#_Locus11022v2rpkm1.46, jgi|Altal1|1031656|fgenesh1_pm.11_#_370, jgi|Altal1|1048253|estExt_fgenesh1_pg.C_5_t10362, jgi|Altal1|1075957|MIX7855_29_40, jgi|Altal1|169727|CE169726_1652, jgi|Altal1|198970|CE198969_1677, jgi|Altal1|699126|CE699125_470, jgi|Altal1|959464|estExt_Genewise1.C_7_t10002	g10084.t1, g10932.t1, g3017.t1, g5044.t1, g6557.t1, g8448.t1, g9101.t1	TRINITY_DN13103_c0_g1_i1, TRINITY_DN16436_c0_g1_i1, TRINITY_DN18344_c0_g1_i1, TRINITY_DN5233_c0_g1_i1, TRINITY_DN9630_c0_g1_i1	g10771.t1, g2399.t1, g3446.t1, g4176.t1, g4346.t1, g6160.t1, g7086.t1, g8429.t1, g8494.t1	TRINITY_DN10412_c0_g1_i1, TRINITY_DN11525_c0_g1_i1, TRINITY_DN5908_c0_g2_i1, TRINITY_DN793_c0_g1_i2, TRINITY_DN793_c0_g1_i4	file_1_g2736.t1, file_1_g840.t1	g10846.t1, g1338.t1, g1665.t1, g2505.t1, g3583.t1, g4833.t1, g6102.t1, g6767.t1, g6937.t1, g7650.t1, g8326.t1, g8787.t1, g8788.t1, g9606.t1	TRINITY_DN9349_c0_g1_i1
OG0000010	jgi|Alalt1|111843|ATNCTG_55.jigsaw-mRNA.11, jgi|Alalt1|115186|ATNCTG_649.jigsaw-mRNA.47, jgi|Alalt1|120720|ATNCTG_767.jigsaw-mRNA.34, jgi|Alalt1|120721|ATNCTG_767.jigsaw-mRNA.35, jgi|Alalt1|122176|ATNCTG_85.jigsaw-mRNA.22, jgi|Alalt1|122455|ATNCTG_89.jigsaw-mRNA.5, jgi|Alalt1|123104|ATNCTG_92.jigsaw-mRNA.68	jgi|Alalte1|104923|AATCTG_101.jigsaw-mRNA.77, jgi|Alalte1|109114|AATCTG_406.jigsaw-mRNA.91, jgi|Alalte1|110221|AATCTG_425.jigsaw-mRNA.2, jgi|Alalte1|110841|AATCTG_436.jigsaw-mRNA.228, jgi|Alalte1|114189|AATCTG_82.jigsaw-mRNA.33, jgi|Alalte1|115050|AATCTG_91.jigsaw-mRNA.11	jgi|Aalte1|114843|AA2CTG_184.jigsaw-mRNA.93, jgi|Aalte1|116411|AA2CTG_228.jigsaw-mRNA.145, jgi|Aalte1|117248|AA2CTG_228.jigsaw-mRNA.989, jgi|Aalte1|117771|AA2CTG_274.jigsaw-mRNA.184, jgi|Aalte1|118668|AA2CTG_345.jigsaw-mRNA.82, jgi|Aalte1|119351|AA2CTG_37.jigsaw-mRNA.35, jgi|Aalte1|119352|AA2CTG_37.jigsaw-mRNA.36	jgi|Altalt1|352375|e_gw1.4.1331.1, jgi|Altalt1|359422|e_gw1.8.1794.1, jgi|Altalt1|393906|fgenesh1_pg.4_#_174, jgi|Altalt1|452943|fgenesh1_pm.2_#_346, jgi|Altalt1|519802|estExt_Genemark1.C_11_t20126, jgi|Altalt1|87240|CE87239_1557	jgi|Altal1|1040840|estExt_fgenesh1_pm.C_110192, jgi|Altal1|1059169|gm1.3404_g, jgi|Altal1|568317|CE568316_342, jgi|Altal1|934235|e_gw1.9.998.1, jgi|Altal1|949496|e_gw1.35.182.1, jgi|Altal1|993348|estExt_Genewise1Plus.C_16_t10003	g11205.t1, g2799.t1, g3124.t1, g7284.t1, g7284.t2, g7919.t1, g9291.t1, g9291.t2	TRINITY_DN13878_c0_g1_i1, TRINITY_DN1692_c0_g1_i1, TRINITY_DN1692_c0_g1_i2, TRINITY_DN1692_c0_g1_i6, TRINITY_DN1692_c0_g1_i7, TRINITY_DN3906_c0_g2_i1	g2298.t1, g3601.t1, g4920.t1, g537.t1, g9534.t1	TRINITY_DN1773_c0_g1_i2, TRINITY_DN1773_c0_g1_i4, TRINITY_DN49_c0_g1_i1	file_1_g1113.t1, file_1_g2858.t1, file_1_g348.t1	g11363.t1, g1337.t1, g1825.t1, g2369.t1, g2473.t1, g2626.t1, g305.t1, g5333.t1, g6749.t1, g6971.t1, g7009.t1, g7030.t1, g7502.t1, g9117.t1, g9702.t1	TRINITY_DN14140_c0_g1_i1, TRINITY_DN1579_c4_g1_i1, TRINITY_DN1679_c0_g1_i1, TRINITY_DN1679_c0_g1_i10, TRINITY_DN1679_c0_g1_i11, TRINITY_DN1679_c0_g1_i5, TRINITY_DN1679_c0_g1_i6, TRINITY_DN3383_c0_g1_i1, TRINITY_DN891_c0_g1_i1, TRINITY_DN891_c0_g1_i3
OG0000011	jgi|Alalt1|111930|ATNCTG_55.jigsaw-mRNA.98, jgi|Alalt1|112107|ATNCTG_56.jigsaw-mRNA.120, jgi|Alalt1|115248|ATNCTG_65.jigsaw-mRNA.39, jgi|Alalt1|116202|ATNCTG_671.jigsaw-mRNA.73, jgi|Alalt1|117003|ATNCTG_680.jigsaw-mRNA.24, jgi|Alalt1|118499|ATNCTG_700.jigsaw-mRNA.9, jgi|Alalt1|119993|ATNCTG_754.jigsaw-mRNA.56, jgi|Alalt1|121959|ATNCTG_79.jigsaw-mRNA.74	jgi|Alalte1|105284|AATCTG_108.jigsaw-mRNA.22, jgi|Alalte1|107412|AATCTG_324.jigsaw-mRNA.104, jgi|Alalte1|110060|AATCTG_420.jigsaw-mRNA.122, jgi|Alalte1|111228|AATCTG_469.jigsaw-mRNA.25, jgi|Alalte1|113161|AATCTG_71.jigsaw-mRNA.91, jgi|Alalte1|114038|AATCTG_80.jigsaw-mRNA.117, jgi|Alalte1|114274|AATCTG_83.jigsaw-mRNA.54, jgi|Alalte1|115137|AATCTG_91.jigsaw-mRNA.99	jgi|Aalte1|112024|AA2CTG_120.jigsaw-mRNA.135, jgi|Aalte1|112586|AA2CTG_134.jigsaw-mRNA.112, jgi|Aalte1|113109|AA2CTG_143.jigsaw-mRNA.179, jgi|Aalte1|113132|AA2CTG_145.jigsaw-mRNA.2, jgi|Aalte1|113813|AA2CTG_171.jigsaw-mRNA.93, jgi|Aalte1|117680|AA2CTG_274.jigsaw-mRNA.93, jgi|Aalte1|121214|AA2CTG_54.jigsaw-mRNA.552, jgi|Aalte1|122315|AA2CTG_80.jigsaw-mRNA.80	jgi|Altalt1|357066|e_gw1.7.2025.1, jgi|Altalt1|360616|e_gw1.8.949.1, jgi|Altalt1|361251|e_gw1.9.1070.1, jgi|Altalt1|392510|fgenesh1_pg.3_#_17, jgi|Altalt1|436586|estExt_Genewise1Plus.C_3_t40156, jgi|Altalt1|455818|fgenesh1_pm.5_#_351, jgi|Altalt1|464837|estExt_fgenesh1_pm.C_6_t10001, jgi|Altalt1|508052|MIX17466_144_27	jgi|Altal1|642280|CE642279_5526, jgi|Altal1|923762|e_gw1.1.1086.1, jgi|Altal1|941991|e_gw1.18.519.1, jgi|Altal1|944761|e_gw1.22.260.1, jgi|Altal1|946352|e_gw1.25.90.1, jgi|Altal1|946926|e_gw1.26.356.1, jgi|Altal1|954369|estExt_Genewise1.C_2_t20225	g10059.t1, g10491.t1, g12317.t1, g1739.t1, g4838.t1, g6106.t1, g6769.t1	TRINITY_DN13646_c0_g1_i4, TRINITY_DN13646_c0_g1_i5, TRINITY_DN15778_c0_g1_i1, TRINITY_DN16242_c0_g1_i1, TRINITY_DN16242_c0_g1_i2, TRINITY_DN2201_c0_g1_i3, TRINITY_DN2201_c0_g1_i4, TRINITY_DN7301_c0_g1_i1	g10061.t1, g10061.t2, g1053.t1, g11891.t1, g1690.t1, g5711.t1, g5711.t2, g7389.t1, g9500.t1	TRINITY_DN1608_c0_g1_i1, TRINITY_DN1608_c0_g1_i2	file_1_g2256.t1, file_1_g306.t1, file_1_g4276.t1, file_1_g5243.t1	g10230.t1, g10387.t1, g210.t1, g2731.t1, g3007.t1, g3609.t1, g6405.t1, g6657.t1, g8362.t1	TRINITY_DN16970_c0_g1_i1, TRINITY_DN4044_c0_g1_i3
OG0000012	jgi|Alalt1|113331|ATNCTG_621.jigsaw-mRNA.21, jgi|Alalt1|115745|ATNCTG_658.jigsaw-mRNA.82, jgi|Alalt1|116023|ATNCTG_670.jigsaw-mRNA.10, jgi|Alalt1|119935|ATNCTG_753.jigsaw-mRNA.32, jgi|Alalt1|122398|ATNCTG_87.jigsaw-mRNA.15, jgi|Alalt1|122399|ATNCTG_87.jigsaw-mRNA.16, jgi|Alalt1|123055|ATNCTG_92.jigsaw-mRNA.19	jgi|Alalte1|106001|AATCTG_123.jigsaw-mRNA.7, jgi|Alalte1|108366|AATCTG_34.jigsaw-mRNA.26, jgi|Alalte1|108511|AATCTG_363.jigsaw-mRNA.6, jgi|Alalte1|109655|AATCTG_415.jigsaw-mRNA.30, jgi|Alalte1|112639|AATCTG_64.jigsaw-mRNA.105, jgi|Alalte1|113747|AATCTG_79.jigsaw-mRNA.11	jgi|Aalte1|114795|AA2CTG_184.jigsaw-mRNA.45, jgi|Aalte1|116864|AA2CTG_228.jigsaw-mRNA.598, jgi|Aalte1|118095|AA2CTG_318.jigsaw-mRNA.22, jgi|Aalte1|119011|AA2CTG_350.jigsaw-mRNA.44, jgi|Aalte1|120336|AA2CTG_40.jigsaw-mRNA.50, jgi|Aalte1|122446|AA2CTG_95.jigsaw-mRNA.63	jgi|Altalt1|352277|e_gw1.4.1431.1, jgi|Altalt1|391491|fgenesh1_pg.2_#_447, jgi|Altalt1|396340|fgenesh1_pg.6_#_417, jgi|Altalt1|413482|fgenesh1_kg.4_#_2773_#_TRINITY_DN8422_c0_g1_i1, jgi|Altalt1|414109|fgenesh1_kg.5_#_616_#_TRINITY_DN2058_c0_g2_i1, jgi|Altalt1|418528|fgenesh1_kg.6_#_2490_#_TRINITY_DN1476_c0_g2_i1	jgi|Altal1|1000956|estExt_Genewise1Plus.C_300329, jgi|Altal1|1014912|fgenesh1_pg.45_#_26, jgi|Altal1|1015743|fgenesh1_kg.1_#_721_#_Locus9280v1rpkm3.62, jgi|Altal1|1066557|gm1.10792_g, jgi|Altal1|679872|CE679871_15047, jgi|Altal1|975616|estExt_Genewise1.C_330216	g10745.t1, g1873.t1, g3070.t1, g3070.t2, g7745.t1, g8857.t1, g9103.t1	TRINITY_DN18286_c0_g1_i1, TRINITY_DN3028_c0_g1_i1, TRINITY_DN5138_c0_g2_i1, TRINITY_DN7016_c0_g1_i1, TRINITY_DN871_c0_g1_i15, TRINITY_DN871_c0_g1_i17, TRINITY_DN871_c0_g1_i2, TRINITY_DN871_c0_g1_i26	g2345.t1, g3492.t1, g3492.t2, g4535.t1, g4535.t2, g4535.t3, g4535.t4, g8496.t1, g892.t1, g893.t1, g893.t2, g9046.t1, g9046.t2	TRINITY_DN13630_c0_g1_i1, TRINITY_DN15330_c0_g1_i1, TRINITY_DN15413_c0_g1_i1, TRINITY_DN2548_c0_g1_i2, TRINITY_DN2548_c0_g1_i4, TRINITY_DN2548_c0_g1_i6	file_1_g2094.t1, file_1_g3372.t1	g2659.t1, g3415.t1, g3650.t1, g3934.t1, g6578.t1, g9672.t1	TRINITY_DN4260_c0_g1_i1
OG0000013	jgi|Alalt1|113050|ATNCTG_618.jigsaw-mRNA.170, jgi|Alalt1|114136|ATNCTG_628.jigsaw-mRNA.7, jgi|Alalt1|114550|ATNCTG_632.jigsaw-mRNA.133, jgi|Alalt1|118046|ATNCTG_687.jigsaw-mRNA.26, jgi|Alalt1|119553|ATNCTG_743.jigsaw-mRNA.135, jgi|Alalt1|122907|ATNCTG_91.jigsaw-mRNA.177	jgi|Alalte1|104999|AATCTG_104.jigsaw-mRNA.4, jgi|Alalte1|106426|AATCTG_29.jigsaw-mRNA.100, jgi|Alalte1|110388|AATCTG_426.jigsaw-mRNA.146, jgi|Alalte1|112504|AATCTG_60.jigsaw-mRNA.28, jgi|Alalte1|113676|AATCTG_78.jigsaw-mRNA.10, jgi|Alalte1|114520|AATCTG_87.jigsaw-mRNA.52	jgi|Aalte1|110973|AA2CTG_111.jigsaw-mRNA.286, jgi|Aalte1|111678|AA2CTG_118.jigsaw-mRNA.412, jgi|Aalte1|112412|AA2CTG_126.jigsaw-mRNA.60, jgi|Aalte1|113319|AA2CTG_154.jigsaw-mRNA.30, jgi|Aalte1|117886|AA2CTG_292.jigsaw-mRNA.13, jgi|Aalte1|119912|AA2CTG_380.jigsaw-mRNA.366	jgi|Altalt1|207134|CE207133_8277, jgi|Altalt1|320660|gw1.1.766.1, jgi|Altalt1|358659|e_gw1.7.1815.1, jgi|Altalt1|362397|e_gw1.9.590.1, jgi|Altalt1|478816|gm1.550_g, jgi|Altalt1|76399|CE76398_28366	jgi|Altal1|1011496|fgenesh1_pg.18_#_238, jgi|Altal1|1029624|fgenesh1_pm.6_#_170, jgi|Altal1|1037620|estExt_fgenesh1_pm.C_20424, jgi|Altal1|802962|CE802961_2443, jgi|Altal1|903589|gw1.14.220.1, jgi|Altal1|946094|e_gw1.24.256.1	g1411.t1, g1541.t1, g3366.t1, g3829.t1, g5945.t1, g9131.t1	TRINITY_DN13577_c0_g1_i1, TRINITY_DN13577_c0_g1_i2, TRINITY_DN1503_c0_g1_i101, TRINITY_DN1503_c0_g1_i108, TRINITY_DN1503_c0_g1_i116, TRINITY_DN4186_c0_g1_i1, TRINITY_DN6944_c0_g1_i1, TRINITY_DN9388_c0_g1_i1	g12087.t1, g2054.t1, g222.t1, g5539.t1, g5539.t2, g6729.t1, g8838.t1	TRINITY_DN15417_c0_g1_i2, TRINITY_DN15454_c0_g1_i1, TRINITY_DN16234_c0_g1_i1, TRINITY_DN2280_c0_g1_i12, TRINITY_DN7615_c0_g1_i1, TRINITY_DN8438_c0_g1_i1	file_1_g3587.t1, file_1_g6444.t1	g10044.t1, g1616.t1, g3766.t1, g4888.t1, g5210.t1, g6514.t1, g6783.t1, g7066.t1, g7974.t1, g8155.t1, g9352.t1	TRINITY_DN14088_c0_g1_i1, TRINITY_DN14343_c0_g1_i1, TRINITY_DN14710_c0_g1_i1
OG0000014	jgi|Alalt1|113896|ATNCTG_627.jigsaw-mRNA.23, jgi|Alalt1|117276|ATNCTG_680.jigsaw-mRNA.299, jgi|Alalt1|118323|ATNCTG_69.jigsaw-mRNA.18, jgi|Alalt1|118683|ATNCTG_706.jigsaw-mRNA.71, jgi|Alalt1|120711|ATNCTG_767.jigsaw-mRNA.25, jgi|Alalt1|122535|ATNCTG_89.jigsaw-mRNA.85, jgi|Alalt1|122536|ATNCTG_89.jigsaw-mRNA.86	jgi|Alalte1|104847|AATCTG_101.jigsaw-mRNA.1, jgi|Alalte1|105125|AATCTG_106.jigsaw-mRNA.25, jgi|Alalte1|105904|AATCTG_12.jigsaw-mRNA.117, jgi|Alalte1|108467|AATCTG_358.jigsaw-mRNA.65, jgi|Alalte1|114195|AATCTG_82.jigsaw-mRNA.39, jgi|Alalte1|115895|AATCTG_98.jigsaw-mRNA.45	jgi|Aalte1|113636|AA2CTG_165.jigsaw-mRNA.52, jgi|Aalte1|114543|AA2CTG_176.jigsaw-mRNA.196, jgi|Aalte1|114573|AA2CTG_176.jigsaw-mRNA.226, jgi|Aalte1|117166|AA2CTG_228.jigsaw-mRNA.907, jgi|Aalte1|119342|AA2CTG_37.jigsaw-mRNA.26, jgi|Aalte1|121036|AA2CTG_54.jigsaw-mRNA.372	jgi|Altalt1|351454|e_gw1.4.1779.1, jgi|Altalt1|408099|fgenesh1_kg.3_#_404_#_TRINITY_DN4586_c0_g1_i2, jgi|Altalt1|447892|estExt_Genewise1Plus.C_9_t40176, jgi|Altalt1|475126|estExt_fgenesh1_pg.C_7_t10362, jgi|Altalt1|486730|gm1.8464_g, jgi|Altalt1|495337|MIX4751_369_80	jgi|Altal1|1022371|fgenesh1_kg.16_#_85_#_Locus6515v1rpkm13.57, jgi|Altal1|1062463|gm1.6698_g, jgi|Altal1|1091980|estExt_Genemark1.C_4_t10235, jgi|Altal1|300334|CE300333_7011, jgi|Altal1|976046|estExt_Genewise1.C_350165, jgi|Altal1|991379|estExt_Genewise1Plus.C_13_t10242	g10312.t1, g2577.t1, g6306.t1, g6331.t1, g7204.t1, g7910.t1	TRINITY_DN11683_c0_g1_i2, TRINITY_DN1678_c0_g1_i1, TRINITY_DN1678_c0_g1_i5, TRINITY_DN1678_c0_g1_i6, TRINITY_DN1678_c0_g1_i8, TRINITY_DN3730_c0_g1_i1, TRINITY_DN7935_c0_g1_i1	g11623.t1, g11623.t2, g4846.t1, g5909.t1, g5909.t2, g5909.t3, g5936.t1, g5936.t2, g7569.t1, g9526.t1, g9526.t2	TRINITY_DN3991_c0_g1_i1, TRINITY_DN4198_c0_g2_i1, TRINITY_DN7091_c0_g1_i1, TRINITY_DN8446_c0_g1_i1, TRINITY_DN8446_c0_g1_i2	file_1_g1781.t1	g11488.t1, g11488.t2, g159.t1, g4816.t1, g7993.t1, g9090.t1	TRINITY_DN16762_c0_g1_i1, TRINITY_DN4811_c0_g1_i1
OG0000015	jgi|Alalt1|111067|ATNCTG_15.jigsaw-mRNA.104, jgi|Alalt1|114755|ATNCTG_633.jigsaw-mRNA.76, jgi|Alalt1|115005|ATNCTG_642.jigsaw-mRNA.119, jgi|Alalt1|118768|ATNCTG_713.jigsaw-mRNA.15, jgi|Alalt1|121918|ATNCTG_79.jigsaw-mRNA.33	jgi|Alalte1|107837|AATCTG_326.jigsaw-mRNA.196, jgi|Alalte1|108202|AATCTG_333.jigsaw-mRNA.36, jgi|Alalte1|112773|AATCTG_65.jigsaw-mRNA.37, jgi|Alalte1|114904|AATCTG_90.jigsaw-mRNA.4, jgi|Alalte1|115356|AATCTG_94.jigsaw-mRNA.50	jgi|Aalte1|111084|AA2CTG_112.jigsaw-mRNA.94, jgi|Aalte1|120718|AA2CTG_54.jigsaw-mRNA.54, jgi|Aalte1|121720|AA2CTG_62.jigsaw-mRNA.366, jgi|Aalte1|122277|AA2CTG_80.jigsaw-mRNA.42, jgi|Aalte1|122623|AA2CTG_96.jigsaw-mRNA.80	jgi|Altalt1|349527|e_gw1.3.205.1, jgi|Altalt1|360740|e_gw1.8.1566.1, jgi|Altalt1|453724|fgenesh1_pm.2_#_1127, jgi|Altalt1|460117|fgenesh1_pm.11_#_385, jgi|Altalt1|501953|MIX11367_12618_83	jgi|Altal1|1019268|fgenesh1_kg.7_#_403_#_Locus386v1rpkm408.07, jgi|Altal1|1057494|gm1.1729_g, jgi|Altal1|1069422|MIX1320_863_26, jgi|Altal1|962176|estExt_Genewise1.C_9_t20382, jgi|Altal1|969684|estExt_Genewise1.C_19_t10398	g4606.t1, g6810.t1, g777.t1, g778.t1, g8083.t1, g9651.t1	TRINITY_DN13920_c0_g1_i1, TRINITY_DN16251_c0_g1_i1, TRINITY_DN234_c2_g1_i1	g1012.t1, g1012.t2, g1012.t3, g10417.t1, g3072.t1, g3950.t1, g7900.t1	TRINITY_DN13338_c0_g1_i1, TRINITY_DN15237_c0_g1_i1, TRINITY_DN1712_c0_g1_i1, TRINITY_DN1712_c0_g1_i2, TRINITY_DN1712_c0_g1_i3, TRINITY_DN1712_c0_g1_i8, TRINITY_DN4173_c0_g1_i1, TRINITY_DN4173_c0_g1_i2	file_1_g5253.t1, file_1_g5269.t1, file_1_g5902.t1	g10321.t1, g1809.t1, g4144.t1, g4540.t1, g6013.t1, g6248.t1, g8659.t1, g9712.t1, g9716.t1	TRINITY_DN1582_c0_g1_i2, TRINITY_DN4268_c0_g1_i1, TRINITY_DN4268_c0_g1_i3, TRINITY_DN4604_c0_g1_i1
OG0000016	jgi|Alalt1|115203|ATNCTG_649.jigsaw-mRNA.64, jgi|Alalt1|115224|ATNCTG_65.jigsaw-mRNA.15, jgi|Alalt1|117716|ATNCTG_684.jigsaw-mRNA.76, jgi|Alalt1|120901|ATNCTG_77.jigsaw-mRNA.29	jgi|Alalte1|107387|AATCTG_324.jigsaw-mRNA.79, jgi|Alalte1|110853|AATCTG_436.jigsaw-mRNA.240, jgi|Alalte1|111692|AATCTG_477.jigsaw-mRNA.29, jgi|Alalte1|112266|AATCTG_56.jigsaw-mRNA.18	jgi|Aalte1|113788|AA2CTG_171.jigsaw-mRNA.68, jgi|Aalte1|116396|AA2CTG_228.jigsaw-mRNA.130, jgi|Aalte1|119099|AA2CTG_36.jigsaw-mRNA.69, jgi|Aalte1|122000|AA2CTG_65.jigsaw-mRNA.108	jgi|Altalt1|133693|CE133692_347, jgi|Altalt1|346239|e_gw1.2.1283.1, jgi|Altalt1|356359|e_gw1.6.448.1, jgi|Altalt1|375432|estExt_Genewise1.C_4_t10414	jgi|Altal1|1022818|fgenesh1_kg.17_#_208_#_Locus6384v4rpkm0.21_PRE, jgi|Altal1|1029434|fgenesh1_pm.5_#_393, jgi|Altal1|242971|CE242970_1302, jgi|Altal1|403017|CE403016_3148, jgi|Altal1|945371|e_gw1.23.57.1	g11221.t1, g12342.t1, g209.t1, g4089.t1	TRINITY_DN11910_c0_g1_i1, TRINITY_DN2245_c0_g1_i1, TRINITY_DN2245_c0_g1_i5, TRINITY_DN2245_c0_g1_i6, TRINITY_DN3205_c0_g1_i1, TRINITY_DN7141_c0_g1_i1	g10085.t1, g10681.t1, g551.t1, g9149.t1	TRINITY_DN10280_c0_g1_i1, TRINITY_DN1503_c0_g1_i1, TRINITY_DN4006_c0_g2_i1, TRINITY_DN4161_c0_g1_i4, TRINITY_DN943_c0_g1_i6	file_1_g1638.t1, file_1_g4897.t1, file_1_g6156.t1, file_1_g6354.t1, file_1_g988.t1	g10396.t1, g1273.t1, g3895.t1, g5038.t1, g5166.t1, g5518.t1, g7067.t1, g7769.t1, g9103.t1, g9378.t1	TRINITY_DN5046_c0_g1_i1, TRINITY_DN545_c0_g1_i1, TRINITY_DN545_c0_g1_i2, TRINITY_DN545_c0_g1_i3
OG0000017	jgi|Alalt1|114588|ATNCTG_632.jigsaw-mRNA.171, jgi|Alalt1|116171|ATNCTG_671.jigsaw-mRNA.42, jgi|Alalt1|117891|ATNCTG_685.jigsaw-mRNA.6, jgi|Alalt1|119821|ATNCTG_745.jigsaw-mRNA.209, jgi|Alalt1|120329|ATNCTG_764.jigsaw-mRNA.172	jgi|Alalte1|107989|AATCTG_327.jigsaw-mRNA.104, jgi|Alalte1|111847|AATCTG_50.jigsaw-mRNA.4, jgi|Alalte1|111962|AATCTG_52.jigsaw-mRNA.37, jgi|Alalte1|115277|AATCTG_93.jigsaw-mRNA.66	jgi|Aalte1|111000|AA2CTG_112.jigsaw-mRNA.10, jgi|Aalte1|111643|AA2CTG_118.jigsaw-mRNA.377, jgi|Aalte1|114191|AA2CTG_171.jigsaw-mRNA.471, jgi|Aalte1|119840|AA2CTG_380.jigsaw-mRNA.294, jgi|Aalte1|121242|AA2CTG_54.jigsaw-mRNA.580	jgi|Altalt1|27787|CE27786_9407, jgi|Altalt1|343583|e_gw1.1.1450.1, jgi|Altalt1|348377|e_gw1.3.1454.1, jgi|Altalt1|453674|fgenesh1_pm.2_#_1077, jgi|Altalt1|492350|MIX1764_6515_31	jgi|Altal1|1023295|fgenesh1_kg.19_#_86_#_Locus5248v2rpkm0.58_PRE, jgi|Altal1|1079314|MIX11212_6_36, jgi|Altal1|643285|CE643284_6042, jgi|Altal1|927943|e_gw1.3.815.1, jgi|Altal1|938832|e_gw1.14.250.1	g10516.t1, g1376.t1, g25.t1, g26.t1, g3762.t1, g7450.t1	TRINITY_DN11710_c0_g1_i1, TRINITY_DN1734_c0_g1_i1, TRINITY_DN1792_c0_g2_i1, TRINITY_DN9578_c0_g1_i1, TRINITY_DN9578_c0_g1_i2	g10490.t1, g294.t1, g6768.t1, g7362.t1, g9675.t1	TRINITY_DN10158_c0_g1_i1, TRINITY_DN1181_c0_g1_i7, TRINITY_DN13915_c0_g1_i1, TRINITY_DN4481_c0_g1_i1, TRINITY_DN8235_c0_g1_i1	file_1_g6107.t1	g10327.t1, g10537.t1, g1785.t1, g4516.t1, g5573.t1, g5632.t1, g6319.t1, g7363.t1, g7995.t1	TRINITY_DN14219_c0_g1_i1, TRINITY_DN17343_c0_g1_i1, TRINITY_DN19944_c0_g1_i1
OG0000018	jgi|Alalt1|112201|ATNCTG_57.jigsaw-mRNA.23, jgi|Alalt1|113698|ATNCTG_625.jigsaw-mRNA.79, jgi|Alalt1|117992|ATNCTG_686.jigsaw-mRNA.68, jgi|Alalt1|118039|ATNCTG_687.jigsaw-mRNA.19, jgi|Alalt1|123211|ATNCTG_99.jigsaw-mRNA.3	jgi|Alalte1|106829|AATCTG_316.jigsaw-mRNA.24, jgi|Alalte1|110630|AATCTG_436.jigsaw-mRNA.17, jgi|Alalte1|110880|AATCTG_436.jigsaw-mRNA.267, jgi|Alalte1|111366|AATCTG_47.jigsaw-mRNA.12, jgi|Alalte1|113669|AATCTG_78.jigsaw-mRNA.3	jgi|Aalte1|110980|AA2CTG_111.jigsaw-mRNA.293, jgi|Aalte1|116367|AA2CTG_228.jigsaw-mRNA.101, jgi|Aalte1|116630|AA2CTG_228.jigsaw-mRNA.364, jgi|Aalte1|117460|AA2CTG_24.jigsaw-mRNA.97, jgi|Aalte1|122806|AA2CTG_98.jigsaw-mRNA.28	jgi|Altalt1|206947|CE206946_8353, jgi|Altalt1|346525|e_gw1.2.275.1, jgi|Altalt1|351182|e_gw1.4.1999.1, jgi|Altalt1|360540|e_gw1.8.672.1, jgi|Altalt1|483019|gm1.4753_g	jgi|Altal1|1059215|gm1.3450_g, jgi|Altal1|1095277|estExt_Genemark1.C_110384, jgi|Altal1|801866|CE801865_25690, jgi|Altal1|957897|estExt_Genewise1.C_5_t20120, jgi|Altal1|964840|estExt_Genewise1.C_12_t20207	g10980.t1, g2439.t1, g2979.t1, g9138.t1	TRINITY_DN172_c0_g1_i10, TRINITY_DN172_c0_g1_i11, TRINITY_DN172_c0_g1_i18, TRINITY_DN172_c0_g1_i2, TRINITY_DN172_c0_g1_i9, TRINITY_DN18480_c0_g1_i1, TRINITY_DN5106_c0_g1_i1	g2439.t1, g2439.t2, g4293.t1, g5317.t1, g8846.t1	TRINITY_DN1219_c0_g1_i1, TRINITY_DN15247_c0_g1_i1, TRINITY_DN3069_c0_g1_i1, TRINITY_DN3069_c0_g1_i2, TRINITY_DN3069_c0_g1_i4, TRINITY_DN4295_c0_g2_i1	file_1_g4660.t1		TRINITY_DN5893_c0_g1_i1, TRINITY_DN5_c1_g1_i1, TRINITY_DN5_c1_g1_i10, TRINITY_DN5_c1_g1_i5, TRINITY_DN5_c1_g1_i7, TRINITY_DN8460_c0_g1_i2, TRINITY_DN8460_c0_g1_i3
OG0000019	jgi|Alalt1|111259|ATNCTG_34.jigsaw-mRNA.4, jgi|Alalt1|115272|ATNCTG_65.jigsaw-mRNA.63, jgi|Alalt1|118830|ATNCTG_72.jigsaw-mRNA.8, jgi|Alalt1|122425|ATNCTG_87.jigsaw-mRNA.42	jgi|Alalte1|107302|AATCTG_323.jigsaw-mRNA.94, jgi|Alalte1|107438|AATCTG_324.jigsaw-mRNA.130, jgi|Alalte1|109629|AATCTG_415.jigsaw-mRNA.4, jgi|Alalte1|112529|AATCTG_61.jigsaw-mRNA.10	jgi|Aalte1|113839|AA2CTG_171.jigsaw-mRNA.119, jgi|Aalte1|115630|AA2CTG_204.jigsaw-mRNA.77, jgi|Aalte1|120475|AA2CTG_48.jigsaw-mRNA.13, jgi|Aalte1|122472|AA2CTG_95.jigsaw-mRNA.89	jgi|Altalt1|343450|e_gw1.1.3810.1, jgi|Altalt1|355633|e_gw1.6.1548.1, jgi|Altalt1|386609|estExt_Genewise1.C_10_t10290, jgi|Altalt1|436560|estExt_Genewise1Plus.C_3_t40128	jgi|Altal1|1003539|estExt_Genewise1Plus.C_460077, jgi|Altal1|1082022|MIX13920_108_82, jgi|Altal1|174468|CE174467_1099, jgi|Altal1|488628|CE488627_3305	g12293.t1, g1901.t1, g3948.t1, g5615.t1	TRINITY_DN18235_c0_g1_i1, TRINITY_DN18235_c0_g1_i2, TRINITY_DN7313_c0_g1_i1	g10036.t1, g101.t1, g10924.t1, g9023.t1	TRINITY_DN12448_c0_g1_i1, TRINITY_DN12616_c0_g1_i1, TRINITY_DN16417_c0_g1_i1, TRINITY_DN5663_c0_g1_i1	file_1_g1150.t1, file_1_g1154.t1, file_1_g3124.t1, file_1_g4270.t1, file_1_g4698.t1, file_1_g4859.t1, file_1_g5321.t1, file_1_g5987.t1	g11101.t1, g18.t1, g1955.t1, g2632.t1, g2937.t1, g4647.t1, g6038.t1, g6092.t1, g6907.t1	TRINITY_DN7649_c0_g1_i1, TRINITY_DN9221_c0_g1_i1
OG0000020	jgi|Alalt1|113148|ATNCTG_620.jigsaw-mRNA.22, jgi|Alalt1|114100|ATNCTG_627.jigsaw-mRNA.227, jgi|Alalt1|114939|ATNCTG_642.jigsaw-mRNA.53, jgi|Alalt1|119914|ATNCTG_753.jigsaw-mRNA.11	jgi|Alalte1|105566|AATCTG_112.jigsaw-mRNA.29, jgi|Alalte1|107315|AATCTG_324.jigsaw-mRNA.7, jgi|Alalte1|108402|AATCTG_357.jigsaw-mRNA.20, jgi|Alalte1|114461|AATCTG_86.jigsaw-mRNA.45, jgi|Alalte1|114902|AATCTG_90.jigsaw-mRNA.2	jgi|Aalte1|111082|AA2CTG_112.jigsaw-mRNA.92, jgi|Aalte1|115832|AA2CTG_215.jigsaw-mRNA.33, jgi|Aalte1|118447|AA2CTG_327.jigsaw-mRNA.65, jgi|Aalte1|118990|AA2CTG_350.jigsaw-mRNA.23, jgi|Aalte1|118991|AA2CTG_350.jigsaw-mRNA.24, jgi|Aalte1|121788|AA2CTG_62.jigsaw-mRNA.434	jgi|Altalt1|135423|CE135422_2627, jgi|Altalt1|457166|fgenesh1_pm.7_#_146, jgi|Altalt1|479850|gm1.1584_g, jgi|Altalt1|66281|CE66280_476	jgi|Altal1|1062668|gm1.6903_g, jgi|Altal1|1067842|gm1.12077_g, jgi|Altal1|282676|CE282675_2378, jgi|Altal1|483198|CE483197_1956, jgi|Altal1|917290|gw1.30.320.1, jgi|Altal1|992076|estExt_Genewise1Plus.C_14_t10232	g12415.t1, g4609.t1, g5662.t1, g8016.t1, g8881.t1	TRINITY_DN13349_c0_g1_i1, TRINITY_DN18144_c0_g1_i1, TRINITY_DN2984_c0_g1_i1, TRINITY_DN2984_c0_g1_i2	g10816.t1, g3002.t1	TRINITY_DN11527_c0_g1_i1, TRINITY_DN12117_c0_g1_i1, TRINITY_DN13402_c0_g1_i1, TRINITY_DN1474_c0_g1_i1, TRINITY_DN1474_c0_g1_i2, TRINITY_DN15326_c0_g1_i1, TRINITY_DN15355_c0_g1_i1, TRINITY_DN1568_c0_g1_i2, TRINITY_DN2659_c0_g1_i1, TRINITY_DN2659_c0_g1_i2, TRINITY_DN3867_c0_g1_i1, TRINITY_DN5861_c0_g1_i1, TRINITY_DN8232_c0_g1_i1, TRINITY_DN8254_c0_g1_i1		g11439.t1, g2358.t1	TRINITY_DN14315_c0_g1_i1, TRINITY_DN5890_c0_g1_i1
OG0000021	jgi|Alalt1|114057|ATNCTG_627.jigsaw-mRNA.184, jgi|Alalt1|116841|ATNCTG_677.jigsaw-mRNA.101, jgi|Alalt1|118674|ATNCTG_706.jigsaw-mRNA.62, jgi|Alalt1|119627|ATNCTG_745.jigsaw-mRNA.15, jgi|Alalt1|122759|ATNCTG_91.jigsaw-mRNA.29	jgi|Alalte1|105606|AATCTG_112.jigsaw-mRNA.69, jgi|Alalte1|107722|AATCTG_326.jigsaw-mRNA.79, jgi|Alalte1|108458|AATCTG_358.jigsaw-mRNA.56, jgi|Alalte1|112242|AATCTG_55.jigsaw-mRNA.30, jgi|Alalte1|112945|AATCTG_68.jigsaw-mRNA.16	jgi|Aalte1|114383|AA2CTG_176.jigsaw-mRNA.36, jgi|Aalte1|114582|AA2CTG_176.jigsaw-mRNA.235, jgi|Aalte1|119600|AA2CTG_380.jigsaw-mRNA.54, jgi|Aalte1|119646|AA2CTG_380.jigsaw-mRNA.100, jgi|Aalte1|122742|AA2CTG_96.jigsaw-mRNA.200	jgi|Altalt1|322128|gw1.2.578.1, jgi|Altalt1|457343|fgenesh1_pm.7_#_323, jgi|Altalt1|486538|gm1.8272_g, jgi|Altalt1|487841|gm1.9575_g, jgi|Altalt1|510014|estExt_Genemark1.C_1_t30180	jgi|Altal1|1059641|gm1.3876_g, jgi|Altal1|1087229|MIX19127_10058_37, jgi|Altal1|167711|CE167710_31141, jgi|Altal1|934741|e_gw1.9.913.1, jgi|Altal1|938231|e_gw1.13.488.1	g3517.t1, g3558.t1, g3558.t2, g6298.t1, g6497.t1, g9524.t1	TRINITY_DN1450_c0_g1_i1, TRINITY_DN1450_c0_g1_i11, TRINITY_DN1450_c0_g1_i3, TRINITY_DN1665_c0_g1_i1, TRINITY_DN1665_c0_g1_i15, TRINITY_DN1665_c0_g1_i2, TRINITY_DN1665_c0_g1_i3, TRINITY_DN1665_c0_g1_i6	g1898.t1, g3829.t1, g495.t1, g495.t2, g5900.t1, g6098.t1, g6098.t2	TRINITY_DN15345_c0_g1_i1, TRINITY_DN4037_c0_g1_i1, TRINITY_DN4037_c0_g1_i2	file_1_g939.t1	g1681.t1, g8892.t1	TRINITY_DN15712_c0_g1_i1, TRINITY_DN19947_c0_g1_i1
OG0000022	jgi|Alalt1|114585|ATNCTG_632.jigsaw-mRNA.168, jgi|Alalt1|114841|ATNCTG_638.jigsaw-mRNA.21, jgi|Alalt1|118837|ATNCTG_72.jigsaw-mRNA.15, jgi|Alalt1|119520|ATNCTG_743.jigsaw-mRNA.102	jgi|Alalte1|107297|AATCTG_323.jigsaw-mRNA.89, jgi|Alalte1|110356|AATCTG_426.jigsaw-mRNA.114, jgi|Alalte1|114548|AATCTG_87.jigsaw-mRNA.80	jgi|Aalte1|111646|AA2CTG_118.jigsaw-mRNA.380, jgi|Aalte1|112443|AA2CTG_126.jigsaw-mRNA.91, jgi|Aalte1|113429|AA2CTG_163.jigsaw-mRNA.13, jgi|Aalte1|120480|AA2CTG_48.jigsaw-mRNA.18	jgi|Altalt1|390015|fgenesh1_pg.1_#_542, jgi|Altalt1|442799|estExt_Genewise1Plus.C_7_t10022, jgi|Altalt1|465974|estExt_fgenesh1_pm.C_7_t20113, jgi|Altalt1|479853|gm1.1587_g	jgi|Altal1|1012953|fgenesh1_pg.24_#_154, jgi|Altal1|1067052|gm1.11287_g, jgi|Altal1|1096114|estExt_Genemark1.C_140105	g1380.t1, g3952.t1, g3952.t2, g5916.t1, g7669.t1	TRINITY_DN11693_c0_g1_i1	g5504.t1, g6310.t1, g6765.t2, g94.t1	TRINITY_DN2103_c0_g1_i2, TRINITY_DN2103_c0_g1_i3, TRINITY_DN2103_c0_g1_i4, TRINITY_DN3663_c0_g1_i1		g11211.t1, g1838.t1, g2957.t1, g3542.t1, g43.t1, g4886.t1, g5196.t1, g5342.t1, g5647.t1, g5759.t1, g6279.t1, g6681.t1, g6681.t2, g7296.t1, g7990.t1, g8340.t1, g9096.t1, g9397.t1	TRINITY_DN11353_c0_g1_i1, TRINITY_DN4216_c1_g2_i1, TRINITY_DN4472_c0_g1_i1, TRINITY_DN5311_c0_g1_i1
OG0000023	jgi|Alalt1|116626|ATNCTG_673.jigsaw-mRNA.237, jgi|Alalt1|116881|ATNCTG_68.jigsaw-mRNA.10, jgi|Alalt1|117812|ATNCTG_684.jigsaw-mRNA.172, jgi|Alalt1|122424|ATNCTG_87.jigsaw-mRNA.41	jgi|Alalte1|107913|AATCTG_327.jigsaw-mRNA.28, jgi|Alalte1|109630|AATCTG_415.jigsaw-mRNA.5, jgi|Alalte1|112439|AATCTG_59.jigsaw-mRNA.7, jgi|Alalte1|113877|AATCTG_8.jigsaw-mRNA.72	jgi|Aalte1|111451|AA2CTG_118.jigsaw-mRNA.185, jgi|Aalte1|114142|AA2CTG_171.jigsaw-mRNA.422, jgi|Aalte1|115759|AA2CTG_21.jigsaw-mRNA.53, jgi|Aalte1|122471|AA2CTG_95.jigsaw-mRNA.88	jgi|Altalt1|342251|e_gw1.1.1733.1, jgi|Altalt1|393200|fgenesh1_pg.3_#_707, jgi|Altalt1|407126|fgenesh1_kg.2_#_2782_#_TRINITY_DN4672_c1_g1_i2, jgi|Altalt1|417352|fgenesh1_kg.6_#_1314_#_TRINITY_DN4991_c0_g1_i1	jgi|Altal1|1097517|estExt_Genemark1.C_190004, jgi|Altal1|1099551|estExt_Genemark1.C_280099, jgi|Altal1|927574|e_gw1.3.942.1, jgi|Altal1|940092|e_gw1.15.771.1	g107.t1, g1900.t1, g7129.t1, g7401.t1	TRINITY_DN1569_c0_g1_i13, TRINITY_DN1569_c0_g1_i5, TRINITY_DN3099_c0_g1_i1, TRINITY_DN3099_c0_g1_i3, TRINITY_DN6595_c0_g1_i3, TRINITY_DN89_c0_g1_i42, TRINITY_DN89_c0_g1_i49	g10579.t1, g6955.t1, g9024.t1, g9024.t2, g9727.t1	TRINITY_DN10091_c0_g1_i1, TRINITY_DN10317_c0_g1_i1, TRINITY_DN10956_c0_g1_i1, TRINITY_DN13523_c0_g1_i1	file_1_g4306.t1, file_1_g4314.t1, file_1_g5.t1, file_1_g5894.t1	g10998.t1, g2413.t1, g2938.t1, g3352.t1, g4141.t1, g5854.t1, g7815.t1, g9486.t1	TRINITY_DN1868_c1_g1_i2, TRINITY_DN21367_c0_g1_i1
OG0000024	jgi|Alalt1|115282|ATNCTG_65.jigsaw-mRNA.73, jgi|Alalt1|115634|ATNCTG_656.jigsaw-mRNA.42, jgi|Alalt1|118076|ATNCTG_687.jigsaw-mRNA.56, jgi|Alalt1|122902|ATNCTG_91.jigsaw-mRNA.172	jgi|Alalte1|106422|AATCTG_29.jigsaw-mRNA.96, jgi|Alalte1|107448|AATCTG_324.jigsaw-mRNA.140, jgi|Alalte1|108819|AATCTG_4.jigsaw-mRNA.65, jgi|Alalte1|113706|AATCTG_78.jigsaw-mRNA.40	jgi|Aalte1|110942|AA2CTG_111.jigsaw-mRNA.255, jgi|Aalte1|113324|AA2CTG_154.jigsaw-mRNA.35, jgi|Aalte1|113849|AA2CTG_171.jigsaw-mRNA.129, jgi|Aalte1|115675|AA2CTG_204.jigsaw-mRNA.124	jgi|Altalt1|355559|e_gw1.6.1408.1, jgi|Altalt1|363764|e_gw1.10.126.1, jgi|Altalt1|480161|gm1.1895_g, jgi|Altalt1|482607|gm1.4341_g	jgi|Altal1|1017189|fgenesh1_kg.3_#_625_#_Locus5807v2rpkm2.26, jgi|Altal1|735261|CE735260_2157, jgi|Altal1|947253|e_gw1.27.284.1, jgi|Altal1|960610|estExt_Genewise1.C_8_t10259	g12284.t1, g3371.t1, g5657.t1, g652.t1, g652.t2	TRINITY_DN123_c0_g1_i11, TRINITY_DN13570_c0_g1_i2, TRINITY_DN152_c0_g1_i16, TRINITY_DN1937_c0_g1_i2, TRINITY_DN5158_c0_g1_i1	g10028.t1, g10883.t1, g2049.t1, g8805.t1	TRINITY_DN2867_c0_g1_i1, TRINITY_DN2867_c0_g1_i2, TRINITY_DN6222_c0_g1_i1	file_1_g13.t1, file_1_g18.t1, file_1_g2.t1, file_1_g4011.t1, file_1_g4132.t1, file_1_g4303.t1, file_1_g5285.t1, file_1_g6438.t1	g10031.t1, g10099.t1, g2310.t1, g9833.t1	TRINITY_DN20380_c0_g1_i1, TRINITY_DN20380_c0_g1_i2, TRINITY_DN20399_c0_g1_i1, TRINITY_DN3011_c0_g1_i4
OG0000025	jgi|Alalt1|112400|ATNCTG_58.jigsaw-mRNA.57, jgi|Alalt1|114022|ATNCTG_627.jigsaw-mRNA.149, jgi|Alalt1|114701|ATNCTG_633.jigsaw-mRNA.22, jgi|Alalt1|115469|ATNCTG_650.jigsaw-mRNA.109, jgi|Alalt1|122726|ATNCTG_90.jigsaw-mRNA.123	jgi|Alalte1|104817|AATCTG_100.jigsaw-mRNA.72, jgi|Alalte1|105641|AATCTG_112.jigsaw-mRNA.104, jgi|Alalte1|107010|AATCTG_318.jigsaw-mRNA.35, jgi|Alalte1|108166|AATCTG_332.jigsaw-mRNA.14, jgi|Alalte1|108306|AATCTG_337.jigsaw-mRNA.21, jgi|Alalte1|108548|AATCTG_364.jigsaw-mRNA.7	jgi|Aalte1|112663|AA2CTG_136.jigsaw-mRNA.15, jgi|Aalte1|113579|AA2CTG_163.jigsaw-mRNA.163, jgi|Aalte1|114422|AA2CTG_176.jigsaw-mRNA.75, jgi|Aalte1|116001|AA2CTG_215.jigsaw-mRNA.202, jgi|Aalte1|118167|AA2CTG_32.jigsaw-mRNA.7, jgi|Aalte1|122565|AA2CTG_96.jigsaw-mRNA.22	jgi|Altalt1|22059|CE22058_3107, jgi|Altalt1|366613|e_gw1.13.7.1, jgi|Altalt1|367153|estExt_Genewise1.C_1_t20081, jgi|Altalt1|421457|fgenesh1_kg.8_#_956_#_TRINITY_DN3927_c0_g1_i2, jgi|Altalt1|486457|gm1.8191_g, jgi|Altalt1|504869|MIX14283_59_70	jgi|Altal1|1021561|fgenesh1_kg.13_#_228_#_Locus12150v1rpkm0.87, jgi|Altal1|1036425|fgenesh1_pm.48_#_3, jgi|Altal1|934383|e_gw1.9.1039.1, jgi|Altal1|945157|e_gw1.23.115.1, jgi|Altal1|988959|estExt_Genewise1Plus.C_10_t10497	g11415.t1, g5667.t1, g8499.t1	TRINITY_DN12115_c0_g1_i1, TRINITY_DN17901_c0_g1_i2, TRINITY_DN5202_c0_g1_i1, TRINITY_DN5202_c0_g1_i3, TRINITY_DN5202_c0_g1_i4	g4011.t1, g6062.t1, g6176.t1, g6450.t1	TRINITY_DN1301_c0_g1_i5, TRINITY_DN2099_c0_g1_i3, TRINITY_DN2495_c0_g1_i1, TRINITY_DN2495_c0_g1_i2, TRINITY_DN4431_c0_g1_i1, TRINITY_DN914_c0_g1_i2, TRINITY_DN914_c0_g1_i3, TRINITY_DN914_c0_g1_i4		g2663.t1, g6460.t1, g7361.t1, g9957.t1
OG0000026	jgi|Alalt1|111095|ATNCTG_15.jigsaw-mRNA.132, jgi|Alalt1|115268|ATNCTG_65.jigsaw-mRNA.59, jgi|Alalt1|115433|ATNCTG_650.jigsaw-mRNA.73, jgi|Alalt1|119181|ATNCTG_738.jigsaw-mRNA.28, jgi|Alalt1|121481|ATNCTG_78.jigsaw-mRNA.305	jgi|Alalte1|107433|AATCTG_324.jigsaw-mRNA.125, jgi|Alalte1|110192|AATCTG_421.jigsaw-mRNA.68, jgi|Alalte1|112745|AATCTG_65.jigsaw-mRNA.9, jgi|Alalte1|113559|AATCTG_77.jigsaw-mRNA.166, jgi|Alalte1|116275|AATCTG_99.jigsaw-mRNA.220	jgi|Aalte1|113834|AA2CTG_171.jigsaw-mRNA.114, jgi|Aalte1|115413|AA2CTG_191.jigsaw-mRNA.207, jgi|Aalte1|118203|AA2CTG_32.jigsaw-mRNA.43, jgi|Aalte1|120688|AA2CTG_54.jigsaw-mRNA.24, jgi|Aalte1|121439|AA2CTG_62.jigsaw-mRNA.84	jgi|Altalt1|21526|CE21525_822, jgi|Altalt1|350477|e_gw1.3.1160.1, jgi|Altalt1|449130|estExt_Genewise1Plus.C_10_t30053, jgi|Altalt1|482621|gm1.4355_g, jgi|Altalt1|58196|CE58195_400	jgi|Altal1|1024292|fgenesh1_kg.22_#_241_#_Locus10114v2rpkm1.91, jgi|Altal1|1029946|fgenesh1_pm.7_#_61, jgi|Altal1|1077394|MIX9292_18_58, jgi|Altal1|510235|CE510234_2691, jgi|Altal1|548390|CE548389_1324, jgi|Altal1|983284|estExt_Genewise1Plus.C_4_t30073	g10599.t1, g11736.t1, g11736.t2, g12297.t1, g808.t1, g8365.t1	TRINITY_DN2986_c0_g1_i5, TRINITY_DN5859_c1_g3_i1, TRINITY_DN921_c0_g1_i1, TRINITY_DN921_c0_g1_i2	g10040.t1, g11244.t1, g3362.t1, g7282.t1, g7930.t1	TRINITY_DN4016_c0_g1_i1	file_1_g5907.t1	g10218.t1, g10622.t1, g11319.t1, g2183.t1	TRINITY_DN14086_c0_g1_i1, TRINITY_DN20093_c0_g1_i1, TRINITY_DN6241_c0_g1_i1
OG0000027	jgi|Alalt1|112216|ATNCTG_57.jigsaw-mRNA.38, jgi|Alalt1|115596|ATNCTG_656.jigsaw-mRNA.4, jgi|Alalt1|117064|ATNCTG_680.jigsaw-mRNA.85, jgi|Alalt1|118209|ATNCTG_688.jigsaw-mRNA.8, jgi|Alalt1|119071|ATNCTG_73.jigsaw-mRNA.16	jgi|Alalte1|105341|AATCTG_108.jigsaw-mRNA.79, jgi|Alalte1|108085|AATCTG_331.jigsaw-mRNA.12, jgi|Alalte1|108852|AATCTG_4.jigsaw-mRNA.98, jgi|Alalte1|111168|AATCTG_450.jigsaw-mRNA.139, jgi|Alalte1|113320|AATCTG_76.jigsaw-mRNA.14	jgi|Aalte1|111252|AA2CTG_114.jigsaw-mRNA.23, jgi|Aalte1|112083|AA2CTG_120.jigsaw-mRNA.194, jgi|Aalte1|112970|AA2CTG_143.jigsaw-mRNA.40, jgi|Aalte1|115636|AA2CTG_204.jigsaw-mRNA.85, jgi|Aalte1|116353|AA2CTG_228.jigsaw-mRNA.87	jgi|Altalt1|267207|CE267206_2164, jgi|Altalt1|350693|e_gw1.4.807.1, jgi|Altalt1|35407|CE35406_3572, jgi|Altalt1|397966|fgenesh1_pg.8_#_242, jgi|Altalt1|488206|gm1.9940_g	jgi|Altal1|1024826|fgenesh1_kg.25_#_43_#_Locus4417v1rpkm29.12, jgi|Altal1|1037440|estExt_fgenesh1_pm.C_20234, jgi|Altal1|466741|CE466740_4882, jgi|Altal1|958348|estExt_Genewise1.C_5_t30090, jgi|Altal1|964515|estExt_Genewise1.C_12_t10363	g1799.t1, g4705.t1, g5621.t1, g7487.t1	TRINITY_DN1790_c0_g2_i1, TRINITY_DN1790_c0_g2_i2, TRINITY_DN9565_c0_g1_i1	g10917.t1, g11835.t1, g1822.t1, g590.t1	TRINITY_DN13740_c0_g1_i1, TRINITY_DN4884_c0_g1_i1, TRINITY_DN4884_c0_g1_i2	file_1_g1662.t1	g10367.t1, g4636.t1, g8939.t1	TRINITY_DN3808_c0_g1_i2, TRINITY_DN3808_c0_g1_i3, TRINITY_DN3808_c0_g1_i4, TRINITY_DN3808_c0_g1_i5, TRINITY_DN6295_c0_g1_i1, TRINITY_DN6295_c0_g1_i2, TRINITY_DN9339_c0_g1_i1
OG0000028	jgi|Alalt1|115441|ATNCTG_650.jigsaw-mRNA.81, jgi|Alalt1|115836|ATNCTG_658.jigsaw-mRNA.173, jgi|Alalt1|115840|ATNCTG_658.jigsaw-mRNA.177, jgi|Alalt1|118447|ATNCTG_69.jigsaw-mRNA.142, jgi|Alalt1|119289|ATNCTG_738.jigsaw-mRNA.136	jgi|Alalte1|108574|AATCTG_364.jigsaw-mRNA.33, jgi|Alalte1|112555|AATCTG_64.jigsaw-mRNA.20, jgi|Alalte1|112559|AATCTG_64.jigsaw-mRNA.24, jgi|Alalte1|116020|AATCTG_98.jigsaw-mRNA.170, jgi|Alalte1|116170|AATCTG_99.jigsaw-mRNA.115	jgi|Aalte1|113206|AA2CTG_149.jigsaw-mRNA.42, jgi|Aalte1|113210|AA2CTG_149.jigsaw-mRNA.46, jgi|Aalte1|118195|AA2CTG_32.jigsaw-mRNA.35, jgi|Aalte1|120909|AA2CTG_54.jigsaw-mRNA.245, jgi|Aalte1|121549|AA2CTG_62.jigsaw-mRNA.194	jgi|Altalt1|169440|CE169439_2764, jgi|Altalt1|169539|CE169538_3925, jgi|Altalt1|344486|e_gw1.1.2253.1, jgi|Altalt1|349142|e_gw1.3.1145.1, jgi|Altalt1|427566|fgenesh1_kg.11_#_702_#_TRINITY_DN7894_c0_g1_i1	jgi|Altal1|1004483|fgenesh1_pg.1_#_779, jgi|Altal1|1017702|fgenesh1_kg.4_#_502_#_Locus8694v1rpkm4.89, jgi|Altal1|1019073|fgenesh1_kg.7_#_208_#_Locus4556v1rpkm27.90, jgi|Altal1|1037147|estExt_fgenesh1_pm.C_1_t20231, jgi|Altal1|928498|e_gw1.4.395.1	g10186.t1, g10591.t1, g10591.t2, g5366.t1, g5371.t1, g8253.t1	TRINITY_DN16862_c0_g1_i1, TRINITY_DN18641_c0_g1_i1, TRINITY_DN9939_c0_g1_i1	g3253.t1, g7290.t1, g7702.t1, g794.t1, g799.t1, g799.t2	TRINITY_DN2640_c0_g1_i1, TRINITY_DN2640_c0_g1_i2, TRINITY_DN9891_c0_g1_i1	file_1_g2338.t1	g8770.t1, g9959.t1	TRINITY_DN11405_c0_g1_i1, TRINITY_DN3221_c1_g2_i1, TRINITY_DN3221_c1_g2_i2, TRINITY_DN3940_c0_g1_i1
OG0000029	jgi|Alalt1|112592|ATNCTG_59.jigsaw-mRNA.117, jgi|Alalt1|116058|ATNCTG_670.jigsaw-mRNA.45, jgi|Alalt1|117252|ATNCTG_680.jigsaw-mRNA.275, jgi|Alalt1|118928|ATNCTG_723.jigsaw-mRNA.6, jgi|Alalt1|120718|ATNCTG_767.jigsaw-mRNA.32	jgi|Alalte1|105925|AATCTG_12.jigsaw-mRNA.138, jgi|Alalte1|108074|AATCTG_331.jigsaw-mRNA.1, jgi|Alalte1|109002|AATCTG_405.jigsaw-mRNA.113, jgi|Alalte1|109506|AATCTG_41.jigsaw-mRNA.4, jgi|Alalte1|109761|AATCTG_417.jigsaw-mRNA.43, jgi|Alalte1|114191|AATCTG_82.jigsaw-mRNA.35	jgi|Aalte1|111078|AA2CTG_112.jigsaw-mRNA.88, jgi|Aalte1|113612|AA2CTG_165.jigsaw-mRNA.28, jgi|Aalte1|116364|AA2CTG_228.jigsaw-mRNA.98, jgi|Aalte1|118076|AA2CTG_318.jigsaw-mRNA.3, jgi|Aalte1|119349|AA2CTG_37.jigsaw-mRNA.33, jgi|Aalte1|122501|AA2CTG_95.jigsaw-mRNA.118	jgi|Altalt1|271368|CE271367_709, jgi|Altalt1|356042|e_gw1.6.1632.1, jgi|Altalt1|396393|fgenesh1_pg.6_#_470, jgi|Altalt1|396821|fgenesh1_pg.6_#_898, jgi|Altalt1|428490|fgenesh1_kg.11_#_1626_#_TRINITY_DN6813_c0_g1_i1	jgi|Altal1|1035262|fgenesh1_pm.28_#_60, jgi|Altal1|1055157|estExt_fgenesh1_pg.C_350062, jgi|Altal1|1094112|estExt_Genemark1.C_80393, jgi|Altal1|1100826|estExt_Genemark1.C_450006, jgi|Altal1|926879|e_gw1.2.686.1	g1930.t1, g2552.t1, g2741.t1, g4611.t1, g7917.t1	TRINITY_DN11530_c0_g1_i1	g11647.t1, g8520.t1, g8992.t1, g9532.t1	TRINITY_DN10136_c0_g1_i1, TRINITY_DN12135_c0_g1_i1, TRINITY_DN6344_c0_g1_i1		g2579.t1, g3693.t1, g7261.t1, g8618.t1	TRINITY_DN17447_c0_g1_i1, TRINITY_DN1747_c0_g1_i1, TRINITY_DN17818_c0_g1_i1, TRINITY_DN2319_c0_g1_i2, TRINITY_DN6525_c0_g1_i1
OG0000030	jgi|Alalt1|113146|ATNCTG_620.jigsaw-mRNA.20, jgi|Alalt1|115394|ATNCTG_650.jigsaw-mRNA.34, jgi|Alalt1|116076|ATNCTG_670.jigsaw-mRNA.63, jgi|Alalt1|116602|ATNCTG_673.jigsaw-mRNA.213, jgi|Alalt1|120689|ATNCTG_767.jigsaw-mRNA.3, jgi|Alalt1|122538|ATNCTG_89.jigsaw-mRNA.88	jgi|Alalte1|106724|AATCTG_314.jigsaw-mRNA.3, jgi|Alalte1|110155|AATCTG_421.jigsaw-mRNA.31, jgi|Alalte1|113902|AATCTG_8.jigsaw-mRNA.97, jgi|Alalte1|114216|AATCTG_82.jigsaw-mRNA.60, jgi|Alalte1|114392|AATCTG_85.jigsaw-mRNA.44, jgi|Alalte1|115619|AATCTG_97.jigsaw-mRNA.2	jgi|Aalte1|110681|AA2CTG_109.jigsaw-mRNA.14, jgi|Aalte1|111427|AA2CTG_118.jigsaw-mRNA.161, jgi|Aalte1|115787|AA2CTG_213.jigsaw-mRNA.3, jgi|Aalte1|117164|AA2CTG_228.jigsaw-mRNA.905, jgi|Aalte1|118242|AA2CTG_32.jigsaw-mRNA.82, jgi|Aalte1|119321|AA2CTG_37.jigsaw-mRNA.5	jgi|Altalt1|152|CE151_143, jgi|Altalt1|20466|CE20465_681, jgi|Altalt1|213636|CE213635_740, jgi|Altalt1|460826|estExt_fgenesh1_pm.C_1_t20096, jgi|Altalt1|483822|gm1.5556_g, jgi|Altalt1|68655|CE68654_385	jgi|Altal1|1032710|fgenesh1_pm.15_#_178, jgi|Altal1|1051907|estExt_fgenesh1_pg.C_160079, jgi|Altal1|1094567|estExt_Genemark1.C_100020, jgi|Altal1|1100299|estExt_Genemark1.C_350094, jgi|Altal1|655944|CE655943_1242, jgi|Altal1|987382|estExt_Genewise1Plus.C_8_t20397	g10639.t1, g11651.t1, g380.t1, g4855.t1, g5160.t1, g7890.t1	TRINITY_DN13647_c0_g1_i1, TRINITY_DN2347_c0_g1_i1, TRINITY_DN2347_c0_g1_i2	g4844.t1, g6980.t1, g7242.t1, g8146.t1, g8539.t1, g9510.t1	TRINITY_DN6808_c0_g1_i1		g1081.t1, g3822.t1, g7048.t1
OG0000031	jgi|Alalt1|112706|ATNCTG_600.jigsaw-mRNA.33, jgi|Alalt1|114533|ATNCTG_632.jigsaw-mRNA.116, jgi|Alalt1|114989|ATNCTG_642.jigsaw-mRNA.103, jgi|Alalt1|117408|ATNCTG_680.jigsaw-mRNA.431, jgi|Alalt1|117948|ATNCTG_686.jigsaw-mRNA.24, jgi|Alalt1|118758|ATNCTG_713.jigsaw-mRNA.5	jgi|Alalte1|106301|AATCTG_22.jigsaw-mRNA.3, jgi|Alalte1|107240|AATCTG_323.jigsaw-mRNA.32, jgi|Alalte1|108855|AATCTG_404.jigsaw-mRNA.1, jgi|Alalte1|110404|AATCTG_426.jigsaw-mRNA.162, jgi|Alalte1|110674|AATCTG_436.jigsaw-mRNA.61, jgi|Alalte1|114914|AATCTG_90.jigsaw-mRNA.14, jgi|Alalte1|115375|AATCTG_94.jigsaw-mRNA.69	jgi|Aalte1|111094|AA2CTG_112.jigsaw-mRNA.104, jgi|Aalte1|111695|AA2CTG_118.jigsaw-mRNA.429, jgi|Aalte1|115100|AA2CTG_185.jigsaw-mRNA.51, jgi|Aalte1|116585|AA2CTG_228.jigsaw-mRNA.319, jgi|Aalte1|118060|AA2CTG_31.jigsaw-mRNA.2, jgi|Aalte1|121738|AA2CTG_62.jigsaw-mRNA.384, jgi|Aalte1|121848|AA2CTG_62.jigsaw-mRNA.494, jgi|Aalte1|121849|AA2CTG_62.jigsaw-mRNA.495	jgi|Altalt1|347472|e_gw1.2.3450.1, jgi|Altalt1|365994|e_gw1.11.960.1, jgi|Altalt1|411522|fgenesh1_kg.4_#_813_#_TRINITY_DN598_c0_g2_i1, jgi|Altalt1|478799|gm1.533_g, jgi|Altalt1|479917|gm1.1651_g	jgi|Altal1|1062735|gm1.6970_g, jgi|Altal1|794122|CE794121_1262, jgi|Altal1|943021|e_gw1.19.771.1, jgi|Altal1|957974|estExt_Genewise1.C_5_t20198, jgi|Altal1|972689|estExt_Genewise1.C_24_t10293	g11031.t1, g1429.t1, g1430.t1, g4017.t1, g4595.t1, g7952.t1, g8068.t1	TRINITY_DN11686_c0_g1_i1, TRINITY_DN1887_c0_g1_i1, TRINITY_DN1887_c0_g1_i2, TRINITY_DN5097_c0_g1_i1	g10407.t1, g10407.t2, g3055.t1, g34.t1, g4246.t1, g6713.t1
OG0000032	jgi|Alalt1|113808|ATNCTG_626.jigsaw-mRNA.36, jgi|Alalt1|114249|ATNCTG_63.jigsaw-mRNA.19, jgi|Alalt1|116086|ATNCTG_670.jigsaw-mRNA.73, jgi|Alalt1|122651|ATNCTG_90.jigsaw-mRNA.48	jgi|Alalte1|106139|AATCTG_13.jigsaw-mRNA.20, jgi|Alalte1|107281|AATCTG_323.jigsaw-mRNA.73, jgi|Alalte1|110760|AATCTG_436.jigsaw-mRNA.147, jgi|Alalte1|111792|AATCTG_49.jigsaw-mRNA.30, jgi|Alalte1|114405|AATCTG_85.jigsaw-mRNA.57	jgi|Aalte1|110695|AA2CTG_111.jigsaw-mRNA.8, jgi|Aalte1|113491|AA2CTG_163.jigsaw-mRNA.75, jgi|Aalte1|116496|AA2CTG_228.jigsaw-mRNA.230, jgi|Aalte1|120103|AA2CTG_384.jigsaw-mRNA.93	jgi|Altalt1|358832|e_gw1.7.153.1, jgi|Altalt1|395478|fgenesh1_pg.5_#_610, jgi|Altalt1|483147|gm1.4881_g, jgi|Altalt1|486205|gm1.7939_g	jgi|Altal1|715177|CE715176_247, jgi|Altal1|925322|e_gw1.1.2109.1, jgi|Altal1|933566|e_gw1.8.325.1, jgi|Altal1|949361|e_gw1.34.24.1	g11123.t1, g1136.t1, g394.t1, g5735.t1	TRINITY_DN1051_c0_g1_i11, TRINITY_DN1051_c0_g1_i39, TRINITY_DN1051_c0_g1_i4, TRINITY_DN1051_c0_g1_i58, TRINITY_DN2191_c0_g1_i2	g1251.t1, g4147.t1, g6248.t1, g8552.t1	TRINITY_DN8638_c0_g1_i1		g10365.t1, g2702.t1, g3414.t1, g4515.t1, g5313.t1, g6805.t1, g8536.t1, g9308.t1, g9320.t1, g9324.t1	TRINITY_DN16763_c0_g1_i1, TRINITY_DN17586_c0_g1_i1, TRINITY_DN18802_c0_g1_i1
OG0000033	jgi|Alalt1|112827|ATNCTG_616.jigsaw-mRNA.5, jgi|Alalt1|117011|ATNCTG_680.jigsaw-mRNA.32, jgi|Alalt1|117341|ATNCTG_680.jigsaw-mRNA.364, jgi|Alalt1|122984|ATNCTG_91.jigsaw-mRNA.254	jgi|Alalte1|105290|AATCTG_108.jigsaw-mRNA.28, jgi|Alalte1|105844|AATCTG_12.jigsaw-mRNA.57, jgi|Alalte1|107195|AATCTG_321.jigsaw-mRNA.52, jgi|Alalte1|108215|AATCTG_334.jigsaw-mRNA.5	jgi|Aalte1|111713|AA2CTG_119.jigsaw-mRNA.5, jgi|Aalte1|112031|AA2CTG_120.jigsaw-mRNA.142, jgi|Aalte1|115002|AA2CTG_184.jigsaw-mRNA.252, jgi|Aalte1|117245|AA2CTG_228.jigsaw-mRNA.986, jgi|Aalte1|117570|AA2CTG_27.jigsaw-mRNA.64	jgi|Altalt1|362098|e_gw1.9.1946.1, jgi|Altalt1|391292|fgenesh1_pg.2_#_248, jgi|Altalt1|456482|fgenesh1_pm.6_#_100, jgi|Altalt1|467014|estExt_fgenesh1_pm.C_9_t10369	jgi|Altal1|1024988|fgenesh1_kg.26_#_6_#_Locus761v1rpkm205.67, jgi|Altal1|209475|CE209474_1914, jgi|Altal1|317490|CE317489_1809, jgi|Altal1|926162|e_gw1.2.469.1, jgi|Altal1|930928|e_gw1.6.572.1	g1748.t1, g2641.t1, g3291.t1, g4991.t1, g7281.t1	TRINITY_DN1835_c0_g1_i1, TRINITY_DN1835_c0_g1_i2, TRINITY_DN3696_c0_g1_i1, TRINITY_DN3982_c0_g1_i2	g11563.t1, g11883.t1, g2129.t1, g9332.t1, g9333.t1	TRINITY_DN6065_c0_g1_i1, TRINITY_DN860_c0_g1_i5, TRINITY_DN860_c0_g1_i6, TRINITY_DN860_c0_g1_i7		g10086.t1, g11365.t1, g4880.t1, g6483.t1, g6565.t1	TRINITY_DN18474_c0_g1_i1
OG0000034	jgi|Alalt1|113581|ATNCTG_622.jigsaw-mRNA.19, jgi|Alalt1|113815|ATNCTG_626.jigsaw-mRNA.43, jgi|Alalt1|120087|ATNCTG_76.jigsaw-mRNA.68, jgi|Alalt1|122390|ATNCTG_87.jigsaw-mRNA.7	jgi|Alalte1|109600|AATCTG_411.jigsaw-mRNA.2, jgi|Alalte1|109663|AATCTG_415.jigsaw-mRNA.38, jgi|Alalte1|110753|AATCTG_436.jigsaw-mRNA.140, jgi|Alalte1|115003|AATCTG_90.jigsaw-mRNA.103	jgi|Aalte1|111167|AA2CTG_112.jigsaw-mRNA.177, jgi|Aalte1|116503|AA2CTG_228.jigsaw-mRNA.237, jgi|Aalte1|118541|AA2CTG_34.jigsaw-mRNA.21, jgi|Aalte1|122439|AA2CTG_95.jigsaw-mRNA.56	jgi|Altalt1|350996|e_gw1.4.2237.1, jgi|Altalt1|356104|e_gw1.6.127.1, jgi|Altalt1|434956|estExt_Genewise1Plus.C_2_t70376, jgi|Altalt1|473075|estExt_fgenesh1_pg.C_5_t10034	jgi|Altal1|1033749|fgenesh1_pm.19_#_201, jgi|Altal1|428296|CE428295_1846, jgi|Altal1|558817|CE558816_375, jgi|Altal1|714426|CE714425_9019	g11116.t1, g1863.t1, g2072.t1, g4036.t1, g4497.t1, g4497.t2, g4547.t1, g8566.t1	TRINITY_DN2906_c0_g1_i2	g4154.t1, g8092.t1, g8396.t1, g9056.t1	TRINITY_DN11099_c0_g1_i1, TRINITY_DN9808_c0_g1_i1		g423.t1, g4568.t1, g5349.t1, g5379.t1, g7730.t1, g899.t1, g8996.t1, g8996.t2	TRINITY_DN1140_c0_g1_i1, TRINITY_DN11704_c0_g1_i1, TRINITY_DN11704_c0_g1_i2
OG0000035	jgi|Alalt1|115861|ATNCTG_658.jigsaw-mRNA.198, jgi|Alalt1|117458|ATNCTG_681.jigsaw-mRNA.14, jgi|Alalt1|118729|ATNCTG_711.jigsaw-mRNA.9, jgi|Alalt1|119072|ATNCTG_73.jigsaw-mRNA.17, jgi|Alalt1|120546|ATNCTG_765.jigsaw-mRNA.178	jgi|Alalte1|107093|AATCTG_320.jigsaw-mRNA.71, jgi|Alalte1|109374|AATCTG_408.jigsaw-mRNA.66, jgi|Alalte1|112536|AATCTG_64.jigsaw-mRNA.1, jgi|Alalte1|113319|AATCTG_76.jigsaw-mRNA.13, jgi|Alalte1|113972|AATCTG_80.jigsaw-mRNA.51	jgi|Aalte1|111819|AA2CTG_119.jigsaw-mRNA.111, jgi|Aalte1|112884|AA2CTG_139.jigsaw-mRNA.125, jgi|Aalte1|112969|AA2CTG_143.jigsaw-mRNA.39, jgi|Aalte1|113233|AA2CTG_149.jigsaw-mRNA.69, jgi|Aalte1|117494|AA2CTG_261.jigsaw-mRNA.27	jgi|Altalt1|353265|e_gw1.5.371.1, jgi|Altalt1|356707|e_gw1.6.245.1, jgi|Altalt1|361440|e_gw1.9.1710.1, jgi|Altalt1|413865|fgenesh1_kg.5_#_372_#_TRINITY_DN4557_c0_g1_i1, jgi|Altalt1|489838|gm1.11572_g	jgi|Altal1|1015853|fgenesh1_kg.1_#_831_#_Locus8751v2rpkm2.65, jgi|Altal1|1024013|fgenesh1_kg.21_#_231_#_Locus9843v1rpkm2.72, jgi|Altal1|925279|e_gw1.1.2200.1, jgi|Altal1|946466|e_gw1.25.75.1, jgi|Altal1|946775|e_gw1.26.197.1	g2236.t1, g4704.t1, g4895.t1, g5391.t1, g7850.t1	TRINITY_DN1364_c0_g1_i21, TRINITY_DN1364_c0_g1_i22, TRINITY_DN1364_c0_g1_i27, TRINITY_DN1364_c0_g1_i32, TRINITY_DN2256_c0_g1_i1	g10305.t1, g1467.t1, g1823.t1, g771.t1, g772.t1, g9439.t1	TRINITY_DN11548_c0_g1_i1, TRINITY_DN12654_c0_g1_i1	file_1_g340.t1	g4216.t1	TRINITY_DN17043_c0_g1_i1
OG0000036	jgi|Alalt1|111340|ATNCTG_36.jigsaw-mRNA.65, jgi|Alalt1|114323|ATNCTG_631.jigsaw-mRNA.1, jgi|Alalt1|117692|ATNCTG_684.jigsaw-mRNA.52, jgi|Alalt1|122169|ATNCTG_85.jigsaw-mRNA.15	jgi|Alalte1|105006|AATCTG_104.jigsaw-mRNA.11, jgi|Alalte1|108586|AATCTG_365.jigsaw-mRNA.7, jgi|Alalte1|109108|AATCTG_406.jigsaw-mRNA.85, jgi|Alalte1|112140|AATCTG_53.jigsaw-mRNA.7	jgi|Aalte1|118661|AA2CTG_345.jigsaw-mRNA.75, jgi|Aalte1|119123|AA2CTG_36.jigsaw-mRNA.93, jgi|Aalte1|119240|AA2CTG_36.jigsaw-mRNA.210, jgi|Aalte1|119919|AA2CTG_380.jigsaw-mRNA.373	jgi|Altalt1|346571|e_gw1.2.1161.1, jgi|Altalt1|369611|estExt_Genewise1.C_1_t70329, jgi|Altalt1|480709|gm1.2443_g, jgi|Altalt1|481118|gm1.2852_g	jgi|Altal1|1011140|fgenesh1_pg.17_#_178, jgi|Altal1|1032413|fgenesh1_pm.14_#_163, jgi|Altal1|1070957|MIX2855_1706_27, jgi|Altal1|941704|e_gw1.17.466.1	g235.t1, g2809.t1, g2809.t2, g3835.t1, g8769.t1	TRINITY_DN2681_c0_g1_i2, TRINITY_DN534_c0_g1_i2, TRINITY_DN534_c0_g1_i3, TRINITY_DN534_c0_g1_i4, TRINITY_DN6709_c0_g1_i2, TRINITY_DN9292_c0_g1_i1	g10706.t1, g10706.t2, g216.t1, g2615.t1, g2911.t1	TRINITY_DN1270_c0_g1_i9, TRINITY_DN8110_c0_g1_i1	file_1_g1635.t1, file_1_g1694.t1	g10684.t1, g5741.t1, g5812.t1	TRINITY_DN16828_c0_g1_i1, TRINITY_DN1762_c0_g1_i1
OG0000037	jgi|Alalt1|114827|ATNCTG_638.jigsaw-mRNA.7, jgi|Alalt1|117317|ATNCTG_680.jigsaw-mRNA.340, jgi|Alalt1|117355|ATNCTG_680.jigsaw-mRNA.378, jgi|Alalt1|118532|ATNCTG_702.jigsaw-mRNA.32, jgi|Alalt1|120696|ATNCTG_767.jigsaw-mRNA.10	jgi|Alalte1|105835|AATCTG_12.jigsaw-mRNA.48, jgi|Alalte1|105866|AATCTG_12.jigsaw-mRNA.79, jgi|Alalte1|106193|AATCTG_13.jigsaw-mRNA.74, jgi|Alalte1|113166|AATCTG_72.jigsaw-mRNA.3, jgi|Alalte1|114209|AATCTG_82.jigsaw-mRNA.53	jgi|Aalte1|113442|AA2CTG_163.jigsaw-mRNA.26, jgi|Aalte1|117558|AA2CTG_27.jigsaw-mRNA.52, jgi|Aalte1|118022|AA2CTG_301.jigsaw-mRNA.74, jgi|Aalte1|119328|AA2CTG_37.jigsaw-mRNA.12	jgi|Altalt1|400755|fgenesh1_pg.11_#_596, jgi|Altalt1|424339|fgenesh1_kg.9_#_1711_#_TRINITY_DN7918_c0_g1_i1, jgi|Altalt1|456360|fgenesh1_pm.5_#_893, jgi|Altalt1|474838|estExt_fgenesh1_pg.C_7_t10022, jgi|Altalt1|508590|MIX18004_142_100	jgi|Altal1|1004700|fgenesh1_pg.2_#_122, jgi|Altal1|1037271|estExt_fgenesh1_pm.C_20050, jgi|Altal1|1055537|estExt_fgenesh1_pg.C_410039, jgi|Altal1|1083280|MIX15178_4148_88, jgi|Altal1|950999|e_gw1.43.11.1	g2619.t1, g2629.t1, g5799.t1, g7903.t1, g8979.t1	TRINITY_DN13459_c0_g1_i1	g11552.t1, g11586.t1, g1673.t1, g6298.t1, g9519.t1	TRINITY_DN8168_c0_g1_i1		g4615.t1	TRINITY_DN1101_c0_g1_i1, TRINITY_DN1101_c0_g1_i2, TRINITY_DN1101_c0_g1_i3, TRINITY_DN1101_c0_g1_i4, TRINITY_DN1101_c0_g1_i5, TRINITY_DN1101_c0_g1_i6, TRINITY_DN1101_c0_g1_i7, TRINITY_DN674_c0_g1_i1
OG0000038	jgi|Alalt1|116181|ATNCTG_671.jigsaw-mRNA.52, jgi|Alalt1|119202|ATNCTG_738.jigsaw-mRNA.49, jgi|Alalt1|121041|ATNCTG_77.jigsaw-mRNA.169, jgi|Alalt1|122394|ATNCTG_87.jigsaw-mRNA.11	jgi|Alalte1|105754|AATCTG_114.jigsaw-mRNA.59, jgi|Alalte1|109659|AATCTG_415.jigsaw-mRNA.34, jgi|Alalte1|111207|AATCTG_469.jigsaw-mRNA.4, jgi|Alalte1|116255|AATCTG_99.jigsaw-mRNA.200	jgi|Aalte1|112682|AA2CTG_136.jigsaw-mRNA.34, jgi|Aalte1|121235|AA2CTG_54.jigsaw-mRNA.573, jgi|Aalte1|121461|AA2CTG_62.jigsaw-mRNA.106, jgi|Aalte1|122443|AA2CTG_95.jigsaw-mRNA.60	jgi|Altalt1|357014|e_gw1.6.260.1, jgi|Altalt1|366517|e_gw1.11.1527.1, jgi|Altalt1|416599|fgenesh1_kg.6_#_561_#_TRINITY_DN5057_c3_g1_i3	jgi|Altal1|1007472|fgenesh1_pg.7_#_97, jgi|Altal1|1024573|fgenesh1_kg.23_#_281_#_Locus3844v2rpkm1.40_PRE, jgi|Altal1|928669|e_gw1.4.1134.1, jgi|Altal1|997899|estExt_Genewise1Plus.C_23_t10060	g10510.t1, g1868.t1, g4234.t1, g8343.t1	TRINITY_DN13674_c0_g1_i1, TRINITY_DN7188_c0_g1_i1	g3340.t1, g7369.t1, g9051.t1, g9292.t1, g9292.t2	TRINITY_DN1336_c0_g1_i1	file_1_g1030.t1, file_1_g1343.t1	g10160.t1, g2749.t1, g4271.t1, g4472.t1, g4525.t1, g6252.t1, g6410.t1, g691.t1, g9698.t1	TRINITY_DN1579_c3_g1_i1, TRINITY_DN5271_c0_g1_i1, TRINITY_DN8774_c0_g1_i1
OG0000039	jgi|Alalt1|111326|ATNCTG_36.jigsaw-mRNA.51, jgi|Alalt1|121501|ATNCTG_78.jigsaw-mRNA.326, jgi|Alalt1|122309|ATNCTG_85.jigsaw-mRNA.155	jgi|Alalte1|112153|AATCTG_53.jigsaw-mRNA.20, jgi|Alalte1|112866|AATCTG_67.jigsaw-mRNA.4, jgi|Alalte1|113579|AATCTG_77.jigsaw-mRNA.186	jgi|Aalte1|115392|AA2CTG_191.jigsaw-mRNA.186, jgi|Aalte1|118804|AA2CTG_345.jigsaw-mRNA.218, jgi|Aalte1|119226|AA2CTG_36.jigsaw-mRNA.196	jgi|Altalt1|345631|e_gw1.2.2539.1, jgi|Altalt1|425889|fgenesh1_kg.10_#_1166_#_TRINITY_DN5213_c5_g1_i1, jgi|Altalt1|427102|fgenesh1_kg.11_#_238_#_TRINITY_DN1054_c0_g2_i1, jgi|Altalt1|481017|gm1.2751_g	jgi|Altal1|1023718|fgenesh1_kg.20_#_212_#_Locus7875v1rpkm7.29, jgi|Altal1|1063797|gm1.8032_g, jgi|Altal1|594225|CE594224_1058, jgi|Altal1|935971|e_gw1.11.311.1	g11715.t1, g6986.t1, g8478.t1, g8783.t1	TRINITY_DN626_c0_g1_i5, TRINITY_DN626_c0_g1_i6, TRINITY_DN8305_c0_g1_i1, TRINITY_DN9599_c0_g1_i1, TRINITY_DN993_c0_g1_i1, TRINITY_DN993_c0_g1_i2	g11266.t1, g2761.t1, g2926.t1, g8296.t1	TRINITY_DN1946_c0_g1_i2, TRINITY_DN1946_c0_g1_i3, TRINITY_DN1946_c0_g1_i4, TRINITY_DN3550_c0_g1_i1	file_1_g5897.t1	g5703.t1, g6736.t1, g6956.t1	TRINITY_DN10626_c0_g1_i1, TRINITY_DN17732_c0_g1_i1, TRINITY_DN18171_c0_g1_i1, TRINITY_DN3831_c0_g1_i1, TRINITY_DN3831_c0_g1_i2
OG0000040	jgi|Alalt1|113486|ATNCTG_621.jigsaw-mRNA.178, jgi|Alalt1|115121|ATNCTG_647.jigsaw-mRNA.69, jgi|Alalt1|118740|ATNCTG_711.jigsaw-mRNA.20, jgi|Alalt1|120061|ATNCTG_76.jigsaw-mRNA.42	jgi|Alalte1|104944|AATCTG_103.jigsaw-mRNA.17, jgi|Alalte1|107082|AATCTG_320.jigsaw-mRNA.60, jgi|Alalte1|114956|AATCTG_90.jigsaw-mRNA.56, jgi|Alalte1|115762|AATCTG_97.jigsaw-mRNA.145	jgi|Aalte1|111138|AA2CTG_112.jigsaw-mRNA.148, jgi|Aalte1|117018|AA2CTG_228.jigsaw-mRNA.759, jgi|Aalte1|117800|AA2CTG_274.jigsaw-mRNA.213, jgi|Aalte1|118378|AA2CTG_320.jigsaw-mRNA.104	jgi|Altalt1|103700|CE103699_721, jgi|Altalt1|363875|e_gw1.10.691.1, jgi|Altalt1|483674|gm1.5408_g, jgi|Altalt1|488090|gm1.9824_g	jgi|Altal1|1023430|fgenesh1_kg.19_#_221_#_Locus587v1rpkm268.85, jgi|Altal1|1032980|fgenesh1_pm.16_#_185, jgi|Altal1|1067466|gm1.11701_g, jgi|Altal1|386711|CE386710_130496	g4548.t1, g5305.t1, g7836.t1, g9263.t1	TRINITY_DN11647_c0_g1_i1, TRINITY_DN1384_c0_g1_i12, TRINITY_DN1384_c0_g1_i14, TRINITY_DN1384_c0_g1_i16, TRINITY_DN1384_c0_g1_i21, TRINITY_DN14374_c0_g1_i1, TRINITY_DN996_c0_g1_i104, TRINITY_DN996_c0_g1_i98	g10296.t1, g3570.t1, g4701.t1, g8114.t1	TRINITY_DN8155_c0_g1_i1	file_1_g1608.t1, file_1_g6454.t1	g10783.t1, g2771.t1, g4654.t1, g8416.t1	TRINITY_DN412_c0_g1_i1
OG0000041	jgi|Alalt1|111100|ATNCTG_156.jigsaw-mRNA.1, jgi|Alalt1|112470|ATNCTG_58.jigsaw-mRNA.127, jgi|Alalt1|114591|ATNCTG_632.jigsaw-mRNA.174, jgi|Alalt1|116110|ATNCTG_670.jigsaw-mRNA.97	jgi|Alalte1|104749|AATCTG_100.jigsaw-mRNA.4, jgi|Alalte1|106066|AATCTG_125.jigsaw-mRNA.63, jgi|Alalte1|110351|AATCTG_426.jigsaw-mRNA.109	jgi|Aalte1|110721|AA2CTG_111.jigsaw-mRNA.34, jgi|Aalte1|111641|AA2CTG_118.jigsaw-mRNA.375, jgi|Aalte1|115931|AA2CTG_215.jigsaw-mRNA.132	jgi|Altalt1|343445|e_gw1.1.2535.1, jgi|Altalt1|401223|fgenesh1_kg.1_#_411_#_TRINITY_DN2915_c1_g1_i1, jgi|Altalt1|465356|estExt_fgenesh1_pm.C_6_t20059	jgi|Altal1|1019642|fgenesh1_kg.8_#_321_#_Locus702v1rpkm221.79, jgi|Altal1|1024747|fgenesh1_kg.24_#_174_#_Locus982v1rpkm162.98, jgi|Altal1|74722|CE74721_644914	g11488.t1, g1373.t1, g423.t1	TRINITY_DN106_c3_g1_i1, TRINITY_DN137_c0_g1_i6, TRINITY_DN137_c0_g2_i1, TRINITY_DN137_c0_g2_i2, TRINITY_DN6255_c0_g1_i3	g6384.t1, g6771.t1, g8575.t1	TRINITY_DN4_c0_g1_i11, TRINITY_DN4_c0_g1_i13, TRINITY_DN4_c0_g1_i14, TRINITY_DN4_c0_g1_i18, TRINITY_DN4_c0_g1_i8	file_1_g1335.t1, file_1_g2794.t1, file_1_g5691.t1	g11254.t1, g2083.t1, g8028.t1	TRINITY_DN176_c0_g1_i1, TRINITY_DN21078_c0_g1_i1, TRINITY_DN2915_c0_g1_i1, TRINITY_DN2915_c0_g1_i2, TRINITY_DN2915_c0_g1_i4
OG0000042	jgi|Alalt1|112335|ATNCTG_57.jigsaw-mRNA.157, jgi|Alalt1|113076|ATNCTG_62.jigsaw-mRNA.6, jgi|Alalt1|114431|ATNCTG_632.jigsaw-mRNA.14	jgi|Alalte1|108391|AATCTG_357.jigsaw-mRNA.9, jgi|Alalte1|110505|AATCTG_426.jigsaw-mRNA.263, jgi|Alalte1|113268|AATCTG_75.jigsaw-mRNA.1	jgi|Aalte1|116174|AA2CTG_215.jigsaw-mRNA.375, jgi|Aalte1|121312|AA2CTG_58.jigsaw-mRNA.14, jgi|Aalte1|121888|AA2CTG_64.jigsaw-mRNA.32	jgi|Altalt1|344590|e_gw1.1.2613.1, jgi|Altalt1|399399|fgenesh1_pg.10_#_8, jgi|Altalt1|472059|estExt_fgenesh1_pg.C_4_t10005	jgi|Altal1|1025250|fgenesh1_kg.27_#_108_#_Locus5725v1rpkm18.41, jgi|Altal1|1067930|gm1.12165_g, jgi|Altal1|998516|estExt_Genewise1Plus.C_24_t10045	g10031.t1, g11243.t1, g5522.t1	TRINITY_DN1094_c0_g1_i39, TRINITY_DN16186_c0_g1_i1	g10787.t1, g10804.t1, g6613.t1	TRINITY_DN1133_c0_g1_i1, TRINITY_DN1133_c0_g1_i3, TRINITY_DN1133_c0_g1_i4, TRINITY_DN3329_c0_g1_i1, TRINITY_DN3329_c0_g1_i2, TRINITY_DN3425_c0_g1_i1, TRINITY_DN3425_c0_g1_i2, TRINITY_DN3431_c0_g2_i1, TRINITY_DN8004_c0_g1_i1, TRINITY_DN8538_c0_g1_i1	file_1_g1632.t1, file_1_g6545.t1	g10697.t1, g11480.t1, g2929.t1, g5681.t1, g6107.t1, g6108.t1, g9681.t1	TRINITY_DN7409_c0_g1_i2
OG0000043	jgi|Alalt1|114046|ATNCTG_627.jigsaw-mRNA.173, jgi|Alalt1|114449|ATNCTG_632.jigsaw-mRNA.32, jgi|Alalt1|121029|ATNCTG_77.jigsaw-mRNA.157, jgi|Alalt1|122584|ATNCTG_9.jigsaw-mRNA.43	jgi|Alalte1|105618|AATCTG_112.jigsaw-mRNA.81, jgi|Alalte1|105741|AATCTG_114.jigsaw-mRNA.46, jgi|Alalte1|106617|AATCTG_309.jigsaw-mRNA.50, jgi|Alalte1|110488|AATCTG_426.jigsaw-mRNA.246	jgi|Aalte1|111871|AA2CTG_12.jigsaw-mRNA.16, jgi|Aalte1|112695|AA2CTG_136.jigsaw-mRNA.47, jgi|Aalte1|114398|AA2CTG_176.jigsaw-mRNA.51, jgi|Aalte1|116192|AA2CTG_215.jigsaw-mRNA.393	jgi|Altalt1|137361|CE137360_4790, jgi|Altalt1|356365|e_gw1.6.1144.1, jgi|Altalt1|389894|fgenesh1_pg.1_#_421, jgi|Altalt1|486553|gm1.8287_g	jgi|Altal1|1021580|fgenesh1_kg.13_#_247_#_Locus2158v1rpkm71.23, jgi|Altal1|1024093|fgenesh1_kg.22_#_42_#_Locus2632v1rpkm57.16, jgi|Altal1|1024610|fgenesh1_kg.24_#_37_#_Locus1616v1rpkm95.88, jgi|Altal1|997930|estExt_Genewise1Plus.C_23_t10095	g1515.t1, g4220.t1, g6484.t1, g7632.t1, g7632.t2	TRINITY_DN12714_c0_g1_i1, TRINITY_DN2233_c0_g1_i1	g10244.t1, g6085.t1, g6630.t1, g9278.t1	TRINITY_DN1813_c0_g1_i1, TRINITY_DN1813_c0_g1_i2, TRINITY_DN1813_c0_g1_i3, TRINITY_DN19_c0_g1_i1, TRINITY_DN19_c0_g1_i2, TRINITY_DN9711_c0_g1_i1	file_1_g173.t1	g10932.t1, g2317.t1, g5978.t1, g6225.t1	TRINITY_DN1073_c0_g1_i1
OG0000044	jgi|Alalt1|114748|ATNCTG_633.jigsaw-mRNA.69, jgi|Alalt1|118152|ATNCTG_687.jigsaw-mRNA.132, jgi|Alalt1|119450|ATNCTG_743.jigsaw-mRNA.32	jgi|Alalte1|107844|AATCTG_326.jigsaw-mRNA.203, jgi|Alalte1|110883|AATCTG_441.jigsaw-mRNA.2, jgi|Alalte1|114617|AATCTG_87.jigsaw-mRNA.149	jgi|Aalte1|110869|AA2CTG_111.jigsaw-mRNA.182, jgi|Aalte1|112311|AA2CTG_123.jigsaw-mRNA.29, jgi|Aalte1|122614|AA2CTG_96.jigsaw-mRNA.71	jgi|Altalt1|209502|CE209501_1430, jgi|Altalt1|420432|fgenesh1_kg.7_#_1864_#_TRINITY_DN1830_c0_g1_i1, jgi|Altalt1|421603|fgenesh1_kg.8_#_1102_#_TRINITY_DN4257_c1_g1_i1	jgi|Altal1|1031894|fgenesh1_pm.12_#_231, jgi|Altal1|867925|CE867924_5404, jgi|Altal1|933344|e_gw1.8.593.1, jgi|Altal1|975251|estExt_Genewise1.C_320094	g2430.t1, g2430.t2, g576.t1, g5837.t1, g7506.t1, g9660.t1	TRINITY_DN5942_c0_g1_i1, TRINITY_DN6412_c0_g1_i2	g3957.t1, g5443.t1, g8728.t1	TRINITY_DN3833_c0_g1_i1, TRINITY_DN8807_c0_g1_i1	file_1_g4302.t1, file_1_g4399.t1	g11261.t1, g3019.t1, g4249.t1, g4464.t1, g7532.t1, g7988.t1, g8164.t1, g9285.t1, g9327.t1	TRINITY_DN14261_c0_g1_i1, TRINITY_DN16710_c0_g1_i1, TRINITY_DN6725_c0_g1_i1
OG0000045	jgi|Alalt1|111503|ATNCTG_5.jigsaw-mRNA.32, jgi|Alalt1|111941|ATNCTG_55.jigsaw-mRNA.109, jgi|Alalt1|112331|ATNCTG_57.jigsaw-mRNA.153, jgi|Alalt1|115220|ATNCTG_65.jigsaw-mRNA.11	jgi|Alalte1|107383|AATCTG_324.jigsaw-mRNA.75, jgi|Alalte1|112388|AATCTG_58.jigsaw-mRNA.21, jgi|Alalte1|113275|AATCTG_75.jigsaw-mRNA.8, jgi|Alalte1|115147|AATCTG_91.jigsaw-mRNA.109	jgi|Aalte1|113784|AA2CTG_171.jigsaw-mRNA.64, jgi|Aalte1|117669|AA2CTG_274.jigsaw-mRNA.82, jgi|Aalte1|119268|AA2CTG_36.jigsaw-mRNA.238, jgi|Aalte1|121884|AA2CTG_64.jigsaw-mRNA.28	jgi|Altalt1|138836|CE138835_96, jgi|Altalt1|345995|e_gw1.2.2441.1, jgi|Altalt1|359541|e_gw1.8.1895.1, jgi|Altalt1|454502|fgenesh1_pm.3_#_677	jgi|Altal1|1036358|fgenesh1_pm.44_#_25, jgi|Altal1|1096991|estExt_Genemark1.C_170048, jgi|Altal1|944522|e_gw1.22.482.1, jgi|Altal1|987782|estExt_Genewise1Plus.C_9_t10281	g12346.t1, g8741.t1, g9400.t1	TRINITY_DN11947_c0_g1_i2, TRINITY_DN11947_c0_g1_i3, TRINITY_DN4376_c0_g1_i1	g10089.t1, g2882.t1, g3452.t1, g3706.t1	TRINITY_DN13260_c0_g1_i1, TRINITY_DN13843_c0_g1_i1, TRINITY_DN15773_c0_g1_i1, TRINITY_DN4232_c0_g1_i2		g3464.t1, g6332.t1, g7158.t1, g8551.t1, g9591.t1	TRINITY_DN12148_c0_g1_i1, TRINITY_DN12148_c0_g1_i2, TRINITY_DN16723_c0_g1_i1
OG0000046	jgi|Alalt1|111743|ATNCTG_54.jigsaw-mRNA.89, jgi|Alalt1|116916|ATNCTG_68.jigsaw-mRNA.45, jgi|Alalt1|120475|ATNCTG_765.jigsaw-mRNA.107, jgi|Alalt1|121972|ATNCTG_79.jigsaw-mRNA.87	jgi|Alalte1|109442|AATCTG_408.jigsaw-mRNA.134, jgi|Alalte1|111488|AATCTG_471.jigsaw-mRNA.53, jgi|Alalte1|112474|AATCTG_59.jigsaw-mRNA.42, jgi|Alalte1|113150|AATCTG_71.jigsaw-mRNA.80	jgi|Aalte1|114107|AA2CTG_171.jigsaw-mRNA.387, jgi|Aalte1|116750|AA2CTG_228.jigsaw-mRNA.484, jgi|Aalte1|120248|AA2CTG_384.jigsaw-mRNA.238, jgi|Aalte1|122328|AA2CTG_80.jigsaw-mRNA.93	jgi|Altalt1|127722|CE127721_830, jgi|Altalt1|353901|e_gw1.5.1854.1, jgi|Altalt1|411885|fgenesh1_kg.4_#_1176_#_TRINITY_DN4759_c0_g1_i1, jgi|Altalt1|484917|gm1.6651_g	jgi|Altal1|14547|CE14546_1731, jgi|Altal1|533302|CE533301_12698, jgi|Altal1|693963|CE693962_523, jgi|Altal1|952854|estExt_Genewise1.C_1_t30445	g10866.t1, g2309.t1, g6755.t1, g7364.t1	TRINITY_DN14913_c0_g1_i1, TRINITY_DN1810_c0_g1_i15, TRINITY_DN1810_c0_g1_i16, TRINITY_DN1810_c0_g1_i17, TRINITY_DN1810_c0_g1_i3	g1066.t1, g1397.t1, g4417.t1, g4417.t2, g4417.t3, g9762.t1	TRINITY_DN801_c0_g1_i2, TRINITY_DN801_c0_g1_i3, TRINITY_DN801_c0_g1_i4		g4849.t1, g7873.t1	TRINITY_DN2463_c1_g1_i1, TRINITY_DN2463_c1_g1_i2
OG0000047	jgi|Alalt1|111052|ATNCTG_15.jigsaw-mRNA.89, jgi|Alalt1|113365|ATNCTG_621.jigsaw-mRNA.55, jgi|Alalt1|113531|ATNCTG_621.jigsaw-mRNA.223, jgi|Alalt1|113532|ATNCTG_621.jigsaw-mRNA.224	jgi|Alalte1|112787|AATCTG_65.jigsaw-mRNA.51, jgi|Alalte1|113780|AATCTG_79.jigsaw-mRNA.44, jgi|Alalte1|115717|AATCTG_97.jigsaw-mRNA.100, jgi|Alalte1|115718|AATCTG_97.jigsaw-mRNA.101	jgi|Aalte1|116898|AA2CTG_228.jigsaw-mRNA.632, jgi|Aalte1|117062|AA2CTG_228.jigsaw-mRNA.803, jgi|Aalte1|120732|AA2CTG_54.jigsaw-mRNA.68	jgi|Altalt1|351648|e_gw1.4.1.1, jgi|Altalt1|412676|fgenesh1_kg.4_#_1967_#_TRINITY_DN1578_c0_g1_i1, jgi|Altalt1|454130|fgenesh1_pm.3_#_305	jgi|Altal1|1016638|fgenesh1_kg.3_#_74_#_Locus516v1rpkm308.40, jgi|Altal1|930092|e_gw1.5.101.1, jgi|Altal1|967632|estExt_Genewise1.C_16_t10409	g10706.t1, g5257.t1, g5258.t1, g759.t1	TRINITY_DN1030_c0_g2_i3, TRINITY_DN1030_c0_g2_i5, TRINITY_DN1030_c0_g2_i8, TRINITY_DN1030_c0_g2_i9, TRINITY_DN15714_c0_g1_i1, TRINITY_DN9486_c0_g1_i2	g4570.t1, g4744.t1, g4744.t2, g7883.t1	TRINITY_DN3674_c0_g2_i4, TRINITY_DN693_c0_g1_i1	file_1_g1524.t1, file_1_g6161.t1	g10006.t1, g5060.t1	TRINITY_DN13322_c0_g1_i1, TRINITY_DN231_c1_g1_i1, TRINITY_DN2838_c0_g1_i2, TRINITY_DN2838_c0_g1_i3
OG0000048	jgi|Alalt1|115007|ATNCTG_642.jigsaw-mRNA.121, jgi|Alalt1|119120|ATNCTG_735.jigsaw-mRNA.19, jgi|Alalt1|122978|ATNCTG_91.jigsaw-mRNA.248	jgi|Alalte1|108499|AATCTG_359.jigsaw-mRNA.30, jgi|Alalte1|115354|AATCTG_94.jigsaw-mRNA.48, jgi|Alalte1|115657|AATCTG_97.jigsaw-mRNA.40	jgi|Aalte1|115008|AA2CTG_184.jigsaw-mRNA.258, jgi|Aalte1|117126|AA2CTG_228.jigsaw-mRNA.867, jgi|Aalte1|121718|AA2CTG_62.jigsaw-mRNA.364	jgi|Altalt1|346513|e_gw1.2.1450.1, jgi|Altalt1|351108|e_gw1.4.768.1, jgi|Altalt1|365918|e_gw1.11.769.1	jgi|Altal1|793474|CE793473_189, jgi|Altal1|931679|e_gw1.6.1054.1, jgi|Altal1|940428|e_gw1.16.171.1	g3297.t1, g5197.t1, g8108.t1	TRINITY_DN15650_c0_g1_i1, TRINITY_DN15650_c0_g1_i2, TRINITY_DN18193_c0_g1_i1, TRINITY_DN18193_c0_g2_i1, TRINITY_DN2545_c0_g1_i4, TRINITY_DN2545_c0_g1_i6, TRINITY_DN2545_c0_g1_i8	g2123.t1, g3074.t1, g4807.t1	TRINITY_DN12538_c0_g1_i1	file_1_g1143.t1, file_1_g2239.t1, file_1_g2242.t1, file_1_g4860.t1, file_1_g5341.t1, file_1_g6550.t1	g10394.t1, g290.t1, g3649.t1, g6093.t1, g6389.t1	TRINITY_DN4286_c0_g1_i2
OG0000049	jgi|Alalt1|115270|ATNCTG_65.jigsaw-mRNA.61, jgi|Alalt1|119951|ATNCTG_754.jigsaw-mRNA.13, jgi|Alalt1|122319|ATNCTG_85.jigsaw-mRNA.166	jgi|Alalte1|107436|AATCTG_324.jigsaw-mRNA.128, jgi|Alalte1|112878|AATCTG_67.jigsaw-mRNA.16, jgi|Alalte1|114232|AATCTG_83.jigsaw-mRNA.12	jgi|Aalte1|113061|AA2CTG_143.jigsaw-mRNA.131, jgi|Aalte1|113837|AA2CTG_171.jigsaw-mRNA.117, jgi|Aalte1|118816|AA2CTG_345.jigsaw-mRNA.230	jgi|Altalt1|361516|e_gw1.9.738.1, jgi|Altalt1|374645|estExt_Genewise1.C_3_t40135, jgi|Altalt1|480864|gm1.2598_g	jgi|Altal1|95573|CE95572_5909, jgi|Altal1|982253|estExt_Genewise1Plus.C_3_t30286, jgi|Altal1|999232|estExt_Genewise1Plus.C_25_t10317	g12295.t1, g4795.t1, g6997.t1	TRINITY_DN18082_c0_g1_i1, TRINITY_DN19399_c0_g1_i1	g10038.t1, g1733.t1, g2774.t1	TRINITY_DN10955_c0_g1_i1	file_1_g1147.t1, file_1_g1155.t1, file_1_g2078.t1, file_1_g2249.t1, file_1_g2428.t1, file_1_g2847.t1, file_1_g4309.t1, file_1_g5988.t1	g11483.t1, g2961.t1, g3332.t1, g5113.t1, g5501.t1, g6037.t1, g724.t1, g8258.t1	TRINITY_DN9999_c0_g1_i1
OG0000050	jgi|Alalt1|115547|ATNCTG_653.jigsaw-mRNA.16, jgi|Alalt1|119030|ATNCTG_728.jigsaw-mRNA.95, jgi|Alalt1|122112|ATNCTG_79.jigsaw-mRNA.227	jgi|Alalte1|106752|AATCTG_315.jigsaw-mRNA.18, jgi|Alalte1|115593|AATCTG_96.jigsaw-mRNA.50, jgi|Alalte1|116036|AATCTG_98.jigsaw-mRNA.186	jgi|Aalte1|120066|AA2CTG_384.jigsaw-mRNA.56, jgi|Aalte1|120893|AA2CTG_54.jigsaw-mRNA.229, jgi|Aalte1|122203|AA2CTG_8.jigsaw-mRNA.64	jgi|Altalt1|115311|CE115310_246, jgi|Altalt1|376905|estExt_Genewise1.C_4_t50071, jgi|Altalt1|395441|fgenesh1_pg.5_#_573	jgi|Altal1|1028657|fgenesh1_pm.4_#_72, jgi|Altal1|1044558|estExt_fgenesh1_pm.C_300046, jgi|Altal1|1075962|MIX7860_1_14, jgi|Altal1|24937|CE24936_4020	g10168.t1, g10168.t2, g8801.t1, g8801.t2	TRINITY_DN11855_c0_g1_i1, TRINITY_DN11855_c0_g1_i3, TRINITY_DN11855_c0_g1_i4, TRINITY_DN18711_c0_g1_i1	g1216.t1, g5045.t1, g7718.t1	TRINITY_DN10521_c0_g1_i1, TRINITY_DN5713_c0_g1_i1, TRINITY_DN6427_c0_g1_i1		g10157.t1, g10436.t1, g1839.t1, g2376.t1, g2377.t1, g4126.t1, g5556.t1, g7080.t1	TRINITY_DN16473_c0_g1_i1, TRINITY_DN3726_c0_g1_i1, TRINITY_DN3726_c0_g1_i2
OG0000051	jgi|Alalt1|111640|ATNCTG_513.jigsaw-mRNA.65, jgi|Alalt1|113007|ATNCTG_618.jigsaw-mRNA.127, jgi|Alalt1|117513|ATNCTG_682.jigsaw-mRNA.4, jgi|Alalt1|119544|ATNCTG_743.jigsaw-mRNA.126, jgi|Alalt1|120814|ATNCTG_769.jigsaw-mRNA.35	jgi|Alalte1|107711|AATCTG_326.jigsaw-mRNA.68, jgi|Alalte1|109814|AATCTG_419.jigsaw-mRNA.25	jgi|Aalte1|111999|AA2CTG_120.jigsaw-mRNA.110, jgi|Aalte1|117929|AA2CTG_292.jigsaw-mRNA.56, jgi|Aalte1|120542|AA2CTG_50.jigsaw-mRNA.49, jgi|Aalte1|122753|AA2CTG_96.jigsaw-mRNA.211	jgi|Altalt1|133519|CE133518_759, jgi|Altalt1|361334|e_gw1.9.117.1, jgi|Altalt1|364855|e_gw1.10.851.1, jgi|Altalt1|398281|fgenesh1_pg.8_#_557, jgi|Altalt1|421228|fgenesh1_kg.8_#_727_#_TRINITY_DN3279_c0_g1_i1	jgi|Altal1|1016474|fgenesh1_kg.2_#_547_#_Locus647v2rpkm65.31, jgi|Altal1|1047277|estExt_fgenesh1_pg.C_3_t10446, jgi|Altal1|1060865|gm1.5100_g, jgi|Altal1|1064285|gm1.8520_g, jgi|Altal1|947369|e_gw1.27.26.1	g1585.t1, g5531.t1, g9512.t1, g9820.t1	TRINITY_DN11585_c0_g1_i1, TRINITY_DN673_c0_g1_i1	g10828.t1, g12041.t1, g3816.t1, g5530.t1	TRINITY_DN15423_c0_g1_i1	file_1_g5283.t1, file_1_g5284.t1	g1123.t1, g6373.t1, g7302.t1	TRINITY_DN11260_c0_g1_i1, TRINITY_DN14909_c0_g1_i1, TRINITY_DN16904_c0_g1_i1
OG0000052	jgi|Alalt1|112449|ATNCTG_58.jigsaw-mRNA.106, jgi|Alalt1|115124|ATNCTG_647.jigsaw-mRNA.72, jgi|Alalt1|117366|ATNCTG_680.jigsaw-mRNA.389	jgi|Alalte1|104771|AATCTG_100.jigsaw-mRNA.26, jgi|Alalte1|104941|AATCTG_103.jigsaw-mRNA.14, jgi|Alalte1|105821|AATCTG_12.jigsaw-mRNA.34	jgi|Aalte1|115952|AA2CTG_215.jigsaw-mRNA.153, jgi|Aalte1|117547|AA2CTG_27.jigsaw-mRNA.41, jgi|Aalte1|117797|AA2CTG_274.jigsaw-mRNA.210	jgi|Altalt1|360880|e_gw1.8.1527.1, jgi|Altalt1|362264|e_gw1.9.1143.1, jgi|Altalt1|401270|fgenesh1_kg.1_#_458_#_TRINITY_DN4319_c0_g1_i12	jgi|Altal1|1008747|fgenesh1_pg.10_#_199, jgi|Altal1|1067463|gm1.11698_g, jgi|Altal1|296007|CE296006_43835	g11466.t1, g2668.t1, g9266.t1	TRINITY_DN31_c0_g1_i102, TRINITY_DN31_c0_g1_i105, TRINITY_DN31_c0_g1_i142, TRINITY_DN31_c0_g1_i152, TRINITY_DN31_c0_g1_i160, TRINITY_DN31_c0_g1_i20, TRINITY_DN31_c0_g1_i46, TRINITY_DN31_c0_g1_i73, TRINITY_DN31_c0_g1_i8, TRINITY_DN31_c0_g1_i83, TRINITY_DN31_c0_g1_i87, TRINITY_DN3709_c0_g1_i1, TRINITY_DN9822_c0_g1_i1	g3573.t1, g6405.t1, g6405.t2, g685.t1	TRINITY_DN2756_c0_g1_i1, TRINITY_DN2756_c0_g1_i2		g11062.t1, g4008.t1	TRINITY_DN5187_c0_g1_i1
OG0000053	jgi|Alalt1|112733|ATNCTG_612.jigsaw-mRNA.1		jgi|Aalte1|112473|AA2CTG_131.jigsaw-mRNA.1, jgi|Aalte1|118382|AA2CTG_324.jigsaw-mRNA.1, jgi|Aalte1|118583|AA2CTG_344.jigsaw-mRNA.2		jgi|Altal1|894405|gw1.52.1.1	g10673.t1, g10673.t2, g10683.t1, g10683.t2	TRINITY_DN13600_c0_g1_i1, TRINITY_DN15678_c0_g1_i1, TRINITY_DN15678_c0_g1_i2, TRINITY_DN1968_c0_g1_i1, TRINITY_DN1968_c0_g1_i2, TRINITY_DN1968_c0_g3_i1, TRINITY_DN1968_c2_g1_i1, TRINITY_DN2227_c0_g1_i1, TRINITY_DN2543_c0_g1_i1, TRINITY_DN377_c0_g1_i10, TRINITY_DN377_c0_g1_i13, TRINITY_DN377_c0_g1_i14, TRINITY_DN377_c0_g1_i2, TRINITY_DN377_c0_g1_i3, TRINITY_DN377_c0_g1_i7, TRINITY_DN377_c0_g1_i9, …	g3.t1, g3598.t1, g8074.t1	TRINITY_DN1074_c0_g2_i1, TRINITY_DN1932_c0_g1_i1, TRINITY_DN1932_c0_g1_i2, TRINITY_DN1932_c0_g1_i3, TRINITY_DN1932_c0_g1_i5, TRINITY_DN1932_c0_g1_i6, TRINITY_DN2217_c0_g3_i1, TRINITY_DN413_c0_g1_i1, TRINITY_DN5087_c0_g1_i1, TRINITY_DN8306_c0_g1_i1
OG0000054	jgi|Alalt1|114833|ATNCTG_638.jigsaw-mRNA.13, jgi|Alalt1|115142|ATNCTG_649.jigsaw-mRNA.3, jgi|Alalt1|115145|ATNCTG_649.jigsaw-mRNA.6, jgi|Alalt1|115595|ATNCTG_656.jigsaw-mRNA.3	jgi|Alalte1|106199|AATCTG_13.jigsaw-mRNA.80, jgi|Alalte1|108853|AATCTG_4.jigsaw-mRNA.99, jgi|Alalte1|110797|AATCTG_436.jigsaw-mRNA.184, jgi|Alalte1|110800|AATCTG_436.jigsaw-mRNA.187	jgi|Aalte1|113437|AA2CTG_163.jigsaw-mRNA.21, jgi|Aalte1|115635|AA2CTG_204.jigsaw-mRNA.84, jgi|Aalte1|116454|AA2CTG_228.jigsaw-mRNA.188, jgi|Aalte1|116457|AA2CTG_228.jigsaw-mRNA.191	jgi|Altalt1|142395|CE142394_354, jgi|Altalt1|351642|e_gw1.4.1719.1, jgi|Altalt1|386597|estExt_Genewise1.C_10_t10272, jgi|Altalt1|457033|fgenesh1_pm.7_#_13	jgi|Altal1|718787|CE718786_1981, jgi|Altal1|930073|e_gw1.5.973.1, jgi|Altal1|947284|e_gw1.27.159.1, jgi|Altal1|950975|e_gw1.43.30.1	g11161.t1, g11164.t1, g5807.t1	TRINITY_DN13828_c0_g1_i1, TRINITY_DN14598_c0_g1_i1, TRINITY_DN4565_c0_g1_i1	g10918.t1, g4100.t1, g4103.t1, g6302.t1, g6302.t2	TRINITY_DN13713_c0_g1_i1, TRINITY_DN16610_c0_g1_i1, TRINITY_DN5586_c0_g1_i1, TRINITY_DN6819_c0_g1_i1		g1712.t1, g267.t1	TRINITY_DN16364_c0_g1_i1, TRINITY_DN19017_c0_g1_i1, TRINITY_DN4276_c0_g1_i1
OG0000055	jgi|Alalt1|115194|ATNCTG_649.jigsaw-mRNA.55, jgi|Alalt1|120469|ATNCTG_765.jigsaw-mRNA.101, jgi|Alalt1|122076|ATNCTG_79.jigsaw-mRNA.191	jgi|Alalte1|106468|AATCTG_304.jigsaw-mRNA.5, jgi|Alalte1|106784|AATCTG_315.jigsaw-mRNA.50, jgi|Alalte1|110847|AATCTG_436.jigsaw-mRNA.234	jgi|Aalte1|116403|AA2CTG_228.jigsaw-mRNA.137, jgi|Aalte1|120033|AA2CTG_384.jigsaw-mRNA.23, jgi|Aalte1|120241|AA2CTG_384.jigsaw-mRNA.231	jgi|Altalt1|353210|e_gw1.5.2218.1, jgi|Altalt1|411062|fgenesh1_kg.4_#_353_#_TRINITY_DN968_c0_g1_i1	jgi|Altal1|1018301|fgenesh1_kg.5_#_533_#_Locus4789v1rpkm25.84, jgi|Altal1|952110|estExt_Genewise1.C_1_t20141	g1063.t1, g11214.t1, g11786.t1, g2316.t1	TRINITY_DN11637_c0_g1_i1, TRINITY_DN1741_c0_g1_i14, TRINITY_DN1741_c0_g1_i23, TRINITY_DN1741_c0_g1_i35, TRINITY_DN1741_c0_g1_i50, TRINITY_DN3675_c0_g1_i1, TRINITY_DN3675_c0_g1_i3, TRINITY_DN3675_c0_g1_i4	g11196.t1, g1179.t1, g1391.t1, g1391.t2, g545.t1	TRINITY_DN780_c0_g1_i1, TRINITY_DN780_c0_g1_i2, TRINITY_DN780_c0_g1_i3	file_1_g2771.t1	g1631.t1, g3518.t1, g7702.t1, g9159.t1	TRINITY_DN16916_c0_g1_i2, TRINITY_DN3754_c1_g1_i1
OG0000056	jgi|Alalt1|115214|ATNCTG_65.jigsaw-mRNA.5, jgi|Alalt1|117751|ATNCTG_684.jigsaw-mRNA.111, jgi|Alalt1|119272|ATNCTG_738.jigsaw-mRNA.119	jgi|Alalte1|107378|AATCTG_324.jigsaw-mRNA.70, jgi|Alalte1|112301|AATCTG_56.jigsaw-mRNA.53, jgi|Alalte1|116188|AATCTG_99.jigsaw-mRNA.133	jgi|Aalte1|113779|AA2CTG_171.jigsaw-mRNA.59, jgi|Aalte1|119065|AA2CTG_36.jigsaw-mRNA.35, jgi|Aalte1|121531|AA2CTG_62.jigsaw-mRNA.176	jgi|Altalt1|400413|fgenesh1_pg.11_#_254, jgi|Altalt1|410278|fgenesh1_kg.3_#_2583_#_TRINITY_DN4439_c2_g2_i1, jgi|Altalt1|497251|MIX6665_3827_53	jgi|Altal1|1024240|fgenesh1_kg.22_#_189_#_Locus2352v1rpkm65.10, jgi|Altal1|776127|CE776126_165834, jgi|Altal1|941678|e_gw1.17.540.1	g12350.t1, g174.t1, g8273.t1	TRINITY_DN1441_c0_g1_i3, TRINITY_DN2325_c0_g1_i2, TRINITY_DN2325_c0_g1_i3, TRINITY_DN3226_c0_g1_i1, TRINITY_DN3226_c0_g1_i3	g10095.t1, g10646.t1, g3269.t1		file_1_g1362.t1, file_1_g2066.t1, file_1_g3224.t1, file_1_g3398.t1	g4011.t1, g7003.t1	TRINITY_DN10607_c0_g1_i1, TRINITY_DN1526_c0_g1_i1, TRINITY_DN1526_c0_g1_i2, TRINITY_DN2449_c0_g1_i2, TRINITY_DN2986_c0_g1_i1, TRINITY_DN2986_c0_g1_i3, TRINITY_DN2986_c0_g1_i6, TRINITY_DN2986_c0_g1_i7
OG0000057	jgi|Alalt1|115650|ATNCTG_656.jigsaw-mRNA.58, jgi|Alalt1|118193|ATNCTG_687.jigsaw-mRNA.173, jgi|Alalt1|122321|ATNCTG_85.jigsaw-mRNA.168, jgi|Alalt1|122363|ATNCTG_85.jigsaw-mRNA.210	jgi|Alalte1|108803|AATCTG_4.jigsaw-mRNA.48, jgi|Alalte1|110922|AATCTG_441.jigsaw-mRNA.41, jgi|Alalte1|112880|AATCTG_67.jigsaw-mRNA.18, jgi|Alalte1|112923|AATCTG_67.jigsaw-mRNA.61	jgi|Aalte1|110825|AA2CTG_111.jigsaw-mRNA.138, jgi|Aalte1|115691|AA2CTG_204.jigsaw-mRNA.140, jgi|Aalte1|118818|AA2CTG_345.jigsaw-mRNA.232, jgi|Aalte1|118861|AA2CTG_345.jigsaw-mRNA.275	jgi|Altalt1|391902|fgenesh1_pg.2_#_858, jgi|Altalt1|406267|fgenesh1_kg.2_#_1923_#_TRINITY_DN8371_c0_g1_i1	jgi|Altal1|1020618|fgenesh1_kg.11_#_62_#_Locus7591v1rpkm8.33, jgi|Altal1|92249|CE92248_1477, jgi|Altal1|947309|e_gw1.27.176.1	g531.t1, g5599.t1, g6998.t1, g7040.t1	TRINITY_DN14368_c0_g1_i1, TRINITY_DN18115_c0_g1_i1, TRINITY_DN3573_c0_g2_i1, TRINITY_DN6849_c0_g1_i1	g10869.t1, g2776.t1, g2776.t2, g2817.t1, g8687.t1, g8687.t2	TRINITY_DN11545_c0_g1_i1, TRINITY_DN3701_c0_g2_i1, TRINITY_DN4713_c0_g2_i1	file_1_g2789.t1, file_1_g2922.t1, file_1_g4778.t1	g6470.t1	TRINITY_DN3724_c0_g1_i2, TRINITY_DN6447_c0_g1_i1
OG0000058	jgi|Alalt1|112651|ATNCTG_6.jigsaw-mRNA.25, jgi|Alalt1|114927|ATNCTG_642.jigsaw-mRNA.41, jgi|Alalt1|119996|ATNCTG_754.jigsaw-mRNA.59, jgi|Alalt1|120238|ATNCTG_764.jigsaw-mRNA.81	jgi|Alalte1|112050|AATCTG_52.jigsaw-mRNA.125, jgi|Alalte1|114115|AATCTG_81.jigsaw-mRNA.76, jgi|Alalte1|114277|AATCTG_83.jigsaw-mRNA.57, jgi|Alalte1|115431|AATCTG_94.jigsaw-mRNA.125	jgi|Aalte1|113113|AA2CTG_143.jigsaw-mRNA.183, jgi|Aalte1|114280|AA2CTG_171.jigsaw-mRNA.560, jgi|Aalte1|119460|AA2CTG_370.jigsaw-mRNA.82, jgi|Aalte1|121798|AA2CTG_62.jigsaw-mRNA.444	jgi|Altalt1|348638|e_gw1.3.1167.1, jgi|Altalt1|365579|e_gw1.11.974.1, jgi|Altalt1|487393|gm1.9127_g, jgi|Altalt1|488341|gm1.10075_g	jgi|Altal1|518671|CE518670_1281, jgi|Altal1|946519|e_gw1.25.201.1, jgi|Altal1|950910|e_gw1.42.38.1, jgi|Altal1|990869|estExt_Genewise1Plus.C_12_t20091	g2375.t1, g2375.t2, g4841.t1, g8005.t1, g898.t1	TRINITY_DN19297_c0_g1_i1, TRINITY_DN5887_c0_g1_i2	g1685.t1, g5266.t1, g5266.t2, g8019.t1, g9611.t1	TRINITY_DN8362_c0_g1_i1	file_1_g845.t1	g4681.t1, g7579.t1, g9078.t1	TRINITY_DN17718_c0_g1_i1, TRINITY_DN21120_c0_g1_i2
OG0000059	jgi|Alalt1|112703|ATNCTG_600.jigsaw-mRNA.30, jgi|Alalt1|118067|ATNCTG_687.jigsaw-mRNA.47, jgi|Alalt1|120573|ATNCTG_765.jigsaw-mRNA.205	jgi|Alalte1|107237|AATCTG_323.jigsaw-mRNA.29, jgi|Alalte1|109349|AATCTG_408.jigsaw-mRNA.41, jgi|Alalte1|113698|AATCTG_78.jigsaw-mRNA.32	jgi|Aalte1|110951|AA2CTG_111.jigsaw-mRNA.264, jgi|Aalte1|112857|AA2CTG_139.jigsaw-mRNA.98, jgi|Aalte1|115103|AA2CTG_185.jigsaw-mRNA.54	jgi|Altalt1|404262|fgenesh1_kg.1_#_3450_#_TRINITY_DN3521_c0_g1_i1, jgi|Altalt1|415428|fgenesh1_kg.5_#_1935_#_TRINITY_DN4325_c0_g1_i6, jgi|Altalt1|417774|fgenesh1_kg.6_#_1736_#_TRINITY_DN4639_c0_g1_i1	jgi|Altal1|1072815|MIX4713_1850_35, jgi|Altal1|923831|e_gw1.1.66.1, jgi|Altal1|960595|estExt_Genewise1.C_8_t10242	g2210.t1, g4019.t1, g9108.t1, g9108.t2	TRINITY_DN1261_c0_g1_i11, TRINITY_DN1261_c0_g1_i29, TRINITY_DN1261_c0_g1_i3, TRINITY_DN1261_c0_g1_i38, TRINITY_DN1261_c0_g1_i6, TRINITY_DN3474_c0_g1_i1, TRINITY_DN7276_c0_g1_i1, TRINITY_DN7276_c0_g1_i2	g1490.t1, g32.t1, g8814.t1	TRINITY_DN4623_c0_g1_i1, TRINITY_DN6105_c0_g1_i1	file_1_g4822.t1	g11257.t1, g3750.t1, g7259.t1, g7664.t1	TRINITY_DN17376_c0_g1_i1, TRINITY_DN3807_c0_g1_i1
OG0000060	jgi|Alalt1|114124|ATNCTG_627.jigsaw-mRNA.251, jgi|Alalt1|115053|ATNCTG_647.jigsaw-mRNA.1, jgi|Alalt1|119741|ATNCTG_745.jigsaw-mRNA.129, jgi|Alalt1|122353|ATNCTG_85.jigsaw-mRNA.200	jgi|Alalte1|105543|AATCTG_112.jigsaw-mRNA.6, jgi|Alalte1|106634|AATCTG_312.jigsaw-mRNA.1, jgi|Alalte1|109551|AATCTG_410.jigsaw-mRNA.38, jgi|Alalte1|112912|AATCTG_67.jigsaw-mRNA.50	jgi|Aalte1|111197|AA2CTG_113.jigsaw-mRNA.6, jgi|Aalte1|117865|AA2CTG_274.jigsaw-mRNA.278, jgi|Aalte1|118851|AA2CTG_345.jigsaw-mRNA.265, jgi|Aalte1|119760|AA2CTG_380.jigsaw-mRNA.214	jgi|Altalt1|217899|CE217898_3094, jgi|Altalt1|25828|CE25827_301, jgi|Altalt1|359645|e_gw1.8.2175.1, jgi|Altalt1|470451|estExt_fgenesh1_pg.C_2_t20350	jgi|Altal1|931907|e_gw1.6.289.1, jgi|Altal1|936302|e_gw1.11.892.1, jgi|Altal1|950076|e_gw1.37.165.1, jgi|Altal1|991870|estExt_Genewise1Plus.C_13_t20263	g3679.t1, g6565.t1, g7031.t1, g9191.t1, g9191.t2	TRINITY_DN12176_c0_g1_i1, TRINITY_DN15811_c0_g1_i1	g2808.t1, g2808.t2, g3498.t1, g378.t1, g378.t2, g6167.t1			g11162.t1, g1176.t1	TRINITY_DN10858_c0_g1_i1, TRINITY_DN14111_c0_g1_i1, TRINITY_DN2892_c0_g1_i1, TRINITY_DN2892_c0_g1_i2
OG0000061	jgi|Alalt1|110994|ATNCTG_15.jigsaw-mRNA.31, jgi|Alalt1|111847|ATNCTG_55.jigsaw-mRNA.15, jgi|Alalt1|114402|ATNCTG_631.jigsaw-mRNA.80	jgi|Alalte1|105098|AATCTG_105.jigsaw-mRNA.17, jgi|Alalte1|107016|AATCTG_319.jigsaw-mRNA.2, jgi|Alalte1|115054|AATCTG_91.jigsaw-mRNA.15	jgi|Aalte1|117767|AA2CTG_274.jigsaw-mRNA.180, jgi|Aalte1|119999|AA2CTG_380.jigsaw-mRNA.453, jgi|Aalte1|120790|AA2CTG_54.jigsaw-mRNA.126	jgi|Altalt1|348610|e_gw1.3.820.1, jgi|Altalt1|359839|e_gw1.8.2139.1, jgi|Altalt1|404029|fgenesh1_kg.1_#_3217_#_TRINITY_DN4731_c1_g1_i3	jgi|Altal1|1028121|fgenesh1_pm.3_#_12, jgi|Altal1|1060656|gm1.4891_g, jgi|Altal1|939415|e_gw1.14.186.1	g3915.t1, g3915.t2, g697.t1, g9296.t1	TRINITY_DN12667_c0_g1_i1, TRINITY_DN6934_c0_g1_i1, TRINITY_DN6934_c0_g1_i2	g135.t1, g3606.t1, g7825.t1, g7825.t2			g1538.t1, g17.t1, g4046.t1, g6452.t1, g673.t1, g8489.t1, g8927.t1	TRINITY_DN2921_c6_g1_i1, TRINITY_DN339_c0_g1_i1, TRINITY_DN339_c0_g1_i3, TRINITY_DN339_c0_g1_i4, TRINITY_DN4531_c0_g1_i1
OG0000062	jgi|Alalt1|111781|ATNCTG_54.jigsaw-mRNA.127, jgi|Alalt1|116694|ATNCTG_673.jigsaw-mRNA.305, jgi|Alalt1|119162|ATNCTG_738.jigsaw-mRNA.9, jgi|Alalt1|123164|ATNCTG_92.jigsaw-mRNA.128	jgi|Alalte1|106934|AATCTG_317.jigsaw-mRNA.59, jgi|Alalte1|111450|AATCTG_471.jigsaw-mRNA.15, jgi|Alalte1|113814|AATCTG_8.jigsaw-mRNA.9, jgi|Alalte1|116292|AATCTG_99.jigsaw-mRNA.237	jgi|Aalte1|111518|AA2CTG_118.jigsaw-mRNA.252, jgi|Aalte1|114906|AA2CTG_184.jigsaw-mRNA.156, jgi|Aalte1|116711|AA2CTG_228.jigsaw-mRNA.445, jgi|Aalte1|121420|AA2CTG_62.jigsaw-mRNA.65	jgi|Altalt1|388331|estExt_Genewise1.C_11_t10399, jgi|Altalt1|390135|fgenesh1_pg.1_#_662, jgi|Altalt1|437766|estExt_Genewise1Plus.C_4_t20376, jgi|Altalt1|510796|estExt_Genemark1.C_2_t10382	jgi|Altal1|1018388|fgenesh1_kg.6_#_34_#_Locus7291v2rpkm3.10, jgi|Altal1|1018931|fgenesh1_kg.7_#_66_#_Locus505v1rpkm315.86, jgi|Altal1|1032784|fgenesh1_pm.15_#_252, jgi|Altal1|1038717|estExt_fgenesh1_pm.C_50166	g10901.t1, g3194.t1, g7066.t1, g8383.t1	TRINITY_DN13494_c0_g1_i1, TRINITY_DN2179_c0_g1_i1, TRINITY_DN2179_c0_g1_i2	g2230.t1, g3380.t1, g4380.t1, g6892.t1	TRINITY_DN8052_c0_g1_i1	file_1_g1691.t1	g10802.t1, g2218.t1, g2597.t1, g9882.t1	TRINITY_DN8760_c0_g1_i1
OG0000063	jgi|Alalt1|112132|ATNCTG_56.jigsaw-mRNA.145, jgi|Alalt1|116145|ATNCTG_671.jigsaw-mRNA.16, jgi|Alalt1|116569|ATNCTG_673.jigsaw-mRNA.180	jgi|Alalte1|110034|AATCTG_420.jigsaw-mRNA.96, jgi|Alalte1|111872|AATCTG_50.jigsaw-mRNA.29, jgi|Alalte1|114810|AATCTG_88.jigsaw-mRNA.168	jgi|Aalte1|111393|AA2CTG_118.jigsaw-mRNA.127, jgi|Aalte1|112614|AA2CTG_134.jigsaw-mRNA.140, jgi|Aalte1|121268|AA2CTG_54.jigsaw-mRNA.606	jgi|Altalt1|344518|e_gw1.1.3166.1, jgi|Altalt1|357390|e_gw1.7.436.1, jgi|Altalt1|402568|fgenesh1_kg.1_#_1756_#_TRINITY_DN1893_c0_g1_i1	jgi|Altal1|1006243|fgenesh1_pg.4_#_438, jgi|Altal1|1011316|fgenesh1_pg.18_#_58, jgi|Altal1|1063242|gm1.7477_g	g10544.t1, g6132.t1, g7186.t1	TRINITY_DN16195_c0_g1_i1, TRINITY_DN2109_c0_g1_i1, TRINITY_DN2109_c0_g1_i2, TRINITY_DN2297_c0_g1_i11, TRINITY_DN2297_c0_g1_i12	g5736.t1, g7017.t1, g7017.t2, g7335.t1, g7335.t2, g7335.t3	TRINITY_DN1246_c0_g1_i1		g626.t1, g6261.t1, g9491.t1	TRINITY_DN2720_c0_g1_i1, TRINITY_DN2720_c0_g1_i2, TRINITY_DN446_c0_g1_i1, TRINITY_DN5044_c0_g1_i1, TRINITY_DN5044_c0_g1_i2
OG0000064	jgi|Alalt1|115088|ATNCTG_647.jigsaw-mRNA.36, jgi|Alalt1|120483|ATNCTG_765.jigsaw-mRNA.115, jgi|Alalt1|122534|ATNCTG_89.jigsaw-mRNA.84	jgi|Alalte1|104848|AATCTG_101.jigsaw-mRNA.2, jgi|Alalte1|104976|AATCTG_103.jigsaw-mRNA.49, jgi|Alalte1|109435|AATCTG_408.jigsaw-mRNA.127	jgi|Aalte1|117167|AA2CTG_228.jigsaw-mRNA.908, jgi|Aalte1|117832|AA2CTG_274.jigsaw-mRNA.245, jgi|Aalte1|120256|AA2CTG_384.jigsaw-mRNA.246	jgi|Altalt1|160731|CE160730_430, jgi|Altalt1|183333|CE183332_487, jgi|Altalt1|254028|CE254027_1208	jgi|Altal1|12990|CE12989_1858, jgi|Altal1|590037|CE590036_899, jgi|Altal1|993519|estExt_Genewise1Plus.C_16_t10183	g2301.t1, g7205.t1, g9229.t1	TRINITY_DN1062_c0_g1_i1, TRINITY_DN1062_c0_g1_i2, TRINITY_DN1062_c0_g1_i3, TRINITY_DN1328_c0_g1_i3, TRINITY_DN1603_c0_g1_i2, TRINITY_DN1603_c0_g1_i3, TRINITY_DN1603_c0_g1_i4, TRINITY_DN1603_c0_g1_i5	g1404.t1, g3536.t1, g4847.t1	TRINITY_DN4598_c0_g1_i1, TRINITY_DN6500_c0_g1_i1	file_1_g2865.t1, file_1_g347.t1	g3075.t1, g8065.t1, g8772.t1, g9977.t1	TRINITY_DN11589_c0_g1_i1
OG0000065	jgi|Alalt1|116070|ATNCTG_670.jigsaw-mRNA.57, jgi|Alalt1|120979|ATNCTG_77.jigsaw-mRNA.107	jgi|Alalte1|105946|AATCTG_122.jigsaw-mRNA.3, jgi|Alalte1|114388|AATCTG_85.jigsaw-mRNA.40	jgi|Aalte1|110675|AA2CTG_109.jigsaw-mRNA.8, jgi|Aalte1|121922|AA2CTG_65.jigsaw-mRNA.30	jgi|Altalt1|355692|e_gw1.6.174.1, jgi|Altalt1|379789|estExt_Genewise1.C_6_t10383	jgi|Altal1|1084682|MIX16580_933_37, jgi|Altal1|839270|CE839269_428, jgi|Altal1|998046|estExt_Genewise1Plus.C_23_t10215	g10564.t1, g371.t1, g4175.t1	TRINITY_DN4_c0_g1_i18, TRINITY_DN4_c0_g1_i22, TRINITY_DN4_c0_g1_i24, TRINITY_DN4_c0_g1_i31, TRINITY_DN4_c0_g1_i51, TRINITY_DN4_c0_g1_i58, TRINITY_DN4_c0_g2_i1, TRINITY_DN4_c0_g2_i11, TRINITY_DN4_c0_g2_i16, TRINITY_DN4_c0_g2_i2, TRINITY_DN4_c0_g2_i30, TRINITY_DN4_c0_g2_i31, TRINITY_DN4_c0_g2_i33, TRINITY_DN4_c0_g2_i6, TRINITY_DN4_c0_g2_i7	g8533.t1, g9229.t1			g1467.t1, g1469.t1, g9879.t1, g9879.t2	TRINITY_DN2574_c0_g1_i1, TRINITY_DN2574_c0_g1_i2, TRINITY_DN2574_c0_g1_i4
OG0000066	jgi|Alalt1|111267|ATNCTG_34.jigsaw-mRNA.12, jgi|Alalt1|116406|ATNCTG_673.jigsaw-mRNA.14, jgi|Alalt1|116721|ATNCTG_675.jigsaw-mRNA.8, jgi|Alalt1|118492|ATNCTG_700.jigsaw-mRNA.2	jgi|Alalte1|112523|AATCTG_61.jigsaw-mRNA.4, jgi|Alalte1|114031|AATCTG_80.jigsaw-mRNA.110, jgi|Alalte1|114657|AATCTG_88.jigsaw-mRNA.13, jgi|Alalte1|115320|AATCTG_94.jigsaw-mRNA.14	jgi|Aalte1|113137|AA2CTG_145.jigsaw-mRNA.7, jgi|Aalte1|115622|AA2CTG_204.jigsaw-mRNA.69, jgi|Aalte1|121682|AA2CTG_62.jigsaw-mRNA.327, jgi|Aalte1|122073|AA2CTG_68.jigsaw-mRNA.35	jgi|Altalt1|343245|e_gw1.1.801.1, jgi|Altalt1|365435|e_gw1.11.601.1, jgi|Altalt1|399525|fgenesh1_pg.10_#_134, jgi|Altalt1|441333|estExt_Genewise1Plus.C_6_t10009	jgi|Altal1|1044227|estExt_fgenesh1_pm.C_260133, jgi|Altal1|1049125|estExt_fgenesh1_pg.C_70294, jgi|Altal1|189213|CE189212_1884, jgi|Altal1|951201|e_gw1.46.57.1	g10054.t1, g5142.t1, g5608.t1, g8115.t1	TRINITY_DN13547_c0_g1_i1, TRINITY_DN1813_c0_g1_i1, TRINITY_DN7353_c0_g1_i1	g10931.t1, g3111.t1, g7191.t1, g9492.t1	TRINITY_DN10062_c0_g1_i1, TRINITY_DN15503_c0_g1_i1, TRINITY_DN15503_c0_g2_i1		g3144.t1, g6849.t1, g9995.t1
OG0000067	jgi|Alalt1|111270|ATNCTG_34.jigsaw-mRNA.15, jgi|Alalt1|114416|ATNCTG_631.jigsaw-mRNA.94, jgi|Alalt1|123035|ATNCTG_91.jigsaw-mRNA.305	jgi|Alalte1|107146|AATCTG_321.jigsaw-mRNA.3, jgi|Alalte1|112520|AATCTG_61.jigsaw-mRNA.1, jgi|Alalte1|112848|AATCTG_66.jigsaw-mRNA.8	jgi|Aalte1|111267|AA2CTG_115.jigsaw-mRNA.15, jgi|Aalte1|114955|AA2CTG_184.jigsaw-mRNA.205, jgi|Aalte1|115619|AA2CTG_204.jigsaw-mRNA.66	jgi|Altalt1|448488|estExt_Genewise1Plus.C_10_t10309, jgi|Altalt1|479822|gm1.1556_g, jgi|Altalt1|480290|gm1.2024_g	jgi|Altal1|1067975|gm1.12210_g, jgi|Altal1|175930|CE175929_21532, jgi|Altal1|931350|e_gw1.6.536.1	g12050.t1, g3241.t1, g3924.t1	TRINITY_DN584_c0_g1_i1, TRINITY_DN584_c0_g1_i11, TRINITY_DN584_c0_g1_i14, TRINITY_DN584_c0_g1_i2, TRINITY_DN584_c0_g1_i21, TRINITY_DN584_c0_g1_i8, TRINITY_DN8011_c0_g1_i1	g10934.t1, g2180.t1, g2180.t2	TRINITY_DN11684_c0_g1_i1, TRINITY_DN5258_c0_g1_i1	file_1_g2459.t1, file_1_g2497.t1, file_1_g5910.t1	g410.t1, g6035.t1, g7715.t1	TRINITY_DN3218_c0_g1_i1
OG0000068	jgi|Alalt1|112506|ATNCTG_59.jigsaw-mRNA.31, jgi|Alalt1|120410|ATNCTG_765.jigsaw-mRNA.42, jgi|Alalt1|122697|ATNCTG_90.jigsaw-mRNA.94	jgi|Alalte1|106526|AATCTG_304.jigsaw-mRNA.63, jgi|Alalte1|106983|AATCTG_318.jigsaw-mRNA.8, jgi|Alalte1|108919|AATCTG_405.jigsaw-mRNA.30	jgi|Aalte1|113548|AA2CTG_163.jigsaw-mRNA.132, jgi|Aalte1|120179|AA2CTG_384.jigsaw-mRNA.169, jgi|Aalte1|122363|AA2CTG_90.jigsaw-mRNA.16	jgi|Altalt1|206195|CE206194_140, jgi|Altalt1|358680|e_gw1.7.1156.1, jgi|Altalt1|484852|gm1.6586_g	jgi|Altal1|1035789|fgenesh1_pm.34_#_10, jgi|Altal1|1036729|estExt_fgenesh1_pm.C_1_t10280, jgi|Altal1|933444|e_gw1.8.720.1	g1213.t1, g2019.t1, g5695.t1	TRINITY_DN2004_c0_g1_i1, TRINITY_DN6070_c0_g1_i1	g1330.t1, g6202.t1, g8898.t1		file_1_g1112.t1, file_1_g1214.t1, file_1_g1712.t1, file_1_g2688.t1, file_1_g3828.t1, file_1_g4147.t1, file_1_g4286.t1, file_1_g5935.t1, file_1_g6416.t1	g2925.t1, g6457.t1, g6569.t1, g8074.t1	TRINITY_DN8894_c0_g1_i1
OG0000069	jgi|Alalt1|112686|ATNCTG_600.jigsaw-mRNA.13, jgi|Alalt1|119113|ATNCTG_735.jigsaw-mRNA.12, jgi|Alalt1|119200|ATNCTG_738.jigsaw-mRNA.47, jgi|Alalt1|122591|ATNCTG_9.jigsaw-mRNA.50	jgi|Alalte1|106611|AATCTG_309.jigsaw-mRNA.44, jgi|Alalte1|107220|AATCTG_323.jigsaw-mRNA.12, jgi|Alalte1|115663|AATCTG_97.jigsaw-mRNA.46, jgi|Alalte1|116257|AATCTG_99.jigsaw-mRNA.202	jgi|Aalte1|111879|AA2CTG_12.jigsaw-mRNA.24, jgi|Aalte1|115123|AA2CTG_185.jigsaw-mRNA.74, jgi|Aalte1|117119|AA2CTG_228.jigsaw-mRNA.860, jgi|Aalte1|121458|AA2CTG_62.jigsaw-mRNA.103	jgi|Altalt1|350001|e_gw1.3.769.1, jgi|Altalt1|365593|e_gw1.11.1366.1, jgi|Altalt1|461433|estExt_fgenesh1_pm.C_1_t30279, jgi|Altalt1|483777|gm1.5511_g	jgi|Altal1|1098346|estExt_Genemark1.C_220045, jgi|Altal1|215351|CE215350_1729, jgi|Altal1|932317|e_gw1.7.868.1, jgi|Altal1|965788|estExt_Genewise1.C_14_t10029	g4035.t1, g5204.t1, g7636.t1, g8345.t1	TRINITY_DN13710_c0_g1_i1, TRINITY_DN15910_c0_g1_i2, TRINITY_DN3290_c0_g2_i1	g10251.t1, g3343.t1, g4800.t1, g4800.t2	TRINITY_DN10375_c0_g1_i1, TRINITY_DN1315_c0_g1_i1, TRINITY_DN5109_c0_g1_i1		g11444.t1, g4483.t1, g6708.t1
OG0000070	jgi|Alalt1|114661|ATNCTG_632.jigsaw-mRNA.244, jgi|Alalt1|114662|ATNCTG_632.jigsaw-mRNA.245, jgi|Alalt1|116592|ATNCTG_673.jigsaw-mRNA.203	jgi|Alalte1|110281|AATCTG_426.jigsaw-mRNA.39, jgi|Alalte1|110282|AATCTG_426.jigsaw-mRNA.40, jgi|Alalte1|113911|AATCTG_8.jigsaw-mRNA.106	jgi|Aalte1|111418|AA2CTG_118.jigsaw-mRNA.152, jgi|Aalte1|111566|AA2CTG_118.jigsaw-mRNA.300, jgi|Aalte1|111567|AA2CTG_118.jigsaw-mRNA.301	jgi|Altalt1|341998|e_gw1.1.2906.1, jgi|Altalt1|342769|e_gw1.1.3240.1	jgi|Altal1|976735|estExt_Genewise1.C_390084, jgi|Altal1|993100|estExt_Genewise1Plus.C_15_t10493	g1307.t1, g1307.t2, g1307.t3, g1308.t1, g7161.t1	TRINITY_DN311_c0_g1_i13, TRINITY_DN311_c0_g1_i14, TRINITY_DN311_c0_g1_i20, TRINITY_DN311_c0_g1_i24, TRINITY_DN311_c0_g1_i3, TRINITY_DN4274_c0_g1_i1, TRINITY_DN833_c0_g1_i10, TRINITY_DN833_c0_g1_i12, TRINITY_DN833_c0_g1_i16, TRINITY_DN833_c0_g1_i5	g6839.t1, g6991.t1		file_1_g1462.t1, file_1_g5325.t1	g179.t1, g5449.t1	TRINITY_DN16873_c0_g1_i1, TRINITY_DN4168_c0_g1_i1, TRINITY_DN5510_c0_g1_i1
OG0000071	jgi|Alalt1|115963|ATNCTG_667.jigsaw-mRNA.10, jgi|Alalt1|116643|ATNCTG_673.jigsaw-mRNA.254, jgi|Alalt1|119420|ATNCTG_743.jigsaw-mRNA.2	jgi|Alalte1|107622|AATCTG_325.jigsaw-mRNA.10, jgi|Alalte1|114643|AATCTG_87.jigsaw-mRNA.176	jgi|Aalte1|111468|AA2CTG_118.jigsaw-mRNA.202, jgi|Aalte1|114034|AA2CTG_171.jigsaw-mRNA.314	jgi|Altalt1|390185|fgenesh1_pg.1_#_712, jgi|Altalt1|397723|fgenesh1_pg.7_#_849, jgi|Altalt1|409751|fgenesh1_kg.3_#_2056_#_TRINITY_DN4605_c0_g1_i7	jgi|Altal1|1001211|estExt_Genewise1Plus.C_320016, jgi|Altal1|1010604|fgenesh1_pg.15_#_240	g12109.t1, g5818.t1, g7115.t1	TRINITY_DN15820_c0_g1_i1, TRINITY_DN15820_c0_g1_i2, TRINITY_DN15820_c0_g1_i3, TRINITY_DN70_c0_g1_i11, TRINITY_DN70_c0_g1_i14, TRINITY_DN70_c0_g1_i5	g5414.t1, g6939.t1, g6939.t2, g9833.t1	TRINITY_DN533_c0_g1_i1, TRINITY_DN533_c0_g1_i2, TRINITY_DN533_c0_g1_i3	file_1_g3948.t1	g2446.t1, g553.t1, g9640.t1, g9640.t2	TRINITY_DN2852_c0_g1_i10, TRINITY_DN2852_c0_g1_i2, TRINITY_DN2852_c0_g1_i7, TRINITY_DN2852_c0_g1_i8
OG0000072	jgi|Alalt1|121499|ATNCTG_78.jigsaw-mRNA.324	jgi|Alalte1|113577|AATCTG_77.jigsaw-mRNA.184	jgi|Aalte1|115394|AA2CTG_191.jigsaw-mRNA.188	jgi|Altalt1|489530|gm1.11264_g	jgi|Altal1|364501|CE364500_35454	g11717.t1	TRINITY_DN10702_c0_g1_i1	g11264.t1	TRINITY_DN3899_c0_g1_i1	file_1_g4504.t1, file_1_g4807.t1, file_1_g5821.t1, file_1_g5877.t1, file_1_g817.t1	g10048.t1, g10281.t1, g10740.t1, g11217.t1, g11316.t1, g1595.t1, g1830.t1, g3461.t1, g3486.t1, g4527.t1, g4549.t1, g4885.t1, g6916.t1, g7548.t1, g7964.t1, g8149.t1, g8166.t1, g8893.t1, g9673.t1	TRINITY_DN12205_c0_g1_i1, TRINITY_DN13964_c0_g1_i1, TRINITY_DN2702_c0_g1_i3, TRINITY_DN3259_c0_g1_i2
OG0000073	jgi|Alalt1|114418|ATNCTG_632.jigsaw-mRNA.1, jgi|Alalt1|117591|ATNCTG_683.jigsaw-mRNA.1, jgi|Alalt1|117592|ATNCTG_683.jigsaw-mRNA.2	jgi|Alalte1|110516|AATCTG_426.jigsaw-mRNA.274, jgi|Alalte1|110518|AATCTG_426.jigsaw-mRNA.276, jgi|Alalte1|110519|AATCTG_426.jigsaw-mRNA.277, jgi|Alalte1|110520|AATCTG_426.jigsaw-mRNA.278, jgi|Alalte1|110521|AATCTG_426.jigsaw-mRNA.279	jgi|Aalte1|116158|AA2CTG_215.jigsaw-mRNA.359, jgi|Aalte1|116159|AA2CTG_215.jigsaw-mRNA.360, jgi|Aalte1|116160|AA2CTG_215.jigsaw-mRNA.361, jgi|Aalte1|116162|AA2CTG_215.jigsaw-mRNA.363	jgi|Altalt1|342594|e_gw1.1.2919.1, jgi|Altalt1|343293|e_gw1.1.9.1, jgi|Altalt1|389861|fgenesh1_pg.1_#_388, jgi|Altalt1|429433|estExt_Genewise1Plus.C_1_t20424, jgi|Altalt1|478683|gm1.417_g	jgi|Altal1|1065702|gm1.9937_g, jgi|Altal1|945953|e_gw1.24.124.1, jgi|Altal1|989290|estExt_Genewise1Plus.C_10_t20348, jgi|Altal1|989293|estExt_Genewise1Plus.C_10_t20351	g11257.t1, g11259.t1, g11260.t1, g11261.t1	TRINITY_DN2077_c0_g1_i1, TRINITY_DN2077_c0_g1_i2, TRINITY_DN5281_c0_g2_i1, TRINITY_DN67_c0_g1_i1, TRINITY_DN67_c0_g1_i2, TRINITY_DN67_c0_g1_i6	g6595.t1, g6596.t1, g6597.t1, g6598.t1, g6600.t1
OG0000074	jgi|Alalt1|115961|ATNCTG_667.jigsaw-mRNA.8, jgi|Alalt1|115973|ATNCTG_669.jigsaw-mRNA.5, jgi|Alalt1|118963|ATNCTG_728.jigsaw-mRNA.28, jgi|Alalt1|119479|ATNCTG_743.jigsaw-mRNA.61	jgi|Alalte1|107620|AATCTG_325.jigsaw-mRNA.8, jgi|Alalte1|109260|AATCTG_407.jigsaw-mRNA.20, jgi|Alalte1|111612|AATCTG_473.jigsaw-mRNA.38, jgi|Alalte1|114591|AATCTG_87.jigsaw-mRNA.123	jgi|Aalte1|112339|AA2CTG_123.jigsaw-mRNA.57, jgi|Aalte1|114032|AA2CTG_171.jigsaw-mRNA.312, jgi|Aalte1|117311|AA2CTG_229.jigsaw-mRNA.1, jgi|Aalte1|120825|AA2CTG_54.jigsaw-mRNA.161	jgi|Altalt1|349795|e_gw1.3.456.1, jgi|Altalt1|408620|fgenesh1_kg.3_#_925_#_TRINITY_DN7195_c0_g1_i1, jgi|Altalt1|457656|fgenesh1_pm.7_#_636, jgi|Altalt1|55475|CE55474_230	jgi|Altal1|1017213|fgenesh1_kg.4_#_13_#_Locus5047v1rpkm23.46, jgi|Altal1|1026352|fgenesh1_kg.38_#_32_#_Locus10298v1rpkm2.17, jgi|Altal1|1035652|fgenesh1_pm.32_#_50, jgi|Altal1|1057870|gm1.2105_g	g10097.t1, g12111.t1, g5868.t1, g8494.t1	TRINITY_DN1638_c0_g1_i1, TRINITY_DN1638_c0_g1_i2, TRINITY_DN16700_c0_g1_i1, TRINITY_DN22_c0_g1_i1, TRINITY_DN22_c0_g1_i2, TRINITY_DN2758_c0_g1_i1	g5469.t1, g7790.t1, g8283.t1, g9835.t1			g3469.t1	TRINITY_DN20154_c0_g1_i1
OG0000075	jgi|Alalt1|118764|ATNCTG_713.jigsaw-mRNA.11, jgi|Alalt1|118805|ATNCTG_713.jigsaw-mRNA.52, jgi|Alalt1|122763|ATNCTG_91.jigsaw-mRNA.33	jgi|Alalte1|109734|AATCTG_417.jigsaw-mRNA.16, jgi|Alalte1|112246|AATCTG_55.jigsaw-mRNA.34, jgi|Alalte1|114908|AATCTG_90.jigsaw-mRNA.8	jgi|Aalte1|111050|AA2CTG_112.jigsaw-mRNA.60, jgi|Aalte1|111088|AA2CTG_112.jigsaw-mRNA.98, jgi|Aalte1|119596|AA2CTG_380.jigsaw-mRNA.50	jgi|Altalt1|346260|e_gw1.2.3297.1, jgi|Altalt1|404473|fgenesh1_kg.2_#_129_#_TRINITY_DN1757_c0_g2_i1, jgi|Altalt1|407396|fgenesh1_kg.2_#_3052_#_TRINITY_DN3832_c0_g1_i4	jgi|Altal1|1023380|fgenesh1_kg.19_#_171_#_Locus5791v1rpkm17.93, jgi|Altal1|1033651|fgenesh1_pm.19_#_103, jgi|Altal1|959097|estExt_Genewise1.C_6_t20293	g3512.t1, g4601.t1, g4634.t1	TRINITY_DN14073_c0_g1_i1, TRINITY_DN15915_c0_g1_i1, TRINITY_DN17083_c0_g1_i1	g10413.t1, g10446.t1, g1902.t1	TRINITY_DN6116_c0_g1_i1, TRINITY_DN7773_c0_g1_i1		g2162.t1, g2933.t1, g2934.t1, g2934.t2, g5701.t1, g7570.t1, g8725.t1, g9099.t1	TRINITY_DN3953_c0_g1_i4, TRINITY_DN3953_c0_g1_i5
OG0000076	jgi|Alalt1|110959|ATNCTG_128.jigsaw-mRNA.1, jgi|Alalt1|111132|ATNCTG_209.jigsaw-mRNA.1, jgi|Alalt1|111196|ATNCTG_226.jigsaw-mRNA.1, jgi|Alalt1|121884|ATNCTG_787.jigsaw-mRNA.1	jgi|Alalte1|106243|AATCTG_15.jigsaw-mRNA.1	jgi|Aalte1|118055|AA2CTG_301.jigsaw-mRNA.107, jgi|Aalte1|122347|AA2CTG_89.jigsaw-mRNA.1	jgi|Altalt1|353827|e_gw1.5.1503.1, jgi|Altalt1|354182|e_gw1.5.1267.1, jgi|Altalt1|422821|fgenesh1_kg.9_#_193_#_TRINITY_DN7537_c0_g1_i1	jgi|Altal1|951449|e_gw1.54.2.1, jgi|Altal1|951459|e_gw1.55.11.1	g7567.t1, g9859.t1		g10386.t1, g10387.t1, g4984.t1		file_1_g1091.t1, file_1_g1323.t1, file_1_g1325.t1, file_1_g2065.t1, file_1_g297.t1, file_1_g3190.t1, file_1_g3387.t1, file_1_g3479.t1, file_1_g3852.t1, file_1_g4788.t1, file_1_g5636.t1, file_1_g6155.t1, file_1_g662.t1	g1095.t1, g2783.t1, g9426.t1, g9940.t1	TRINITY_DN1577_c0_g1_i1
OG0000077	jgi|Alalt1|111284|ATNCTG_36.jigsaw-mRNA.9, jgi|Alalt1|116107|ATNCTG_670.jigsaw-mRNA.94, jgi|Alalt1|117127|ATNCTG_680.jigsaw-mRNA.148, jgi|Alalt1|121924|ATNCTG_79.jigsaw-mRNA.39	jgi|Alalte1|105402|AATCTG_108.jigsaw-mRNA.140, jgi|Alalte1|106069|AATCTG_125.jigsaw-mRNA.66, jgi|Alalte1|108196|AATCTG_333.jigsaw-mRNA.30, jgi|Alalte1|112191|AATCTG_53.jigsaw-mRNA.58	jgi|Aalte1|110718|AA2CTG_111.jigsaw-mRNA.31, jgi|Aalte1|112147|AA2CTG_120.jigsaw-mRNA.258, jgi|Aalte1|119184|AA2CTG_36.jigsaw-mRNA.154, jgi|Aalte1|122283|AA2CTG_80.jigsaw-mRNA.48	jgi|Altalt1|268718|CE268717_608, jgi|Altalt1|455789|fgenesh1_pm.5_#_322, jgi|Altalt1|456941|fgenesh1_pm.6_#_559, jgi|Altalt1|481058|gm1.2792_g	jgi|Altal1|1022736|fgenesh1_kg.17_#_126_#_Locus3284v1rpkm43.89, jgi|Altal1|1069392|MIX1290_579_80, jgi|Altal1|1094060|estExt_Genemark1.C_80340, jgi|Altal1|308235|CE308234_2660	g297.t1, g420.t1, g6636.t1, g6804.t1	TRINITY_DN18422_c0_g1_i1, TRINITY_DN6255_c1_g1_i1, TRINITY_DN7596_c0_g1_i1	g1017.t1, g11771.t1, g2967.t1, g8572.t1	TRINITY_DN11889_c0_g1_i1	file_1_g5572.t1	g3813.t1	TRINITY_DN833_c4_g1_i1
OG0000078	jgi|Alalt1|112292|ATNCTG_57.jigsaw-mRNA.114, jgi|Alalt1|115882|ATNCTG_664.jigsaw-mRNA.2, jgi|Alalt1|119290|ATNCTG_738.jigsaw-mRNA.137	jgi|Alalte1|107105|AATCTG_320.jigsaw-mRNA.83, jgi|Alalte1|111433|AATCTG_470.jigsaw-mRNA.9, jgi|Alalte1|116169|AATCTG_99.jigsaw-mRNA.114	jgi|Aalte1|116278|AA2CTG_228.jigsaw-mRNA.12, jgi|Aalte1|117483|AA2CTG_261.jigsaw-mRNA.16, jgi|Aalte1|121550|AA2CTG_62.jigsaw-mRNA.195	jgi|Altalt1|366095|e_gw1.11.1690.1, jgi|Altalt1|393776|fgenesh1_pg.4_#_44, jgi|Altalt1|449813|estExt_Genewise1Plus.C_10_t40270	jgi|Altal1|1019074|fgenesh1_kg.7_#_209_#_Locus2351v1rpkm65.11, jgi|Altal1|1035931|fgenesh1_pm.36_#_6, jgi|Altal1|944165|e_gw1.21.103.1	g7884.t1, g8252.t1	TRINITY_DN15636_c0_g1_i1	g10318.t1, g3252.t1, g3252.t2	TRINITY_DN6421_c0_g1_i1	file_1_g1685.t1, file_1_g4879.t1, file_1_g5295.t1, file_1_g6018.t1, file_1_g6562.t1	g10535.t1, g4427.t1, g4656.t1, g5046.t1, g6208.t1, g6853.t1, g9259.t1	TRINITY_DN11633_c0_g1_i1
OG0000079	jgi|Alalt1|112530|ATNCTG_59.jigsaw-mRNA.55, jgi|Alalt1|122682|ATNCTG_90.jigsaw-mRNA.79	jgi|Alalte1|106270|AATCTG_18.jigsaw-mRNA.10, jgi|Alalte1|108943|AATCTG_405.jigsaw-mRNA.54	jgi|Aalte1|113534|AA2CTG_163.jigsaw-mRNA.118, jgi|Aalte1|120655|AA2CTG_53.jigsaw-mRNA.19	jgi|Altalt1|396983|fgenesh1_pg.7_#_109, jgi|Altalt1|417571|fgenesh1_kg.6_#_1533_#_TRINITY_DN775_c0_g1_i1, jgi|Altalt1|459954|fgenesh1_pm.11_#_222	jgi|Altal1|1054410|estExt_fgenesh1_pg.C_280006, jgi|Altal1|1067198|gm1.11433_g, jgi|Altal1|776271|CE776270_867	g1995.t1, g5711.t1, g8264.t1	TRINITY_DN13909_c0_g1_i1, TRINITY_DN2430_c0_g1_i1, TRINITY_DN2430_c0_g1_i2	g6215.t1, g8925.t1	TRINITY_DN15272_c0_g1_i1	file_1_g4680.t1, file_1_g4724.t1	g10102.t1, g10132.t1, g10343.t1, g4947.t1, g9147.t1, g9236.t1, g9236.t2, g9556.t1	TRINITY_DN2278_c1_g1_i2, TRINITY_DN4496_c0_g1_i1, TRINITY_DN4496_c0_g1_i2, TRINITY_DN5278_c0_g1_i1
OG0000080	jgi|Alalt1|113034|ATNCTG_618.jigsaw-mRNA.154, jgi|Alalt1|115505|ATNCTG_652.jigsaw-mRNA.34, jgi|Alalt1|116833|ATNCTG_677.jigsaw-mRNA.93	jgi|Alalte1|107730|AATCTG_326.jigsaw-mRNA.87, jgi|Alalte1|109694|AATCTG_415.jigsaw-mRNA.69, jgi|Alalte1|112519|AATCTG_60.jigsaw-mRNA.43	jgi|Aalte1|117902|AA2CTG_292.jigsaw-mRNA.29, jgi|Aalte1|122406|AA2CTG_95.jigsaw-mRNA.23, jgi|Aalte1|122734|AA2CTG_96.jigsaw-mRNA.192	jgi|Altalt1|355905|e_gw1.6.95.1, jgi|Altalt1|360576|e_gw1.8.1689.1, jgi|Altalt1|458634|fgenesh1_pm.9_#_224	jgi|Altal1|422659|CE422658_31129, jgi|Altal1|926220|e_gw1.2.428.1, jgi|Altal1|934517|e_gw1.9.537.1	g1558.t1, g1827.t1, g9532.t1, g9532.t2	TRINITY_DN399_c0_g1_i1, TRINITY_DN399_c0_g1_i2, TRINITY_DN399_c0_g2_i2, TRINITY_DN399_c0_g2_i5, TRINITY_DN399_c0_g2_i6	g12070.t1, g3839.t1, g9087.t1	TRINITY_DN3629_c0_g1_i1		g1910.t1, g4156.t1, g4311.t1, g8484.t1, g9390.t1	TRINITY_DN11230_c0_g1_i1, TRINITY_DN2972_c0_g1_i6
OG0000081	jgi|Alalt1|113918|ATNCTG_627.jigsaw-mRNA.45, jgi|Alalt1|115978|ATNCTG_669.jigsaw-mRNA.10, jgi|Alalt1|119310|ATNCTG_738.jigsaw-mRNA.157	jgi|Alalte1|105146|AATCTG_106.jigsaw-mRNA.46, jgi|Alalte1|111607|AATCTG_473.jigsaw-mRNA.33, jgi|Alalte1|116151|AATCTG_99.jigsaw-mRNA.96	jgi|Aalte1|113716|AA2CTG_169.jigsaw-mRNA.36, jgi|Aalte1|121571|AA2CTG_62.jigsaw-mRNA.216	jgi|Altalt1|400216|fgenesh1_pg.11_#_57, jgi|Altalt1|457304|fgenesh1_pm.7_#_284, jgi|Altalt1|490195|gm1.11929_g	jgi|Altal1|1032093|fgenesh1_pm.13_#_128, jgi|Altal1|593994|CE593993_2545, jgi|Altal1|932470|e_gw1.7.285.1	g6353.t1, g8232.t1, g8487.t1	TRINITY_DN1036_c0_g1_i1, TRINITY_DN1036_c0_g1_i3, TRINITY_DN1036_c0_g1_i4, TRINITY_DN203_c0_g1_i6, TRINITY_DN9212_c0_g1_i1	g3231.t1, g5957.t1, g8288.t1	TRINITY_DN6622_c0_g1_i1	file_1_g1059.t1, file_1_g1708.t1, file_1_g4297.t1	g11000.t1, g11001.t1, g2372.t1, g3878.t1, g6979.t1	TRINITY_DN17303_c0_g1_i1
OG0000082	jgi|Alalt1|114126|ATNCTG_627.jigsaw-mRNA.253, jgi|Alalt1|115876|ATNCTG_658.jigsaw-mRNA.213, jgi|Alalt1|121426|ATNCTG_78.jigsaw-mRNA.250	jgi|Alalte1|105541|AATCTG_112.jigsaw-mRNA.4, jgi|Alalte1|106707|AATCTG_313.jigsaw-mRNA.61, jgi|Alalte1|112796|AATCTG_65.jigsaw-mRNA.60, jgi|Alalte1|113505|AATCTG_77.jigsaw-mRNA.112	jgi|Aalte1|111195|AA2CTG_113.jigsaw-mRNA.4, jgi|Aalte1|113246|AA2CTG_149.jigsaw-mRNA.82, jgi|Aalte1|115469|AA2CTG_191.jigsaw-mRNA.263, jgi|Aalte1|120742|AA2CTG_54.jigsaw-mRNA.78	jgi|Altalt1|363575|e_gw1.10.231.1, jgi|Altalt1|413830|fgenesh1_kg.5_#_337_#_TRINITY_DN4316_c0_g1_i1, jgi|Altalt1|486467|gm1.8201_g, jgi|Altalt1|503813|MIX13227_26_34	jgi|Altal1|1033877|fgenesh1_pm.20_#_101, jgi|Altal1|1044341|estExt_fgenesh1_pm.C_280030, jgi|Altal1|59220|CE59219_1019, jgi|Altal1|991874|estExt_Genewise1Plus.C_13_t20267	g11795.t1, g1963.t1, g5404.t1, g6567.t1, g749.t1	TRINITY_DN11742_c0_g1_i1, TRINITY_DN16683_c0_g1_i1, TRINITY_DN6705_c0_g1_i1	g11185.t1, g6169.t1, g759.t1, g8955.t1	TRINITY_DN763_c0_g1_i1, TRINITY_DN763_c0_g1_i2			TRINITY_DN13195_c0_g1_i1, TRINITY_DN5047_c0_g1_i1
OG0000083	jgi|Alalt1|114403|ATNCTG_631.jigsaw-mRNA.81, jgi|Alalt1|119031|ATNCTG_728.jigsaw-mRNA.96	jgi|Alalte1|107017|AATCTG_319.jigsaw-mRNA.3, jgi|Alalte1|116035|AATCTG_98.jigsaw-mRNA.185	jgi|Aalte1|120000|AA2CTG_380.jigsaw-mRNA.454, jgi|Aalte1|120894|AA2CTG_54.jigsaw-mRNA.230	jgi|Altalt1|341712|e_gw1.1.409.1, jgi|Altalt1|408390|fgenesh1_kg.3_#_695_#_TRINITY_DN2044_c0_g2_i1	jgi|Altal1|1032350|fgenesh1_pm.14_#_100, jgi|Altal1|896747|gw1.4.107.1	g10169.t1, g3916.t1	TRINITY_DN18285_c0_g1_i1, TRINITY_DN18285_c0_g1_i3	g134.t1, g134.t2, g7717.t1	TRINITY_DN2790_c0_g1_i2, TRINITY_DN2790_c0_g1_i4, TRINITY_DN2790_c0_g1_i5		g10727.t1, g2229.t1, g4045.t1, g6530.t1, g7841.t1, g8928.t1, g9852.t1	TRINITY_DN2539_c4_g1_i1, TRINITY_DN2751_c0_g1_i2, TRINITY_DN2751_c0_g1_i3, TRINITY_DN2921_c1_g1_i1, TRINITY_DN2921_c1_g1_i2, TRINITY_DN2921_c1_g1_i4, TRINITY_DN4707_c0_g1_i2, TRINITY_DN4707_c0_g1_i5
OG0000084	jgi|Alalt1|116519|ATNCTG_673.jigsaw-mRNA.129, jgi|Alalt1|117570|ATNCTG_682.jigsaw-mRNA.61, jgi|Alalt1|121515|ATNCTG_78.jigsaw-mRNA.340	jgi|Alalte1|111063|AATCTG_450.jigsaw-mRNA.34, jgi|Alalte1|113591|AATCTG_77.jigsaw-mRNA.198, jgi|Alalte1|114764|AATCTG_88.jigsaw-mRNA.122	jgi|Aalte1|111344|AA2CTG_118.jigsaw-mRNA.78, jgi|Aalte1|115380|AA2CTG_191.jigsaw-mRNA.174, jgi|Aalte1|120600|AA2CTG_50.jigsaw-mRNA.107	jgi|Altalt1|342457|e_gw1.1.2407.1, jgi|Altalt1|359268|e_gw1.8.48.1, jgi|Altalt1|459497|fgenesh1_pm.10_#_372	jgi|Altal1|1010481|fgenesh1_pg.15_#_117, jgi|Altal1|365316|CE365315_11293, jgi|Altal1|937546|e_gw1.12.47.1	g11701.t1, g5029.t1, g9759.t1	TRINITY_DN13619_c0_g1_i2, TRINITY_DN13619_c0_g1_i3, TRINITY_DN13619_c0_g1_i4, TRINITY_DN807_c0_g1_i1	g11279.t1, g11279.t2, g11279.t3, g4064.t1, g7070.t1	TRINITY_DN2188_c0_g1_i2, TRINITY_DN5251_c0_g1_i1	file_1_g3600.t1	g4148.t1, g5475.t1, g5883.t1, g5940.t1	TRINITY_DN2938_c0_g1_i1
OG0000085	jgi|Alalt1|116657|ATNCTG_673.jigsaw-mRNA.268, jgi|Alalt1|118967|ATNCTG_728.jigsaw-mRNA.32, jgi|Alalt1|119425|ATNCTG_743.jigsaw-mRNA.7, jgi|Alalt1|119615|ATNCTG_745.jigsaw-mRNA.3	jgi|Alalte1|109264|AATCTG_407.jigsaw-mRNA.24, jgi|Alalte1|112932|AATCTG_68.jigsaw-mRNA.3, jgi|Alalte1|113849|AATCTG_8.jigsaw-mRNA.44, jgi|Alalte1|114638|AATCTG_87.jigsaw-mRNA.171	jgi|Aalte1|111481|AA2CTG_118.jigsaw-mRNA.215, jgi|Aalte1|112288|AA2CTG_123.jigsaw-mRNA.6, jgi|Aalte1|119632|AA2CTG_380.jigsaw-mRNA.86, jgi|Aalte1|120829|AA2CTG_54.jigsaw-mRNA.165	jgi|Altalt1|344741|e_gw1.1.516.1, jgi|Altalt1|357960|e_gw1.7.1754.1, jgi|Altalt1|403370|fgenesh1_kg.1_#_2558_#_TRINITY_DN2745_c0_g1_i2, jgi|Altalt1|408610|fgenesh1_kg.3_#_915_#_TRINITY_DN5028_c0_g1_i2	jgi|Altal1|1001221|estExt_Genewise1Plus.C_320029, jgi|Altal1|1032756|fgenesh1_pm.15_#_224, jgi|Altal1|1048721|estExt_fgenesh1_pg.C_60352, jgi|Altal1|956146|estExt_Genewise1.C_4_t10060	g10101.t1, g3548.t1, g5823.t1, g7102.t1	TRINITY_DN12297_c0_g1_i1, TRINITY_DN7115_c0_g1_i1	g1865.t1, g5419.t1, g6927.t1, g7786.t1	TRINITY_DN14289_c0_g1_i1		g2570.t1, g4213.t1, g4213.t2, g5678.t1
OG0000086	jgi|Alalt1|117268|ATNCTG_680.jigsaw-mRNA.291, jgi|Alalt1|118650|ATNCTG_706.jigsaw-mRNA.38	jgi|Alalte1|105911|AATCTG_12.jigsaw-mRNA.124, jgi|Alalte1|108435|AATCTG_358.jigsaw-mRNA.33	jgi|Aalte1|113628|AA2CTG_165.jigsaw-mRNA.44, jgi|Aalte1|114604|AA2CTG_176.jigsaw-mRNA.257	jgi|Altalt1|419419|fgenesh1_kg.7_#_851_#_TRINITY_DN4248_c0_g1_i6, jgi|Altalt1|488880|gm1.10614_g	jgi|Altal1|1021406|fgenesh1_kg.13_#_73_#_Locus164v1rpkm924.32, jgi|Altal1|1056885|gm1.1120_g	g2568.t1, g6275.t1	TRINITY_DN2448_c0_g1_i1, TRINITY_DN2448_c0_g1_i8, TRINITY_DN64_c0_g1_i13, TRINITY_DN64_c0_g1_i2, TRINITY_DN64_c0_g1_i20, TRINITY_DN64_c0_g1_i24	g11632.t1, g5876.t1	TRINITY_DN638_c0_g1_i2, TRINITY_DN638_c0_g1_i3, TRINITY_DN638_c0_g1_i4, TRINITY_DN66_c0_g1_i3	file_1_g233.t1, file_1_g5458.t1	g6044.t1, g7607.t1	TRINITY_DN1716_c0_g1_i1, TRINITY_DN1716_c0_g1_i2, TRINITY_DN1716_c1_g1_i3, TRINITY_DN1716_c1_g1_i6, TRINITY_DN1716_c1_g3_i1, TRINITY_DN4527_c0_g1_i1, TRINITY_DN4527_c0_g1_i2
OG0000087	jgi|Alalt1|117562|ATNCTG_682.jigsaw-mRNA.53, jgi|Alalt1|118050|ATNCTG_687.jigsaw-mRNA.30, jgi|Alalt1|121680|ATNCTG_78.jigsaw-mRNA.505	jgi|Alalte1|111071|AATCTG_450.jigsaw-mRNA.42, jgi|Alalte1|113025|AATCTG_69.jigsaw-mRNA.29, jgi|Alalte1|113680|AATCTG_78.jigsaw-mRNA.14	jgi|Aalte1|110969|AA2CTG_111.jigsaw-mRNA.282, jgi|Aalte1|115215|AA2CTG_191.jigsaw-mRNA.9, jgi|Aalte1|120592|AA2CTG_50.jigsaw-mRNA.99	jgi|Altalt1|417742|fgenesh1_kg.6_#_1704_#_TRINITY_DN297_c0_g2_i1, jgi|Altalt1|457957|fgenesh1_pm.8_#_250, jgi|Altalt1|489709|gm1.11443_g	jgi|Altal1|1031703|fgenesh1_pm.12_#_40, jgi|Altal1|1077807|MIX9705_80_19, jgi|Altal1|960550|estExt_Genewise1.C_8_t10196	g4411.t1, g9127.t1, g9767.t1	TRINITY_DN12569_c0_g1_i1, TRINITY_DN401_c0_g1_i15, TRINITY_DN401_c0_g1_i18, TRINITY_DN401_c0_g1_i32, TRINITY_DN401_c0_g1_i5, TRINITY_DN7558_c0_g1_i2	g11448.t1, g4072.t1, g8834.t1, g8834.t2	TRINITY_DN3214_c0_g1_i4, TRINITY_DN3214_c0_g2_i1	file_1_g1375.t1, file_1_g4305.t1	g4732.t1, g5540.t1, g861.t1
OG0000088	jgi|Alalt1|117952|ATNCTG_686.jigsaw-mRNA.28, jgi|Alalt1|120017|ATNCTG_759.jigsaw-mRNA.2, jgi|Alalt1|121117|ATNCTG_775.jigsaw-mRNA.19	jgi|Alalte1|106237|AATCTG_141.jigsaw-mRNA.3, jgi|Alalte1|107354|AATCTG_324.jigsaw-mRNA.46, jgi|Alalte1|110670|AATCTG_436.jigsaw-mRNA.57	jgi|Aalte1|113753|AA2CTG_171.jigsaw-mRNA.33, jgi|Aalte1|114951|AA2CTG_184.jigsaw-mRNA.201, jgi|Aalte1|116589|AA2CTG_228.jigsaw-mRNA.323	jgi|Altalt1|347601|e_gw1.2.940.1, jgi|Altalt1|352276|e_gw1.4.2173.1, jgi|Altalt1|454525|fgenesh1_pm.3_#_700	jgi|Altal1|1018103|fgenesh1_kg.5_#_335_#_Locus4824v1rpkm25.53, jgi|Altal1|1034353|fgenesh1_pm.22_#_124, jgi|Altal1|1059311|gm1.3546_g	g11026.t1, g11027.t1, g12374.t1, g3238.t1	TRINITY_DN13680_c0_g1_i1, TRINITY_DN1834_c0_g1_i1, TRINITY_DN1834_c0_g1_i2	g10123.t1, g2184.t1, g4250.t1	TRINITY_DN2270_c0_g1_i1, TRINITY_DN2270_c0_g1_i2, TRINITY_DN6170_c0_g1_i1, TRINITY_DN8850_c0_g1_i1	file_1_g377.t1	g10167.t1, g291.t1, g5133.t1	TRINITY_DN17609_c0_g1_i1, TRINITY_DN7334_c0_g1_i1
OG0000089	jgi|Alalt1|118552|ATNCTG_702.jigsaw-mRNA.52, jgi|Alalt1|121919|ATNCTG_79.jigsaw-mRNA.34	jgi|Alalte1|108201|AATCTG_333.jigsaw-mRNA.35, jgi|Alalte1|113188|AATCTG_72.jigsaw-mRNA.25	jgi|Aalte1|118000|AA2CTG_301.jigsaw-mRNA.52, jgi|Aalte1|122278|AA2CTG_80.jigsaw-mRNA.43	jgi|Altalt1|455783|fgenesh1_pm.5_#_316, jgi|Altalt1|503064|MIX12478_17706_81	jgi|Altal1|1036229|fgenesh1_pm.41_#_12, jgi|Altal1|1056408|gm1.643_g	g6809.t1, g8956.t1	TRINITY_DN103_c0_g1_i2, TRINITY_DN103_c0_g1_i4, TRINITY_DN103_c0_g1_i6, TRINITY_DN103_c0_g1_i8	g1013.t1, g1649.t1	TRINITY_DN1063_c0_g1_i2, TRINITY_DN1063_c0_g1_i3, TRINITY_DN1063_c0_g1_i4, TRINITY_DN2117_c0_g1_i1, TRINITY_DN2117_c0_g1_i11, TRINITY_DN2117_c0_g1_i12, TRINITY_DN2117_c0_g1_i8	file_1_g2696.t1, file_1_g2719.t1	g6235.t1, g6475.t1	TRINITY_DN194_c0_g1_i12, TRINITY_DN194_c0_g1_i17, TRINITY_DN194_c0_g1_i3, TRINITY_DN194_c0_g1_i4, TRINITY_DN194_c0_g1_i5, TRINITY_DN2369_c0_g1_i1
OG0000090	jgi|Alalt1|118789|ATNCTG_713.jigsaw-mRNA.36, jgi|Alalt1|118792|ATNCTG_713.jigsaw-mRNA.39, jgi|Alalt1|121261|ATNCTG_78.jigsaw-mRNA.84	jgi|Alalte1|109749|AATCTG_417.jigsaw-mRNA.31, jgi|Alalte1|109752|AATCTG_417.jigsaw-mRNA.34, jgi|Alalte1|115513|AATCTG_95.jigsaw-mRNA.43	jgi|Aalte1|111066|AA2CTG_112.jigsaw-mRNA.76, jgi|Aalte1|111069|AA2CTG_112.jigsaw-mRNA.79, jgi|Aalte1|115158|AA2CTG_189.jigsaw-mRNA.23	jgi|Altalt1|345938|e_gw1.2.3310.1, jgi|Altalt1|363433|e_gw1.10.574.1, jgi|Altalt1|470845|estExt_fgenesh1_pg.C_2_t30303	jgi|Altal1|1033659|fgenesh1_pm.19_#_111, jgi|Altal1|942411|e_gw1.19.413.1, jgi|Altal1|974436|estExt_Genewise1.C_290124	g11963.t1, g4619.t1, g4622.t1	TRINITY_DN1827_c0_g1_i2, TRINITY_DN1827_c0_g1_i4	g10429.t1, g10432.t1, g11018.t1	TRINITY_DN15245_c0_g1_i1, TRINITY_DN7197_c0_g1_i1	file_1_g1246.t1, file_1_g2237.t1, file_1_g2296.t1, file_1_g3099.t1, file_1_g3117.t1, file_1_g422.t1, file_1_g824.t1	g2895.t1, g7545.t1, g8115.t1
OG0000091	jgi|Alalt1|119643|ATNCTG_745.jigsaw-mRNA.31, jgi|Alalt1|121277|ATNCTG_78.jigsaw-mRNA.100	jgi|Alalte1|112962|AATCTG_68.jigsaw-mRNA.33, jgi|Alalte1|115498|AATCTG_95.jigsaw-mRNA.28	jgi|Aalte1|115175|AA2CTG_189.jigsaw-mRNA.40, jgi|Aalte1|119663|AA2CTG_380.jigsaw-mRNA.117	jgi|Altalt1|24243|CE24242_9119, jgi|Altalt1|38418|CE38417_7693	jgi|Altal1|494855|CE494854_1491, jgi|Altal1|746848|CE746847_360	g11946.t1, g3574.t1	TRINITY_DN15613_c0_g1_i1, TRINITY_DN2279_c0_g2_i1, TRINITY_DN2279_c0_g2_i2	g11035.t1, g11036.t1, g478.t1	TRINITY_DN1469_c0_g2_i1, TRINITY_DN15931_c0_g1_i1		g1360.t1, g2052.t1, g2160.t1, g2522.t1, g2960.t1, g2963.t1, g3008.t1, g3781.t1, g6120.t1, g6871.t1, g7518.t1, g8198.t1, g92.t1	TRINITY_DN1844_c0_g1_i2, TRINITY_DN4586_c0_g1_i1
OG0000092	jgi|Alalt1|121901|ATNCTG_79.jigsaw-mRNA.16, jgi|Alalt1|122806|ATNCTG_91.jigsaw-mRNA.76, jgi|Alalt1|123000|ATNCTG_91.jigsaw-mRNA.270	jgi|Alalte1|107181|AATCTG_321.jigsaw-mRNA.38, jgi|Alalte1|111886|AATCTG_51.jigsaw-mRNA.3, jgi|Alalte1|112730|AATCTG_64.jigsaw-mRNA.196	jgi|Aalte1|114988|AA2CTG_184.jigsaw-mRNA.238, jgi|Aalte1|119553|AA2CTG_380.jigsaw-mRNA.7, jgi|Aalte1|122259|AA2CTG_80.jigsaw-mRNA.24	jgi|Altalt1|346777|e_gw1.2.1408.1, jgi|Altalt1|354113|e_gw1.5.135.1, jgi|Altalt1|74893|CE74892_12480	jgi|Altal1|1015658|fgenesh1_kg.1_#_636_#_Locus1250v1rpkm126.27, jgi|Altal1|1018468|fgenesh1_kg.6_#_114_#_Locus6417v2rpkm3.33, jgi|Altal1|742985|CE742984_26574	g3275.t1, g3469.t1, g6828.t1, g6828.t2	TRINITY_DN1233_c0_g1_i2, TRINITY_DN1233_c0_g1_i4, TRINITY_DN17773_c0_g1_i1, TRINITY_DN86_c0_g2_i1	g1945.t1, g1945.t2, g2142.t1, g993.t1	TRINITY_DN3808_c0_g1_i1	file_1_g264.t1	g1687.t1, g220.t1, g4749.t1	TRINITY_DN17251_c0_g1_i1, TRINITY_DN3116_c0_g1_i1, TRINITY_DN3116_c0_g1_i4
OG0000093	jgi|Alalt1|110946|ATNCTG_111.jigsaw-mRNA.2, jgi|Alalt1|111603|ATNCTG_513.jigsaw-mRNA.28, jgi|Alalt1|114292|ATNCTG_630.jigsaw-mRNA.12, jgi|Alalt1|118656|ATNCTG_706.jigsaw-mRNA.44	jgi|Alalte1|105250|AATCTG_107.jigsaw-mRNA.48, jgi|Alalte1|106259|AATCTG_16.jigsaw-mRNA.15, jgi|Alalte1|107672|AATCTG_326.jigsaw-mRNA.29, jgi|Alalte1|108441|AATCTG_358.jigsaw-mRNA.39	jgi|Aalte1|110656|AA2CTG_106.jigsaw-mRNA.46, jgi|Aalte1|114598|AA2CTG_176.jigsaw-mRNA.251, jgi|Aalte1|117600|AA2CTG_274.jigsaw-mRNA.13, jgi|Aalte1|118977|AA2CTG_350.jigsaw-mRNA.10	jgi|Altalt1|358219|e_gw1.7.1029.1, jgi|Altalt1|359277|e_gw1.8.2221.1, jgi|Altalt1|438915|estExt_Genewise1Plus.C_4_t50164, jgi|Altalt1|501427|MIX10841_51_43	jgi|Altal1|1082448|MIX14346_109_40, jgi|Altal1|934114|e_gw1.9.1089.1, jgi|Altal1|938152|e_gw1.13.656.1, jgi|Altal1|948379|e_gw1.30.110.1	g5484.t1, g6282.t1, g6282.t2, g8891.t1, g9473.t1	TRINITY_DN9862_c0_g1_i1	g3775.t1, g5086.t1, g5882.t1	TRINITY_DN13944_c0_g1_i1, TRINITY_DN8558_c0_g1_i1	file_1_g2764.t1, file_1_g576.t1	g4598.t1
OG0000094	jgi|Alalt1|111634|ATNCTG_513.jigsaw-mRNA.59, jgi|Alalt1|117146|ATNCTG_680.jigsaw-mRNA.168	jgi|Alalte1|105419|AATCTG_108.jigsaw-mRNA.157, jgi|Alalte1|107705|AATCTG_326.jigsaw-mRNA.62	jgi|Aalte1|112166|AA2CTG_120.jigsaw-mRNA.277, jgi|Aalte1|122759|AA2CTG_96.jigsaw-mRNA.217	jgi|Altalt1|360336|e_gw1.8.1872.1, jgi|Altalt1|458891|fgenesh1_pm.9_#_481	jgi|Altal1|1016201|fgenesh1_kg.2_#_274_#_Locus11507v1rpkm1.18, jgi|Altal1|1094350|estExt_Genemark1.C_90220	g6655.t1, g9505.t1, g9506.t1	TRINITY_DN12088_c0_g1_i1, TRINITY_DN5099_c0_g2_i1	g11752.t1, g3810.t1, g3810.t2	TRINITY_DN1555_c0_g1_i2, TRINITY_DN1555_c0_g1_i4, TRINITY_DN1555_c0_g1_i5, TRINITY_DN1555_c0_g1_i6, TRINITY_DN1885_c0_g1_i1, TRINITY_DN1885_c0_g1_i2, TRINITY_DN390_c0_g1_i1, TRINITY_DN390_c0_g1_i2, TRINITY_DN4330_c0_g1_i1		g2704.t1, g274.t1, g311.t1, g5650.t1, g885.t1	TRINITY_DN8397_c0_g1_i1, TRINITY_DN978_c1_g1_i1
OG0000095	jgi|Alalt1|111931|ATNCTG_55.jigsaw-mRNA.99, jgi|Alalt1|113620|ATNCTG_625.jigsaw-mRNA.1, jgi|Alalt1|115247|ATNCTG_65.jigsaw-mRNA.38	jgi|Alalte1|107411|AATCTG_324.jigsaw-mRNA.103, jgi|Alalte1|108019|AATCTG_328.jigsaw-mRNA.2, jgi|Alalte1|115138|AATCTG_91.jigsaw-mRNA.100	jgi|Aalte1|113812|AA2CTG_171.jigsaw-mRNA.92, jgi|Aalte1|117679|AA2CTG_274.jigsaw-mRNA.92, jgi|Aalte1|122887|AA2CTG_98.jigsaw-mRNA.109	jgi|Altalt1|250108|CE250107_1214, jgi|Altalt1|405674|fgenesh1_kg.2_#_1330_#_TRINITY_DN2910_c0_g1_i1, jgi|Altalt1|482643|gm1.4377_g	jgi|Altal1|1043570|estExt_fgenesh1_pm.C_220167, jgi|Altal1|963880|estExt_Genewise1.C_11_t20279, jgi|Altal1|987758|estExt_Genewise1Plus.C_9_t10255	g12318.t1, g2894.t1, g9389.t1	TRINITY_DN1410_c0_g1_i1, TRINITY_DN1410_c0_g1_i2, TRINITY_DN1410_c0_g1_i3, TRINITY_DN2943_c0_g1_i1, TRINITY_DN2943_c0_g1_i2, TRINITY_DN9685_c0_g1_i1	g10062.t1, g2527.t1, g3695.t1	TRINITY_DN15543_c0_g1_i1, TRINITY_DN15543_c0_g1_i2, TRINITY_DN5403_c0_g1_i2	file_1_g2888.t1	g209.t1, g3918.t1, g8363.t1
OG0000096	jgi|Alalt1|112061|ATNCTG_56.jigsaw-mRNA.74, jgi|Alalt1|113754|ATNCTG_625.jigsaw-mRNA.135, jgi|Alalt1|116278|ATNCTG_671.jigsaw-mRNA.150	jgi|Alalte1|110110|AATCTG_420.jigsaw-mRNA.172, jgi|Alalte1|110212|AATCTG_422.jigsaw-mRNA.18, jgi|Alalte1|111304|AATCTG_469.jigsaw-mRNA.102	jgi|Aalte1|112540|AA2CTG_134.jigsaw-mRNA.66, jgi|Aalte1|114758|AA2CTG_184.jigsaw-mRNA.8, jgi|Aalte1|121136|AA2CTG_54.jigsaw-mRNA.473	jgi|Altalt1|345852|e_gw1.2.1899.1, jgi|Altalt1|453880|fgenesh1_pm.3_#_55, jgi|Altalt1|465876|estExt_fgenesh1_pm.C_7_t20009	jgi|Altal1|1017536|fgenesh1_kg.4_#_336_#_Locus8689v1rpkm4.91, jgi|Altal1|1042685|estExt_fgenesh1_pm.C_180117, jgi|Altal1|975702|estExt_Genewise1.C_330306	g10414.t1, g3034.t1, g6059.t1	TRINITY_DN10647_c0_g1_i1	g2382.t1, g5664.t1, g5664.t2, g7467.t1	TRINITY_DN14784_c0_g1_i1, TRINITY_DN6750_c0_g1_i1, TRINITY_DN6885_c0_g1_i1, TRINITY_DN6885_c0_g1_i2	file_1_g20.t1, file_1_g2684.t1, file_1_g3826.t1	g216.t1, g4699.t1, g9636.t1	TRINITY_DN5060_c0_g1_i2
OG0000097	jgi|Alalt1|113085|ATNCTG_62.jigsaw-mRNA.15, jgi|Alalt1|119370|ATNCTG_738.jigsaw-mRNA.217, jgi|Alalt1|120863|ATNCTG_769.jigsaw-mRNA.84	jgi|Alalte1|107534|AATCTG_324.jigsaw-mRNA.226, jgi|Alalte1|111662|AATCTG_476.jigsaw-mRNA.2, jgi|Alalte1|116095|AATCTG_99.jigsaw-mRNA.40	jgi|Aalte1|113942|AA2CTG_171.jigsaw-mRNA.222, jgi|Aalte1|121631|AA2CTG_62.jigsaw-mRNA.276	jgi|Altalt1|365275|e_gw1.11.597.1, jgi|Altalt1|365618|e_gw1.11.729.1, jgi|Altalt1|463089|estExt_fgenesh1_pm.C_3_t20088	jgi|Altal1|1007626|fgenesh1_pg.7_#_251, jgi|Altal1|1019164|fgenesh1_kg.7_#_299_#_Locus10112v3rpkm0.48, jgi|Altal1|1080465|MIX12363_33_55, jgi|Altal1|1081892|MIX13790_319_57	g12201.t1, g5545.t1, g8169.t1, g8170.t1	TRINITY_DN14366_c0_g1_i1	g10818.t1, g3163.t1, g3164.t1, g9928.t1	TRINITY_DN4833_c0_g1_i1, TRINITY_DN5295_c0_g1_i1		g1645.t1, g5973.t1, g7914.t1, g9043.t1	TRINITY_DN1671_c0_g1_i2, TRINITY_DN2996_c0_g1_i2, TRINITY_DN2996_c0_g1_i3, TRINITY_DN2996_c0_g1_i4
OG0000098	jgi|Alalt1|113906|ATNCTG_627.jigsaw-mRNA.33, jgi|Alalt1|116030|ATNCTG_670.jigsaw-mRNA.17, jgi|Alalt1|119812|ATNCTG_745.jigsaw-mRNA.200	jgi|Alalte1|105135|AATCTG_106.jigsaw-mRNA.35, jgi|Alalte1|115286|AATCTG_93.jigsaw-mRNA.75	jgi|Aalte1|114533|AA2CTG_176.jigsaw-mRNA.186, jgi|Aalte1|119831|AA2CTG_380.jigsaw-mRNA.285		jgi|Altal1|1021938|fgenesh1_kg.14_#_278_#_Locus77v1rpkm1569.24	g3753.t1, g6341.t1	TRINITY_DN17317_c0_g1_i1, TRINITY_DN595_c0_g1_i105, TRINITY_DN595_c0_g1_i117, TRINITY_DN595_c0_g1_i118, TRINITY_DN595_c0_g1_i143, TRINITY_DN595_c0_g1_i81, TRINITY_DN595_c0_g1_i82, TRINITY_DN595_c0_g3_i1	g303.t1, g5945.t1	TRINITY_DN216_c0_g1_i2, TRINITY_DN216_c0_g1_i8, TRINITY_DN216_c0_g2_i3, TRINITY_DN216_c0_g2_i4	file_1_g1497.t1, file_1_g5629.t1	g10584.t1, g2254.t1	TRINITY_DN21413_c0_g1_i1, TRINITY_DN4521_c0_g1_i12, TRINITY_DN4521_c0_g1_i15, TRINITY_DN4521_c0_g1_i17, TRINITY_DN4521_c0_g3_i1, TRINITY_DN773_c0_g1_i1
OG0000099	jgi|Alalt1|119733|ATNCTG_745.jigsaw-mRNA.121, jgi|Alalt1|119840|ATNCTG_746.jigsaw-mRNA.1, jgi|Alalt1|121089|ATNCTG_774.jigsaw-mRNA.14, jgi|Alalt1|121091|ATNCTG_774.jigsaw-mRNA.16	jgi|Alalte1|107098|AATCTG_320.jigsaw-mRNA.76, jgi|Alalte1|107699|AATCTG_326.jigsaw-mRNA.56, jgi|Alalte1|110336|AATCTG_426.jigsaw-mRNA.94, jgi|Alalte1|110514|AATCTG_426.jigsaw-mRNA.272, jgi|Alalte1|110595|AATCTG_434.jigsaw-mRNA.1, jgi|Alalte1|110973|AATCTG_446.jigsaw-mRNA.1, jgi|Alalte1|112940|AATCTG_68.jigsaw-mRNA.11, jgi|Alalte1|113806|AATCTG_8.jigsaw-mRNA.1			jgi|Altal1|1035914|fgenesh1_pm.35_#_61, jgi|Altal1|1079369|MIX11267_61_98, jgi|Altal1|1080406|MIX12304_275_99, jgi|Altal1|149120|CE149119_2314, jgi|Altal1|849744|CE849743_4901, jgi|Altal1|893974|gw1.21.23.1, jgi|Altal1|896587|gw1.14.56.1, jgi|Altal1|904571|gw1.20.107.1, jgi|Altal1|904642|gw1.6.248.1, jgi|Altal1|910116|gw1.35.154.1, jgi|Altal1|914647|gw1.10.639.1, jgi|Altal1|915818|gw1.18.227.1, j…		TRINITY_DN3447_c0_g1_i2, TRINITY_DN3447_c0_g1_i4, TRINITY_DN3447_c2_g1_i1	g10310.t1, g387.t1	TRINITY_DN10859_c0_g1_i1		g10018.t1
OG0000100	jgi|Alalt1|111775|ATNCTG_54.jigsaw-mRNA.121, jgi|Alalt1|112056|ATNCTG_56.jigsaw-mRNA.69, jgi|Alalt1|113567|ATNCTG_622.jigsaw-mRNA.5	jgi|Alalte1|105206|AATCTG_107.jigsaw-mRNA.4, jgi|Alalte1|110106|AATCTG_420.jigsaw-mRNA.168, jgi|Alalte1|111456|AATCTG_471.jigsaw-mRNA.21	jgi|Aalte1|110613|AA2CTG_106.jigsaw-mRNA.3, jgi|Aalte1|112535|AA2CTG_134.jigsaw-mRNA.61, jgi|Aalte1|116717|AA2CTG_228.jigsaw-mRNA.451	jgi|Altalt1|351492|e_gw1.4.1833.1, jgi|Altalt1|455500|fgenesh1_pm.5_#_33, jgi|Altalt1|457533|fgenesh1_pm.7_#_513	jgi|Altal1|1035557|fgenesh1_pm.31_#_38, jgi|Altal1|1052509|estExt_fgenesh1_pg.C_180125, jgi|Altal1|697199|CE697198_13886	g10895.t1, g6058.t1, g8543.t1	TRINITY_DN18186_c0_g1_i1, TRINITY_DN3517_c0_g1_i1, TRINITY_DN3517_c0_g1_i4, TRINITY_DN9494_c0_g1_i1	g4386.t1, g4386.t2, g5659.t1, g8377.t1	TRINITY_DN8505_c0_g1_i1	file_1_g1295.t1, file_1_g2749.t1	g2860.t1, g7151.t1	TRINITY_DN11819_c0_g1_i1, TRINITY_DN6418_c0_g1_i1
OG0000101	jgi|Alalt1|111780|ATNCTG_54.jigsaw-mRNA.126, jgi|Alalt1|119952|ATNCTG_754.jigsaw-mRNA.14, jgi|Alalt1|123163|ATNCTG_92.jigsaw-mRNA.127	jgi|Alalte1|106933|AATCTG_317.jigsaw-mRNA.58, jgi|Alalte1|111451|AATCTG_471.jigsaw-mRNA.16, jgi|Alalte1|114233|AATCTG_83.jigsaw-mRNA.13	jgi|Aalte1|113062|AA2CTG_143.jigsaw-mRNA.132, jgi|Aalte1|114905|AA2CTG_184.jigsaw-mRNA.155, jgi|Aalte1|116712|AA2CTG_228.jigsaw-mRNA.446	jgi|Altalt1|351196|e_gw1.4.1434.1, jgi|Altalt1|362753|e_gw1.9.1192.1, jgi|Altalt1|496041|MIX5455_168_77	jgi|Altal1|1086771|MIX18669_1903_85, jgi|Altal1|450170|CE450169_1677, jgi|Altal1|983892|estExt_Genewise1Plus.C_5_t10447	g10900.t1, g3193.t1, g3193.t2, g4796.t1	TRINITY_DN11767_c0_g1_i1	g1732.t1, g2231.t1, g2231.t2, g4381.t1	TRINITY_DN1777_c1_g1_i1	file_1_g1690.t1	g10633.t1, g11229.t1, g11482.t1, g3333.t1, g8651.t1, g9881.t1	TRINITY_DN1753_c0_g1_i3
OG0000102	jgi|Alalt1|114295|ATNCTG_630.jigsaw-mRNA.15, jgi|Alalt1|122333|ATNCTG_85.jigsaw-mRNA.180	jgi|Alalte1|105247|AATCTG_107.jigsaw-mRNA.45, jgi|Alalte1|112892|AATCTG_67.jigsaw-mRNA.30	jgi|Aalte1|110653|AA2CTG_106.jigsaw-mRNA.43, jgi|Aalte1|118830|AA2CTG_345.jigsaw-mRNA.244	jgi|Altalt1|167116|CE167115_3612, jgi|Altalt1|345559|e_gw1.2.616.1, jgi|Altalt1|490544|gm1.12278_g	jgi|Altal1|563375|CE563374_3667, jgi|Altal1|936554|e_gw1.11.270.1	g5489.t1, g7009.t1	TRINITY_DN1845_c0_g1_i1, TRINITY_DN1845_c0_g1_i3, TRINITY_DN229_c0_g2_i1, TRINITY_DN229_c0_g2_i4, TRINITY_DN229_c0_g2_i6, TRINITY_DN229_c0_g2_i7	g2788.t1, g8337.t1	TRINITY_DN1466_c0_g1_i1, TRINITY_DN364_c0_g1_i1, TRINITY_DN364_c0_g1_i2, TRINITY_DN364_c0_g1_i4	file_1_g5362.t1	g6056.t1, g6544.t1, g7085.t1, g7782.t1	TRINITY_DN4193_c0_g1_i2, TRINITY_DN4193_c0_g1_i3, TRINITY_DN4474_c0_g1_i1
OG0000103	jgi|Alalt1|114305|ATNCTG_630.jigsaw-mRNA.25, jgi|Alalt1|119777|ATNCTG_745.jigsaw-mRNA.165, jgi|Alalt1|120710|ATNCTG_767.jigsaw-mRNA.24	jgi|Alalte1|105236|AATCTG_107.jigsaw-mRNA.34, jgi|Alalte1|109583|AATCTG_410.jigsaw-mRNA.70, jgi|Alalte1|114196|AATCTG_82.jigsaw-mRNA.40	jgi|Aalte1|110642|AA2CTG_106.jigsaw-mRNA.32, jgi|Aalte1|119341|AA2CTG_37.jigsaw-mRNA.25, jgi|Aalte1|119798|AA2CTG_380.jigsaw-mRNA.252	jgi|Altalt1|353223|e_gw1.5.128.1, jgi|Altalt1|400743|fgenesh1_pg.11_#_584, jgi|Altalt1|452346|fgenesh1_pm.1_#_1036	jgi|Altal1|1001136|estExt_Genewise1Plus.C_310195, jgi|Altal1|1026145|fgenesh1_kg.35_#_71_#_Locus9303v2rpkm0.30_PRE, jgi|Altal1|1041808|estExt_fgenesh1_pm.C_140273	g3718.t1, g5502.t1, g7909.t1	TRINITY_DN18147_c0_g1_i1	g340.t1, g8348.t1, g9525.t1	TRINITY_DN122_c0_g1_i1, TRINITY_DN122_c0_g1_i5, TRINITY_DN122_c0_g1_i7, TRINITY_DN122_c0_g1_i8, TRINITY_DN2091_c0_g1_i1, TRINITY_DN2091_c0_g1_i2		g11322.t1, g5651.t1, g9604.t1	TRINITY_DN3727_c0_g1_i1, TRINITY_DN5839_c0_g1_i1
OG0000104	jgi|Alalt1|117440|ATNCTG_680.jigsaw-mRNA.463, jgi|Alalt1|120508|ATNCTG_765.jigsaw-mRNA.140	jgi|Alalte1|108875|AATCTG_404.jigsaw-mRNA.21, jgi|Alalte1|112444|AATCTG_59.jigsaw-mRNA.12	jgi|Aalte1|112730|AA2CTG_137.jigsaw-mRNA.16, jgi|Aalte1|112922|AA2CTG_139.jigsaw-mRNA.163, jgi|Aalte1|114137|AA2CTG_171.jigsaw-mRNA.417, jgi|Aalte1|119749|AA2CTG_380.jigsaw-mRNA.203	jgi|Altalt1|403577|fgenesh1_kg.1_#_2765_#_TRINITY_DN1803_c0_g2_i1, jgi|Altalt1|454303|fgenesh1_pm.3_#_478, jgi|Altalt1|484951|gm1.6685_g, jgi|Altalt1|508813|MIX18227_91_73	jgi|Altal1|1018826|fgenesh1_kg.6_#_472_#_Locus8863v1rpkm4.48, jgi|Altal1|530679|CE530678_50435, jgi|Altal1|9972|CE9971_238	g2276.t1, g3668.t1, g7396.t1	TRINITY_DN19181_c0_g1_i1, TRINITY_DN3313_c0_g1_i2	g1430.t1, g391.t1, g8448.t1, g9732.t1	TRINITY_DN391_c0_g1_i1, TRINITY_DN391_c0_g1_i3, TRINITY_DN391_c0_g1_i4		g10742.t1, g11212.t1, g4047.t1, g9793.t1	TRINITY_DN12862_c0_g1_i1, TRINITY_DN9478_c0_g1_i1
OG0000105	jgi|Alalt1|119640|ATNCTG_745.jigsaw-mRNA.28, jgi|Alalt1|122731|ATNCTG_91.jigsaw-mRNA.1	jgi|Alalte1|112213|AATCTG_55.jigsaw-mRNA.1, jgi|Alalte1|112959|AATCTG_68.jigsaw-mRNA.30	jgi|Aalte1|119629|AA2CTG_380.jigsaw-mRNA.83, jgi|Aalte1|119660|AA2CTG_380.jigsaw-mRNA.114	jgi|Altalt1|404430|fgenesh1_kg.2_#_86_#_TRINITY_DN2520_c0_g1_i2, jgi|Altalt1|452246|fgenesh1_pm.1_#_936	jgi|Altal1|1007230|fgenesh1_pg.6_#_351, jgi|Altal1|746433|CE746432_2115	g3543.t1, g3544.t1, g3571.t1	TRINITY_DN1024_c0_g1_i1, TRINITY_DN1024_c0_g1_i3, TRINITY_DN1024_c0_g1_i4, TRINITY_DN15927_c0_g1_i1	g1868.t1, g481.t1	TRINITY_DN12292_c0_g1_i1, TRINITY_DN1484_c0_g1_i1, TRINITY_DN1484_c0_g1_i2	file_1_g4267.t1, file_1_g6145.t1, file_1_g6548.t1, file_1_g800.t1	g10171.t1, g11105.t1, g2049.t1, g2161.t1, g6212.t1, g7519.t1	TRINITY_DN2677_c1_g1_i2
OG0000106	jgi|Alalt1|121500|ATNCTG_78.jigsaw-mRNA.325	jgi|Alalte1|113578|AATCTG_77.jigsaw-mRNA.185	jgi|Aalte1|115393|AA2CTG_191.jigsaw-mRNA.187	jgi|Altalt1|493824|MIX3238_2975_72	jgi|Altal1|1064818|gm1.9053_g	g11716.t1	TRINITY_DN11448_c0_g1_i2, TRINITY_DN8541_c0_g1_i1	g11265.t1, g11265.t2, g11265.t3, g11265.t4, g11265.t5, g11265.t6, g11578.t1	TRINITY_DN791_c0_g1_i1		g10183.t1, g10621.t1, g11489.t1, g1792.t1, g2573.t1, g2699.t1, g3428.t1, g3492.t1, g4287.t1, g4394.t1, g4511.t1, g5081.t1, g5955.t1, g6914.t1, g7675.t1, g8272.t1, g8911.t1
OG0000107	jgi|Alalt1|112589|ATNCTG_59.jigsaw-mRNA.114, jgi|Alalt1|115591|ATNCTG_654.jigsaw-mRNA.11, jgi|Alalt1|117530|ATNCTG_682.jigsaw-mRNA.21	jgi|Alalte1|108999|AATCTG_405.jigsaw-mRNA.110, jgi|Alalte1|111104|AATCTG_450.jigsaw-mRNA.75, jgi|Alalte1|115685|AATCTG_97.jigsaw-mRNA.68	jgi|Aalte1|117095|AA2CTG_228.jigsaw-mRNA.836, jgi|Aalte1|120559|AA2CTG_50.jigsaw-mRNA.66	jgi|Altalt1|240549|CE240548_8970, jgi|Altalt1|394537|fgenesh1_pg.4_#_805, jgi|Altalt1|417423|fgenesh1_kg.6_#_1385_#_TRINITY_DN7799_c0_g1_i1	jgi|Altal1|1000211|estExt_Genewise1Plus.C_280173, jgi|Altal1|1009392|fgenesh1_pg.12_#_70, jgi|Altal1|993658|estExt_Genewise1Plus.C_16_t10331	g5227.t1, g9803.t1	TRINITY_DN7273_c0_g1_i1, TRINITY_DN7273_c0_g1_i2	g4776.t1, g5106.t1, g5106.t2, g8988.t1	TRINITY_DN1112_c0_g1_i2, TRINITY_DN2311_c0_g1_i2, TRINITY_DN3004_c0_g1_i1, TRINITY_DN6307_c0_g1_i1	file_1_g3957.t1	g10129.t1, g3898.t1, g4520.t1, g4520.t2	TRINITY_DN4248_c0_g1_i1
OG0000108	jgi|Alalt1|113059|ATNCTG_618.jigsaw-mRNA.179, jgi|Alalt1|118559|ATNCTG_702.jigsaw-mRNA.59	jgi|Alalte1|112497|AATCTG_60.jigsaw-mRNA.21, jgi|Alalte1|113206|AATCTG_72.jigsaw-mRNA.43	jgi|Aalte1|117876|AA2CTG_292.jigsaw-mRNA.3, jgi|Aalte1|117988|AA2CTG_301.jigsaw-mRNA.40	jgi|Altalt1|361920|e_gw1.9.169.1, jgi|Altalt1|395866|fgenesh1_pg.5_#_998	jgi|Altal1|663401|CE663400_3919, jgi|Altal1|926367|e_gw1.2.2.1	g1533.t1, g8938.t1	TRINITY_DN5074_c0_g1_i1, TRINITY_DN7931_c0_g1_i1	g12096.t1, g1642.t1	TRINITY_DN13518_c0_g1_i1, TRINITY_DN2491_c0_g1_i1, TRINITY_DN2491_c0_g1_i2, TRINITY_DN2491_c0_g1_i3	file_1_g4670.t1, file_1_g4871.t1, file_1_g6554.t1	g4496.t1, g4976.t1, g808.t1, g8156.t1, g8156.t2, g8372.t1	TRINITY_DN11272_c0_g1_i1, TRINITY_DN132_c1_g1_i1, TRINITY_DN16693_c0_g1_i1
OG0000109	jgi|Alalt1|114832|ATNCTG_638.jigsaw-mRNA.12, jgi|Alalt1|119872|ATNCTG_75.jigsaw-mRNA.32	jgi|Alalte1|106198|AATCTG_13.jigsaw-mRNA.79, jgi|Alalte1|113367|AATCTG_76.jigsaw-mRNA.61	jgi|Aalte1|111320|AA2CTG_118.jigsaw-mRNA.54, jgi|Aalte1|113021|AA2CTG_143.jigsaw-mRNA.91, jgi|Aalte1|113438|AA2CTG_163.jigsaw-mRNA.22	jgi|Altalt1|418592|fgenesh1_kg.7_#_24_#_TRINITY_DN7819_c0_g1_i1, jgi|Altalt1|422851|fgenesh1_kg.9_#_223_#_TRINITY_DN2136_c0_g2_i1, jgi|Altalt1|452000|fgenesh1_pm.1_#_690	jgi|Altal1|1034873|fgenesh1_pm.25_#_67, jgi|Altal1|1085312|MIX17210_1_11, jgi|Altal1|939783|e_gw1.15.780.1	g4752.t1, g5056.t1, g5806.t1	TRINITY_DN3318_c0_g1_i10, TRINITY_DN3318_c0_g1_i8, TRINITY_DN8229_c0_g1_i1, TRINITY_DN8229_c0_g1_i2	g1771.t1, g6301.t1, g7099.t1	TRINITY_DN1177_c0_g1_i2, TRINITY_DN1177_c0_g1_i3, TRINITY_DN1295_c0_g1_i2, TRINITY_DN486_c0_g1_i1, TRINITY_DN486_c0_g1_i2, TRINITY_DN486_c0_g1_i3		g1900.t1	TRINITY_DN11190_c0_g1_i1, TRINITY_DN2968_c0_g1_i1
OG0000110	jgi|Alalt1|119023|ATNCTG_728.jigsaw-mRNA.88	jgi|Alalte1|116042|AATCTG_98.jigsaw-mRNA.192	jgi|Aalte1|120886|AA2CTG_54.jigsaw-mRNA.222	jgi|Altalt1|392812|fgenesh1_pg.3_#_319	jgi|Altal1|928570|e_gw1.4.1087.1	g10159.t1	TRINITY_DN113_c0_g1_i14, TRINITY_DN113_c0_g1_i15, TRINITY_DN113_c0_g1_i16, TRINITY_DN113_c0_g1_i36, TRINITY_DN113_c0_g1_i41, TRINITY_DN113_c0_g1_i7	g7726.t1	TRINITY_DN195_c0_g1_i19, TRINITY_DN195_c0_g1_i28, TRINITY_DN195_c0_g1_i3, TRINITY_DN195_c0_g1_i32, TRINITY_DN195_c0_g1_i37, TRINITY_DN195_c0_g1_i44, TRINITY_DN195_c0_g1_i9	file_1_g5030.t1	g5026.t1	TRINITY_DN72_c0_g1_i1, TRINITY_DN72_c0_g1_i11, TRINITY_DN72_c0_g1_i12, TRINITY_DN72_c0_g1_i13, TRINITY_DN72_c0_g1_i14, TRINITY_DN72_c0_g1_i2, TRINITY_DN72_c0_g1_i3, TRINITY_DN72_c0_g1_i4, TRINITY_DN72_c0_g1_i8, TRINITY_DN72_c0_g1_i9
OG0000111	jgi|Alalt1|120141|ATNCTG_76.jigsaw-mRNA.122, jgi|Alalt1|122503|ATNCTG_89.jigsaw-mRNA.53	jgi|Alalte1|104878|AATCTG_101.jigsaw-mRNA.32, jgi|Alalte1|115034|AATCTG_90.jigsaw-mRNA.134	jgi|Aalte1|111618|AA2CTG_118.jigsaw-mRNA.352, jgi|Aalte1|117199|AA2CTG_228.jigsaw-mRNA.940, jgi|Aalte1|119645|AA2CTG_380.jigsaw-mRNA.99, jgi|Aalte1|120460|AA2CTG_46.jigsaw-mRNA.18	jgi|Altalt1|435044|estExt_Genewise1Plus.C_2_t70486, jgi|Altalt1|455277|fgenesh1_pm.4_#_628, jgi|Altalt1|492381|MIX1795_4_23	jgi|Altal1|211820|CE211819_4386, jgi|Altal1|942547|e_gw1.19.636.1, jgi|Altal1|959188|estExt_Genewise1.C_6_t20390	g11094.t1, g7237.t1	TRINITY_DN4636_c0_g2_i1	g10773.t1, g4877.t2, g4877.t3, g4877.t5, g496.t1, g6792.t1	TRINITY_DN12417_c0_g1_i1, TRINITY_DN2885_c0_g1_i1, TRINITY_DN2885_c0_g1_i2, TRINITY_DN2885_c0_g1_i4, TRINITY_DN4047_c0_g2_i1		g1808.t1, g4513.t1	TRINITY_DN11703_c0_g1_i1, TRINITY_DN19297_c0_g1_i1
OG0000112	jgi|Alalt1|110919|ATNCTG_10.jigsaw-mRNA.1, jgi|Alalt1|116703|ATNCTG_673.jigsaw-mRNA.314, jgi|Alalt1|119789|ATNCTG_745.jigsaw-mRNA.177	jgi|Alalte1|106322|AATCTG_246.jigsaw-mRNA.11, jgi|Alalte1|109595|AATCTG_410.jigsaw-mRNA.82, jgi|Alalte1|110244|AATCTG_426.jigsaw-mRNA.2	jgi|Aalte1|111530|AA2CTG_118.jigsaw-mRNA.264, jgi|Aalte1|117367|AA2CTG_24.jigsaw-mRNA.3, jgi|Aalte1|119810|AA2CTG_380.jigsaw-mRNA.264	jgi|Altalt1|342104|e_gw1.1.1595.1, jgi|Altalt1|382688|estExt_Genewise1.C_8_t10007, jgi|Altalt1|468903|estExt_fgenesh1_pg.C_1_t20153	jgi|Altal1|1032513|fgenesh1_pm.14_#_263, jgi|Altal1|939847|e_gw1.15.570.1	g1268.t1, g2524.t1, g3730.t1	TRINITY_DN2107_c0_g1_i2, TRINITY_DN2107_c0_g1_i3, TRINITY_DN2107_c0_g1_i4	g328.t1, g328.t2, g5412.t1, g6880.t1	TRINITY_DN10665_c0_g1_i1, TRINITY_DN1165_c0_g1_i1, TRINITY_DN1165_c0_g1_i2, TRINITY_DN1165_c0_g1_i3, TRINITY_DN5764_c0_g1_i1		g1997.t1	TRINITY_DN5961_c0_g1_i1
OG0000113	jgi|Alalt1|111184|ATNCTG_22.jigsaw-mRNA.50, jgi|Alalt1|112982|ATNCTG_618.jigsaw-mRNA.102, jgi|Alalt1|114634|ATNCTG_632.jigsaw-mRNA.217	jgi|Alalte1|109838|AATCTG_419.jigsaw-mRNA.49, jgi|Alalte1|110308|AATCTG_426.jigsaw-mRNA.66, jgi|Alalte1|114302|AATCTG_84.jigsaw-mRNA.10	jgi|Aalte1|111595|AA2CTG_118.jigsaw-mRNA.329, jgi|Aalte1|111904|AA2CTG_120.jigsaw-mRNA.15, jgi|Aalte1|117262|AA2CTG_228.jigsaw-mRNA.1003	jgi|Altalt1|11320|CE11319_5300, jgi|Altalt1|483921|gm1.5655_g, jgi|Altalt1|488493|gm1.10227_g	jgi|Altal1|925936|e_gw1.2.284.1, jgi|Altal1|950329|e_gw1.39.145.1, jgi|Altal1|950549|e_gw1.40.122.1	g1331.t1, g1613.t1, g7296.t1	TRINITY_DN11346_c0_g1_i1	g12016.t1, g4934.t1, g6814.t1	TRINITY_DN10210_c0_g1_i1, TRINITY_DN10210_c0_g1_i2	file_1_g4995.t1	g10678.t1, g10739.t1	TRINITY_DN2186_c0_g1_i1, TRINITY_DN3246_c0_g2_i2, TRINITY_DN3246_c0_g2_i6, TRINITY_DN6272_c0_g1_i1
OG0000114	jgi|Alalt1|111893|ATNCTG_55.jigsaw-mRNA.61, jgi|Alalt1|113065|ATNCTG_619.jigsaw-mRNA.5, jgi|Alalt1|121464|ATNCTG_78.jigsaw-mRNA.288	jgi|Alalte1|113543|AATCTG_77.jigsaw-mRNA.150, jgi|Alalte1|114023|AATCTG_80.jigsaw-mRNA.102, jgi|Alalte1|115099|AATCTG_91.jigsaw-mRNA.61	jgi|Aalte1|113157|AA2CTG_145.jigsaw-mRNA.27, jgi|Aalte1|115431|AA2CTG_191.jigsaw-mRNA.225, jgi|Aalte1|117720|AA2CTG_274.jigsaw-mRNA.133	jgi|Altalt1|422294|fgenesh1_kg.8_#_1793_#_TRINITY_DN6002_c0_g1_i1, jgi|Altalt1|425797|fgenesh1_kg.10_#_1074_#_TRINITY_DN2935_c1_g1_i3, jgi|Altalt1|485286|gm1.7020_g	jgi|Altal1|1019803|fgenesh1_kg.9_#_67_#_Locus5861v1rpkm17.47, jgi|Altal1|1054275|estExt_fgenesh1_pg.C_260145, jgi|Altal1|363456|CE363455_3315	g10049.t1, g11753.t1, g9347.t1	TRINITY_DN12309_c0_g1_i1, TRINITY_DN12309_c0_g1_i2, TRINITY_DN13468_c0_g1_i1	g11227.t1, g3657.t1, g9486.t1	TRINITY_DN1465_c0_g1_i1, TRINITY_DN1465_c0_g1_i2, TRINITY_DN15721_c0_g1_i1	file_1_g1344.t1	g4401.t1, g8830.t1	TRINITY_DN11532_c0_g1_i1
OG0000115	jgi|Alalt1|111982|ATNCTG_55.jigsaw-mRNA.150, jgi|Alalt1|118356|ATNCTG_69.jigsaw-mRNA.51	jgi|Alalte1|115187|AATCTG_91.jigsaw-mRNA.149, jgi|Alalte1|115929|AATCTG_98.jigsaw-mRNA.79	jgi|Aalte1|117629|AA2CTG_274.jigsaw-mRNA.42, jgi|Aalte1|121002|AA2CTG_54.jigsaw-mRNA.338	jgi|Altalt1|398341|fgenesh1_pg.8_#_617, jgi|Altalt1|408170|fgenesh1_kg.3_#_475_#_TRINITY_DN5036_c2_g1_i1	jgi|Altal1|1008297|fgenesh1_pg.9_#_145, jgi|Altal1|624138|CE624137_12272	g10279.t1, g9443.t1	TRINITY_DN253_c0_g1_i4, TRINITY_DN253_c0_g1_i8, TRINITY_DN253_c0_g1_i9, TRINITY_DN469_c0_g1_i2, TRINITY_DN469_c0_g1_i3	g3749.t1, g7605.t1	TRINITY_DN2161_c0_g1_i1, TRINITY_DN2161_c0_g1_i2	file_1_g3440.t1, file_1_g963.t1	g1799.t1, g2314.t1	TRINITY_DN1254_c0_g1_i4, TRINITY_DN1254_c0_g1_i5, TRINITY_DN1254_c0_g1_i7, TRINITY_DN1254_c0_g1_i8, TRINITY_DN1942_c0_g1_i1, TRINITY_DN1942_c0_g1_i2
OG0000116	jgi|Alalt1|112327|ATNCTG_57.jigsaw-mRNA.149, jgi|Alalt1|116312|ATNCTG_671.jigsaw-mRNA.184, jgi|Alalt1|116928|ATNCTG_68.jigsaw-mRNA.57	jgi|Alalte1|105511|AATCTG_11.jigsaw-mRNA.12, jgi|Alalte1|111337|AATCTG_469.jigsaw-mRNA.135, jgi|Alalte1|113279|AATCTG_75.jigsaw-mRNA.12	jgi|Aalte1|114094|AA2CTG_171.jigsaw-mRNA.374, jgi|Aalte1|121102|AA2CTG_54.jigsaw-mRNA.439, jgi|Aalte1|121880|AA2CTG_64.jigsaw-mRNA.24	jgi|Altalt1|351606|e_gw1.4.382.1, jgi|Altalt1|392610|fgenesh1_pg.3_#_117, jgi|Altalt1|482362|gm1.4096_g	jgi|Altal1|1003405|estExt_Genewise1Plus.C_440073, jgi|Altal1|1016967|fgenesh1_kg.3_#_403_#_Locus8473v2rpkm3.40, jgi|Altal1|928686|e_gw1.4.275.1	g10379.t1, g7354.t1	TRINITY_DN1134_c0_g1_i1, TRINITY_DN1134_c0_g1_i2, TRINITY_DN11464_c0_g1_i1	g3456.t1, g7503.t1, g9771.t1	TRINITY_DN2059_c0_g1_i1, TRINITY_DN2059_c0_g1_i2, TRINITY_DN8351_c0_g1_i1	file_1_g333.t1, file_1_g802.t1	g5881.t1, g7688.t1	TRINITY_DN3392_c0_g1_i1
OG0000117	jgi|Alalt1|112389|ATNCTG_58.jigsaw-mRNA.46, jgi|Alalt1|113592|ATNCTG_622.jigsaw-mRNA.30, jgi|Alalt1|122635|ATNCTG_90.jigsaw-mRNA.32	jgi|Alalte1|104828|AATCTG_100.jigsaw-mRNA.83, jgi|Alalte1|106154|AATCTG_13.jigsaw-mRNA.35	jgi|Aalte1|113076|AA2CTG_143.jigsaw-mRNA.146, jgi|Aalte1|113484|AA2CTG_163.jigsaw-mRNA.68, jgi|Aalte1|116012|AA2CTG_215.jigsaw-mRNA.213, jgi|Aalte1|118555|AA2CTG_34.jigsaw-mRNA.35	jgi|Altalt1|342454|e_gw1.1.3062.1, jgi|Altalt1|353570|e_gw1.5.994.1, jgi|Altalt1|357057|e_gw1.7.293.1	jgi|Altal1|1001019|estExt_Genewise1Plus.C_310068, jgi|Altal1|935317|e_gw1.10.897.1, jgi|Altal1|946631|e_gw1.25.145.1, jgi|Altal1|949414|e_gw1.34.159.1	g11406.t1, g5758.t1		g6262.t1, g6459.t1, g8406.t2	TRINITY_DN4559_c0_g2_i1		g10370.t1, g10370.t2, g10841.t1, g11030.t1, g6973.t1, g6975.t1	TRINITY_DN12253_c0_g1_i1, TRINITY_DN18617_c0_g1_i1, TRINITY_DN3760_c0_g1_i2
OG0000118	jgi|Alalt1|112647|ATNCTG_6.jigsaw-mRNA.21, jgi|Alalt1|113580|ATNCTG_622.jigsaw-mRNA.18, jgi|Alalt1|114094|ATNCTG_627.jigsaw-mRNA.221	jgi|Alalte1|105572|AATCTG_112.jigsaw-mRNA.35, jgi|Alalte1|109601|AATCTG_411.jigsaw-mRNA.3, jgi|Alalte1|114112|AATCTG_81.jigsaw-mRNA.73	jgi|Aalte1|111228|AA2CTG_113.jigsaw-mRNA.37, jgi|Aalte1|118540|AA2CTG_34.jigsaw-mRNA.20, jgi|Aalte1|119457|AA2CTG_370.jigsaw-mRNA.79	jgi|Altalt1|360385|e_gw1.8.7.1, jgi|Altalt1|443161|estExt_Genewise1Plus.C_7_t10460, jgi|Altalt1|464047|estExt_fgenesh1_pm.C_5_t10025	jgi|Altal1|1001045|estExt_Genewise1Plus.C_310098, jgi|Altal1|1095992|estExt_Genemark1.C_130334, jgi|Altal1|964736|estExt_Genewise1.C_12_t20097	g2372.t1, g6536.t1, g8565.t1	TRINITY_DN2995_c0_g1_i2	g5264.t1, g6136.t1, g8395.t1	TRINITY_DN4338_c0_g2_i2	file_1_g4134.t1, file_1_g5929.t1, file_1_g5930.t1	g3373.t1, g6113.t1, g8690.t1	TRINITY_DN4729_c0_g1_i1, TRINITY_DN4729_c0_g1_i2
OG0000119	jgi|Alalt1|112957|ATNCTG_618.jigsaw-mRNA.77, jgi|Alalt1|117589|ATNCTG_682.jigsaw-mRNA.80, jgi|Alalt1|117590|ATNCTG_682.jigsaw-mRNA.81	jgi|Alalte1|109863|AATCTG_419.jigsaw-mRNA.74, jgi|Alalte1|111042|AATCTG_450.jigsaw-mRNA.12, jgi|Alalte1|111043|AATCTG_450.jigsaw-mRNA.13	jgi|Aalte1|111929|AA2CTG_120.jigsaw-mRNA.40, jgi|Aalte1|120620|AA2CTG_50.jigsaw-mRNA.128, jgi|Aalte1|120621|AA2CTG_50.jigsaw-mRNA.129	jgi|Altalt1|262531|CE262530_3532, jgi|Altalt1|359203|e_gw1.8.1130.1	jgi|Altal1|1057245|gm1.1480_g, jgi|Altal1|937093|e_gw1.12.360.1	g1644.t1, g9738.t1, g9739.t1	TRINITY_DN2985_c0_g2_i1, TRINITY_DN2985_c0_g2_i2, TRINITY_DN3139_c0_g1_i2	g11985.t1, g4043.t1	TRINITY_DN2368_c0_g1_i1, TRINITY_DN2368_c0_g1_i2, TRINITY_DN7923_c0_g1_i1	file_1_g4496.t1	g5561.t1, g5979.t1, g8368.t1	TRINITY_DN371_c0_g1_i1, TRINITY_DN4396_c1_g1_i2, TRINITY_DN4396_c1_g1_i3
OG0000120	jgi|Alalt1|113719|ATNCTG_625.jigsaw-mRNA.100, jgi|Alalt1|116477|ATNCTG_673.jigsaw-mRNA.85, jgi|Alalt1|122326|ATNCTG_85.jigsaw-mRNA.173	jgi|Alalte1|106848|AATCTG_316.jigsaw-mRNA.43, jgi|Alalte1|112885|AATCTG_67.jigsaw-mRNA.23, jgi|Alalte1|114722|AATCTG_88.jigsaw-mRNA.78	jgi|Aalte1|111301|AA2CTG_118.jigsaw-mRNA.34, jgi|Aalte1|118823|AA2CTG_345.jigsaw-mRNA.237, jgi|Aalte1|122785|AA2CTG_98.jigsaw-mRNA.7	jgi|Altalt1|17994|CE17993_3587, jgi|Altalt1|405472|fgenesh1_kg.2_#_1128_#_TRINITY_DN1937_c0_g1_i2, jgi|Altalt1|91129|CE91128_6184	jgi|Altal1|1020940|fgenesh1_kg.11_#_384_#_Locus8234v1rpkm6.13, jgi|Altal1|195973|CE195972_7801, jgi|Altal1|95222|CE95221_79932	g2998.t1, g5075.t1, g7003.t1	TRINITY_DN13753_c0_g1_i1, TRINITY_DN16672_c0_g1_i1	g2418.t1, g2781.t1, g2781.t2, g7117.t1	TRINITY_DN10086_c0_g1_i1, TRINITY_DN10086_c0_g1_i2	file_1_g1218.t1, file_1_g5614.t1	g10191.t1	TRINITY_DN14051_c0_g1_i1, TRINITY_DN2420_c0_g1_i1
OG0000121	jgi|Alalt1|113980|ATNCTG_627.jigsaw-mRNA.107, jgi|Alalt1|119192|ATNCTG_738.jigsaw-mRNA.39, jgi|Alalt1|122300|ATNCTG_85.jigsaw-mRNA.146	jgi|Alalte1|106323|AATCTG_25.jigsaw-mRNA.1, jgi|Alalte1|109236|AATCTG_406.jigsaw-mRNA.213, jgi|Alalte1|116265|AATCTG_99.jigsaw-mRNA.210	jgi|Aalte1|114460|AA2CTG_176.jigsaw-mRNA.113, jgi|Aalte1|118795|AA2CTG_345.jigsaw-mRNA.209, jgi|Aalte1|121450|AA2CTG_62.jigsaw-mRNA.95	jgi|Altalt1|345580|e_gw1.2.176.1, jgi|Altalt1|358022|e_gw1.7.269.1, jgi|Altalt1|427366|fgenesh1_kg.11_#_502_#_TRINITY_DN3092_c0_g1_i4	jgi|Altal1|1018968|fgenesh1_kg.7_#_103_#_Locus6215v1rpkm15.23, jgi|Altal1|1070693|MIX2591_382_98, jgi|Altal1|938322|e_gw1.13.181.1	g6420.t1, g6977.t1, g8353.t1	TRINITY_DN1115_c0_g1_i1, TRINITY_DN1115_c0_g1_i2, TRINITY_DN1115_c0_g1_i3, TRINITY_DN2604_c0_g1_i1, TRINITY_DN2604_c0_g1_i2	g2753.t1, g3351.t1, g3351.t2, g6022.t1		file_1_g5371.t1	g7748.t1	TRINITY_DN1197_c0_g1_i1, TRINITY_DN1197_c0_g1_i2
OG0000122	jgi|Alalt1|114068|ATNCTG_627.jigsaw-mRNA.195, jgi|Alalt1|116282|ATNCTG_671.jigsaw-mRNA.154, jgi|Alalt1|117887|ATNCTG_685.jigsaw-mRNA.2	jgi|Alalte1|105595|AATCTG_112.jigsaw-mRNA.58, jgi|Alalte1|107985|AATCTG_327.jigsaw-mRNA.100, jgi|Alalte1|111307|AATCTG_469.jigsaw-mRNA.105	jgi|Aalte1|110996|AA2CTG_112.jigsaw-mRNA.6, jgi|Aalte1|114371|AA2CTG_176.jigsaw-mRNA.24, jgi|Aalte1|121132|AA2CTG_54.jigsaw-mRNA.469	jgi|Altalt1|350484|e_gw1.3.1386.1, jgi|Altalt1|443199|estExt_Genewise1Plus.C_7_t20003, jgi|Altalt1|481314|gm1.3048_g	jgi|Altal1|635632|CE635631_17606, jgi|Altal1|942406|e_gw1.19.293.1, jgi|Altal1|965661|estExt_Genewise1.C_13_t20167	g10410.t1, g30.t1, g6510.t1	TRINITY_DN2965_c0_g1_i5, TRINITY_DN2965_c0_g1_i6, TRINITY_DN2965_c0_g1_i7, TRINITY_DN2965_c0_g1_i8	g10495.t1, g6110.t1, g7471.t1	TRINITY_DN1112_c0_g1_i1, TRINITY_DN1112_c0_g1_i4	file_1_g4454.t1	g412.t1	TRINITY_DN3557_c0_g1_i1, TRINITY_DN3557_c0_g1_i2
OG0000123	jgi|Alalt1|114146|ATNCTG_628.jigsaw-mRNA.17, jgi|Alalt1|117457|ATNCTG_681.jigsaw-mRNA.13, jgi|Alalt1|117870|ATNCTG_684.jigsaw-mRNA.230	jgi|Alalte1|107969|AATCTG_327.jigsaw-mRNA.84, jgi|Alalte1|113971|AATCTG_80.jigsaw-mRNA.50, jgi|Alalte1|115220|AATCTG_93.jigsaw-mRNA.9	jgi|Aalte1|111818|AA2CTG_119.jigsaw-mRNA.110, jgi|Aalte1|119026|AA2CTG_358.jigsaw-mRNA.12, jgi|Aalte1|119902|AA2CTG_380.jigsaw-mRNA.356	jgi|Altalt1|191923|CE191922_3843, jgi|Altalt1|345342|e_gw1.2.3295.1, jgi|Altalt1|452433|fgenesh1_pm.1_#_1123	jgi|Altal1|1032428|fgenesh1_pm.14_#_178, jgi|Altal1|1064369|gm1.8604_g, jgi|Altal1|947017|e_gw1.26.370.1	g3819.t1, g46.t1, g4896.t1	TRINITY_DN1364_c0_g1_i30, TRINITY_DN1364_c0_g1_i35, TRINITY_DN18008_c0_g1_i2	g10512.t1, g231.t1, g9438.t1	TRINITY_DN10769_c0_g1_i1, TRINITY_DN14322_c0_g1_i1	file_1_g1078.t1, file_1_g2045.t1, file_1_g4847.t1, file_1_g5661.t1	g3596.t1
OG0000124	jgi|Alalt1|114546|ATNCTG_632.jigsaw-mRNA.129, jgi|Alalt1|116324|ATNCTG_671.jigsaw-mRNA.196	jgi|Alalte1|110391|AATCTG_426.jigsaw-mRNA.149, jgi|Alalte1|111349|AATCTG_469.jigsaw-mRNA.147	jgi|Aalte1|111682|AA2CTG_118.jigsaw-mRNA.416, jgi|Aalte1|121090|AA2CTG_54.jigsaw-mRNA.427	jgi|Altalt1|478812|gm1.546_g, jgi|Altalt1|481676|gm1.3410_g	jgi|Altal1|436335|CE436334_5029, jgi|Altal1|928998|e_gw1.4.1198.1	g10367.t1, g1415.t1	TRINITY_DN7096_c0_g1_i1, TRINITY_DN945_c0_g1_i1, TRINITY_DN945_c0_g1_i2	g6726.t1, g7514.t1, g7514.t2	TRINITY_DN284_c0_g1_i4, TRINITY_DN284_c0_g1_i5, TRINITY_DN284_c0_g1_i6, TRINITY_DN284_c0_g1_i7, TRINITY_DN284_c0_g1_i8	file_1_g1553.t1, file_1_g1652.t1, file_1_g805.t1	g1448.t1, g2398.t1, g4602.t1, g8792.t1	TRINITY_DN654_c0_g1_i2
OG0000125	jgi|Alalt1|115078|ATNCTG_647.jigsaw-mRNA.26, jgi|Alalt1|121459|ATNCTG_78.jigsaw-mRNA.283	jgi|Alalte1|104986|AATCTG_103.jigsaw-mRNA.59, jgi|Alalte1|113537|AATCTG_77.jigsaw-mRNA.144	jgi|Aalte1|115435|AA2CTG_191.jigsaw-mRNA.229, jgi|Aalte1|117842|AA2CTG_274.jigsaw-mRNA.255	jgi|Altalt1|364651|e_gw1.10.1818.1, jgi|Altalt1|488133|gm1.9867_g	jgi|Altal1|1033911|fgenesh1_pm.20_#_135, jgi|Altal1|590284|CE590283_59350	g11758.t1, g9217.t1	TRINITY_DN6108_c0_g2_i1, TRINITY_DN6108_c0_g2_i2, TRINITY_DN7584_c0_g1_i1	g11222.t1, g3523.t1, g3523.t2	TRINITY_DN13906_c0_g1_i1, TRINITY_DN15870_c0_g1_i1, TRINITY_DN425_c0_g1_i1, TRINITY_DN425_c0_g1_i2	file_1_g3114.t1	g1465.t1, g1925.t1, g4217.t1, g5788.t1, g6469.t1, g7982.t1, g9858.t1	TRINITY_DN5943_c0_g1_i1
OG0000126	jgi|Alalt1|115242|ATNCTG_65.jigsaw-mRNA.33, jgi|Alalt1|116846|ATNCTG_677.jigsaw-mRNA.106, jgi|Alalt1|121489|ATNCTG_78.jigsaw-mRNA.314	jgi|Alalte1|107405|AATCTG_324.jigsaw-mRNA.97, jgi|Alalte1|107717|AATCTG_326.jigsaw-mRNA.74, jgi|Alalte1|113567|AATCTG_77.jigsaw-mRNA.174	jgi|Aalte1|113806|AA2CTG_171.jigsaw-mRNA.86, jgi|Aalte1|115405|AA2CTG_191.jigsaw-mRNA.199, jgi|Aalte1|122747|AA2CTG_96.jigsaw-mRNA.205	jgi|Altalt1|133548|CE133547_201, jgi|Altalt1|364563|e_gw1.10.1516.1, jgi|Altalt1|517440|estExt_Genemark1.C_8_t20109	jgi|Altal1|1023703|fgenesh1_kg.20_#_197_#_Locus5971v1rpkm16.77, jgi|Altal1|1034395|fgenesh1_pm.22_#_166, jgi|Altal1|854456|CE854455_3697	g11727.t1, g12323.t1, g12323.t2, g9518.t1	TRINITY_DN7555_c0_g1_i2	g10067.t1, g11252.t1, g3824.t1	TRINITY_DN1537_c0_g1_i2, TRINITY_DN1945_c0_g1_i1, TRINITY_DN1945_c0_g1_i2, TRINITY_DN5649_c0_g1_i1		g739.t1	TRINITY_DN1531_c0_g1_i1, TRINITY_DN1531_c0_g1_i2, TRINITY_DN1531_c0_g1_i3
OG0000127	jgi|Alalt1|115325|ATNCTG_65.jigsaw-mRNA.116, jgi|Alalt1|118581|ATNCTG_702.jigsaw-mRNA.81, jgi|Alalt1|120340|ATNCTG_764.jigsaw-mRNA.183	jgi|Alalte1|107491|AATCTG_324.jigsaw-mRNA.183, jgi|Alalte1|111952|AATCTG_52.jigsaw-mRNA.27	jgi|Aalte1|113898|AA2CTG_171.jigsaw-mRNA.178, jgi|Aalte1|114179|AA2CTG_171.jigsaw-mRNA.459	jgi|Altalt1|379215|estExt_Genewise1.C_5_t50452, jgi|Altalt1|409411|fgenesh1_kg.3_#_1716_#_TRINITY_DN1034_c0_g1_i1, jgi|Altalt1|454444|fgenesh1_pm.3_#_619	jgi|Altal1|1057721|gm1.1956_g, jgi|Altal1|545549|CE545548_2410, jgi|Altal1|924916|e_gw1.1.659.1	g7442.t1	TRINITY_DN7123_c0_g1_i1	g9685.t1, g9976.t1	TRINITY_DN1645_c0_g3_i1, TRINITY_DN1645_c0_g3_i2, TRINITY_DN3700_c0_g1_i2, TRINITY_DN844_c0_g1_i1, TRINITY_DN844_c0_g1_i2		g10372.t1, g10863.t1, g1842.t1, g7284.t1, g7833.t1, g9062.t1	TRINITY_DN125_c1_g1_i2, TRINITY_DN21229_c0_g1_i1, TRINITY_DN5830_c0_g1_i1
OG0000128	jgi|Alalt1|115697|ATNCTG_658.jigsaw-mRNA.34, jgi|Alalt1|118110|ATNCTG_687.jigsaw-mRNA.90	jgi|Alalte1|109784|AATCTG_418.jigsaw-mRNA.21, jgi|Alalte1|112686|AATCTG_64.jigsaw-mRNA.152	jgi|Aalte1|110909|AA2CTG_111.jigsaw-mRNA.222, jgi|Aalte1|120385|AA2CTG_40.jigsaw-mRNA.99	jgi|Altalt1|354886|e_gw1.5.1434.1, jgi|Altalt1|396588|fgenesh1_pg.6_#_665	jgi|Altal1|1004357|fgenesh1_pg.1_#_653, jgi|Altal1|1060344|gm1.4579_g	g617.t1, g6879.t1	TRINITY_DN13629_c0_g1_i1, TRINITY_DN3761_c0_g1_i1	g8768.t1, g943.t1	TRINITY_DN8292_c0_g1_i1, TRINITY_DN9701_c0_g1_i1	file_1_g180.t1, file_1_g4160.t1, file_1_g4323.t1, file_1_g4809.t1	g2435.t1, g3902.t1, g5773.t1, g6344.t1, g7653.t1	TRINITY_DN1355_c1_g1_i2, TRINITY_DN1355_c1_g1_i3, TRINITY_DN1355_c1_g1_i4, TRINITY_DN1355_c1_g1_i5
OG0000129	jgi|Alalt1|118303|ATNCTG_689.jigsaw-mRNA.13, jgi|Alalt1|118304|ATNCTG_689.jigsaw-mRNA.14	jgi|Alalte1|110250|AATCTG_426.jigsaw-mRNA.8, jgi|Alalte1|110251|AATCTG_426.jigsaw-mRNA.9	jgi|Aalte1|111536|AA2CTG_118.jigsaw-mRNA.270, jgi|Aalte1|111537|AA2CTG_118.jigsaw-mRNA.271	jgi|Altalt1|341384|e_gw1.1.1179.1, jgi|Altalt1|353112|e_gw1.5.588.1	jgi|Altal1|1002686|estExt_Genewise1Plus.C_390010, jgi|Altal1|923954|e_gw1.1.975.1	g1275.t1, g6847.t1	TRINITY_DN15699_c0_g1_i1, TRINITY_DN15699_c0_g1_i2, TRINITY_DN2487_c0_g1_i1, TRINITY_DN2487_c0_g1_i2, TRINITY_DN9597_c0_g1_i1	g6873.t1, g974.t1	TRINITY_DN15623_c0_g1_i1, TRINITY_DN3746_c0_g1_i2, TRINITY_DN6196_c0_g1_i1	file_1_g4386.t1, file_1_g4619.t1	g10069.t1, g1775.t1, g4299.t1, g8948.t1	TRINITY_DN2690_c0_g1_i1, TRINITY_DN4137_c0_g1_i1, TRINITY_DN559_c4_g1_i1
OG0000130	jgi|Alalt1|118342|ATNCTG_69.jigsaw-mRNA.37, jgi|Alalt1|122829|ATNCTG_91.jigsaw-mRNA.99	jgi|Alalte1|106348|AATCTG_29.jigsaw-mRNA.22, jgi|Alalte1|115914|AATCTG_98.jigsaw-mRNA.64	jgi|Aalte1|113401|AA2CTG_154.jigsaw-mRNA.112, jgi|Aalte1|121017|AA2CTG_54.jigsaw-mRNA.353	jgi|Altalt1|349713|e_gw1.3.1849.1, jgi|Altalt1|75248|CE75247_2673	jgi|Altal1|1059523|gm1.3758_g, jgi|Altal1|625119|CE625118_22976	g10294.t1, g3446.t1	TRINITY_DN234_c1_g1_i17, TRINITY_DN234_c1_g1_i4, TRINITY_DN234_c1_g1_i7, TRINITY_DN2924_c2_g1_i2	g1969.t1, g7590.t1, g7590.t2	TRINITY_DN382_c0_g1_i13, TRINITY_DN382_c0_g1_i15, TRINITY_DN382_c0_g1_i18, TRINITY_DN382_c0_g1_i21, TRINITY_DN382_c0_g1_i24, TRINITY_DN382_c0_g1_i3, TRINITY_DN382_c0_g1_i9, TRINITY_DN4385_c0_g2_i1	file_1_g242.t1	g6135.t1, g9060.t1	TRINITY_DN13908_c0_g1_i1
OG0000131	jgi|Alalt1|122498|ATNCTG_89.jigsaw-mRNA.48, jgi|Alalt1|122598|ATNCTG_9.jigsaw-mRNA.57	jgi|Alalte1|104881|AATCTG_101.jigsaw-mRNA.35, jgi|Alalte1|106601|AATCTG_309.jigsaw-mRNA.34	jgi|Aalte1|111889|AA2CTG_12.jigsaw-mRNA.34, jgi|Aalte1|117203|AA2CTG_228.jigsaw-mRNA.944	jgi|Altalt1|482840|gm1.4574_g, jgi|Altalt1|483861|gm1.5595_g	jgi|Altal1|1022333|fgenesh1_kg.16_#_47_#_Locus315v1rpkm505.48, jgi|Altal1|944970|e_gw1.22.303.1	g7241.t1, g7642.t1	TRINITY_DN361_c0_g1_i10, TRINITY_DN361_c0_g1_i11, TRINITY_DN361_c0_g1_i8, TRINITY_DN361_c0_g1_i9	g10258.t1, g4880.t1	TRINITY_DN131_c0_g1_i14, TRINITY_DN131_c0_g1_i2, TRINITY_DN131_c0_g1_i7, TRINITY_DN570_c0_g1_i2, TRINITY_DN570_c0_g1_i3	file_1_g1905.t1, file_1_g3370.t1	g11071.t1, g8605.t1	TRINITY_DN1215_c0_g1_i1, TRINITY_DN1215_c0_g1_i4, TRINITY_DN301_c0_g1_i2, TRINITY_DN301_c0_g1_i3
OG0000132	jgi|Alalt1|111141|ATNCTG_22.jigsaw-mRNA.7, jgi|Alalt1|114943|ATNCTG_642.jigsaw-mRNA.57	jgi|Alalte1|114343|AATCTG_84.jigsaw-mRNA.51, jgi|Alalte1|115420|AATCTG_94.jigsaw-mRNA.114	jgi|Aalte1|117304|AA2CTG_228.jigsaw-mRNA.1046, jgi|Aalte1|121784|AA2CTG_62.jigsaw-mRNA.430	jgi|Altalt1|365480|e_gw1.11.913.1, jgi|Altalt1|413194|fgenesh1_kg.4_#_2485_#_TRINITY_DN7624_c0_g1_i1	jgi|Altal1|1014804|fgenesh1_pg.42_#_35, jgi|Altal1|976821|estExt_Genewise1.C_400016	g7340.t1, g7340.t2, g8021.t1		g3006.t1, g4978.t1	TRINITY_DN1172_c0_g1_i1, TRINITY_DN1172_c0_g1_i2	file_1_g2861.t1, file_1_g4308.t1, file_1_g5299.t1, file_1_g5989.t1, file_1_g6136.t1, file_1_g832.t1	g3125.t1, g421.t1, g4899.t1, g8047.t1	TRINITY_DN1324_c0_g1_i1, TRINITY_DN1324_c0_g1_i3, TRINITY_DN1324_c0_g1_i4
OG0000133	jgi|Alalt1|111800|ATNCTG_54.jigsaw-mRNA.146, jgi|Alalt1|114312|ATNCTG_630.jigsaw-mRNA.32, jgi|Alalt1|116134|ATNCTG_671.jigsaw-mRNA.5	jgi|Alalte1|105230|AATCTG_107.jigsaw-mRNA.28, jgi|Alalte1|106083|AATCTG_126.jigsaw-mRNA.6, jgi|Alalte1|111883|AATCTG_50.jigsaw-mRNA.40	jgi|Aalte1|110636|AA2CTG_106.jigsaw-mRNA.26, jgi|Aalte1|116689|AA2CTG_228.jigsaw-mRNA.423, jgi|Aalte1|121279|AA2CTG_54.jigsaw-mRNA.617	jgi|Altalt1|479390|gm1.1124_g, jgi|Altalt1|483342|gm1.5076_g, jgi|Altalt1|484203|gm1.5937_g	jgi|Altal1|646012|CE646011_2843, jgi|Altal1|929687|e_gw1.5.704.1, jgi|Altal1|948511|e_gw1.31.126.1	g10555.t1, g10924.t1, g5508.t1	TRINITY_DN13656_c0_g1_i2, TRINITY_DN7939_c0_g1_i1	g4356.t1, g7324.t1, g8355.t1	TRINITY_DN10718_c0_g1_i1, TRINITY_DN9190_c0_g1_i1	file_1_g41.t1	g4589.t1, g5386.t1, g8174.t1	TRINITY_DN5662_c0_g1_i1
OG0000134	jgi|Alalt1|112481|ATNCTG_59.jigsaw-mRNA.6, jgi|Alalt1|113196|ATNCTG_620.jigsaw-mRNA.70, jgi|Alalt1|113858|ATNCTG_626.jigsaw-mRNA.86	jgi|Alalte1|108895|AATCTG_405.jigsaw-mRNA.6, jgi|Alalte1|109445|AATCTG_409.jigsaw-mRNA.2, jgi|Alalte1|110711|AATCTG_436.jigsaw-mRNA.98	jgi|Aalte1|112269|AA2CTG_121.jigsaw-mRNA.20, jgi|Aalte1|115824|AA2CTG_215.jigsaw-mRNA.25, jgi|Aalte1|116545|AA2CTG_228.jigsaw-mRNA.279	jgi|Altalt1|356891|e_gw1.6.661.1, jgi|Altalt1|394037|fgenesh1_pg.4_#_305, jgi|Altalt1|400948|fgenesh1_kg.1_#_136_#_TRINITY_DN4950_c0_g2_i1	jgi|Altal1|1019371|fgenesh1_kg.8_#_50_#_Locus7618v1rpkm8.22, jgi|Altal1|1048231|estExt_fgenesh1_pg.C_5_t10339, jgi|Altal1|1049987|estExt_fgenesh1_pg.C_100061	g11071.t1, g11602.t1, g2044.t1	TRINITY_DN14050_c0_g1_i1, TRINITY_DN4653_c0_g1_i1	g4202.t1, g8199.t1, g8872.t1, g8872.t2	TRINITY_DN15701_c0_g1_i1, TRINITY_DN23_c0_g2_i2, TRINITY_DN2457_c0_g3_i1		g9753.t1, g9908.t1	TRINITY_DN6270_c0_g1_i1
OG0000135	jgi|Alalt1|112626|ATNCTG_599.jigsaw-mRNA.29, jgi|Alalt1|122313|ATNCTG_85.jigsaw-mRNA.159	jgi|Alalte1|106591|AATCTG_309.jigsaw-mRNA.24, jgi|Alalte1|112870|AATCTG_67.jigsaw-mRNA.8	jgi|Aalte1|118512|AA2CTG_338.jigsaw-mRNA.27, jgi|Aalte1|118808|AA2CTG_345.jigsaw-mRNA.222	jgi|Altalt1|349895|e_gw1.3.2147.1, jgi|Altalt1|406257|fgenesh1_kg.2_#_1913_#_TRINITY_DN4599_c2_g1_i1	jgi|Altal1|1020627|fgenesh1_kg.11_#_71_#_Locus4031v1rpkm33.30, jgi|Altal1|1034247|fgenesh1_pm.22_#_18	g6990.t1, g7650.t1	TRINITY_DN571_c0_g1_i1, TRINITY_DN571_c0_g1_i15, TRINITY_DN571_c0_g1_i4, TRINITY_DN571_c0_g1_i5, TRINITY_DN571_c0_g1_i6, TRINITY_DN571_c0_g1_i7	g10267.t1, g2765.t1	TRINITY_DN11923_c0_g1_i1, TRINITY_DN4657_c0_g2_i1, TRINITY_DN4657_c0_g2_i2	file_1_g838.t1	g31.t1, g31.t2	TRINITY_DN1079_c0_g1_i1, TRINITY_DN1079_c0_g1_i2, TRINITY_DN1079_c0_g1_i3, TRINITY_DN1079_c0_g1_i4
OG0000136	jgi|Alalt1|112695|ATNCTG_600.jigsaw-mRNA.22, jgi|Alalt1|116930|ATNCTG_68.jigsaw-mRNA.59, jgi|Alalt1|120418|ATNCTG_765.jigsaw-mRNA.50	jgi|Alalte1|105512|AATCTG_11.jigsaw-mRNA.13, jgi|Alalte1|106318|AATCTG_246.jigsaw-mRNA.7, jgi|Alalte1|106518|AATCTG_304.jigsaw-mRNA.55, jgi|Alalte1|107229|AATCTG_323.jigsaw-mRNA.21	jgi|Aalte1|114092|AA2CTG_171.jigsaw-mRNA.372, jgi|Aalte1|115114|AA2CTG_185.jigsaw-mRNA.65, jgi|Aalte1|117371|AA2CTG_24.jigsaw-mRNA.7, jgi|Aalte1|120187|AA2CTG_384.jigsaw-mRNA.177	jgi|Altalt1|342230|e_gw1.1.209.1, jgi|Altalt1|354230|e_gw1.5.1233.1, jgi|Altalt1|454335|fgenesh1_pm.3_#_510	jgi|Altal1|1005574|fgenesh1_pg.3_#_356, jgi|Altal1|1027108|fgenesh1_pm.1_#_276, jgi|Altal1|1072785|MIX4683_43_50	g7352.t1, g7352.t2	TRINITY_DN688_c0_g1_i10, TRINITY_DN688_c0_g1_i14, TRINITY_DN688_c0_g1_i15, TRINITY_DN688_c0_g1_i28	g1339.t1, g23.t1, g9773.t1, g9773.t2	TRINITY_DN2269_c0_g1_i1, TRINITY_DN2269_c0_g1_i2		g307.t1
OG0000137	jgi|Alalt1|113430|ATNCTG_621.jigsaw-mRNA.121, jgi|Alalt1|115395|ATNCTG_650.jigsaw-mRNA.35	jgi|Alalte1|110156|AATCTG_421.jigsaw-mRNA.32, jgi|Alalte1|115815|AATCTG_97.jigsaw-mRNA.198	jgi|Aalte1|116963|AA2CTG_228.jigsaw-mRNA.697, jgi|Aalte1|118241|AA2CTG_32.jigsaw-mRNA.81	jgi|Altalt1|455131|fgenesh1_pm.4_#_482, jgi|Altalt1|479308|gm1.1042_g	jgi|Altal1|655232|CE655231_1259, jgi|Altal1|902774|gw1.16.259.1	g10638.t1, g8666.t1	TRINITY_DN11730_c0_g1_i4, TRINITY_DN1498_c0_g1_i1, TRINITY_DN1498_c0_g1_i2	g4642.t1, g7243.t1	TRINITY_DN12196_c0_g1_i1, TRINITY_DN3544_c0_g1_i1	file_1_g2331.t1	g1691.t1, g1771.t1, g2733.t1, g3993.t1, g5743.t1, g7928.t1	TRINITY_DN11632_c0_g1_i1, TRINITY_DN20338_c0_g1_i1, TRINITY_DN21447_c0_g1_i1, TRINITY_DN2608_c0_g1_i2
OG0000138	jgi|Alalt1|113647|ATNCTG_625.jigsaw-mRNA.28, jgi|Alalt1|120581|ATNCTG_765.jigsaw-mRNA.213, jgi|Alalt1|120582|ATNCTG_765.jigsaw-mRNA.214	jgi|Alalte1|108047|AATCTG_328.jigsaw-mRNA.30, jgi|Alalte1|109339|AATCTG_408.jigsaw-mRNA.31, jgi|Alalte1|109340|AATCTG_408.jigsaw-mRNA.32	jgi|Aalte1|112848|AA2CTG_139.jigsaw-mRNA.89, jgi|Aalte1|112849|AA2CTG_139.jigsaw-mRNA.90, jgi|Aalte1|122858|AA2CTG_98.jigsaw-mRNA.80	jgi|Altalt1|184964|CE184963_1513, jgi|Altalt1|354266|e_gw1.5.2778.1, jgi|Altalt1|405631|fgenesh1_kg.2_#_1287_#_TRINITY_DN5438_c0_g1_i1	jgi|Altal1|1020870|fgenesh1_kg.11_#_314_#_Locus5703v1rpkm18.61, jgi|Altal1|1055926|gm1.161_g, jgi|Altal1|924902|e_gw1.1.17.1	g2201.t1, g2201.t2, g2202.t1, g2928.t1	TRINITY_DN13648_c0_g1_i1, TRINITY_DN9601_c0_g1_i1	g1498.t1, g1499.t1, g2492.t1	TRINITY_DN10041_c0_g1_i1, TRINITY_DN9842_c0_g1_i1		g938.t1	TRINITY_DN5760_c0_g1_i1, TRINITY_DN5760_c0_g1_i2, TRINITY_DN990_c1_g1_i1
OG0000139	jgi|Alalt1|115015|ATNCTG_642.jigsaw-mRNA.129, jgi|Alalt1|120168|ATNCTG_764.jigsaw-mRNA.11	jgi|Alalte1|112123|AATCTG_52.jigsaw-mRNA.198, jgi|Alalte1|115346|AATCTG_94.jigsaw-mRNA.40	jgi|Aalte1|120669|AA2CTG_54.jigsaw-mRNA.5, jgi|Aalte1|121710|AA2CTG_62.jigsaw-mRNA.356	jgi|Altalt1|348393|e_gw1.3.1915.1, jgi|Altalt1|490332|gm1.12066_g	jgi|Altal1|1016697|fgenesh1_kg.3_#_133_#_Locus7948v1rpkm7.03, jgi|Altal1|960229|estExt_Genewise1.C_7_t20314	g8099.t1, g828.t1	TRINITY_DN3297_c0_g1_i1, TRINITY_DN8601_c0_g1_i1	g3083.t1, g3083.t2, g7949.t1	TRINITY_DN7953_c0_g1_i1, TRINITY_DN8420_c0_g1_i1	file_1_g1794.t1, file_1_g5263.t1, file_1_g597.t1	g1269.t1, g5697.t1, g5809.t1, g6753.t1, g6891.t1	TRINITY_DN1860_c1_g1_i2, TRINITY_DN1860_c1_g1_i4, TRINITY_DN3163_c0_g1_i1
OG0000140	jgi|Alalt1|115721|ATNCTG_658.jigsaw-mRNA.58, jgi|Alalt1|117342|ATNCTG_680.jigsaw-mRNA.365, jgi|Alalt1|121852|ATNCTG_785.jigsaw-mRNA.22	jgi|Alalte1|105843|AATCTG_12.jigsaw-mRNA.56, jgi|Alalte1|112477|AATCTG_60.jigsaw-mRNA.1, jgi|Alalte1|112662|AATCTG_64.jigsaw-mRNA.128	jgi|Aalte1|117569|AA2CTG_27.jigsaw-mRNA.63, jgi|Aalte1|118140|AA2CTG_319.jigsaw-mRNA.37, jgi|Aalte1|120360|AA2CTG_40.jigsaw-mRNA.74	jgi|Altalt1|361583|e_gw1.9.1926.1, jgi|Altalt1|423161|fgenesh1_kg.9_#_533_#_TRINITY_DN3797_c1_g1_i1	jgi|Altal1|336024|CE336023_52121, jgi|Altal1|980003|estExt_Genewise1Plus.C_2_t10147	g2640.t1, g2640.t2, g9181.t1	TRINITY_DN500_c0_g1_i2, TRINITY_DN500_c0_g1_i3, TRINITY_DN500_c0_g1_i4	g11562.t1, g12118.t1	TRINITY_DN1009_c0_g1_i1, TRINITY_DN1009_c0_g1_i3, TRINITY_DN1009_c0_g1_i4, TRINITY_DN13965_c0_g1_i1	file_1_g1311.t1, file_1_g2904.t1	g1942.t1, g9456.t1	TRINITY_DN3027_c2_g1_i1
OG0000141	jgi|Alalt1|116180|ATNCTG_671.jigsaw-mRNA.51, jgi|Alalt1|120138|ATNCTG_76.jigsaw-mRNA.119, jgi|Alalt1|120171|ATNCTG_764.jigsaw-mRNA.14	jgi|Alalte1|111206|AATCTG_469.jigsaw-mRNA.3, jgi|Alalte1|112120|AATCTG_52.jigsaw-mRNA.195, jgi|Alalte1|115032|AATCTG_90.jigsaw-mRNA.132	jgi|Aalte1|120457|AA2CTG_46.jigsaw-mRNA.15, jgi|Aalte1|120666|AA2CTG_54.jigsaw-mRNA.2, jgi|Aalte1|121236|AA2CTG_54.jigsaw-mRNA.574	jgi|Altalt1|348606|e_gw1.3.597.1, jgi|Altalt1|481528|gm1.3262_g	jgi|Altal1|1028223|fgenesh1_pm.3_#_114, jgi|Altal1|642952|CE642951_2549, jgi|Altal1|942942|e_gw1.19.426.1	g10085.t1, g10511.t1, g831.t1, g832.t1	TRINITY_DN15671_c0_g1_i2, TRINITY_DN7135_c0_g1_i1	g10770.t1, g7368.t1, g7952.t1	TRINITY_DN8221_c0_g1_i1		g1841.t1, g2710.t1, g7293.t1	TRINITY_DN1535_c0_g1_i1, TRINITY_DN1535_c0_g1_i2, TRINITY_DN2352_c3_g1_i1
OG0000142	jgi|Alalt1|117209|ATNCTG_680.jigsaw-mRNA.231, jgi|Alalt1|120046|ATNCTG_76.jigsaw-mRNA.27	jgi|Alalte1|105478|AATCTG_108.jigsaw-mRNA.216, jgi|Alalte1|114941|AATCTG_90.jigsaw-mRNA.41	jgi|Aalte1|111123|AA2CTG_112.jigsaw-mRNA.133, jgi|Aalte1|112231|AA2CTG_120.jigsaw-mRNA.342	jgi|Altalt1|270437|CE270436_351, jgi|Altalt1|270459|CE270458_3481, jgi|Altalt1|453754|fgenesh1_pm.2_#_1157	jgi|Altal1|284636|CE284635_29340, jgi|Altal1|304132|CE304131_1563	g4564.t1, g6717.t1	TRINITY_DN14915_c0_g1_i1, TRINITY_DN1526_c0_g2_i1	g8130.t1	TRINITY_DN1982_c0_g1_i1, TRINITY_DN4813_c0_g2_i1	file_1_g2159.t1	g1417.t1, g1419.t1, g4052.t1, g4944.t1, g7768.t1	TRINITY_DN810_c0_g1_i1, TRINITY_DN810_c0_g1_i3, TRINITY_DN810_c0_g1_i4, TRINITY_DN810_c0_g1_i5, TRINITY_DN810_c0_g1_i6, TRINITY_DN810_c0_g1_i7
OG0000143	jgi|Alalt1|117442|ATNCTG_680.jigsaw-mRNA.465, jgi|Alalt1|118312|ATNCTG_69.jigsaw-mRNA.7	jgi|Alalte1|111739|AATCTG_479.jigsaw-mRNA.4, jgi|Alalte1|115884|AATCTG_98.jigsaw-mRNA.34	jgi|Aalte1|112717|AA2CTG_137.jigsaw-mRNA.3, jgi|Aalte1|121048|AA2CTG_54.jigsaw-mRNA.384	jgi|Altalt1|276703|CE276702_1607, jgi|Altalt1|481719|gm1.3453_g, jgi|Altalt1|489744|gm1.11478_g	jgi|Altal1|1014991|fgenesh1_pg.50_#_3, jgi|Altal1|1058312|gm1.2547_g	g10323.t1, g10672.t1, g10676.t1, g10681.t1, g10684.t1, g2750.t1	TRINITY_DN13794_c0_g1_i1, TRINITY_DN2510_c1_g1_i1, TRINITY_DN2510_c1_g1_i2	g7558.t1, g8229.t1, g8434.t1	TRINITY_DN1764_c0_g1_i1, TRINITY_DN1764_c0_g1_i14		g10828.t1, g4146.t1, g6137.t1, g7799.t1, g893.t1
OG0000144	jgi|Alalt1|119870|ATNCTG_75.jigsaw-mRNA.30, jgi|Alalt1|121042|ATNCTG_77.jigsaw-mRNA.170, jgi|Alalt1|121043|ATNCTG_77.jigsaw-mRNA.171	jgi|Alalte1|105755|AATCTG_114.jigsaw-mRNA.60, jgi|Alalte1|105756|AATCTG_114.jigsaw-mRNA.61, jgi|Alalte1|113365|AATCTG_76.jigsaw-mRNA.59	jgi|Aalte1|112681|AA2CTG_136.jigsaw-mRNA.33, jgi|Aalte1|113019|AA2CTG_143.jigsaw-mRNA.89	jgi|Altalt1|257373|CE257372_10991, jgi|Altalt1|356868|e_gw1.6.389.1, jgi|Altalt1|416595|fgenesh1_kg.6_#_557_#_TRINITY_DN5057_c0_g1_i1, jgi|Altalt1|54187|CE54186_155	jgi|Altal1|1012582|fgenesh1_pg.23_#_15, jgi|Altal1|1065456|gm1.9691_g, jgi|Altal1|946656|e_gw1.25.163.1	g4235.t1, g4236.t1, g4750.t1	TRINITY_DN511_c0_g1_i1, TRINITY_DN511_c0_g1_i4, TRINITY_DN9658_c0_g1_i1, TRINITY_DN9877_c0_g1_i1	g1773.t1, g9293.t1	TRINITY_DN15160_c0_g1_i1, TRINITY_DN6860_c0_g1_i1	file_1_g4310.t1	g8196.t1	TRINITY_DN4525_c0_g1_i1, TRINITY_DN5536_c0_g1_i1
OG0000145	jgi|Alalt1|120321|ATNCTG_764.jigsaw-mRNA.164, jgi|Alalt1|122982|ATNCTG_91.jigsaw-mRNA.252	jgi|Alalte1|107197|AATCTG_321.jigsaw-mRNA.54, jgi|Alalte1|111970|AATCTG_52.jigsaw-mRNA.45	jgi|Aalte1|114199|AA2CTG_171.jigsaw-mRNA.479, jgi|Aalte1|115004|AA2CTG_184.jigsaw-mRNA.254	jgi|Altalt1|348629|e_gw1.3.495.1, jgi|Altalt1|480239|gm1.1973_g	jgi|Altal1|931421|e_gw1.6.302.1, jgi|Altal1|955437|estExt_Genewise1.C_3_t20102	g3293.t1, g7458.t1, g7458.t2	TRINITY_DN1674_c0_g1_i3, TRINITY_DN3665_c0_g1_i1	g2127.t1, g9667.t1	TRINITY_DN268_c0_g1_i10, TRINITY_DN268_c0_g1_i14, TRINITY_DN268_c0_g1_i15, TRINITY_DN268_c0_g1_i3, TRINITY_DN268_c0_g1_i4, TRINITY_DN268_c0_g1_i5, TRINITY_DN268_c0_g1_i9	file_1_g4787.t1	g9996.t1, g9996.t2	TRINITY_DN383_c0_g1_i1, TRINITY_DN383_c0_g1_i2, TRINITY_DN383_c0_g1_i3
OG0000146	jgi|Alalt1|111044|ATNCTG_15.jigsaw-mRNA.81, jgi|Alalt1|113838|ATNCTG_626.jigsaw-mRNA.66	jgi|Alalte1|110731|AATCTG_436.jigsaw-mRNA.118, jgi|Alalte1|112793|AATCTG_65.jigsaw-mRNA.57	jgi|Aalte1|116525|AA2CTG_228.jigsaw-mRNA.259, jgi|Aalte1|120739|AA2CTG_54.jigsaw-mRNA.75	jgi|Altalt1|350618|e_gw1.4.1966.1, jgi|Altalt1|392948|fgenesh1_pg.3_#_455	jgi|Altal1|1016629|fgenesh1_kg.3_#_65_#_Locus84v1rpkm1518.07, jgi|Altal1|1018183|fgenesh1_kg.5_#_415_#_Locus5770v2rpkm0.61_PRE	g11091.t1, g752.t1, g7848.t1	TRINITY_DN1558_c0_g1_i2, TRINITY_DN1558_c0_g1_i6, TRINITY_DN1558_c0_g1_i8	g4180.t1, g7875.t1	TRINITY_DN1209_c0_g1_i1, TRINITY_DN1209_c0_g1_i2	file_1_g3729.t1	g1135.t1, g2440.t1, g5052.t1, g5178.t1, g575.t1, g7395.t1, g9724.t1	TRINITY_DN1163_c0_g1_i1
OG0000147	jgi|Alalt1|111308|ATNCTG_36.jigsaw-mRNA.33, jgi|Alalt1|114830|ATNCTG_638.jigsaw-mRNA.10, jgi|Alalt1|116012|ATNCTG_669.jigsaw-mRNA.44	jgi|Alalte1|106196|AATCTG_13.jigsaw-mRNA.77, jgi|Alalte1|111575|AATCTG_473.jigsaw-mRNA.1, jgi|Alalte1|112168|AATCTG_53.jigsaw-mRNA.35	jgi|Aalte1|113439|AA2CTG_163.jigsaw-mRNA.23, jgi|Aalte1|113681|AA2CTG_169.jigsaw-mRNA.1, jgi|Aalte1|119208|AA2CTG_36.jigsaw-mRNA.178	jgi|Altalt1|358199|e_gw1.7.442.1, jgi|Altalt1|365561|e_gw1.11.256.1, jgi|Altalt1|392016|fgenesh1_pg.2_#_972	jgi|Altal1|1067874|gm1.12109_g, jgi|Altal1|237249|CE237248_80060, jgi|Altal1|598231|CE598230_2242	g320.t1, g5804.t1, g8450.t1	TRINITY_DN2378_c0_g1_i1, TRINITY_DN2378_c0_g1_i2	g2942.t1, g6300.t1, g8319.t1	TRINITY_DN1795_c0_g1_i1, TRINITY_DN1795_c0_g1_i2		g9127.t1	TRINITY_DN12876_c0_g1_i1, TRINITY_DN280_c0_g1_i1, TRINITY_DN280_c0_g1_i5
OG0000148	jgi|Alalt1|112170|ATNCTG_56.jigsaw-mRNA.183, jgi|Alalt1|112914|ATNCTG_618.jigsaw-mRNA.34	jgi|Alalte1|109906|AATCTG_419.jigsaw-mRNA.117, jgi|Alalte1|109999|AATCTG_420.jigsaw-mRNA.61	jgi|Aalte1|111972|AA2CTG_120.jigsaw-mRNA.83, jgi|Aalte1|114703|AA2CTG_176.jigsaw-mRNA.356	jgi|Altalt1|263455|CE263454_28567, jgi|Altalt1|486862|gm1.8596_g	jgi|Altal1|1005031|fgenesh1_pg.2_#_453, jgi|Altal1|250650|CE250649_73060	g1685.t1, g6168.t1	TRINITY_DN13480_c0_g1_i1, TRINITY_DN1351_c0_g1_i1, TRINITY_DN1351_c0_g1_i11, TRINITY_DN1351_c0_g1_i15, TRINITY_DN1351_c0_g1_i2, TRINITY_DN1351_c0_g1_i6, TRINITY_DN1351_c0_g1_i8	g11941.t1, g11941.t2, g5772.t1	TRINITY_DN1208_c0_g1_i1, TRINITY_DN1743_c0_g1_i1, TRINITY_DN1743_c0_g1_i2	file_1_g5422.t1	g6385.t1, g8367.t1	TRINITY_DN148_c0_g1_i1
OG0000149	jgi|Alalt1|112215|ATNCTG_57.jigsaw-mRNA.37, jgi|Alalt1|115047|ATNCTG_644.jigsaw-mRNA.12, jgi|Alalt1|118440|ATNCTG_69.jigsaw-mRNA.135	jgi|Alalte1|108084|AATCTG_331.jigsaw-mRNA.11, jgi|Alalte1|115243|AATCTG_93.jigsaw-mRNA.32, jgi|Alalte1|116013|AATCTG_98.jigsaw-mRNA.163	jgi|Aalte1|116354|AA2CTG_228.jigsaw-mRNA.88, jgi|Aalte1|119878|AA2CTG_380.jigsaw-mRNA.332, jgi|Aalte1|120916|AA2CTG_54.jigsaw-mRNA.252	jgi|Altalt1|392784|fgenesh1_pg.3_#_291, jgi|Altalt1|469485|estExt_fgenesh1_pg.C_1_t30315, jgi|Altalt1|483005|gm1.4739_g	jgi|Altal1|617554|CE617553_1580, jgi|Altal1|958345|estExt_Genewise1.C_5_t30087, jgi|Altal1|992413|estExt_Genewise1Plus.C_14_t20101	g10192.t1, g3798.t1, g3798.t2, g7486.t1	TRINITY_DN999_c0_g3_i1	g258.t1, g589.t1, g7694.t1, g7694.t2	TRINITY_DN2759_c0_g1_i1	file_1_g2563.t1, file_1_g5908.t1	g7929.t1	TRINITY_DN2454_c0_g1_i1
OG0000150	jgi|Alalt1|112320|ATNCTG_57.jigsaw-mRNA.142, jgi|Alalt1|117377|ATNCTG_680.jigsaw-mRNA.400, jgi|Alalt1|119968|ATNCTG_754.jigsaw-mRNA.31	jgi|Alalte1|105831|AATCTG_12.jigsaw-mRNA.44, jgi|Alalte1|113285|AATCTG_75.jigsaw-mRNA.18, jgi|Alalte1|114250|AATCTG_83.jigsaw-mRNA.30	jgi|Aalte1|113083|AA2CTG_143.jigsaw-mRNA.153, jgi|Aalte1|117536|AA2CTG_27.jigsaw-mRNA.30, jgi|Aalte1|121873|AA2CTG_64.jigsaw-mRNA.17	jgi|Altalt1|424354|fgenesh1_kg.9_#_1726_#_TRINITY_DN6244_c0_g1_i1, jgi|Altalt1|437054|estExt_Genewise1Plus.C_4_t10048, jgi|Altalt1|458527|fgenesh1_pm.9_#_117	jgi|Altal1|1024941|fgenesh1_kg.25_#_158_#_Locus6855v1rpkm11.66, jgi|Altal1|1100805|estExt_Genemark1.C_440020, jgi|Altal1|295298|CE295297_2755	g2682.t1, g4813.t1	TRINITY_DN9727_c0_g1_i1	g11548.t1, g1714.t1, g3463.t1		file_1_g2302.t1, file_1_g3093.t1, file_1_g3096.t1, file_1_g3097.t1	g10764.t1, g2016.t1, g5177.t1, g8834.t1
OG0000151	jgi|Alalt1|112453|ATNCTG_58.jigsaw-mRNA.110, jgi|Alalt1|120106|ATNCTG_76.jigsaw-mRNA.87, jgi|Alalt1|123058|ATNCTG_92.jigsaw-mRNA.22	jgi|Alalte1|104767|AATCTG_100.jigsaw-mRNA.22, jgi|Alalte1|108363|AATCTG_34.jigsaw-mRNA.23, jgi|Alalte1|114985|AATCTG_90.jigsaw-mRNA.85	jgi|Aalte1|111188|AA2CTG_112.jigsaw-mRNA.198, jgi|Aalte1|114798|AA2CTG_184.jigsaw-mRNA.48, jgi|Aalte1|115948|AA2CTG_215.jigsaw-mRNA.149	jgi|Altalt1|391489|fgenesh1_pg.2_#_445, jgi|Altalt1|392457|fgenesh1_pg.2_#_1413, jgi|Altalt1|478476|gm1.210_g	jgi|Altal1|286773|CE286772_1824, jgi|Altal1|570443|CE570442_3333, jgi|Altal1|78296|CE78295_4135	g11471.t1, g3073.t1, g4517.t1	TRINITY_DN11569_c0_g1_i1, TRINITY_DN1706_c0_g1_i1, TRINITY_DN1706_c0_g1_i2, TRINITY_DN1706_c0_g1_i4	g10742.t1, g2343.t1, g6401.t1	TRINITY_DN8546_c0_g1_i1		g7620.t1	TRINITY_DN2619_c0_g1_i1, TRINITY_DN2619_c0_g1_i2
OG0000152	jgi|Alalt1|112482|ATNCTG_59.jigsaw-mRNA.7, jgi|Alalt1|115207|ATNCTG_649.jigsaw-mRNA.68, jgi|Alalt1|116495|ATNCTG_673.jigsaw-mRNA.105	jgi|Alalte1|108896|AATCTG_405.jigsaw-mRNA.7, jgi|Alalte1|110858|AATCTG_436.jigsaw-mRNA.245, jgi|Alalte1|114740|AATCTG_88.jigsaw-mRNA.98	jgi|Aalte1|111321|AA2CTG_118.jigsaw-mRNA.55, jgi|Aalte1|112268|AA2CTG_121.jigsaw-mRNA.19, jgi|Aalte1|116390|AA2CTG_228.jigsaw-mRNA.124	jgi|Altalt1|402759|fgenesh1_kg.1_#_1947_#_TRINITY_DN2596_c0_g1_i1, jgi|Altalt1|417673|fgenesh1_kg.6_#_1635_#_TRINITY_DN3929_c0_g1_i5, jgi|Altalt1|513188|estExt_Genemark1.C_4_t10173	jgi|Altal1|1022077|fgenesh1_kg.15_#_101_#_Locus6008v1rpkm16.56, jgi|Altal1|1048371|estExt_fgenesh1_pg.C_5_t10489, jgi|Altal1|801013|CE801012_6192	g2043.t1, g5055.t1	TRINITY_DN242_c0_g1_i1, TRINITY_DN242_c0_g1_i2, TRINITY_DN429_c0_g1_i1, TRINITY_DN429_c0_g1_i2	g556.t1, g7098.t1, g8873.t1	TRINITY_DN631_c0_g1_i1, TRINITY_DN6691_c0_g1_i1, TRINITY_DN6691_c0_g1_i2	file_1_g32.t1	g6713.t2
OG0000153	jgi|Alalt1|112755|ATNCTG_613.jigsaw-mRNA.22, jgi|Alalt1|117510|ATNCTG_682.jigsaw-mRNA.1, jgi|Alalt1|119924|ATNCTG_753.jigsaw-mRNA.21	jgi|Alalte1|106665|AATCTG_313.jigsaw-mRNA.19, jgi|Alalte1|108521|AATCTG_363.jigsaw-mRNA.16, jgi|Alalte1|111123|AATCTG_450.jigsaw-mRNA.94	jgi|Aalte1|113288|AA2CTG_149.jigsaw-mRNA.124, jgi|Aalte1|119001|AA2CTG_350.jigsaw-mRNA.34, jgi|Aalte1|120539|AA2CTG_50.jigsaw-mRNA.46	jgi|Altalt1|351285|e_gw1.4.753.1, jgi|Altalt1|484257|gm1.5991_g, jgi|Altalt1|487542|gm1.9276_g	jgi|Altal1|1066807|gm1.11042_g, jgi|Altal1|134151|CE134150_617, jgi|Altal1|61700|CE61699_342	g5446.t1, g8874.t1, g9823.t1	TRINITY_DN12642_c0_g1_i1, TRINITY_DN3641_c0_g1_i1, TRINITY_DN3641_c0_g1_i2	g3480.t1, g5128.t1, g718.t1	TRINITY_DN6734_c0_g1_i1		g10265.t1, g11492.t1, g5034.t1	TRINITY_DN17426_c0_g1_i1
OG0000154	jgi|Alalt1|112895|ATNCTG_618.jigsaw-mRNA.15, jgi|Alalt1|119415|ATNCTG_742.jigsaw-mRNA.7	jgi|Alalte1|105215|AATCTG_107.jigsaw-mRNA.13, jgi|Alalte1|109921|AATCTG_419.jigsaw-mRNA.132	jgi|Aalte1|110621|AA2CTG_106.jigsaw-mRNA.11, jgi|Aalte1|111987|AA2CTG_120.jigsaw-mRNA.98	jgi|Altalt1|394934|fgenesh1_pg.5_#_66, jgi|Altalt1|399311|fgenesh1_pg.9_#_742, jgi|Altalt1|423520|fgenesh1_kg.9_#_892_#_TRINITY_DN5107_c3_g1_i1	jgi|Altal1|1016378|fgenesh1_kg.2_#_451_#_Locus6849v2rpkm1.11_PRE, jgi|Altal1|560264|CE560263_835	g1702.t1, g2678.t1, g8534.t1	TRINITY_DN13907_c0_g1_i1, TRINITY_DN219_c0_g1_i18, TRINITY_DN219_c0_g1_i23, TRINITY_DN219_c0_g1_i5	g11927.t1, g695.t1, g8370.t1	TRINITY_DN12258_c0_g1_i1	file_1_g4067.t1, file_1_g4071.t1, file_1_g4490.t1	g6897.t1, g7.t1	TRINITY_DN13250_c0_g1_i1, TRINITY_DN6099_c0_g1_i1
OG0000155	jgi|Alalt1|113004|ATNCTG_618.jigsaw-mRNA.124, jgi|Alalt1|118015|ATNCTG_686.jigsaw-mRNA.91, jgi|Alalt1|118834|ATNCTG_72.jigsaw-mRNA.12	jgi|Alalte1|109817|AATCTG_419.jigsaw-mRNA.28, jgi|Alalte1|113066|AATCTG_70.jigsaw-mRNA.2	jgi|Aalte1|116653|AA2CTG_228.jigsaw-mRNA.387, jgi|Aalte1|117932|AA2CTG_292.jigsaw-mRNA.59	jgi|Altalt1|147086|CE147085_5729, jgi|Altalt1|500121|MIX9535_60_64, jgi|Altalt1|507828|MIX17242_249_87	jgi|Altal1|1018033|fgenesh1_kg.5_#_265_#_Locus3479v1rpkm40.82, jgi|Altal1|1028036|fgenesh1_pm.2_#_396, jgi|Altal1|984016|estExt_Genewise1Plus.C_5_t20074	g10959.t1, g10959.t2, g1589.t1	TRINITY_DN1165_c0_g1_i2, TRINITY_DN12464_c0_g1_i1, TRINITY_DN14862_c0_g1_i1, TRINITY_DN6823_c0_g1_i1	g12038.t1, g4318.t1, g4318.t2, g4318.t3, g97.t1			g8921.t1	TRINITY_DN3745_c0_g1_i1, TRINITY_DN3745_c0_g1_i2, TRINITY_DN7397_c0_g1_i1
OG0000156	jgi|Alalt1|113047|ATNCTG_618.jigsaw-mRNA.167, jgi|Alalt1|122392|ATNCTG_87.jigsaw-mRNA.9	jgi|Alalte1|109661|AATCTG_415.jigsaw-mRNA.36, jgi|Alalte1|112507|AATCTG_60.jigsaw-mRNA.31	jgi|Aalte1|117889|AA2CTG_292.jigsaw-mRNA.16, jgi|Aalte1|122441|AA2CTG_95.jigsaw-mRNA.58	jgi|Altalt1|202564|CE202563_10456, jgi|Altalt1|507710|MIX17124_13_35	jgi|Altal1|1028065|fgenesh1_pm.2_#_425, jgi|Altal1|945080|e_gw1.23.165.1	g1544.t1, g1866.t1	TRINITY_DN145_c0_g1_i19, TRINITY_DN145_c0_g1_i2, TRINITY_DN145_c0_g1_i22, TRINITY_DN145_c0_g1_i25, TRINITY_DN145_c0_g1_i26, TRINITY_DN145_c0_g1_i29, TRINITY_DN145_c0_g1_i30	g12084.t1, g12084.t2, g9053.t1	TRINITY_DN1904_c0_g1_i1, TRINITY_DN1904_c0_g1_i2, TRINITY_DN1904_c0_g1_i4, TRINITY_DN3793_c0_g1_i1, TRINITY_DN3793_c0_g1_i2	file_1_g803.t1		TRINITY_DN2558_c0_g1_i1
OG0000157	jgi|Alalt1|113372|ATNCTG_621.jigsaw-mRNA.62, jgi|Alalt1|115579|ATNCTG_653.jigsaw-mRNA.48	jgi|Alalte1|106250|AATCTG_16.jigsaw-mRNA.6, jgi|Alalte1|113786|AATCTG_79.jigsaw-mRNA.50	jgi|Aalte1|116905|AA2CTG_228.jigsaw-mRNA.639, jgi|Aalte1|122235|AA2CTG_8.jigsaw-mRNA.96	jgi|Altalt1|350554|e_gw1.4.1860.1, jgi|Altalt1|352103|e_gw1.4.659.1, jgi|Altalt1|463995|estExt_fgenesh1_pm.C_4_t20280	jgi|Altal1|1035484|fgenesh1_pm.30_#_69, jgi|Altal1|1054708|estExt_fgenesh1_pg.C_300087, jgi|Altal1|677957|CE677956_18429	g10697.t1, g8903.t1, g8904.t1, g8904.t2	TRINITY_DN11550_c0_g1_i1, TRINITY_DN13803_c0_g1_i1, TRINITY_DN14881_c0_g1_i1	g4578.t1, g4578.t2, g4578.t3, g4578.t4, g5076.t1, g5077.t1	TRINITY_DN9715_c0_g1_i1	file_1_g3090.t1	g2371.t1, g3226.t1
OG0000158	jgi|Alalt1|114157|ATNCTG_628.jigsaw-mRNA.28, jgi|Alalt1|115294|ATNCTG_65.jigsaw-mRNA.85	jgi|Alalte1|107461|AATCTG_324.jigsaw-mRNA.153, jgi|Alalte1|115230|AATCTG_93.jigsaw-mRNA.19	jgi|Aalte1|113862|AA2CTG_171.jigsaw-mRNA.142, jgi|Aalte1|119892|AA2CTG_380.jigsaw-mRNA.346	jgi|Altalt1|132592|CE132591_181, jgi|Altalt1|28546|CE28545_280	jgi|Altal1|1088875|MIX20773_9_74, jgi|Altal1|181307|CE181306_708, jgi|Altal1|546209|CE546208_9575	g12271.t1, g3809.t1	TRINITY_DN552_c0_g1_i44	g10013.t1, g243.t1	TRINITY_DN1106_c0_g1_i1, TRINITY_DN1106_c0_g1_i2, TRINITY_DN1106_c0_g1_i4	file_1_g3804.t1, file_1_g5693.t1	g4048.t1, g5056.t1, g6377.t1, g7334.t1, g8083.t1, g8217.t1, g9669.t1	TRINITY_DN20019_c0_g1_i1
OG0000159	jgi|Alalt1|116408|ATNCTG_673.jigsaw-mRNA.16, jgi|Alalt1|121027|ATNCTG_77.jigsaw-mRNA.155, jgi|Alalt1|121542|ATNCTG_78.jigsaw-mRNA.367	jgi|Alalte1|105739|AATCTG_114.jigsaw-mRNA.44, jgi|Alalte1|113616|AATCTG_77.jigsaw-mRNA.223, jgi|Alalte1|114659|AATCTG_88.jigsaw-mRNA.15	jgi|Aalte1|112697|AA2CTG_136.jigsaw-mRNA.49, jgi|Aalte1|115352|AA2CTG_191.jigsaw-mRNA.146, jgi|Aalte1|122071|AA2CTG_68.jigsaw-mRNA.33	jgi|Altalt1|356519|e_gw1.6.409.1, jgi|Altalt1|449258|estExt_Genewise1Plus.C_10_t30187, jgi|Altalt1|479257|gm1.991_g	jgi|Altal1|1010379|fgenesh1_pg.15_#_15, jgi|Altal1|1034443|fgenesh1_pm.23_#_33, jgi|Altal1|370517|CE370516_16196	g11672.t1, g11672.t2, g4218.t1, g5140.t1	TRINITY_DN316_c0_g1_i2	g11307.t1, g7189.t1, g9277.t1	TRINITY_DN11668_c0_g1_i1	file_1_g813.t1	g10168.t1, g1090.t1	TRINITY_DN19968_c0_g1_i1, TRINITY_DN20334_c0_g1_i1
OG0000160	jgi|Alalt1|116656|ATNCTG_673.jigsaw-mRNA.267, jgi|Alalt1|118005|ATNCTG_686.jigsaw-mRNA.81, jgi|Alalt1|120492|ATNCTG_765.jigsaw-mRNA.124	jgi|Alalte1|109425|AATCTG_408.jigsaw-mRNA.117, jgi|Alalte1|110619|AATCTG_436.jigsaw-mRNA.6, jgi|Alalte1|113850|AATCTG_8.jigsaw-mRNA.45	jgi|Aalte1|111480|AA2CTG_118.jigsaw-mRNA.214, jgi|Aalte1|116643|AA2CTG_228.jigsaw-mRNA.377, jgi|Aalte1|120266|AA2CTG_384.jigsaw-mRNA.256	jgi|Altalt1|341726|e_gw1.1.871.1, jgi|Altalt1|394121|fgenesh1_pg.4_#_389, jgi|Altalt1|484935|gm1.6669_g	jgi|Altal1|702313|CE702312_36332, jgi|Altal1|923945|e_gw1.1.871.1, jgi|Altal1|993239|estExt_Genewise1Plus.C_15_t20144	g10968.t1, g2291.t1, g7103.t1	TRINITY_DN443_c0_g1_i1, TRINITY_DN443_c0_g1_i3, TRINITY_DN443_c0_g1_i4	g1414.t1, g4306.t1, g6928.t1	TRINITY_DN1248_c0_g1_i1, TRINITY_DN1248_c0_g1_i2	file_1_g4250.t1	g3820.t1, g4214.t1
OG0000161	jgi|Alalt1|119140|ATNCTG_735.jigsaw-mRNA.39, jgi|Alalt1|122529|ATNCTG_89.jigsaw-mRNA.79	jgi|Alalte1|104853|AATCTG_101.jigsaw-mRNA.7, jgi|Alalte1|104854|AATCTG_101.jigsaw-mRNA.8, jgi|Alalte1|115636|AATCTG_97.jigsaw-mRNA.19	jgi|Aalte1|117147|AA2CTG_228.jigsaw-mRNA.888, jgi|Aalte1|117148|AA2CTG_228.jigsaw-mRNA.889, jgi|Aalte1|117172|AA2CTG_228.jigsaw-mRNA.913, jgi|Aalte1|117173|AA2CTG_228.jigsaw-mRNA.914, jgi|Aalte1|122187|AA2CTG_8.jigsaw-mRNA.48	jgi|Altalt1|160779|CE160778_123, jgi|Altalt1|412863|fgenesh1_kg.4_#_2154_#_TRINITY_DN2579_c0_g1_i1, jgi|Altalt1|472814|estExt_fgenesh1_pg.C_4_t20375	jgi|Altal1|1073962|MIX5860_4_37, jgi|Altal1|212936|CE212935_1179, jgi|Altal1|940704|e_gw1.16.772.1	g5176.t1, g5177.t1, g7210.t1, g7211.t1	TRINITY_DN1717_c0_g1_i1	g4827.t1, g4853.t1, g4853.t2	TRINITY_DN5366_c0_g1_i1		g721.t1, g721.t2, g8050.t1	TRINITY_DN17838_c0_g1_i1
OG0000162	jgi|Alalt1|122703|ATNCTG_90.jigsaw-mRNA.100	jgi|Alalte1|106989|AATCTG_318.jigsaw-mRNA.14, jgi|Alalte1|109738|AATCTG_417.jigsaw-mRNA.20	jgi|Aalte1|111054|AA2CTG_112.jigsaw-mRNA.64, jgi|Aalte1|113554|AA2CTG_163.jigsaw-mRNA.138, jgi|Aalte1|117948|AA2CTG_30.jigsaw-mRNA.7	jgi|Altalt1|314285|gw1.7.23.1, jgi|Altalt1|314799|gw1.3.123.1	jgi|Altal1|402593|CE402592_4171, jgi|Altal1|920610|gw1.34.231.1, jgi|Altal1|949348|e_gw1.34.172.1		TRINITY_DN12275_c0_g1_i1, TRINITY_DN7531_c0_g1_i1, TRINITY_DN9430_c0_g1_i1, TRINITY_DN9974_c0_g1_i2	g6197.t1	TRINITY_DN2081_c0_g1_i1, TRINITY_DN2081_c0_g1_i2, TRINITY_DN423_c0_g1_i17, TRINITY_DN423_c0_g1_i19, TRINITY_DN423_c0_g1_i22, TRINITY_DN423_c0_g1_i26, TRINITY_DN423_c0_g1_i30, TRINITY_DN423_c0_g1_i8		g10514.t1, g1557.t1, g1557.t2, g3217.t1, g5719.t1
OG0000163	jgi|Alalt1|111142|ATNCTG_22.jigsaw-mRNA.8, jgi|Alalt1|113867|ATNCTG_626.jigsaw-mRNA.95	jgi|Alalte1|106730|AATCTG_314.jigsaw-mRNA.9, jgi|Alalte1|110703|AATCTG_436.jigsaw-mRNA.90, jgi|Alalte1|114342|AATCTG_84.jigsaw-mRNA.50	jgi|Aalte1|115794|AA2CTG_213.jigsaw-mRNA.10, jgi|Aalte1|116553|AA2CTG_228.jigsaw-mRNA.287, jgi|Aalte1|117303|AA2CTG_228.jigsaw-mRNA.1045	jgi|Altalt1|342587|e_gw1.1.65.1, jgi|Altalt1|376757|estExt_Genewise1.C_4_t40397, jgi|Altalt1|411393|fgenesh1_kg.4_#_684_#_TRINITY_DN3255_c1_g1_i1	jgi|Altal1|661101|CE661100_1542, jgi|Altal1|958024|estExt_Genewise1.C_5_t20252	g11063.t1, g7339.t1	TRINITY_DN9155_c0_g1_i1	g4211.t1, g4977.t1	TRINITY_DN2991_c0_g1_i1	file_1_g2313.t1, file_1_g5016.t1, file_1_g5298.t1, file_1_g6135.t1	g2691.t1, g4925.t1, g515.t1	TRINITY_DN21303_c0_g1_i1, TRINITY_DN6645_c0_g1_i1
OG0000164	jgi|Alalt1|111229|ATNCTG_3.jigsaw-mRNA.14, jgi|Alalt1|116749|ATNCTG_677.jigsaw-mRNA.8	jgi|Alalte1|107812|AATCTG_326.jigsaw-mRNA.171, jgi|Alalte1|113939|AATCTG_80.jigsaw-mRNA.18	jgi|Aalte1|111785|AA2CTG_119.jigsaw-mRNA.77, jgi|Aalte1|122649|AA2CTG_96.jigsaw-mRNA.106	jgi|Altalt1|485359|gm1.7093_g, jgi|Altalt1|487747|gm1.9481_g	jgi|Altal1|1035027|fgenesh1_pm.26_#_60, jgi|Altal1|1060970|gm1.5205_g	g4930.t1, g9622.t1	TRINITY_DN19238_c0_g1_i1, TRINITY_DN6056_c0_g2_i1, TRINITY_DN68_c0_g2_i56	g3924.t1, g9407.t1	TRINITY_DN15_c0_g1_i12, TRINITY_DN15_c0_g1_i40, TRINITY_DN15_c0_g1_i81	file_1_g161.t1	g195.t1, g1980.t1	TRINITY_DN19748_c0_g1_i1, TRINITY_DN19748_c0_g1_i2, TRINITY_DN63_c0_g1_i2, TRINITY_DN63_c0_g1_i4, TRINITY_DN63_c0_g1_i5
OG0000165	jgi|Alalt1|111258|ATNCTG_34.jigsaw-mRNA.3, jgi|Alalt1|114393|ATNCTG_631.jigsaw-mRNA.71, jgi|Alalt1|115665|ATNCTG_658.jigsaw-mRNA.2	jgi|Alalte1|105073|AATCTG_104.jigsaw-mRNA.78, jgi|Alalte1|112530|AATCTG_61.jigsaw-mRNA.11, jgi|Alalte1|112715|AATCTG_64.jigsaw-mRNA.181	jgi|Aalte1|115631|AA2CTG_204.jigsaw-mRNA.78, jgi|Aalte1|119990|AA2CTG_380.jigsaw-mRNA.444, jgi|Aalte1|122243|AA2CTG_80.jigsaw-mRNA.8	jgi|Altalt1|353095|e_gw1.5.462.1, jgi|Altalt1|448461|estExt_Genewise1Plus.C_10_t10280, jgi|Altalt1|452503|fgenesh1_pm.1_#_1193	jgi|Altal1|1100864|estExt_Genemark1.C_460024, jgi|Altal1|177274|CE177273_2601, jgi|Altal1|924816|e_gw1.1.1020.1	g3907.t1, g5616.t1, g6846.t1	TRINITY_DN16698_c0_g1_i1, TRINITY_DN2164_c0_g1_i2, TRINITY_DN2164_c0_g1_i9	g10923.t1, g146.t1, g975.t1		file_1_g2686.t1, file_1_g4244.t1	g11079.t1	TRINITY_DN8152_c0_g1_i1
OG0000166	jgi|Alalt1|111517|ATNCTG_5.jigsaw-mRNA.46, jgi|Alalt1|113810|ATNCTG_626.jigsaw-mRNA.38	jgi|Alalte1|110758|AATCTG_436.jigsaw-mRNA.145, jgi|Alalte1|112374|AATCTG_58.jigsaw-mRNA.7	jgi|Aalte1|116498|AA2CTG_228.jigsaw-mRNA.232, jgi|Aalte1|119253|AA2CTG_36.jigsaw-mRNA.223	jgi|Altalt1|346091|e_gw1.2.2696.1, jgi|Altalt1|375561|estExt_Genewise1.C_4_t20062	jgi|Altal1|1022663|fgenesh1_kg.17_#_53_#_Locus1003v1rpkm158.45, jgi|Altal1|1092723|estExt_Genemark1.C_5_t10419	g11121.t1, g5839.t1, g8756.t1	TRINITY_DN18340_c0_g1_i1	g2897.t1, g2897.t2, g4149.t1	TRINITY_DN15521_c0_g1_i1	file_1_g2029.t1, file_1_g4014.t1, file_1_g6547.t1	g2966.t1, g4000.t1, g4044.t1, g4253.t1, g7501.t1, g8245.t1	TRINITY_DN1445_c0_g1_i1
OG0000167	jgi|Alalt1|111574|ATNCTG_51.jigsaw-mRNA.47, jgi|Alalt1|116203|ATNCTG_671.jigsaw-mRNA.74, jgi|Alalt1|116308|ATNCTG_671.jigsaw-mRNA.180	jgi|Alalte1|111229|AATCTG_469.jigsaw-mRNA.26, jgi|Alalte1|111333|AATCTG_469.jigsaw-mRNA.131, jgi|Alalte1|111658|AATCTG_473.jigsaw-mRNA.84	jgi|Aalte1|117363|AA2CTG_229.jigsaw-mRNA.53, jgi|Aalte1|121105|AA2CTG_54.jigsaw-mRNA.442, jgi|Aalte1|121213|AA2CTG_54.jigsaw-mRNA.551	jgi|Altalt1|392607|fgenesh1_pg.3_#_114, jgi|Altalt1|407725|fgenesh1_kg.3_#_30_#_TRINITY_DN676_c0_g1_i1, jgi|Altalt1|477712|estExt_fgenesh1_pg.C_11_t10005	jgi|Altal1|1058375|gm1.2610_g, jgi|Altal1|1068008|gm1.12243_g, jgi|Altal1|641982|CE641981_22853	g10385.t1, g10489.t1, g9875.t1	TRINITY_DN13866_c0_g1_i1, TRINITY_DN1981_c0_g1_i2, TRINITY_DN32_c0_g1_i121, TRINITY_DN32_c0_g1_i52, TRINITY_DN32_c0_g1_i91, TRINITY_DN32_c0_g1_i97	g7390.t1, g7497.t1, g8234.t1	TRINITY_DN16565_c0_g1_i1
OG0000168	jgi|Alalt1|111641|ATNCTG_513.jigsaw-mRNA.66, jgi|Alalt1|117609|ATNCTG_683.jigsaw-mRNA.19	jgi|Alalte1|107712|AATCTG_326.jigsaw-mRNA.69, jgi|Alalte1|110537|AATCTG_426.jigsaw-mRNA.295	jgi|Aalte1|116141|AA2CTG_215.jigsaw-mRNA.342, jgi|Aalte1|122752|AA2CTG_96.jigsaw-mRNA.210	jgi|Altalt1|451599|fgenesh1_pm.1_#_289, jgi|Altalt1|487852|gm1.9586_g	jgi|Altal1|1089249|MIX21147_414_34, jgi|Altal1|90909|CE90908_6549	g11279.t1, g9513.t1	TRINITY_DN1485_c0_g1_i10, TRINITY_DN1485_c0_g1_i18, TRINITY_DN1485_c0_g1_i20, TRINITY_DN1485_c0_g1_i23, TRINITY_DN1485_c0_g1_i32, TRINITY_DN1485_c0_g1_i36, TRINITY_DN1485_c0_g1_i40, TRINITY_DN2_c0_g1_i38	g3817.t1, g6580.t1	TRINITY_DN2234_c0_g1_i1, TRINITY_DN2234_c0_g1_i2		g6949.t1	TRINITY_DN312_c0_g1_i2, TRINITY_DN312_c0_g1_i3, TRINITY_DN312_c0_g1_i4
OG0000169	jgi|Alalt1|112219|ATNCTG_57.jigsaw-mRNA.41, jgi|Alalt1|118592|ATNCTG_702.jigsaw-mRNA.92, jgi|Alalt1|118605|ATNCTG_702.jigsaw-mRNA.105	jgi|Alalte1|108089|AATCTG_331.jigsaw-mRNA.16, jgi|Alalte1|108665|AATCTG_391.jigsaw-mRNA.7, jgi|Alalte1|113225|AATCTG_72.jigsaw-mRNA.62	jgi|Aalte1|114711|AA2CTG_178.jigsaw-mRNA.7, jgi|Aalte1|116349|AA2CTG_228.jigsaw-mRNA.83, jgi|Aalte1|117955|AA2CTG_301.jigsaw-mRNA.7, jgi|Aalte1|120002|AA2CTG_380.jigsaw-mRNA.456	jgi|Altalt1|354260|e_gw1.5.1423.1, jgi|Altalt1|483001|gm1.4735_g	jgi|Altal1|1055801|gm1.36_g, jgi|Altal1|976262|estExt_Genewise1.C_360186	g2082.t1, g7488.t1	TRINITY_DN2817_c0_g1_i1, TRINITY_DN2817_c0_g1_i2, TRINITY_DN9972_c0_g1_i1	g1609.t1, g593.t1	TRINITY_DN15292_c0_g1_i1		g1121.t1, g1690.t1, g7811.t1, g9446.t1, g9459.t1, g9614.t1
OG0000170	jgi|Alalt1|112231|ATNCTG_57.jigsaw-mRNA.53, jgi|Alalt1|118754|ATNCTG_713.jigsaw-mRNA.1, jgi|Alalt1|118755|ATNCTG_713.jigsaw-mRNA.2	jgi|Alalte1|108101|AATCTG_331.jigsaw-mRNA.28, jgi|Alalte1|114917|AATCTG_90.jigsaw-mRNA.17	jgi|Aalte1|111097|AA2CTG_112.jigsaw-mRNA.107, jgi|Aalte1|111098|AA2CTG_112.jigsaw-mRNA.108, jgi|Aalte1|116339|AA2CTG_228.jigsaw-mRNA.73	jgi|Altalt1|345023|e_gw1.2.2760.1, jgi|Altalt1|454731|fgenesh1_pm.4_#_82, jgi|Altalt1|481408|gm1.3142_g	jgi|Altal1|1064494|gm1.8729_g, jgi|Altal1|283555|CE283554_466, jgi|Altal1|584500|CE584499_371	g4591.t1, g4592.t1, g7499.t1	TRINITY_DN13528_c0_g1_i1, TRINITY_DN13528_c0_g1_i2, TRINITY_DN15020_c0_g1_i1, TRINITY_DN5834_c0_g1_i1	g10404.t1, g605.t1	TRINITY_DN6987_c0_g1_i1		g10463.t1, g7774.t1	TRINITY_DN1845_c1_g1_i1, TRINITY_DN4566_c0_g1_i2
OG0000171	jgi|Alalt1|113319|ATNCTG_621.jigsaw-mRNA.9, jgi|Alalt1|114063|ATNCTG_627.jigsaw-mRNA.190, jgi|Alalt1|116433|ATNCTG_673.jigsaw-mRNA.41	jgi|Alalte1|107207|AATCTG_322.jigsaw-mRNA.10, jgi|Alalte1|114683|AATCTG_88.jigsaw-mRNA.39	jgi|Aalte1|114376|AA2CTG_176.jigsaw-mRNA.29, jgi|Aalte1|116851|AA2CTG_228.jigsaw-mRNA.585, jgi|Aalte1|122046|AA2CTG_68.jigsaw-mRNA.8	jgi|Altalt1|342494|e_gw1.1.515.1, jgi|Altalt1|358185|e_gw1.7.2118.1, jgi|Altalt1|455055|fgenesh1_pm.4_#_406	jgi|Altal1|1010403|fgenesh1_pg.15_#_39, jgi|Altal1|167930|CE167929_943, jgi|Altal1|683286|CE683285_48016	g10758.t1, g5116.t1, g6504.t1	TRINITY_DN7113_c0_g1_i1, TRINITY_DN7388_c0_g1_i1	g4522.t1, g7164.t1	TRINITY_DN13629_c0_g1_i1, TRINITY_DN7945_c0_g1_i1		g4746.t1, g6786.t1, g7315.t1	TRINITY_DN19580_c0_g1_i1, TRINITY_DN3656_c0_g1_i1
OG0000172	jgi|Alalt1|114684|ATNCTG_633.jigsaw-mRNA.5, jgi|Alalt1|115659|ATNCTG_656.jigsaw-mRNA.67	jgi|Alalte1|108290|AATCTG_337.jigsaw-mRNA.5, jgi|Alalte1|108795|AATCTG_4.jigsaw-mRNA.40, jgi|Alalte1|109789|AATCTG_418.jigsaw-mRNA.27	jgi|Aalte1|115701|AA2CTG_204.jigsaw-mRNA.150, jgi|Aalte1|122548|AA2CTG_96.jigsaw-mRNA.5	jgi|Altalt1|424855|fgenesh1_kg.10_#_132_#_TRINITY_DN1852_c0_g1_i1, jgi|Altalt1|458002|fgenesh1_pm.8_#_295	jgi|Altal1|1020178|fgenesh1_kg.9_#_442_#_Locus4562v1rpkm27.88, jgi|Altal1|1025205|fgenesh1_kg.27_#_63_#_Locus48v1rpkm2209.80	g5591.t1, g9721.t1	TRINITY_DN1773_c0_g1_i3	g10861.t1, g4028.t1	TRINITY_DN1849_c0_g1_i1, TRINITY_DN690_c0_g1_i2, TRINITY_DN690_c0_g1_i4	file_1_g2998.t1, file_1_g3648.t1, file_1_g701.t1	g2471.t1, g3323.t1	TRINITY_DN20943_c0_g1_i1, TRINITY_DN3340_c1_g1_i1, TRINITY_DN8685_c0_g1_i1, TRINITY_DN9218_c0_g1_i1
OG0000173	jgi|Alalt1|115064|ATNCTG_647.jigsaw-mRNA.12, jgi|Alalt1|122150|ATNCTG_84.jigsaw-mRNA.20, jgi|Alalt1|122654|ATNCTG_90.jigsaw-mRNA.51	jgi|Alalte1|106015|AATCTG_125.jigsaw-mRNA.12, jgi|Alalte1|106136|AATCTG_13.jigsaw-mRNA.17, jgi|Alalte1|106644|AATCTG_312.jigsaw-mRNA.11	jgi|Aalte1|110765|AA2CTG_111.jigsaw-mRNA.78, jgi|Aalte1|113502|AA2CTG_163.jigsaw-mRNA.86	jgi|Altalt1|254633|CE254632_1907, jgi|Altalt1|418727|fgenesh1_kg.7_#_159_#_TRINITY_DN9491_c0_g1_i1, jgi|Altalt1|465328|estExt_fgenesh1_pm.C_6_t20028	jgi|Altal1|1044889|estExt_fgenesh1_pm.C_340042, jgi|Altal1|590852|CE590851_3552, jgi|Altal1|933025|e_gw1.8.741.1	g466.t1, g5738.t1, g9202.t1	TRINITY_DN13541_c0_g1_i1	g3509.t1, g6245.t1, g8623.t1	TRINITY_DN15608_c0_g1_i1, TRINITY_DN6132_c0_g1_i1	file_1_g3782.t1	g4055.t1, g766.t1, g8627.t1	TRINITY_DN11558_c0_g1_i1
OG0000174	jgi|Alalt1|116103|ATNCTG_670.jigsaw-mRNA.90, jgi|Alalt1|117678|ATNCTG_684.jigsaw-mRNA.38, jgi|Alalt1|122722|ATNCTG_90.jigsaw-mRNA.119	jgi|Alalte1|106075|AATCTG_125.jigsaw-mRNA.72, jgi|Alalte1|107007|AATCTG_318.jigsaw-mRNA.32, jgi|Alalte1|108600|AATCTG_365.jigsaw-mRNA.21	jgi|Aalte1|110709|AA2CTG_111.jigsaw-mRNA.22, jgi|Aalte1|113575|AA2CTG_163.jigsaw-mRNA.159, jgi|Aalte1|119137|AA2CTG_36.jigsaw-mRNA.107	jgi|Altalt1|357340|e_gw1.7.192.1, jgi|Altalt1|453513|fgenesh1_pm.2_#_916, jgi|Altalt1|486188|gm1.7922_g	jgi|Altal1|1036429|fgenesh1_pm.48_#_7, jgi|Altal1|240796|CE240795_9184, jgi|Altal1|837330|CE837329_8483	g249.t1, g412.t1, g5671.t1, g5671.t2	TRINITY_DN1118_c0_g1_i1, TRINITY_DN1118_c0_g1_i3, TRINITY_DN2376_c0_g1_i1, TRINITY_DN2376_c0_g1_i2	g10721.t1, g6180.t1, g8566.t1	TRINITY_DN4393_c0_g1_i1		g9315.t1
OG0000175	jgi|Alalt1|116604|ATNCTG_673.jigsaw-mRNA.215, jgi|Alalt1|122586|ATNCTG_9.jigsaw-mRNA.45	jgi|Alalte1|106615|AATCTG_309.jigsaw-mRNA.48, jgi|Alalte1|113900|AATCTG_8.jigsaw-mRNA.95	jgi|Aalte1|111429|AA2CTG_118.jigsaw-mRNA.163, jgi|Aalte1|111873|AA2CTG_12.jigsaw-mRNA.18	jgi|Altalt1|137375|CE137374_38755, jgi|Altalt1|402478|fgenesh1_kg.1_#_1666_#_TRINITY_DN4411_c0_g2_i1	jgi|Altal1|1010568|fgenesh1_pg.15_#_204, jgi|Altal1|391676|CE391675_38299	g7630.t1	TRINITY_DN1449_c0_g1_i2, TRINITY_DN1449_c0_g1_i4	g10246.t1, g6978.t1, g8505.t1	TRINITY_DN685_c0_g1_i1, TRINITY_DN685_c0_g1_i2	file_1_g1971.t1, file_1_g2102.t1, file_1_g37.t1, file_1_g4463.t1, file_1_g6127.t1	g5184.t1, g5785.t1, g9128.t1, g9561.t1	TRINITY_DN6079_c0_g1_i1
OG0000176	jgi|Alalt1|117206|ATNCTG_680.jigsaw-mRNA.228, jgi|Alalt1|119291|ATNCTG_738.jigsaw-mRNA.138	jgi|Alalte1|105476|AATCTG_108.jigsaw-mRNA.214, jgi|Alalte1|116168|AATCTG_99.jigsaw-mRNA.113	jgi|Aalte1|112228|AA2CTG_120.jigsaw-mRNA.339, jgi|Aalte1|121551|AA2CTG_62.jigsaw-mRNA.196	jgi|Altalt1|427569|fgenesh1_kg.11_#_705_#_TRINITY_DN3437_c0_g2_i1, jgi|Altalt1|518298|estExt_Genemark1.C_9_t20149	jgi|Altal1|926720|e_gw1.2.49.1, jgi|Altal1|986041|estExt_Genewise1Plus.C_7_t10455	g6714.t1, g8251.t1	TRINITY_DN2273_c0_g1_i1, TRINITY_DN2273_c0_g1_i3, TRINITY_DN2273_c0_g1_i5	g11694.t1, g3251.t1, g3251.t2	TRINITY_DN3636_c0_g6_i1, TRINITY_DN537_c0_g1_i2, TRINITY_DN537_c0_g1_i3, TRINITY_DN537_c0_g1_i4	file_1_g4694.t1	g1416.t1, g5397.t1, g7154.t1, g7770.t1	TRINITY_DN356_c0_g1_i1
OG0000177	jgi|Alalt1|117864|ATNCTG_684.jigsaw-mRNA.224	jgi|Alalte1|107963|AATCTG_327.jigsaw-mRNA.78	jgi|Aalte1|115708|AA2CTG_21.jigsaw-mRNA.2	jgi|Altalt1|345325|e_gw1.2.2797.1	jgi|Altal1|942621|e_gw1.19.323.1	g52.t1	TRINITY_DN1017_c0_g1_i1, TRINITY_DN1017_c0_g1_i3, TRINITY_DN1017_c0_g1_i6, TRINITY_DN1017_c0_g1_i7	g10519.t1	TRINITY_DN272_c0_g1_i2, TRINITY_DN272_c0_g1_i20, TRINITY_DN272_c0_g1_i31, TRINITY_DN272_c0_g1_i38, TRINITY_DN272_c0_g1_i48, TRINITY_DN272_c0_g1_i7, TRINITY_DN272_c0_g1_i9		g5679.t1	TRINITY_DN137_c0_g1_i10, TRINITY_DN137_c0_g1_i11, TRINITY_DN137_c0_g1_i15, TRINITY_DN137_c0_g1_i16, TRINITY_DN137_c0_g1_i2, TRINITY_DN137_c0_g1_i20, TRINITY_DN137_c0_g1_i21, TRINITY_DN137_c0_g1_i25, TRINITY_DN137_c0_g1_i3
OG0000178	jgi|Alalt1|118025|ATNCTG_687.jigsaw-mRNA.5, jgi|Alalt1|119521|ATNCTG_743.jigsaw-mRNA.103, jgi|Alalt1|120691|ATNCTG_767.jigsaw-mRNA.5	jgi|Alalte1|111732|AATCTG_478.jigsaw-mRNA.11, jgi|Alalte1|114214|AATCTG_82.jigsaw-mRNA.58, jgi|Alalte1|114546|AATCTG_87.jigsaw-mRNA.78	jgi|Aalte1|112279|AA2CTG_121.jigsaw-mRNA.30, jgi|Aalte1|112441|AA2CTG_126.jigsaw-mRNA.89, jgi|Aalte1|119323|AA2CTG_37.jigsaw-mRNA.7	jgi|Altalt1|316930|gw1.7.121.1, jgi|Altalt1|417697|fgenesh1_kg.6_#_1659_#_TRINITY_DN1872_c1_g1_i1, jgi|Altalt1|490529|gm1.12263_g	jgi|Altal1|1067362|gm1.11597_g, jgi|Altal1|920041|gw1.32.228.1, jgi|Altal1|986652|estExt_Genewise1Plus.C_8_t10138	g2055.t1, g5918.t1, g7892.t1	TRINITY_DN10928_c0_g1_i1, TRINITY_DN16147_c0_g1_i1, TRINITY_DN5898_c0_g2_i1	g5505.t1, g8862.t1, g9512.t1	TRINITY_DN15628_c0_g1_i1	file_1_g4798.t1	g10587.t1	TRINITY_DN20224_c0_g1_i1
OG0000179	jgi|Alalt1|118055|ATNCTG_687.jigsaw-mRNA.35	jgi|Alalte1|113685|AATCTG_78.jigsaw-mRNA.19	jgi|Aalte1|110964|AA2CTG_111.jigsaw-mRNA.277	jgi|Altalt1|207200|CE207199_1943, jgi|Altalt1|207201|CE207200_6584	jgi|Altal1|1030299|fgenesh1_pm.8_#_74, jgi|Altal1|803621|CE803620_19291	g9121.t1, g9122.t1	TRINITY_DN621_c0_g1_i13, TRINITY_DN621_c0_g1_i14, TRINITY_DN621_c0_g1_i16, TRINITY_DN621_c0_g1_i20, TRINITY_DN621_c0_g1_i60, TRINITY_DN621_c0_g1_i85	g8828.t1, g8829.t1	TRINITY_DN496_c0_g1_i1, TRINITY_DN5572_c0_g1_i2	file_1_g1312.t1	g10326.t1, g1606.t1, g3327.t1, g4960.t1	TRINITY_DN1801_c0_g1_i2, TRINITY_DN1801_c0_g1_i3, TRINITY_DN1801_c0_g1_i4, TRINITY_DN534_c0_g1_i2
OG0000180	jgi|Alalt1|118087|ATNCTG_687.jigsaw-mRNA.67, jgi|Alalt1|122841|ATNCTG_91.jigsaw-mRNA.111	jgi|Alalte1|106361|AATCTG_29.jigsaw-mRNA.35, jgi|Alalte1|113716|AATCTG_78.jigsaw-mRNA.50	jgi|Aalte1|110930|AA2CTG_111.jigsaw-mRNA.243, jgi|Aalte1|113388|AA2CTG_154.jigsaw-mRNA.99	jgi|Altalt1|417808|fgenesh1_kg.6_#_1770_#_TRINITY_DN778_c0_g1_i1, jgi|Altalt1|480097|gm1.1831_g	jgi|Altal1|1018631|fgenesh1_kg.6_#_277_#_Locus3491v1rpkm40.65, jgi|Altal1|806355|CE806354_66949	g3435.t1, g640.t1	TRINITY_DN1875_c0_g1_i2, TRINITY_DN1875_c0_g1_i3, TRINITY_DN940_c0_g1_i2	g1984.t1, g8793.t1	TRINITY_DN296_c0_g1_i4, TRINITY_DN296_c0_g1_i6, TRINITY_DN296_c0_g1_i8, TRINITY_DN296_c0_g1_i9	file_1_g4493.t1, file_1_g6217.t1	g4333.t1, g657.t1	TRINITY_DN2382_c0_g1_i1, TRINITY_DN8751_c0_g1_i1, TRINITY_DN9967_c0_g1_i1
OG0000181	jgi|Alalt1|118129|ATNCTG_687.jigsaw-mRNA.109, jgi|Alalt1|118315|ATNCTG_69.jigsaw-mRNA.10	jgi|Alalte1|109766|AATCTG_418.jigsaw-mRNA.3, jgi|Alalte1|115887|AATCTG_98.jigsaw-mRNA.37	jgi|Aalte1|110892|AA2CTG_111.jigsaw-mRNA.205, jgi|Aalte1|121045|AA2CTG_54.jigsaw-mRNA.381	jgi|Altalt1|348446|e_gw1.3.1983.1, jgi|Altalt1|356797|e_gw1.6.1139.1	jgi|Altal1|1049339|estExt_fgenesh1_pg.C_80143, jgi|Altal1|956588|estExt_Genewise1.C_4_t20021	g10320.t1, g598.t1	TRINITY_DN17835_c0_g1_i1, TRINITY_DN18074_c0_g1_i1	g7561.t1, g7561.t2, g7561.t3, g7561.t4, g8750.t1, g8750.t2	TRINITY_DN11721_c0_g1_i1, TRINITY_DN11987_c0_g1_i1	file_1_g3436.t1, file_1_g850.t1	g1641.t1, g9515.t1	TRINITY_DN1047_c0_g1_i3, TRINITY_DN1944_c0_g1_i1
OG0000182	jgi|Alalt1|118558|ATNCTG_702.jigsaw-mRNA.58, jgi|Alalt1|119658|ATNCTG_745.jigsaw-mRNA.46	jgi|Alalte1|112975|AATCTG_68.jigsaw-mRNA.46, jgi|Alalte1|113207|AATCTG_72.jigsaw-mRNA.44	jgi|Aalte1|117989|AA2CTG_301.jigsaw-mRNA.41, jgi|Aalte1|119678|AA2CTG_380.jigsaw-mRNA.132	jgi|Altalt1|415920|fgenesh1_kg.5_#_2427_#_TRINITY_DN5004_c0_g1_i1, jgi|Altalt1|452259|fgenesh1_pm.1_#_949	jgi|Altal1|747562|CE747561_11194, jgi|Altal1|950634|e_gw1.41.84.1	g3592.t1, g8937.t1	TRINITY_DN11440_c0_g1_i1, TRINITY_DN3353_c0_g1_i1, TRINITY_DN3353_c0_g1_i4	g1643.t1, g1643.t2, g461.t1	TRINITY_DN13700_c0_g1_i1, TRINITY_DN216_c0_g1_i12, TRINITY_DN216_c0_g1_i9	file_1_g1431.t1	g10776.t1, g1289.t1, g1793.t1, g4541.t1, g7600.t1, g962.t1
OG0000183	jgi|Alalt1|118826|ATNCTG_72.jigsaw-mRNA.4, jgi|Alalt1|121939|ATNCTG_79.jigsaw-mRNA.54	jgi|Alalte1|107305|AATCTG_323.jigsaw-mRNA.97, jgi|Alalte1|108183|AATCTG_333.jigsaw-mRNA.17	jgi|Aalte1|120471|AA2CTG_48.jigsaw-mRNA.9, jgi|Aalte1|122296|AA2CTG_80.jigsaw-mRNA.61	jgi|Altalt1|344021|e_gw1.1.3812.1	jgi|Altal1|1021765|fgenesh1_kg.14_#_105_#_Locus705v1rpkm221.23, jgi|Altal1|925468|e_gw1.1.1555.1	g3946.t1, g6790.t1	TRINITY_DN16072_c0_g1_i1, TRINITY_DN7980_c0_g1_i3, TRINITY_DN7980_c0_g1_i5, TRINITY_DN7980_c0_g1_i6	g103.t1, g1033.t1	TRINITY_DN3455_c0_g1_i1, TRINITY_DN3851_c0_g1_i1	file_1_g3873.t1	g10064.t1, g3009.t1, g5740.t1	TRINITY_DN662_c0_g1_i1, TRINITY_DN662_c0_g1_i2, TRINITY_DN699_c0_g1_i1, TRINITY_DN699_c0_g1_i2, TRINITY_DN9196_c0_g1_i1
OG0000184	jgi|Alalt1|120816|ATNCTG_769.jigsaw-mRNA.37	jgi|Alalte1|107579|AATCTG_324.jigsaw-mRNA.271	jgi|Aalte1|113990|AA2CTG_171.jigsaw-mRNA.270	jgi|Altalt1|409835|fgenesh1_kg.3_#_2140_#_TRINITY_DN2493_c0_g2_i1	jgi|Altal1|1017063|fgenesh1_kg.3_#_499_#_Locus4363v1rpkm29.59	g12154.t1	TRINITY_DN11646_c0_g1_i2	g9878.t1	TRINITY_DN2162_c0_g1_i1, TRINITY_DN2162_c0_g1_i2, TRINITY_DN4977_c0_g2_i1	file_1_g4870.t1, file_1_g5270.t1, file_1_g5924.t1, file_1_g6030.t1, file_1_g6553.t1	g11146.t1, g1883.t2, g1921.t1, g2391.t1, g2964.t1, g4439.t1, g5296.t1, g5296.t2	TRINITY_DN12189_c0_g1_i1, TRINITY_DN14297_c0_g1_i1, TRINITY_DN17058_c0_g1_i1, TRINITY_DN2223_c0_g1_i1
OG0000185	jgi|Alalt1|110926|ATNCTG_10.jigsaw-mRNA.8, jgi|Alalt1|112317|ATNCTG_57.jigsaw-mRNA.139, jgi|Alalt1|117431|ATNCTG_680.jigsaw-mRNA.454	jgi|Alalte1|106316|AATCTG_246.jigsaw-mRNA.5, jgi|Alalte1|108887|AATCTG_404.jigsaw-mRNA.33, jgi|Alalte1|111795|AATCTG_499.jigsaw-mRNA.1, jgi|Alalte1|113288|AATCTG_75.jigsaw-mRNA.21	jgi|Aalte1|112719|AA2CTG_137.jigsaw-mRNA.5, jgi|Aalte1|117373|AA2CTG_24.jigsaw-mRNA.9, jgi|Aalte1|121869|AA2CTG_64.jigsaw-mRNA.13	jgi|Altalt1|313678|gw1.4.4.1, jgi|Altalt1|359601|e_gw1.8.1816.1, jgi|Altalt1|361233|e_gw1.9.305.1	jgi|Altal1|1021328|fgenesh1_kg.12_#_359_#_Locus10652v2rpkm0.66, jgi|Altal1|1068054|gm1.12289_g, jgi|Altal1|951053|e_gw1.44.67.1	g2518.t1, g2736.t1, g7571.t1, g7571.t2	TRINITY_DN2385_c0_g2_i4	g3466.t1, g5404.t1, g8436.t1	TRINITY_DN5169_c0_g1_i1		g2507.t1	TRINITY_DN6351_c0_g1_i1
OG0000186	jgi|Alalt1|110974|ATNCTG_15.jigsaw-mRNA.11, jgi|Alalt1|120807|ATNCTG_769.jigsaw-mRNA.28, jgi|Alalt1|121090|ATNCTG_774.jigsaw-mRNA.15, jgi|Alalt1|121898|ATNCTG_79.jigsaw-mRNA.13	jgi|Alalte1|107587|AATCTG_324.jigsaw-mRNA.279, jgi|Alalte1|112728|AATCTG_64.jigsaw-mRNA.194	jgi|Aalte1|113998|AA2CTG_171.jigsaw-mRNA.278, jgi|Aalte1|122257|AA2CTG_80.jigsaw-mRNA.22	jgi|Altalt1|482460|gm1.4194_g, jgi|Altalt1|484524|gm1.6258_g	jgi|Altal1|925787|e_gw1.1.635.1, jgi|Altal1|927224|e_gw1.3.544.1	g12147.t1, g6830.t1	TRINITY_DN2821_c0_g1_i1, TRINITY_DN572_c0_g1_i11, TRINITY_DN572_c0_g1_i12, TRINITY_DN572_c0_g1_i22, TRINITY_DN572_c0_g1_i26, TRINITY_DN572_c0_g1_i31, TRINITY_DN572_c0_g1_i35, TRINITY_DN572_c0_g1_i8	g9869.t1, g9869.t2, g9869.t3, g990.t1			g820.t1
OG0000187	jgi|Alalt1|110988|ATNCTG_15.jigsaw-mRNA.25, jgi|Alalt1|111061|ATNCTG_15.jigsaw-mRNA.98, jgi|Alalt1|112379|ATNCTG_58.jigsaw-mRNA.36	jgi|Alalte1|104837|AATCTG_100.jigsaw-mRNA.92, jgi|Alalte1|105092|AATCTG_105.jigsaw-mRNA.11, jgi|Alalte1|112778|AATCTG_65.jigsaw-mRNA.42	jgi|Aalte1|116022|AA2CTG_215.jigsaw-mRNA.223, jgi|Aalte1|120723|AA2CTG_54.jigsaw-mRNA.59, jgi|Aalte1|120796|AA2CTG_54.jigsaw-mRNA.132	jgi|Altalt1|117695|CE117694_669, jgi|Altalt1|119559|CE119558_136, jgi|Altalt1|366633|e_gw1.15.20.1, jgi|Altalt1|429146|estExt_Genewise1Plus.C_1_t20112	jgi|Altal1|1061357|gm1.5592_g, jgi|Altal1|504433|CE504432_1704, jgi|Altal1|509520|CE509519_405	g11397.t1, g690.t1, g769.t1	TRINITY_DN749_c0_g1_i2, TRINITY_DN749_c0_g2_i1	g6468.t1, g7819.t1, g7893.t1				TRINITY_DN4823_c1_g1_i1, TRINITY_DN5320_c1_g2_i1, TRINITY_DN5320_c1_g2_i2
OG0000188	jgi|Alalt1|111645|ATNCTG_516.jigsaw-mRNA.1, jgi|Alalt1|113324|ATNCTG_621.jigsaw-mRNA.14	jgi|Alalte1|113740|AATCTG_79.jigsaw-mRNA.4	jgi|Aalte1|116856|AA2CTG_228.jigsaw-mRNA.590	jgi|Altalt1|394321|fgenesh1_pg.4_#_589	jgi|Altal1|983580|estExt_Genewise1Plus.C_5_t10126	g10752.t1	TRINITY_DN1763_c0_g1_i11, TRINITY_DN1763_c0_g1_i13, TRINITY_DN1763_c0_g1_i15, TRINITY_DN1763_c0_g1_i18, TRINITY_DN1763_c0_g1_i3, TRINITY_DN638_c0_g1_i2, TRINITY_DN638_c0_g1_i3, TRINITY_DN638_c0_g2_i1, TRINITY_DN638_c0_g2_i2, TRINITY_DN638_c0_g2_i3	g4528.t1	TRINITY_DN1086_c0_g1_i1, TRINITY_DN1086_c0_g1_i6, TRINITY_DN1086_c0_g1_i8, TRINITY_DN8541_c0_g1_i1	file_1_g4093.t1	g9012.t1	TRINITY_DN1924_c1_g1_i1, TRINITY_DN1924_c1_g2_i1, TRINITY_DN19560_c0_g1_i1
OG0000189	jgi|Alalt1|111706|ATNCTG_54.jigsaw-mRNA.52, jgi|Alalt1|121044|ATNCTG_77.jigsaw-mRNA.172	jgi|Alalte1|105757|AATCTG_114.jigsaw-mRNA.62, jgi|Alalte1|111524|AATCTG_471.jigsaw-mRNA.89	jgi|Aalte1|112680|AA2CTG_136.jigsaw-mRNA.32, jgi|Aalte1|116787|AA2CTG_228.jigsaw-mRNA.521	jgi|Altalt1|195191|CE195190_1102, jgi|Altalt1|352711|e_gw1.4.1387.1	jgi|Altal1|1034427|fgenesh1_pm.23_#_17, jgi|Altal1|929738|e_gw1.5.308.1	g10828.t1, g4237.t1	TRINITY_DN2701_c0_g1_i2, TRINITY_DN2701_c0_g1_i5, TRINITY_DN54_c0_g1_i15	g4456.t1, g4456.t2, g9294.t1	TRINITY_DN4720_c0_g2_i1	file_1_g2246.t1, file_1_g5134.t1, file_1_g6549.t1, file_1_g8.t1	g1622.t1, g3425.t1, g4473.t1	TRINITY_DN6600_c0_g1_i1
OG0000190	jgi|Alalt1|111902|ATNCTG_55.jigsaw-mRNA.70, jgi|Alalt1|116342|ATNCTG_671.jigsaw-mRNA.214	jgi|Alalte1|115108|AATCTG_91.jigsaw-mRNA.70, jgi|Alalte1|115862|AATCTG_98.jigsaw-mRNA.11	jgi|Aalte1|117711|AA2CTG_274.jigsaw-mRNA.124, jgi|Aalte1|121072|AA2CTG_54.jigsaw-mRNA.409	jgi|Altalt1|398414|fgenesh1_pg.8_#_690, jgi|Altalt1|481694|gm1.3428_g	jgi|Altal1|1060713|gm1.4948_g, jgi|Altal1|629069|CE629068_8741	g10348.t1, g10348.t2, g9356.t1	TRINITY_DN1120_c0_g1_i22, TRINITY_DN1120_c0_g1_i26, TRINITY_DN1120_c0_g1_i27, TRINITY_DN1120_c0_g1_i8, TRINITY_DN8153_c0_g1_i1	g3665.t1, g7532.t1	TRINITY_DN2392_c0_g1_i1	file_1_g2918.t1	g7161.t1, g8511.t1	TRINITY_DN897_c0_g1_i1, TRINITY_DN897_c0_g1_i2, TRINITY_DN897_c0_g1_i3
OG0000191	jgi|Alalt1|113025|ATNCTG_618.jigsaw-mRNA.145, jgi|Alalt1|119219|ATNCTG_738.jigsaw-mRNA.66, jgi|Alalt1|123217|ATNCTG_99.jigsaw-mRNA.9	jgi|Alalte1|109798|AATCTG_419.jigsaw-mRNA.9, jgi|Alalte1|111372|AATCTG_47.jigsaw-mRNA.18, jgi|Alalte1|116239|AATCTG_99.jigsaw-mRNA.184	jgi|Aalte1|117454|AA2CTG_24.jigsaw-mRNA.91, jgi|Aalte1|117911|AA2CTG_292.jigsaw-mRNA.38, jgi|Aalte1|121477|AA2CTG_62.jigsaw-mRNA.122	jgi|Altalt1|398830|fgenesh1_pg.9_#_261, jgi|Altalt1|420684|fgenesh1_kg.8_#_183_#_TRINITY_DN2317_c0_g1_i1, jgi|Altalt1|59294|CE59293_1464	jgi|Altal1|1031901|fgenesh1_pm.12_#_238, jgi|Altal1|1037603|estExt_fgenesh1_pm.C_20406, jgi|Altal1|770330|CE770329_2736	g1565.t1, g2445.t1, g8326.t1	TRINITY_DN2587_c0_g1_i1	g12061.t1, g5323.t1	TRINITY_DN11899_c0_g1_i1, TRINITY_DN8063_c0_g1_i1	file_1_g1314.t1, file_1_g3835.t1	g7355.t1	TRINITY_DN7117_c0_g1_i1
OG0000192	jgi|Alalt1|113321|ATNCTG_621.jigsaw-mRNA.11, jgi|Alalt1|120012|ATNCTG_754.jigsaw-mRNA.75, jgi|Alalt1|122947|ATNCTG_91.jigsaw-mRNA.217	jgi|Alalte1|106462|AATCTG_29.jigsaw-mRNA.136, jgi|Alalte1|113737|AATCTG_79.jigsaw-mRNA.1, jgi|Alalte1|114290|AATCTG_83.jigsaw-mRNA.70	jgi|Aalte1|113128|AA2CTG_143.jigsaw-mRNA.198, jgi|Aalte1|115040|AA2CTG_184.jigsaw-mRNA.290, jgi|Aalte1|116853|AA2CTG_228.jigsaw-mRNA.587	jgi|Altalt1|362844|e_gw1.9.264.1, jgi|Altalt1|404799|fgenesh1_kg.2_#_455_#_TRINITY_DN4774_c0_g1_i1, jgi|Altalt1|500393|MIX9807_59_79	jgi|Altal1|1007042|fgenesh1_pg.6_#_163, jgi|Altal1|1034959|fgenesh1_pm.25_#_153, jgi|Altal1|930469|e_gw1.5.577.1	g10062.t1, g10756.t1, g3328.t1	TRINITY_DN5608_c0_g2_i1, TRINITY_DN7322_c0_g1_i1, TRINITY_DN8377_c0_g1_i1	g12161.t1, g2094.t1, g4524.t1	TRINITY_DN16460_c0_g1_i1, TRINITY_DN9805_c0_g1_i1			TRINITY_DN21176_c0_g1_i1
OG0000193	jgi|Alalt1|113548|ATNCTG_621.jigsaw-mRNA.240, jgi|Alalt1|121210|ATNCTG_78.jigsaw-mRNA.33	jgi|Alalte1|115701|AATCTG_97.jigsaw-mRNA.84	jgi|Aalte1|115583|AA2CTG_204.jigsaw-mRNA.30, jgi|Aalte1|117079|AA2CTG_228.jigsaw-mRNA.820	jgi|Altalt1|135311|CE135310_2599, jgi|Altalt1|363604|e_gw1.10.499.1, jgi|Altalt1|393215|fgenesh1_pg.3_#_722, jgi|Altalt1|419238|fgenesh1_kg.7_#_670_#_TRINITY_DN3134_c1_g1_i1, jgi|Altalt1|483734|gm1.5468_g	jgi|Altal1|1000610|estExt_Genewise1Plus.C_290265, jgi|Altal1|1022432|fgenesh1_kg.16_#_146_#_Locus13635v1rpkm0.48, jgi|Altal1|928100|e_gw1.3.1074.1		TRINITY_DN16922_c0_g1_i1	g4761.t1	TRINITY_DN13476_c0_g1_i1, TRINITY_DN13476_c0_g1_i2, TRINITY_DN15333_c0_g1_i1		g1049.t1, g10775.t1, g1391.t1, g5467.t1, g5645.t1, g980.t1, g981.t1	TRINITY_DN13981_c0_g1_i1, TRINITY_DN3852_c0_g1_i1
OG0000194	jgi|Alalt1|113933|ATNCTG_627.jigsaw-mRNA.60, jgi|Alalt1|114621|ATNCTG_632.jigsaw-mRNA.204, jgi|Alalt1|120371|ATNCTG_765.jigsaw-mRNA.3	jgi|Alalte1|105161|AATCTG_106.jigsaw-mRNA.61, jgi|Alalte1|106565|AATCTG_304.jigsaw-mRNA.102, jgi|Alalte1|110320|AATCTG_426.jigsaw-mRNA.78	jgi|Aalte1|111610|AA2CTG_118.jigsaw-mRNA.344, jgi|Aalte1|114505|AA2CTG_176.jigsaw-mRNA.158, jgi|Aalte1|120137|AA2CTG_384.jigsaw-mRNA.127	jgi|Altalt1|402062|fgenesh1_kg.1_#_1250_#_TRINITY_DN2188_c0_g2_i1, jgi|Altalt1|456014|fgenesh1_pm.5_#_547, jgi|Altalt1|486667|gm1.8401_g	jgi|Altal1|925612|e_gw1.1.2341.1, jgi|Altal1|938408|e_gw1.13.408.1, jgi|Altal1|945875|e_gw1.24.521.1	g1169.t1, g1345.t1, g6372.t1, g6372.t2, g6372.t3	TRINITY_DN17937_c0_g1_i1, TRINITY_DN9378_c0_g1_i1	g1284.t1, g5977.t1, g6797.t1				TRINITY_DN11207_c0_g1_i1, TRINITY_DN19918_c0_g1_i1
OG0000195	jgi|Alalt1|114258|ATNCTG_63.jigsaw-mRNA.28, jgi|Alalt1|122263|ATNCTG_85.jigsaw-mRNA.109	jgi|Alalte1|109201|AATCTG_406.jigsaw-mRNA.178, jgi|Alalte1|111784|AATCTG_49.jigsaw-mRNA.22	jgi|Aalte1|118759|AA2CTG_345.jigsaw-mRNA.173, jgi|Aalte1|120112|AA2CTG_384.jigsaw-mRNA.102	jgi|Altalt1|395487|fgenesh1_pg.5_#_619, jgi|Altalt1|453253|fgenesh1_pm.2_#_656	jgi|Altal1|1056166|gm1.401_g, jgi|Altal1|936871|e_gw1.11.506.1	g1145.t1, g6937.t1	TRINITY_DN1513_c0_g1_i1, TRINITY_DN1513_c0_g1_i3, TRINITY_DN1513_c0_g1_i4	g1261.t1, g2716.t1, g2716.t2	TRINITY_DN12429_c0_g1_i1, TRINITY_DN4429_c0_g1_i1, TRINITY_DN8199_c0_g1_i1	file_1_g6508.t1	g3136.t1, g3994.t1, g7002.t1, g8867.t1	TRINITY_DN3227_c1_g1_i1
OG0000196	jgi|Alalt1|114407|ATNCTG_631.jigsaw-mRNA.85, jgi|Alalt1|115923|ATNCTG_664.jigsaw-mRNA.43	jgi|Alalte1|107021|AATCTG_319.jigsaw-mRNA.7, jgi|Alalte1|109936|AATCTG_42.jigsaw-mRNA.2	jgi|Aalte1|119518|AA2CTG_38.jigsaw-mRNA.3	jgi|Altalt1|369763|estExt_Genewise1.C_1_t80009	jgi|Altal1|1036418|fgenesh1_pm.47_#_12, jgi|Altal1|1053365|estExt_fgenesh1_pg.C_210266, jgi|Altal1|176278|CE176277_19681	g9935.t1	TRINITY_DN1940_c0_g2_i1, TRINITY_DN5847_c0_g1_i1	g10353.t1, g130.t1, g5504.t2			g1475.t1, g1990.t1, g2875.t1, g2926.t1, g2926.t2, g4879.t1, g5463.t1, g5576.t1, g6687.t1, g8200.t1, g8200.t2	TRINITY_DN1492_c0_g1_i1
OG0000197	jgi|Alalt1|114430|ATNCTG_632.jigsaw-mRNA.13, jgi|Alalt1|121047|ATNCTG_77.jigsaw-mRNA.175, jgi|Alalt1|122063|ATNCTG_79.jigsaw-mRNA.178	jgi|Alalte1|105760|AATCTG_114.jigsaw-mRNA.65, jgi|Alalte1|106796|AATCTG_315.jigsaw-mRNA.62, jgi|Alalte1|110506|AATCTG_426.jigsaw-mRNA.264	jgi|Aalte1|112677|AA2CTG_136.jigsaw-mRNA.29, jgi|Aalte1|116173|AA2CTG_215.jigsaw-mRNA.374, jgi|Aalte1|120020|AA2CTG_384.jigsaw-mRNA.10	jgi|Altalt1|414741|fgenesh1_kg.5_#_1248_#_TRINITY_DN4752_c3_g1_i4, jgi|Altalt1|429460|estExt_Genewise1Plus.C_1_t20454, jgi|Altalt1|456500|fgenesh1_pm.6_#_118	jgi|Altal1|404279|CE404278_5832, jgi|Altal1|925277|e_gw1.1.2169.1, jgi|Altal1|972450|estExt_Genewise1.C_24_t10043	g1049.t1, g11244.t1, g4240.t1	TRINITY_DN10121_c0_g1_i1, TRINITY_DN11661_c0_g1_i1	g1166.t1, g6612.t1, g9297.t1	TRINITY_DN3168_c0_g1_i1	file_1_g1244.t1	g4476.t1, g8882.t1
OG0000198	jgi|Alalt1|114699|ATNCTG_633.jigsaw-mRNA.20, jgi|Alalt1|121585|ATNCTG_78.jigsaw-mRNA.410	jgi|Alalte1|108304|AATCTG_337.jigsaw-mRNA.19, jgi|Alalte1|113657|AATCTG_77.jigsaw-mRNA.264	jgi|Aalte1|115310|AA2CTG_191.jigsaw-mRNA.104, jgi|Aalte1|122563|AA2CTG_96.jigsaw-mRNA.20	jgi|Altalt1|359192|e_gw1.8.1988.1, jgi|Altalt1|459552|fgenesh1_pm.10_#_427	jgi|Altal1|1020166|fgenesh1_kg.9_#_430_#_Locus3512v1rpkm40.36, jgi|Altal1|374319|CE374318_15706	g4314.t1, g9706.t1	TRINITY_DN12119_c0_g1_i1, TRINITY_DN786_c0_g1_i1, TRINITY_DN786_c0_g1_i3, TRINITY_DN786_c0_g1_i5, TRINITY_DN786_c0_g1_i6	g11348.t1, g4013.t1	TRINITY_DN13282_c0_g1_i1, TRINITY_DN8899_c0_g1_i1	file_1_g2620.t1	g8176.t1	TRINITY_DN2261_c0_g1_i1, TRINITY_DN2261_c0_g1_i2, TRINITY_DN2261_c0_g1_i5, TRINITY_DN2261_c0_g1_i6
OG0000199	jgi|Alalt1|114731|ATNCTG_633.jigsaw-mRNA.52	jgi|Alalte1|107860|AATCTG_326.jigsaw-mRNA.219	jgi|Aalte1|122597|AA2CTG_96.jigsaw-mRNA.54	jgi|Altalt1|398139|fgenesh1_pg.8_#_415, jgi|Altalt1|458039|fgenesh1_pm.8_#_332	jgi|Altal1|1008499|fgenesh1_pg.9_#_347, jgi|Altal1|1020126|fgenesh1_kg.9_#_390_#_Locus1750v1rpkm89.62	g9677.t1, g9678.t1	TRINITY_DN1125_c0_g1_i2, TRINITY_DN1125_c0_g1_i3, TRINITY_DN1125_c0_g1_i4, TRINITY_DN1125_c0_g1_i5, TRINITY_DN1125_c0_g1_i6, TRINITY_DN1376_c1_g2_i1	g3974.t1, g3975.t1	TRINITY_DN5195_c0_g1_i1, TRINITY_DN592_c0_g1_i1	file_1_g4099.t1	g339.t1, g3619.t1	TRINITY_DN1063_c0_g1_i1, TRINITY_DN1063_c0_g1_i2, TRINITY_DN1063_c0_g1_i3, TRINITY_DN2221_c0_g1_i1, TRINITY_DN2221_c0_g1_i2
OG0000200	jgi|Alalt1|114885|ATNCTG_64.jigsaw-mRNA.20, jgi|Alalt1|114886|ATNCTG_64.jigsaw-mRNA.21	jgi|Alalte1|105651|AATCTG_113.jigsaw-mRNA.2	jgi|Aalte1|116078|AA2CTG_215.jigsaw-mRNA.279, jgi|Aalte1|116079|AA2CTG_215.jigsaw-mRNA.280	jgi|Altalt1|478604|gm1.338_g	jgi|Altal1|1061411|gm1.5646_g	g11341.t1, g11342.t1	TRINITY_DN134_c0_g1_i10, TRINITY_DN134_c0_g1_i12, TRINITY_DN134_c0_g1_i13, TRINITY_DN134_c0_g1_i3, TRINITY_DN134_c0_g1_i4, TRINITY_DN134_c0_g1_i7, TRINITY_DN595_c0_g1_i13, TRINITY_DN595_c0_g1_i19	g6522.t1, g6522.t2, g6522.t3	TRINITY_DN1317_c0_g1_i1, TRINITY_DN1317_c0_g1_i2, TRINITY_DN1317_c0_g1_i4	file_1_g6192.t1	g831.t1	TRINITY_DN14274_c0_g1_i1, TRINITY_DN2882_c0_g1_i1
OG0000201	jgi|Alalt1|115377|ATNCTG_650.jigsaw-mRNA.17, jgi|Alalt1|115378|ATNCTG_650.jigsaw-mRNA.18, jgi|Alalt1|115379|ATNCTG_650.jigsaw-mRNA.19	jgi|Alalte1|110140|AATCTG_421.jigsaw-mRNA.16, jgi|Alalte1|110141|AATCTG_421.jigsaw-mRNA.17	jgi|Aalte1|118257|AA2CTG_32.jigsaw-mRNA.97, jgi|Aalte1|118258|AA2CTG_32.jigsaw-mRNA.98	jgi|Altalt1|343706|e_gw1.1.3059.1	jgi|Altal1|929032|e_gw1.4.906.1	g10654.t1, g10654.t2, g10655.t1	TRINITY_DN2986_c1_g1_i1, TRINITY_DN2986_c1_g1_i2, TRINITY_DN456_c0_g1_i1, TRINITY_DN456_c0_g1_i2	g7225.t1, g7226.t1, g7227.t1	TRINITY_DN11692_c0_g1_i1, TRINITY_DN9195_c0_g1_i1	file_1_g3361.t1, file_1_g964.t1	g3390.t1, g9539.t1	TRINITY_DN2540_c0_g1_i1, TRINITY_DN5007_c1_g1_i2
OG0000202	jgi|Alalt1|115390|ATNCTG_650.jigsaw-mRNA.30, jgi|Alalt1|115649|ATNCTG_656.jigsaw-mRNA.57	jgi|Alalte1|108804|AATCTG_4.jigsaw-mRNA.49, jgi|Alalte1|110151|AATCTG_421.jigsaw-mRNA.27	jgi|Aalte1|115690|AA2CTG_204.jigsaw-mRNA.139, jgi|Aalte1|118246|AA2CTG_32.jigsaw-mRNA.86	jgi|Altalt1|341475|e_gw1.1.2028.1, jgi|Altalt1|424869|fgenesh1_kg.10_#_146_#_TRINITY_DN2497_c0_g1_i1	jgi|Altal1|1025198|fgenesh1_kg.27_#_56_#_Locus9049v1rpkm4.09, jgi|Altal1|649410|CE649409_1456	g10643.t1, g5600.t1	TRINITY_DN15698_c0_g1_i1, TRINITY_DN3822_c0_g1_i1	g10870.t1, g10870.t2, g7238.t1	TRINITY_DN10202_c0_g1_i1, TRINITY_DN6242_c0_g1_i1	file_1_g1503.t1, file_1_g6110.t1	g3722.t1, g4352.t1, g7800.t1, g8895.t1	TRINITY_DN3550_c0_g1_i1, TRINITY_DN3550_c0_g1_i3
OG0000203	jgi|Alalt1|115585|ATNCTG_654.jigsaw-mRNA.5, jgi|Alalt1|119936|ATNCTG_753.jigsaw-mRNA.33	jgi|Alalte1|108510|AATCTG_363.jigsaw-mRNA.5, jgi|Alalte1|115679|AATCTG_97.jigsaw-mRNA.62	jgi|Aalte1|117103|AA2CTG_228.jigsaw-mRNA.844, jgi|Aalte1|119012|AA2CTG_350.jigsaw-mRNA.45	jgi|Altalt1|377081|estExt_Genewise1.C_4_t50262, jgi|Altalt1|412787|fgenesh1_kg.4_#_2078_#_TRINITY_DN479_c0_g2_i1	jgi|Altal1|215804|CE215803_1298, jgi|Altal1|556813|CE556812_3848	g5218.t1, g5218.t2, g8858.t1	TRINITY_DN16395_c0_g1_i1, TRINITY_DN7220_c0_g1_i1, TRINITY_DN7220_c0_g1_i2	g3491.t1, g4784.t1	TRINITY_DN15161_c0_g1_i1, TRINITY_DN6390_c0_g1_i1		g6567.t1, g7827.t1, g800.t1	TRINITY_DN19971_c0_g1_i1, TRINITY_DN4174_c0_g1_i1, TRINITY_DN4174_c0_g1_i2, TRINITY_DN4899_c0_g1_i1
OG0000204	jgi|Alalt1|116532|ATNCTG_673.jigsaw-mRNA.143, jgi|Alalt1|118821|ATNCTG_713.jigsaw-mRNA.68	jgi|Alalte1|109719|AATCTG_417.jigsaw-mRNA.1, jgi|Alalte1|114777|AATCTG_88.jigsaw-mRNA.135	jgi|Aalte1|111033|AA2CTG_112.jigsaw-mRNA.43, jgi|Aalte1|111358|AA2CTG_118.jigsaw-mRNA.92	jgi|Altalt1|430350|estExt_Genewise1Plus.C_1_t40447, jgi|Altalt1|462429|estExt_fgenesh1_pm.C_2_t30097	jgi|Altal1|1022117|fgenesh1_kg.15_#_141_#_Locus2286v1rpkm67.39, jgi|Altal1|969580|estExt_Genewise1.C_19_t10272	g4651.t1, g5015.t1	TRINITY_DN1379_c0_g1_i4, TRINITY_DN1379_c0_g1_i5, TRINITY_DN9475_c0_g1_i2, TRINITY_DN9475_c0_g1_i4	g10462.t1, g7055.t1	TRINITY_DN15524_c0_g1_i1, TRINITY_DN9859_c0_g1_i1	file_1_g4650.t1	g11364.t1, g11364.t2, g2820.t1, g2820.t2	TRINITY_DN3173_c4_g1_i1, TRINITY_DN6312_c0_g1_i2
OG0000205	jgi|Alalt1|117694|ATNCTG_684.jigsaw-mRNA.54, jgi|Alalt1|119785|ATNCTG_745.jigsaw-mRNA.173	jgi|Alalte1|108584|AATCTG_365.jigsaw-mRNA.5, jgi|Alalte1|109591|AATCTG_410.jigsaw-mRNA.78	jgi|Aalte1|119121|AA2CTG_36.jigsaw-mRNA.91, jgi|Aalte1|119806|AA2CTG_380.jigsaw-mRNA.260	jgi|Altalt1|347374|e_gw1.2.2588.1, jgi|Altalt1|479610|gm1.1344_g	jgi|Altal1|1021961|fgenesh1_kg.14_#_301_#_Locus1173v1rpkm135.16, jgi|Altal1|941277|e_gw1.17.684.1	g233.t1, g3726.t1	TRINITY_DN1206_c0_g1_i4, TRINITY_DN393_c0_g1_i10, TRINITY_DN393_c0_g1_i12	g10704.t1, g332.t1	TRINITY_DN1013_c0_g1_i7, TRINITY_DN406_c0_g1_i3, TRINITY_DN406_c0_g1_i4, TRINITY_DN406_c0_g1_i5, TRINITY_DN406_c0_g1_i6	file_1_g3865.t1, file_1_g5664.t1	g5614.t1	TRINITY_DN19680_c0_g1_i1, TRINITY_DN5097_c0_g1_i1
OG0000206	jgi|Alalt1|121249|ATNCTG_78.jigsaw-mRNA.72		jgi|Aalte1|112824|AA2CTG_139.jigsaw-mRNA.65				TRINITY_DN3631_c0_g1_i1, TRINITY_DN3631_c0_g1_i2	g12155.t1, g12155.t2, g12155.t3	TRINITY_DN214_c0_g1_i27, TRINITY_DN412_c0_g1_i12, TRINITY_DN412_c0_g1_i18, TRINITY_DN9831_c0_g1_i1		g11228.t1, g11529.t1, g1354.t1, g2447.t1, g2676.t1, g3208.t1, g3787.t1, g4158.t1, g4219.t1, g8497.t1, g8817.t1, g9404.t1	TRINITY_DN12864_c0_g1_i1, TRINITY_DN12864_c0_g1_i2, TRINITY_DN3366_c0_g1_i1, TRINITY_DN3366_c0_g1_i2
OG0000207	jgi|Alalt1|121572|ATNCTG_78.jigsaw-mRNA.397, jgi|Alalt1|121573|ATNCTG_78.jigsaw-mRNA.398, jgi|Alalt1|121936|ATNCTG_79.jigsaw-mRNA.51	jgi|Alalte1|108185|AATCTG_333.jigsaw-mRNA.19, jgi|Alalte1|113644|AATCTG_77.jigsaw-mRNA.251, jgi|Alalte1|113645|AATCTG_77.jigsaw-mRNA.252	jgi|Aalte1|115321|AA2CTG_191.jigsaw-mRNA.115, jgi|Aalte1|115322|AA2CTG_191.jigsaw-mRNA.116, jgi|Aalte1|122294|AA2CTG_80.jigsaw-mRNA.59	jgi|Altalt1|414400|fgenesh1_kg.5_#_907_#_TRINITY_DN4871_c3_g1_i2, jgi|Altalt1|46114|CE46113_2171, jgi|Altalt1|489602|gm1.11336_g	jgi|Altal1|1053126|estExt_fgenesh1_pg.C_210005, jgi|Altal1|36195|CE36194_91302	g4302.t1, g6792.t1	TRINITY_DN1029_c0_g1_i2, TRINITY_DN1029_c0_g1_i3, TRINITY_DN12021_c0_g1_i1, TRINITY_DN1378_c0_g1_i2, TRINITY_DN1378_c0_g1_i4	g1030.t1, g11336.t1	TRINITY_DN10843_c0_g1_i1	file_1_g4241.t1	g4666.t1, g8661.t1
OG0000208	jgi|Alalt1|121701|ATNCTG_78.jigsaw-mRNA.526, jgi|Alalt1|121717|ATNCTG_78.jigsaw-mRNA.542, jgi|Alalt1|121718|ATNCTG_78.jigsaw-mRNA.543, jgi|Alalt1|121719|ATNCTG_78.jigsaw-mRNA.544	jgi|Alalte1|113060|AATCTG_69.jigsaw-mRNA.64, jgi|Alalte1|113061|AATCTG_69.jigsaw-mRNA.65	jgi|Aalte1|118307|AA2CTG_320.jigsaw-mRNA.33, jgi|Aalte1|118308|AA2CTG_320.jigsaw-mRNA.34, jgi|Aalte1|118309|AA2CTG_320.jigsaw-mRNA.35	jgi|Altalt1|459647|fgenesh1_pm.10_#_522, jgi|Altalt1|489751|gm1.11485_g, jgi|Altalt1|489752|gm1.11486_g, jgi|Altalt1|489753|gm1.11487_g, jgi|Altalt1|493733|MIX3147_116_41	jgi|Altal1|1077943|MIX9841_4345_53	g11760.t1, g4432.t1, g4450.t1, g4451.t1, g4452.t1	TRINITY_DN3936_c0_g1_i1, TRINITY_DN3936_c0_g1_i2	g11220.t1, g11485.t1, g11486.t1	TRINITY_DN11936_c0_g1_i1		g372.t1
OG0000209	jgi|Alalt1|110917|ATNCTG_1.jigsaw-mRNA.10, jgi|Alalt1|110978|ATNCTG_15.jigsaw-mRNA.15, jgi|Alalt1|114951|ATNCTG_642.jigsaw-mRNA.65, jgi|Alalt1|121086|ATNCTG_774.jigsaw-mRNA.11	jgi|Alalte1|111032|AATCTG_450.jigsaw-mRNA.2, jgi|Alalte1|115413|AATCTG_94.jigsaw-mRNA.107	jgi|Aalte1|120632|AA2CTG_50.jigsaw-mRNA.140, jgi|Aalte1|121777|AA2CTG_62.jigsaw-mRNA.423	jgi|Altalt1|241914|CE241913_708, jgi|Altalt1|365051|e_gw1.11.860.1	jgi|Altal1|1050640|estExt_fgenesh1_pg.C_120002, jgi|Altal1|950930|e_gw1.42.116.1	g8028.t1, g9728.t1	TRINITY_DN15165_c0_g1_i1, TRINITY_DN674_c0_g1_i1, TRINITY_DN674_c0_g1_i2	g3013.t1, g4034.t1	TRINITY_DN4113_c0_g1_i2, TRINITY_DN5710_c0_g2_i1, TRINITY_DN6268_c0_g1_i1	file_1_g1680.t1	g8283.t1	TRINITY_DN156_c0_g1_i3, TRINITY_DN156_c0_g1_i4
OG0000210	jgi|Alalt1|111094|ATNCTG_15.jigsaw-mRNA.131, jgi|Alalt1|115412|ATNCTG_650.jigsaw-mRNA.52	jgi|Alalte1|110171|AATCTG_421.jigsaw-mRNA.47, jgi|Alalte1|112746|AATCTG_65.jigsaw-mRNA.10	jgi|Aalte1|118224|AA2CTG_32.jigsaw-mRNA.64, jgi|Aalte1|120689|AA2CTG_54.jigsaw-mRNA.25	jgi|Altalt1|120104|CE120103_1190, jgi|Altalt1|452130|fgenesh1_pm.1_#_820	jgi|Altal1|1017724|fgenesh1_kg.4_#_524_#_Locus2993v1rpkm48.96, jgi|Altal1|1046959|estExt_fgenesh1_pg.C_3_t10107	g10620.t1, g807.t1	TRINITY_DN496_c0_g1_i1, TRINITY_DN496_c0_g1_i2, TRINITY_DN496_c0_g1_i3	g7261.t1, g7929.t1	TRINITY_DN321_c0_g1_i1, TRINITY_DN321_c0_g1_i3, TRINITY_DN321_c0_g1_i4, TRINITY_DN321_c0_g2_i2	file_1_g4046.t1	g1265.t1, g4031.t1, g7658.t1	TRINITY_DN8556_c0_g1_i1
OG0000211	jgi|Alalt1|111291|ATNCTG_36.jigsaw-mRNA.16, jgi|Alalt1|122053|ATNCTG_79.jigsaw-mRNA.168	jgi|Alalte1|112185|AATCTG_53.jigsaw-mRNA.52, jgi|Alalte1|113072|AATCTG_71.jigsaw-mRNA.2	jgi|Aalte1|118896|AA2CTG_35.jigsaw-mRNA.1, jgi|Aalte1|119191|AA2CTG_36.jigsaw-mRNA.161	jgi|Altalt1|395387|fgenesh1_pg.5_#_519, jgi|Altalt1|497074|MIX6488_296_21	jgi|Altal1|1015495|fgenesh1_kg.1_#_473_#_Locus3444v1rpkm41.31, jgi|Altal1|1063831|gm1.8066_g	g1039.t1, g304.t1	TRINITY_DN11457_c0_g1_i3, TRINITY_DN1246_c0_g1_i16, TRINITY_DN1246_c0_g1_i4	g1156.t1, g2960.t1, g2960.t2, g2960.t3	TRINITY_DN1488_c0_g1_i6	file_1_g4777.t1	g10331.t1, g3025.t1, g8058.t1	TRINITY_DN2336_c0_g1_i1, TRINITY_DN6148_c0_g1_i1
OG0000212	jgi|Alalt1|111721|ATNCTG_54.jigsaw-mRNA.67, jgi|Alalt1|119922|ATNCTG_753.jigsaw-mRNA.19, jgi|Alalt1|120237|ATNCTG_764.jigsaw-mRNA.80	jgi|Alalte1|108523|AATCTG_363.jigsaw-mRNA.18, jgi|Alalte1|111509|AATCTG_471.jigsaw-mRNA.74, jgi|Alalte1|112051|AATCTG_52.jigsaw-mRNA.126	jgi|Aalte1|114281|AA2CTG_171.jigsaw-mRNA.561, jgi|Aalte1|116772|AA2CTG_228.jigsaw-mRNA.506, jgi|Aalte1|118999|AA2CTG_350.jigsaw-mRNA.32	jgi|Altalt1|350363|e_gw1.3.236.1, jgi|Altalt1|352060|e_gw1.4.870.1, jgi|Altalt1|463613|estExt_fgenesh1_pm.C_4_t10350	jgi|Altal1|1081377|MIX13275_2335_42, jgi|Altal1|1082229|MIX14127_13_67, jgi|Altal1|929899|e_gw1.5.1056.1	g10843.t1, g8876.t1, g897.t1	TRINITY_DN6479_c0_g1_i1	g3478.t1, g4441.t1, g8018.t1			g1291.t1, g2567.t1, g8832.t1	TRINITY_DN8988_c0_g1_i1
OG0000213	jgi|Alalt1|112078|ATNCTG_56.jigsaw-mRNA.91, jgi|Alalt1|112822|ATNCTG_614.jigsaw-mRNA.61, jgi|Alalt1|113015|ATNCTG_618.jigsaw-mRNA.135	jgi|Alalte1|106313|AATCTG_246.jigsaw-mRNA.2, jgi|Alalte1|109806|AATCTG_419.jigsaw-mRNA.17, jgi|Alalte1|110089|AATCTG_420.jigsaw-mRNA.151	jgi|Aalte1|112557|AA2CTG_134.jigsaw-mRNA.83, jgi|Aalte1|117376|AA2CTG_24.jigsaw-mRNA.12, jgi|Aalte1|117922|AA2CTG_292.jigsaw-mRNA.49	jgi|Altalt1|457516|fgenesh1_pm.7_#_496, jgi|Altalt1|488461|gm1.10195_g, jgi|Altalt1|505955|MIX15369_80_67	jgi|Altal1|1028045|fgenesh1_pm.2_#_405, jgi|Altal1|937486|e_gw1.12.583.1, jgi|Altal1|968999|estExt_Genewise1.C_18_t10297	g1576.t1, g2515.t1, g6078.t1	TRINITY_DN9507_c0_g1_i1	g12050.t1, g5680.t1	TRINITY_DN4678_c0_g1_i1		g11463.t1, g11463.t2	TRINITY_DN17593_c0_g1_i1, TRINITY_DN17593_c0_g1_i3
OG0000214	jgi|Alalt1|112505|ATNCTG_59.jigsaw-mRNA.30, jgi|Alalt1|112546|ATNCTG_59.jigsaw-mRNA.71	jgi|Alalte1|108918|AATCTG_405.jigsaw-mRNA.29, jgi|Alalte1|108959|AATCTG_405.jigsaw-mRNA.70	jgi|Aalte1|120638|AA2CTG_53.jigsaw-mRNA.2, jgi|Aalte1|122364|AA2CTG_90.jigsaw-mRNA.17	jgi|Altalt1|355894|e_gw1.6.1643.1, jgi|Altalt1|356078|e_gw1.6.695.1, jgi|Altalt1|380266|estExt_Genewise1.C_6_t20403	jgi|Altal1|1013499|fgenesh1_pg.28_#_21, jgi|Altal1|800183|CE800182_1535, jgi|Altal1|986568|estExt_Genewise1Plus.C_8_t10051	g1977.t1, g2020.t1, g2021.t1	TRINITY_DN14353_c0_g1_i1, TRINITY_DN19806_c0_g1_i1	g8896.t1, g8897.t1, g8941.t1		file_1_g1675.t1	g10630.t1, g6570.t1	TRINITY_DN5239_c0_g1_i1, TRINITY_DN5239_c0_g1_i2, TRINITY_DN5239_c0_g1_i4
OG0000215	jgi|Alalt1|113284|ATNCTG_620.jigsaw-mRNA.158, jgi|Alalt1|113418|ATNCTG_621.jigsaw-mRNA.108	jgi|Alalte1|110995|AATCTG_448.jigsaw-mRNA.22, jgi|Alalte1|115827|AATCTG_97.jigsaw-mRNA.210	jgi|Aalte1|115901|AA2CTG_215.jigsaw-mRNA.102, jgi|Aalte1|116951|AA2CTG_228.jigsaw-mRNA.685	jgi|Altalt1|341553|e_gw1.1.1352.1, jgi|Altalt1|350584|e_gw1.4.2187.1	jgi|Altal1|229633|CE229632_23332, jgi|Altal1|935549|e_gw1.10.538.1	g11518.t1, g8653.t1	TRINITY_DN599_c0_g1_i1, TRINITY_DN599_c0_g1_i4, TRINITY_DN599_c0_g1_i5	g4629.t1, g6357.t1	TRINITY_DN2486_c0_g1_i2, TRINITY_DN2486_c0_g1_i3, TRINITY_DN2486_c0_g1_i4, TRINITY_DN5173_c0_g2_i1, TRINITY_DN5173_c0_g2_i2	file_1_g634.t1	g1454.t1	TRINITY_DN3170_c0_g1_i1, TRINITY_DN5875_c0_g1_i1
OG0000216	jgi|Alalt1|113609|ATNCTG_622.jigsaw-mRNA.47, jgi|Alalt1|114584|ATNCTG_632.jigsaw-mRNA.167	jgi|Alalte1|110357|AATCTG_426.jigsaw-mRNA.115, jgi|Alalte1|111799|AATCTG_499.jigsaw-mRNA.5	jgi|Aalte1|111647|AA2CTG_118.jigsaw-mRNA.381, jgi|Aalte1|118574|AA2CTG_34.jigsaw-mRNA.54	jgi|Altalt1|354123|e_gw1.5.2076.1	jgi|Altal1|974952|estExt_Genewise1.C_310024	g1381.t1, g1381.t2, g8601.t1	TRINITY_DN1803_c0_g1_i1, TRINITY_DN1803_c0_g1_i3, TRINITY_DN7536_c0_g1_i1	g6764.t1, g8419.t1	TRINITY_DN441_c0_g1_i1, TRINITY_DN441_c0_g1_i2, TRINITY_DN441_c0_g1_i3, TRINITY_DN441_c0_g1_i4, TRINITY_DN9692_c0_g1_i1	file_1_g5876.t1	g758.t1	TRINITY_DN459_c0_g1_i1, TRINITY_DN459_c0_g1_i2, TRINITY_DN459_c0_g1_i3
OG0000217	jgi|Alalt1|113616|ATNCTG_622.jigsaw-mRNA.54, jgi|Alalt1|123225|ATNCTG_99.jigsaw-mRNA.17	jgi|Alalte1|111381|AATCTG_47.jigsaw-mRNA.27, jgi|Alalte1|111805|AATCTG_499.jigsaw-mRNA.11	jgi|Aalte1|117444|AA2CTG_24.jigsaw-mRNA.81, jgi|Aalte1|118580|AA2CTG_34.jigsaw-mRNA.60	jgi|Altalt1|236389|CE236388_462	jgi|Altal1|1035521|fgenesh1_pm.31_#_2, jgi|Altal1|145244|CE145243_3762	g2452.t1, g8593.t1		g5332.t1, g8427.t1	TRINITY_DN510_c0_g1_i4, TRINITY_DN510_c0_g1_i6	file_1_g126.t1	g8457.t1	TRINITY_DN854_c0_g1_i27, TRINITY_DN854_c0_g1_i28, TRINITY_DN854_c0_g1_i47, TRINITY_DN854_c0_g1_i55, TRINITY_DN854_c0_g1_i57, TRINITY_DN854_c0_g1_i62, TRINITY_DN854_c0_g1_i88, TRINITY_DN854_c0_g1_i91, TRINITY_DN854_c0_g1_i92
OG0000218	jgi|Alalt1|114011|ATNCTG_627.jigsaw-mRNA.138	jgi|Alalte1|106003|AATCTG_124.jigsaw-mRNA.2	jgi|Aalte1|114432|AA2CTG_176.jigsaw-mRNA.85	jgi|Altalt1|358622|e_gw1.7.1241.1	jgi|Altal1|938564|e_gw1.13.332.1	g6449.t1, g6449.t2	TRINITY_DN1296_c0_g1_i1, TRINITY_DN1296_c0_g1_i2, TRINITY_DN1296_c0_g1_i4, TRINITY_DN1296_c0_g1_i5, TRINITY_DN1296_c0_g2_i2, TRINITY_DN1296_c0_g2_i8	g6049.t1, g6050.t1, g6050.t2	TRINITY_DN375_c0_g1_i1, TRINITY_DN375_c0_g1_i11, TRINITY_DN375_c0_g1_i16, TRINITY_DN375_c0_g1_i2, TRINITY_DN375_c0_g1_i6, TRINITY_DN375_c0_g1_i8, TRINITY_DN375_c0_g1_i9		g4388.t1	TRINITY_DN3593_c0_g1_i1, TRINITY_DN3593_c0_g1_i2
OG0000219	jgi|Alalt1|114389|ATNCTG_631.jigsaw-mRNA.67, jgi|Alalt1|118947|ATNCTG_728.jigsaw-mRNA.12	jgi|Alalte1|105069|AATCTG_104.jigsaw-mRNA.74, jgi|Alalte1|109244|AATCTG_407.jigsaw-mRNA.4	jgi|Aalte1|119985|AA2CTG_380.jigsaw-mRNA.439, jgi|Aalte1|120809|AA2CTG_54.jigsaw-mRNA.145	jgi|Altalt1|403994|fgenesh1_kg.1_#_3182_#_TRINITY_DN1923_c0_g1_i4, jgi|Altalt1|481955|gm1.3689_g	jgi|Altal1|1021806|fgenesh1_kg.14_#_146_#_Locus1463v1rpkm105.84, jgi|Altal1|982264|estExt_Genewise1Plus.C_4_t10009	g3903.t1, g674.t1	TRINITY_DN1315_c0_g1_i1, TRINITY_DN1315_c0_g1_i2, TRINITY_DN470_c0_g1_i1, TRINITY_DN470_c0_g1_i2	g151.t1, g151.t2, g151.t3, g7806.t1	TRINITY_DN6104_c0_g1_i1	file_1_g2043.t1	g10554.t1, g5885.t1, g6210.t1	TRINITY_DN1351_c0_g1_i1
OG0000220	jgi|Alalt1|115374|ATNCTG_650.jigsaw-mRNA.14, jgi|Alalt1|118467|ATNCTG_7.jigsaw-mRNA.4	jgi|Alalte1|108638|AATCTG_368.jigsaw-mRNA.4, jgi|Alalte1|110137|AATCTG_421.jigsaw-mRNA.13	jgi|Aalte1|112935|AA2CTG_143.jigsaw-mRNA.5, jgi|Aalte1|118261|AA2CTG_32.jigsaw-mRNA.101	jgi|Altalt1|20082|CE20081_3793, jgi|Altalt1|255170|CE255169_605	jgi|Altal1|443181|CE443180_1485, jgi|Altal1|660323|CE660322_16661	g10659.t1, g4670.t1	TRINITY_DN17778_c0_g1_i1, TRINITY_DN794_c0_g1_i57	g1853.t1, g7221.t1	TRINITY_DN2684_c0_g1_i1, TRINITY_DN2684_c0_g1_i2	file_1_g401.t1	g10582.t1, g1196.t1, g2059.t1, g8820.t1	TRINITY_DN192_c0_g1_i17, TRINITY_DN192_c0_g1_i2, TRINITY_DN192_c0_g1_i4
OG0000221	jgi|Alalt1|115883|ATNCTG_664.jigsaw-mRNA.3, jgi|Alalt1|119205|ATNCTG_738.jigsaw-mRNA.52	jgi|Alalte1|107106|AATCTG_320.jigsaw-mRNA.84, jgi|Alalte1|116252|AATCTG_99.jigsaw-mRNA.197	jgi|Aalte1|117482|AA2CTG_261.jigsaw-mRNA.15, jgi|Aalte1|121464|AA2CTG_62.jigsaw-mRNA.109	jgi|Altalt1|366104|e_gw1.11.1556.1	jgi|Altal1|1059892|gm1.4127_g	g7883.t1, g8340.t1	TRINITY_DN16003_c0_g1_i1, TRINITY_DN16003_c0_g1_i2	g3337.t1, g3337.t2	TRINITY_DN12122_c0_g1_i1, TRINITY_DN6917_c0_g1_i1, TRINITY_DN8545_c0_g1_i1	file_1_g1038.t1, file_1_g3836.t1, file_1_g6543.t1, file_1_g955.t1	g10154.t1, g11107.t1, g2524.t1, g3100.t1	TRINITY_DN11512_c0_g1_i1
OG0000222	jgi|Alalt1|116547|ATNCTG_673.jigsaw-mRNA.158, jgi|Alalt1|122036|ATNCTG_79.jigsaw-mRNA.151, jgi|Alalt1|122241|ATNCTG_85.jigsaw-mRNA.87	jgi|Alalte1|109178|AATCTG_406.jigsaw-mRNA.155, jgi|Alalte1|113089|AATCTG_71.jigsaw-mRNA.19, jgi|Alalte1|114788|AATCTG_88.jigsaw-mRNA.146	jgi|Aalte1|111372|AA2CTG_118.jigsaw-mRNA.106, jgi|Aalte1|118735|AA2CTG_345.jigsaw-mRNA.149, jgi|Aalte1|118915|AA2CTG_35.jigsaw-mRNA.20	jgi|Altalt1|342109|e_gw1.1.1839.1, jgi|Altalt1|395370|fgenesh1_pg.5_#_502, jgi|Altalt1|89052|CE89051_363	jgi|Altal1|1022131|fgenesh1_kg.15_#_155_#_Locus9122v2rpkm0.99, jgi|Altal1|1036882|estExt_fgenesh1_pm.C_1_t10448, jgi|Altal1|1061628|gm1.5863_g	g1021.t1, g5000.t1, g6913.t1	TRINITY_DN16867_c0_g1_i1, TRINITY_DN17889_c0_g1_i1	g1138.t1, g2689.t1, g7040.t1	TRINITY_DN15752_c0_g1_i1		g3069.t1	TRINITY_DN16044_c0_g1_i1
OG0000223	jgi|Alalt1|116554|ATNCTG_673.jigsaw-mRNA.165, jgi|Alalt1|120785|ATNCTG_769.jigsaw-mRNA.6	jgi|Alalte1|107608|AATCTG_324.jigsaw-mRNA.300, jgi|Alalte1|114795|AATCTG_88.jigsaw-mRNA.153	jgi|Aalte1|111379|AA2CTG_118.jigsaw-mRNA.113, jgi|Aalte1|114020|AA2CTG_171.jigsaw-mRNA.300	jgi|Altalt1|350480|e_gw1.3.1025.1, jgi|Altalt1|402588|fgenesh1_kg.1_#_1776_#_TRINITY_DN39_c0_g1_i2	jgi|Altal1|1028462|fgenesh1_pm.3_#_353, jgi|Altal1|1063228|gm1.7463_g	g12124.t1, g7201.t1	TRINITY_DN1197_c1_g1_i2, TRINITY_DN1197_c1_g1_i7, TRINITY_DN2206_c0_g1_i1, TRINITY_DN2206_c0_g1_i2	g7033.t1, g9847.t1, g9847.t2, g9847.t3	TRINITY_DN3624_c0_g1_i1, TRINITY_DN4325_c0_g2_i1	file_1_g501.t1	g10179.t1, g796.t1	TRINITY_DN3175_c0_g1_i1
OG0000224	jgi|Alalt1|117194|ATNCTG_680.jigsaw-mRNA.216	jgi|Alalte1|105465|AATCTG_108.jigsaw-mRNA.203	jgi|Aalte1|112217|AA2CTG_120.jigsaw-mRNA.328	jgi|Altalt1|488803|gm1.10537_g	jgi|Altal1|1027790|fgenesh1_pm.2_#_150	g6702.t1	TRINITY_DN10_c0_g1_i100, TRINITY_DN10_c0_g1_i118, TRINITY_DN10_c0_g1_i38, TRINITY_DN10_c0_g1_i51, TRINITY_DN10_c0_g1_i56, TRINITY_DN10_c0_g1_i66, TRINITY_DN10_c0_g1_i71, TRINITY_DN10_c0_g1_i81, TRINITY_DN10_c0_g1_i87, TRINITY_DN10_c0_g1_i89	g11705.t1, g11706.t1	TRINITY_DN2185_c0_g1_i1, TRINITY_DN2185_c0_g1_i2	file_1_g3280.t1	g1154.t1	TRINITY_DN3071_c0_g1_i2, TRINITY_DN3071_c0_g1_i3, TRINITY_DN3071_c0_g1_i4, TRINITY_DN3071_c0_g1_i6
OG0000225	jgi|Alalt1|117231|ATNCTG_680.jigsaw-mRNA.253	jgi|Alalte1|105943|AATCTG_12.jigsaw-mRNA.157	jgi|Aalte1|113589|AA2CTG_165.jigsaw-mRNA.5	jgi|Altalt1|399188|fgenesh1_pg.9_#_619	jgi|Altal1|1004782|fgenesh1_pg.2_#_204	g2530.t1	TRINITY_DN3119_c0_g1_i1, TRINITY_DN3119_c0_g1_i2, TRINITY_DN3119_c0_g1_i3	g11670.t1	TRINITY_DN15368_c0_g1_i1, TRINITY_DN3129_c0_g1_i1, TRINITY_DN3331_c0_g1_i1, TRINITY_DN3331_c0_g1_i2, TRINITY_DN9331_c0_g1_i1	file_1_g6462.t1	g1583.t1, g2687.t1	TRINITY_DN14030_c0_g1_i1, TRINITY_DN1482_c0_g1_i1, TRINITY_DN1482_c0_g1_i2, TRINITY_DN20490_c0_g1_i1, TRINITY_DN3243_c0_g1_i1, TRINITY_DN3243_c0_g1_i2, TRINITY_DN8923_c0_g1_i1, TRINITY_DN9317_c0_g1_i1
OG0000226	jgi|Alalt1|117348|ATNCTG_680.jigsaw-mRNA.371, jgi|Alalt1|117349|ATNCTG_680.jigsaw-mRNA.372	jgi|Alalte1|105838|AATCTG_12.jigsaw-mRNA.51	jgi|Aalte1|117563|AA2CTG_27.jigsaw-mRNA.57	jgi|Altalt1|488956|gm1.10690_g	jgi|Altal1|1056811|gm1.1046_g	g2632.t1, g2632.t2, g2633.t1	TRINITY_DN9255_c0_g1_i1, TRINITY_DN929_c0_g1_i2, TRINITY_DN929_c0_g1_i3, TRINITY_DN929_c0_g1_i4, TRINITY_DN929_c0_g1_i6	g11555.t1, g11555.t2, g11556.t1	TRINITY_DN494_c0_g1_i1, TRINITY_DN494_c0_g1_i2, TRINITY_DN7871_c0_g1_i1	file_1_g2004.t1, file_1_g6263.t1	g360.t1, g5245.t1, g9197.t1	TRINITY_DN9213_c0_g1_i1
OG0000227	jgi|Alalt1|117674|ATNCTG_684.jigsaw-mRNA.34, jgi|Alalt1|122435|ATNCTG_87.jigsaw-mRNA.52	jgi|Alalte1|108604|AATCTG_365.jigsaw-mRNA.25, jgi|Alalte1|109020|AATCTG_405.jigsaw-mRNA.131	jgi|Aalte1|119141|AA2CTG_36.jigsaw-mRNA.111, jgi|Aalte1|122483|AA2CTG_95.jigsaw-mRNA.100	jgi|Altalt1|345129|e_gw1.2.2841.1, jgi|Altalt1|356584|e_gw1.6.1439.1	jgi|Altal1|1063881|gm1.8116_g, jgi|Altal1|947634|e_gw1.28.141.1	g1910.t1, g1910.t2, g253.t1	TRINITY_DN5341_c0_g1_i1	g10725.t1, g9011.t1	TRINITY_DN5207_c0_g1_i1, TRINITY_DN7171_c0_g1_i1	file_1_g1719.t1, file_1_g2257.t1, file_1_g2413.t1	g3436.t1	TRINITY_DN15255_c0_g1_i1, TRINITY_DN851_c0_g1_i2, TRINITY_DN851_c0_g1_i3, TRINITY_DN851_c0_g1_i6
OG0000228	jgi|Alalt1|117796|ATNCTG_684.jigsaw-mRNA.156, jgi|Alalt1|117797|ATNCTG_684.jigsaw-mRNA.157	jgi|Alalte1|107897|AATCTG_327.jigsaw-mRNA.12, jgi|Alalte1|107898|AATCTG_327.jigsaw-mRNA.13	jgi|Aalte1|115774|AA2CTG_21.jigsaw-mRNA.68, jgi|Aalte1|115775|AA2CTG_21.jigsaw-mRNA.69	jgi|Altalt1|453599|fgenesh1_pm.2_#_1002	jgi|Altal1|1033317|fgenesh1_pm.17_#_246	g122.t1, g123.t1		g10594.t1	TRINITY_DN281_c0_g1_i12, TRINITY_DN281_c0_g1_i2, TRINITY_DN281_c0_g1_i3, TRINITY_DN281_c0_g1_i6, TRINITY_DN281_c0_g1_i8, TRINITY_DN281_c0_g1_i9, TRINITY_DN3620_c0_g1_i1, TRINITY_DN3620_c0_g1_i2	file_1_g2136.t1, file_1_g959.t1	g2785.t1, g2786.t1	TRINITY_DN457_c0_g1_i1, TRINITY_DN457_c0_g1_i3, TRINITY_DN457_c0_g1_i4
OG0000229	jgi|Alalt1|118184|ATNCTG_687.jigsaw-mRNA.164, jgi|Alalt1|119057|ATNCTG_73.jigsaw-mRNA.2	jgi|Alalte1|110913|AATCTG_441.jigsaw-mRNA.32, jgi|Alalte1|113334|AATCTG_76.jigsaw-mRNA.28	jgi|Aalte1|110834|AA2CTG_111.jigsaw-mRNA.147, jgi|Aalte1|112985|AA2CTG_143.jigsaw-mRNA.55	jgi|Altalt1|456868|fgenesh1_pm.6_#_486, jgi|Altalt1|458448|fgenesh1_pm.9_#_38	jgi|Altal1|1065975|gm1.10210_g, jgi|Altal1|933346|e_gw1.8.56.1	g4717.t1, g540.t1, g540.t2	TRINITY_DN2157_c0_g1_i4, TRINITY_DN2157_c0_g1_i6, TRINITY_DN4261_c0_g1_i1, TRINITY_DN4261_c0_g1_i2	g1807.t1, g8696.t1	TRINITY_DN2536_c0_g1_i1, TRINITY_DN2536_c0_g1_i2		g10504.t1, g5279.t1, g5838.t1, g6183.t1	TRINITY_DN17847_c0_g1_i1
OG0000230	jgi|Alalt1|118436|ATNCTG_69.jigsaw-mRNA.131, jgi|Alalt1|121648|ATNCTG_78.jigsaw-mRNA.473	jgi|Alalte1|115209|AATCTG_92.jigsaw-mRNA.20, jgi|Alalte1|116008|AATCTG_98.jigsaw-mRNA.158	jgi|Aalte1|115249|AA2CTG_191.jigsaw-mRNA.43, jgi|Aalte1|120920|AA2CTG_54.jigsaw-mRNA.256	jgi|Altalt1|408342|fgenesh1_kg.3_#_647_#_TRINITY_DN4478_c2_g1_i2, jgi|Altalt1|467752|estExt_fgenesh1_pm.C_10_t10478	jgi|Altal1|1038205|estExt_fgenesh1_pm.C_40090, jgi|Altal1|996946|estExt_Genewise1Plus.C_21_t10211	g10196.t1, g4377.t1, g4377.t2	TRINITY_DN3723_c0_g1_i2, TRINITY_DN857_c0_g1_i2, TRINITY_DN857_c0_g1_i3	g11415.t1, g7689.t1, g7689.t2	TRINITY_DN125_c0_g1_i1, TRINITY_DN180_c0_g1_i1	file_1_g3769.t1	g5188.t1, g9921.t1	TRINITY_DN3288_c0_g1_i1, TRINITY_DN3288_c0_g1_i3
OG0000231	jgi|Alalt1|118702|ATNCTG_71.jigsaw-mRNA.17, jgi|Alalt1|118744|ATNCTG_711.jigsaw-mRNA.24	jgi|Alalte1|107079|AATCTG_320.jigsaw-mRNA.57, jgi|Alalte1|111143|AATCTG_450.jigsaw-mRNA.114, jgi|Alalte1|111144|AATCTG_450.jigsaw-mRNA.115, jgi|Alalte1|116276|AATCTG_99.jigsaw-mRNA.221	jgi|Aalte1|118376|AA2CTG_320.jigsaw-mRNA.102, jgi|Aalte1|120519|AA2CTG_50.jigsaw-mRNA.26, jgi|Aalte1|121438|AA2CTG_62.jigsaw-mRNA.83	jgi|Altalt1|359987|e_gw1.8.1448.1, jgi|Altalt1|459860|fgenesh1_pm.11_#_128, jgi|Altalt1|53490|CE53489_1657	jgi|Altal1|1065106|gm1.9341_g, jgi|Altal1|1071657|MIX3555_1220_33, jgi|Altal1|911620|gw1.7.778.1	g7831.t1, g8366.t1, g9843.t1	TRINITY_DN16002_c0_g1_i1, TRINITY_DN5084_c0_g1_i1, TRINITY_DN6940_c0_g1_i1	g10293.t1, g3363.t1	TRINITY_DN13437_c0_g1_i1		g8351.t1	TRINITY_DN4116_c1_g1_i1
OG0000232	jgi|Alalt1|118726|ATNCTG_711.jigsaw-mRNA.6, jgi|Alalt1|121427|ATNCTG_78.jigsaw-mRNA.251	jgi|Alalte1|107096|AATCTG_320.jigsaw-mRNA.74, jgi|Alalte1|113506|AATCTG_77.jigsaw-mRNA.113	jgi|Aalte1|115468|AA2CTG_191.jigsaw-mRNA.262, jgi|Aalte1|117491|AA2CTG_261.jigsaw-mRNA.24	jgi|Altalt1|42057|CE42056_5164, jgi|Altalt1|489841|gm1.11575_g	jgi|Altal1|1098264|estExt_Genemark1.C_210237, jgi|Altal1|359116|CE359115_2869	g11794.t1, g7853.t1	TRINITY_DN2763_c0_g1_i1, TRINITY_DN6967_c0_g1_i1	g10308.t1, g11186.t1	TRINITY_DN10456_c0_g1_i1, TRINITY_DN2633_c0_g1_i1, TRINITY_DN5231_c0_g2_i1	file_1_g336.t1, file_1_g6309.t1	g4972.t1, g6122.t1, g635.t1, g9278.t1, g9389.t1
OG0000233	jgi|Alalt1|120153|ATNCTG_763.jigsaw-mRNA.5	jgi|Alalte1|108507|AATCTG_363.jigsaw-mRNA.2		jgi|Altalt1|133844|CE133843_23280, jgi|Altalt1|213983|CE213982_5236, jgi|Altalt1|272828|CE272827_860, jgi|Altalt1|336994|gw1.2.3089.1, jgi|Altalt1|352204|e_gw1.4.182.1, jgi|Altalt1|418463|fgenesh1_kg.6_#_2425_#_TRINITY_DN4223_c2_g1_i3, jgi|Altalt1|426971|fgenesh1_kg.11_#_107_#_TRINITY_DN4713_c0_g1_i1	jgi|Altal1|1054745|estExt_fgenesh1_pg.C_300137, jgi|Altal1|1098496|estExt_Genemark1.C_220206, jgi|Altal1|134189|CE134188_2144, jgi|Altal1|950247|e_gw1.38.185.1	g9926.t1	TRINITY_DN1254_c0_g1_i2, TRINITY_DN1254_c0_g1_i3, TRINITY_DN2055_c0_g1_i2, TRINITY_DN2055_c0_g1_i4, TRINITY_DN2055_c0_g1_i8, TRINITY_DN21_c2_g1_i17, TRINITY_DN21_c2_g1_i7	g9620.t1			g10886.t1, g158.t1, g3756.t1, g7759.t1
OG0000234	jgi|Alalt1|120278|ATNCTG_764.jigsaw-mRNA.121	jgi|Alalte1|112013|AATCTG_52.jigsaw-mRNA.88	jgi|Aalte1|114242|AA2CTG_171.jigsaw-mRNA.522	jgi|Altalt1|409250|fgenesh1_kg.3_#_1555_#_TRINITY_DN5113_c2_g1_i4	jgi|Altal1|522085|CE522084_31431	g936.t1	TRINITY_DN433_c0_g1_i19, TRINITY_DN433_c0_g1_i27, TRINITY_DN433_c0_g1_i29, TRINITY_DN433_c0_g1_i35, TRINITY_DN433_c0_g1_i40, TRINITY_DN433_c0_g1_i8	g9621.t1	TRINITY_DN77_c0_g1_i1, TRINITY_DN77_c0_g1_i2, TRINITY_DN77_c0_g1_i3	file_1_g4279.t1	g6000.t1, g8864.t1	TRINITY_DN160_c0_g1_i1, TRINITY_DN160_c0_g1_i2, TRINITY_DN160_c0_g1_i3, TRINITY_DN160_c0_g1_i4, TRINITY_DN160_c0_g1_i5, TRINITY_DN160_c0_g1_i6, TRINITY_DN6041_c0_g1_i1
OG0000235	jgi|Alalt1|120832|ATNCTG_769.jigsaw-mRNA.53, jgi|Alalt1|122144|ATNCTG_84.jigsaw-mRNA.14	jgi|Alalte1|106021|AATCTG_125.jigsaw-mRNA.18, jgi|Alalte1|107565|AATCTG_324.jigsaw-mRNA.257	jgi|Aalte1|110759|AA2CTG_111.jigsaw-mRNA.72, jgi|Aalte1|113975|AA2CTG_171.jigsaw-mRNA.255	jgi|Altalt1|356547|e_gw1.6.1260.1, jgi|Altalt1|482484|gm1.4218_g	jgi|Altal1|834221|CE834220_9541, jgi|Altal1|982022|estExt_Genewise1Plus.C_3_t30042	g12171.t1, g461.t1	TRINITY_DN1130_c0_g1_i1, TRINITY_DN1130_c0_g1_i2, TRINITY_DN1612_c0_g1_i2, TRINITY_DN1612_c0_g1_i7	g8616.t1, g9893.t1, g9893.t2, g9893.t3, g9893.t4	TRINITY_DN1824_c0_g1_i1	file_1_g773.t1	g7526.t1	TRINITY_DN599_c0_g1_i1, TRINITY_DN599_c0_g1_i2
OG0000236	jgi|Alalt1|120908|ATNCTG_77.jigsaw-mRNA.36, jgi|Alalt1|120966|ATNCTG_77.jigsaw-mRNA.94	jgi|Alalte1|105958|AATCTG_122.jigsaw-mRNA.15, jgi|Alalte1|111685|AATCTG_477.jigsaw-mRNA.22	jgi|Aalte1|121934|AA2CTG_65.jigsaw-mRNA.42, jgi|Aalte1|121993|AA2CTG_65.jigsaw-mRNA.101	jgi|Altalt1|198410|CE198409_1894, jgi|Altalt1|396187|fgenesh1_pg.6_#_264	jgi|Altal1|1065593|gm1.9828_g, jgi|Altal1|408422|CE408421_1897	g4098.t1, g4160.t1	TRINITY_DN11506_c0_g1_i1, TRINITY_DN11506_c0_g1_i2, TRINITY_DN2253_c0_g1_i1, TRINITY_DN2253_c0_g1_i2, TRINITY_DN2253_c0_g1_i3	g9154.t1, g9215.t1	TRINITY_DN8077_c0_g1_i1	file_1_g5426.t1	g3068.t1, g6083.t1, g7628.t1	TRINITY_DN11863_c0_g1_i1, TRINITY_DN8955_c0_g1_i1
OG0000237	jgi|Alalt1|120968|ATNCTG_77.jigsaw-mRNA.96, jgi|Alalt1|122264|ATNCTG_85.jigsaw-mRNA.110	jgi|Alalte1|105956|AATCTG_122.jigsaw-mRNA.13, jgi|Alalte1|109202|AATCTG_406.jigsaw-mRNA.179	jgi|Aalte1|118760|AA2CTG_345.jigsaw-mRNA.174, jgi|Aalte1|121932|AA2CTG_65.jigsaw-mRNA.40	jgi|Altalt1|356600|e_gw1.6.570.1, jgi|Altalt1|453254|fgenesh1_pm.2_#_657	jgi|Altal1|1020673|fgenesh1_kg.11_#_117_#_Locus487v2rpkm0.89_PRE, jgi|Altal1|408395|CE408394_6084	g4162.t1, g6938.t1	TRINITY_DN378_c0_g1_i52, TRINITY_DN378_c0_g1_i54, TRINITY_DN378_c0_g1_i68, TRINITY_DN5998_c0_g1_i1	g2717.t1, g9217.t1	TRINITY_DN12434_c0_g1_i1, TRINITY_DN4619_c0_g1_i1, TRINITY_DN4619_c0_g1_i4, TRINITY_DN8355_c0_g1_i1		g6732.t1, g7235.t1, g7881.t1	TRINITY_DN19830_c0_g1_i1
OG0000238	jgi|Alalt1|122948|ATNCTG_91.jigsaw-mRNA.218	jgi|Alalte1|108470|AATCTG_359.jigsaw-mRNA.1	jgi|Aalte1|115039|AA2CTG_184.jigsaw-mRNA.289, jgi|Aalte1|115603|AA2CTG_204.jigsaw-mRNA.50	jgi|Altalt1|345450|e_gw1.2.2495.1, jgi|Altalt1|363578|e_gw1.10.324.1	jgi|Altal1|1029597|fgenesh1_pm.6_#_143, jgi|Altal1|1044512|estExt_fgenesh1_pm.C_290095	g12035.t1, g3327.t1, g3327.t2	TRINITY_DN1815_c0_g1_i1, TRINITY_DN1815_c0_g1_i2, TRINITY_DN1815_c0_g1_i4, TRINITY_DN741_c0_g1_i3, TRINITY_DN741_c0_g1_i4, TRINITY_DN741_c0_g1_i5	g10949.t1, g2095.t1	TRINITY_DN10677_c0_g1_i1, TRINITY_DN13505_c0_g1_i1		g1625.t1, g1655.t1, g4330.t1	TRINITY_DN2361_c0_g1_i1, TRINITY_DN2361_c0_g1_i2
OG0000239	jgi|Alalt1|111260|ATNCTG_34.jigsaw-mRNA.5, jgi|Alalt1|118832|ATNCTG_72.jigsaw-mRNA.10	jgi|Alalte1|107300|AATCTG_323.jigsaw-mRNA.92, jgi|Alalte1|112528|AATCTG_61.jigsaw-mRNA.9	jgi|Aalte1|115629|AA2CTG_204.jigsaw-mRNA.76, jgi|Aalte1|120477|AA2CTG_48.jigsaw-mRNA.15	jgi|Altalt1|313779|gw1.10.9.1, jgi|Altalt1|424989|fgenesh1_kg.10_#_266_#_TRINITY_DN7694_c0_g1_i1, jgi|Altalt1|479849|gm1.1583_g	jgi|Altal1|1036402|fgenesh1_pm.46_#_20, jgi|Altal1|1096118|estExt_Genemark1.C_140109, jgi|Altal1|951259|e_gw1.46.68.1	g3950.t1, g5613.t1, g5614.t1, g5614.t2, g5614.t3, g9085.t1	TRINITY_DN2932_c0_g1_i1, TRINITY_DN9986_c0_g1_i1	g10925.t1, g10926.t1, g99.t1	TRINITY_DN16812_c0_g1_i1	file_1_g4242.t1
OG0000240	jgi|Alalt1|111281|ATNCTG_36.jigsaw-mRNA.6, jgi|Alalt1|121625|ATNCTG_78.jigsaw-mRNA.450	jgi|Alalte1|108255|AATCTG_336.jigsaw-mRNA.4, jgi|Alalte1|112194|AATCTG_53.jigsaw-mRNA.61	jgi|Aalte1|115270|AA2CTG_191.jigsaw-mRNA.64, jgi|Aalte1|119181|AA2CTG_36.jigsaw-mRNA.151	jgi|Altalt1|364576|e_gw1.10.1517.1, jgi|Altalt1|94315|CE94314_183	jgi|Altal1|1023848|fgenesh1_kg.21_#_66_#_Locus9658v1rpkm2.97, jgi|Altal1|1033175|fgenesh1_pm.17_#_104	g293.t1, g4355.t1	TRINITY_DN4873_c0_g1_i1	g11389.t1, g2972.t1	TRINITY_DN1297_c0_g1_i1, TRINITY_DN1297_c0_g1_i3, TRINITY_DN1297_c0_g1_i4	file_1_g2007.t1	g2202.t1	TRINITY_DN3349_c0_g1_i1, TRINITY_DN3349_c0_g1_i2, TRINITY_DN3349_c0_g1_i3, TRINITY_DN3349_c0_g1_i4, TRINITY_DN3349_c0_g1_i9
OG0000241	jgi|Alalt1|111494|ATNCTG_5.jigsaw-mRNA.23	jgi|Alalte1|112397|AATCTG_58.jigsaw-mRNA.30	jgi|Aalte1|119278|AA2CTG_36.jigsaw-mRNA.248	jgi|Altalt1|453384|fgenesh1_pm.2_#_787	jgi|Altal1|1022640|fgenesh1_kg.17_#_30_#_Locus6969v1rpkm11.03	g8732.t1	TRINITY_DN269_c0_g1_i11, TRINITY_DN269_c0_g1_i22, TRINITY_DN269_c0_g1_i23, TRINITY_DN269_c0_g1_i25, TRINITY_DN269_c0_g1_i30, TRINITY_DN269_c0_g1_i37, TRINITY_DN269_c0_g1_i40, TRINITY_DN269_c0_g1_i6	g2873.t1	TRINITY_DN1398_c0_g1_i10, TRINITY_DN1398_c0_g1_i4, TRINITY_DN1398_c0_g1_i5, TRINITY_DN1398_c0_g1_i8, TRINITY_DN1398_c0_g1_i9	file_1_g4128.t1	g3387.t1	TRINITY_DN1558_c0_g1_i2, TRINITY_DN1558_c0_g1_i3, TRINITY_DN1558_c0_g1_i6
OG0000242	jgi|Alalt1|111546|ATNCTG_51.jigsaw-mRNA.19	jgi|Alalte1|111630|AATCTG_473.jigsaw-mRNA.56	jgi|Aalte1|117330|AA2CTG_229.jigsaw-mRNA.20	jgi|Altalt1|489913|gm1.11647_g	jgi|Altal1|1045111|estExt_fgenesh1_pm.C_380007	g8515.t1, g8516.t1	TRINITY_DN566_c0_g1_i14, TRINITY_DN566_c0_g1_i21, TRINITY_DN566_c0_g1_i29, TRINITY_DN566_c0_g1_i31, TRINITY_DN566_c0_g1_i34, TRINITY_DN566_c0_g1_i35, TRINITY_DN566_c0_g1_i40, TRINITY_DN566_c0_g1_i41, TRINITY_DN566_c0_g1_i51, TRINITY_DN566_c0_g1_i64, TRINITY_DN566_c0_g1_i65, TRINITY_DN566_c0_g1_i70, TRINITY_DN566_c0_g1_i71	g8263.t1	TRINITY_DN2137_c0_g1_i1, TRINITY_DN2137_c0_g1_i2		g10065.t1	TRINITY_DN1623_c0_g1_i6
OG0000243	jgi|Alalt1|111699|ATNCTG_54.jigsaw-mRNA.45, jgi|Alalt1|116048|ATNCTG_670.jigsaw-mRNA.35	jgi|Alalte1|111531|AATCTG_471.jigsaw-mRNA.96, jgi|Alalte1|114366|AATCTG_85.jigsaw-mRNA.18	jgi|Aalte1|116794|AA2CTG_228.jigsaw-mRNA.528, jgi|Aalte1|120427|AA2CTG_41.jigsaw-mRNA.18	jgi|Altalt1|356226|e_gw1.6.428.1, jgi|Altalt1|455018|fgenesh1_pm.4_#_369	jgi|Altal1|687369|CE687368_19788, jgi|Altal1|840448|CE840447_54445	g10820.t1, g344.t1	TRINITY_DN9919_c0_g1_i1	g4464.t1, g8509.t1	TRINITY_DN498_c0_g1_i1, TRINITY_DN498_c0_g1_i2	file_1_g2248.t1, file_1_g554.t1	g2159.t1, g7788.t1, g789.t1, g8256.t1	TRINITY_DN11153_c0_g1_i1, TRINITY_DN14043_c0_g1_i1
OG0000244	jgi|Alalt1|111717|ATNCTG_54.jigsaw-mRNA.63, jgi|Alalt1|115533|ATNCTG_653.jigsaw-mRNA.2	jgi|Alalte1|111513|AATCTG_471.jigsaw-mRNA.78, jgi|Alalte1|115580|AATCTG_96.jigsaw-mRNA.37	jgi|Aalte1|116776|AA2CTG_228.jigsaw-mRNA.510, jgi|Aalte1|122188|AA2CTG_8.jigsaw-mRNA.49	jgi|Altalt1|351499|e_gw1.4.1225.1, jgi|Altalt1|351755|e_gw1.4.159.1	jgi|Altal1|930263|e_gw1.5.293.1, jgi|Altal1|948401|e_gw1.30.221.1	g10839.t1, g8814.t1	TRINITY_DN2214_c0_g1_i1, TRINITY_DN2214_c0_g1_i2, TRINITY_DN2214_c0_g1_i3, TRINITY_DN66_c0_g1_i124, TRINITY_DN66_c0_g1_i138, TRINITY_DN66_c0_g1_i73	g4446.t1, g5030.t1	TRINITY_DN6685_c0_g1_i1		g3091.t1, g4592.t1	TRINITY_DN14378_c0_g1_i1, TRINITY_DN5030_c0_g1_i1
OG0000245	jgi|Alalt1|111918|ATNCTG_55.jigsaw-mRNA.86, jgi|Alalt1|122685|ATNCTG_90.jigsaw-mRNA.82	jgi|Alalte1|106273|AATCTG_18.jigsaw-mRNA.13, jgi|Alalte1|115124|AATCTG_91.jigsaw-mRNA.86	jgi|Aalte1|113537|AA2CTG_163.jigsaw-mRNA.121, jgi|Aalte1|117693|AA2CTG_274.jigsaw-mRNA.106	jgi|Altalt1|217318|CE217317_1801, jgi|Altalt1|359742|e_gw1.8.1634.1	jgi|Altal1|1019834|fgenesh1_kg.9_#_98_#_Locus1838v1rpkm84.76, jgi|Altal1|1067195|gm1.11430_g	g5708.t1, g9376.t1	TRINITY_DN1984_c0_g1_i1, TRINITY_DN1984_c0_g1_i2, TRINITY_DN2078_c0_g1_i1, TRINITY_DN2078_c0_g1_i2, TRINITY_DN2078_c0_g1_i3	g3682.t1, g6212.t1	TRINITY_DN1468_c0_g1_i3	file_1_g2195.t1, file_1_g5826.t1	g5660.t1	TRINITY_DN4568_c0_g1_i1, TRINITY_DN4568_c0_g1_i2
OG0000246	jgi|Alalt1|112063|ATNCTG_56.jigsaw-mRNA.76, jgi|Alalt1|116078|ATNCTG_670.jigsaw-mRNA.65	jgi|Alalte1|110103|AATCTG_420.jigsaw-mRNA.165, jgi|Alalte1|114395|AATCTG_85.jigsaw-mRNA.47	jgi|Aalte1|110683|AA2CTG_109.jigsaw-mRNA.16, jgi|Aalte1|112542|AA2CTG_134.jigsaw-mRNA.68	jgi|Altalt1|442664|estExt_Genewise1Plus.C_6_t30439, jgi|Altalt1|516647|estExt_Genemark1.C_7_t20173	jgi|Altal1|1023042|fgenesh1_kg.18_#_128_#_Locus609v1rpkm258.83, jgi|Altal1|838962|CE838961_42002	g382.t1, g6064.t1	TRINITY_DN17716_c0_g1_i1, TRINITY_DN2687_c0_g1_i4, TRINITY_DN2687_c0_g1_i5	g5667.t1, g8542.t1	TRINITY_DN757_c0_g1_i2, TRINITY_DN757_c0_g1_i8	file_1_g2593.t1	g10194.t1, g1088.t1	TRINITY_DN21173_c0_g1_i1, TRINITY_DN6518_c0_g1_i1, TRINITY_DN833_c0_g1_i1
OG0000247	jgi|Alalt1|112256|ATNCTG_57.jigsaw-mRNA.78	jgi|Alalte1|108126|AATCTG_331.jigsaw-mRNA.53	jgi|Aalte1|116315|AA2CTG_228.jigsaw-mRNA.49	jgi|Altalt1|482959|gm1.4693_g	jgi|Altal1|583552|CE583551_15414	g7529.t1	TRINITY_DN802_c0_g1_i19, TRINITY_DN802_c0_g1_i21, TRINITY_DN802_c0_g1_i43, TRINITY_DN802_c0_g1_i47, TRINITY_DN802_c0_g1_i54, TRINITY_DN802_c0_g1_i60, TRINITY_DN802_c0_g2_i15, TRINITY_DN802_c0_g2_i38, TRINITY_DN802_c0_g2_i39, TRINITY_DN802_c0_g2_i6	g628.t1, g628.t2	TRINITY_DN324_c0_g1_i1, TRINITY_DN324_c0_g1_i2	file_1_g2072.t1	g2521.t1	TRINITY_DN1778_c0_g1_i2, TRINITY_DN1778_c0_g1_i3, TRINITY_DN1778_c0_g1_i6
OG0000248	jgi|Alalt1|112849|ATNCTG_616.jigsaw-mRNA.27, jgi|Alalt1|115975|ATNCTG_669.jigsaw-mRNA.7	jgi|Alalte1|108236|AATCTG_334.jigsaw-mRNA.26, jgi|Alalte1|111610|AATCTG_473.jigsaw-mRNA.36	jgi|Aalte1|111735|AA2CTG_119.jigsaw-mRNA.27, jgi|Aalte1|113719|AA2CTG_169.jigsaw-mRNA.39	jgi|Altalt1|356005|e_gw1.6.1420.1, jgi|Altalt1|449953|estExt_Genewise1Plus.C_11_t10125	jgi|Altal1|455206|CE455205_22	g4972.t1, g8490.t1	TRINITY_DN18754_c0_g1_i1, TRINITY_DN18754_c0_g1_i2	g8285.t1, g9355.t1	TRINITY_DN15519_c0_g1_i1, TRINITY_DN651_c0_g1_i13, TRINITY_DN651_c0_g1_i5, TRINITY_DN651_c0_g1_i7, TRINITY_DN651_c0_g1_i9	file_1_g6162.t1, file_1_g6333.t1	g3625.t1, g4019.t1	TRINITY_DN12034_c0_g1_i1
OG0000249	jgi|Alalt1|112920|ATNCTG_618.jigsaw-mRNA.40	jgi|Alalte1|109900|AATCTG_419.jigsaw-mRNA.111	jgi|Aalte1|111967|AA2CTG_120.jigsaw-mRNA.78	jgi|Altalt1|458729|fgenesh1_pm.9_#_319	jgi|Altal1|1057208|gm1.1443_g	g1680.t1	TRINITY_DN81_c0_g1_i3, TRINITY_DN81_c0_g1_i4, TRINITY_DN81_c0_g1_i8	g11948.t1	TRINITY_DN401_c0_g1_i1, TRINITY_DN401_c0_g1_i3, TRINITY_DN401_c0_g1_i4, TRINITY_DN401_c0_g1_i5, TRINITY_DN401_c0_g1_i6	file_1_g3577.t1, file_1_g6251.t1	g9933.t1	TRINITY_DN4091_c0_g1_i1, TRINITY_DN4091_c0_g1_i11, TRINITY_DN4091_c0_g1_i14, TRINITY_DN4091_c0_g1_i17, TRINITY_DN4091_c0_g1_i19, TRINITY_DN4091_c0_g1_i6, TRINITY_DN4091_c0_g1_i8
OG0000250	jgi|Alalt1|113026|ATNCTG_618.jigsaw-mRNA.146, jgi|Alalt1|114921|ATNCTG_642.jigsaw-mRNA.35	jgi|Alalte1|109797|AATCTG_419.jigsaw-mRNA.8, jgi|Alalte1|115438|AATCTG_94.jigsaw-mRNA.132	jgi|Aalte1|117910|AA2CTG_292.jigsaw-mRNA.37, jgi|Aalte1|121805|AA2CTG_62.jigsaw-mRNA.451	jgi|Altalt1|260991|CE260990_29602, jgi|Altalt1|460198|fgenesh1_pm.11_#_466	jgi|Altal1|1100721|estExt_Genemark1.C_420020, jgi|Altal1|333965|CE333964_27794	g1564.t1, g7998.t1	TRINITY_DN14251_c0_g1_i1	g12062.t1, g9604.t1	TRINITY_DN292_c0_g1_i2, TRINITY_DN292_c0_g1_i3, TRINITY_DN292_c0_g1_i4, TRINITY_DN292_c0_g1_i5		g202.t1, g6948.t1, g9602.t1	TRINITY_DN2870_c0_g1_i3, TRINITY_DN2870_c0_g1_i6, TRINITY_DN2870_c0_g1_i8
OG0000251	jgi|Alalt1|113042|ATNCTG_618.jigsaw-mRNA.162, jgi|Alalt1|113071|ATNCTG_62.jigsaw-mRNA.1	jgi|Alalte1|108386|AATCTG_357.jigsaw-mRNA.4, jgi|Alalte1|112511|AATCTG_60.jigsaw-mRNA.35	jgi|Aalte1|117894|AA2CTG_292.jigsaw-mRNA.21, jgi|Aalte1|121307|AA2CTG_58.jigsaw-mRNA.9	jgi|Altalt1|398815|fgenesh1_pg.9_#_246, jgi|Altalt1|518515|estExt_Genemark1.C_10_t10003	jgi|Altal1|1000043|estExt_Genewise1Plus.C_270323, jgi|Altal1|1057332|gm1.1567_g	g1549.t1, g5517.t1, g5517.t2	TRINITY_DN886_c0_g1_i2, TRINITY_DN886_c0_g1_i5	g10800.t1, g12080.t1, g12080.t2, g12080.t3, g12080.t4			g1333.t1	TRINITY_DN6313_c0_g1_i1, TRINITY_DN818_c0_g1_i2, TRINITY_DN818_c0_g1_i3, TRINITY_DN818_c0_g1_i4
OG0000252	jgi|Alalt1|113618|ATNCTG_622.jigsaw-mRNA.56, jgi|Alalt1|113773|ATNCTG_626.jigsaw-mRNA.1, jgi|Alalt1|114896|ATNCTG_642.jigsaw-mRNA.10	jgi|Alalte1|110794|AATCTG_436.jigsaw-mRNA.181, jgi|Alalte1|115463|AATCTG_94.jigsaw-mRNA.157	jgi|Aalte1|116460|AA2CTG_228.jigsaw-mRNA.194, jgi|Aalte1|118581|AA2CTG_34.jigsaw-mRNA.61, jgi|Aalte1|121832|AA2CTG_62.jigsaw-mRNA.478	jgi|Altalt1|365490|e_gw1.11.208.1, jgi|Altalt1|483111|gm1.4845_g	jgi|Altal1|1026104|fgenesh1_kg.35_#_30_#_Locus905v2rpkm23.02, jgi|Altal1|929843|e_gw1.5.985.1, jgi|Altal1|948512|e_gw1.31.65.1	g11159.t1, g7962.t1, g7962.t2	TRINITY_DN14361_c0_g1_i1	g4105.t1, g9570.t1	TRINITY_DN5818_c0_g2_i1		g2484.t1, g2693.t1, g3311.t1, g6171.t1, g8387.t1
OG0000253	jgi|Alalt1|113871|ATNCTG_626.jigsaw-mRNA.99	jgi|Alalte1|110699|AATCTG_436.jigsaw-mRNA.86	jgi|Aalte1|116558|AA2CTG_228.jigsaw-mRNA.292	jgi|Altalt1|352343|e_gw1.4.1587.1	jgi|Altal1|930303|e_gw1.5.868.1	g11058.t1	TRINITY_DN128_c0_g1_i13, TRINITY_DN128_c0_g1_i20, TRINITY_DN128_c0_g1_i28, TRINITY_DN128_c0_g1_i29, TRINITY_DN128_c0_g1_i35, TRINITY_DN128_c0_g1_i39, TRINITY_DN128_c0_g1_i43, TRINITY_DN128_c0_g1_i48, TRINITY_DN128_c0_g1_i49, TRINITY_DN128_c0_g1_i6, TRINITY_DN128_c0_g1_i63, TRINITY_DN128_c0_g1_i65, TRINITY_DN128_c0_g1_i67, TRINITY_DN128_c0_g1_i70, TRINITY_DN128_c0_g1_i71	g4216.t1, g4216.t2	TRINITY_DN9956_c0_g1_i1	file_1_g4336.t1
OG0000254	jgi|Alalt1|114270|ATNCTG_63.jigsaw-mRNA.40, jgi|Alalt1|114564|ATNCTG_632.jigsaw-mRNA.147	jgi|Alalte1|111772|AATCTG_49.jigsaw-mRNA.10	jgi|Aalte1|120124|AA2CTG_384.jigsaw-mRNA.114	jgi|Altalt1|456002|fgenesh1_pm.5_#_535	jgi|Altal1|1027166|fgenesh1_pm.1_#_334	g1157.t1	TRINITY_DN11411_c0_g1_i1, TRINITY_DN11411_c0_g1_i2	g1272.t1, g1272.t2	TRINITY_DN1261_c0_g1_i1, TRINITY_DN1261_c0_g1_i2, TRINITY_DN1261_c0_g1_i3, TRINITY_DN14172_c0_g1_i1, TRINITY_DN16377_c0_g1_i1	file_1_g5635.t1	g9243.t1	TRINITY_DN1265_c0_g1_i10, TRINITY_DN1265_c0_g1_i11, TRINITY_DN1265_c0_g1_i12, TRINITY_DN1265_c0_g1_i13, TRINITY_DN1265_c0_g1_i6, TRINITY_DN20479_c0_g1_i1, TRINITY_DN20479_c0_g1_i2
OG0000255	jgi|Alalt1|114304|ATNCTG_630.jigsaw-mRNA.24, jgi|Alalt1|117648|ATNCTG_684.jigsaw-mRNA.8	jgi|Alalte1|105237|AATCTG_107.jigsaw-mRNA.35, jgi|Alalte1|108627|AATCTG_365.jigsaw-mRNA.48	jgi|Aalte1|110643|AA2CTG_106.jigsaw-mRNA.33, jgi|Aalte1|119168|AA2CTG_36.jigsaw-mRNA.138	jgi|Altalt1|347372|e_gw1.2.963.1, jgi|Altalt1|413668|fgenesh1_kg.5_#_175_#_TRINITY_DN3778_c0_g2_i2	jgi|Altal1|563024|CE563023_1054, jgi|Altal1|994400|estExt_Genewise1Plus.C_17_t10337	g281.t1, g5501.t1	TRINITY_DN1620_c0_g2_i1, TRINITY_DN1620_c0_g2_i2	g2985.t1, g2985.t2, g8347.t1	TRINITY_DN10596_c0_g1_i1, TRINITY_DN3353_c0_g2_i1, TRINITY_DN3353_c0_g2_i3	file_1_g408.t1, file_1_g6450.t1	g5123.t1, g5456.t1, g7826.t1
OG0000256	jgi|Alalt1|114424|ATNCTG_632.jigsaw-mRNA.7, jgi|Alalt1|122438|ATNCTG_87.jigsaw-mRNA.55	jgi|Alalte1|109017|AATCTG_405.jigsaw-mRNA.128, jgi|Alalte1|110511|AATCTG_426.jigsaw-mRNA.269	jgi|Aalte1|116168|AA2CTG_215.jigsaw-mRNA.369, jgi|Aalte1|122486|AA2CTG_95.jigsaw-mRNA.103	jgi|Altalt1|343740|e_gw1.1.888.1, jgi|Altalt1|356708|e_gw1.6.1247.1	jgi|Altal1|1054477|estExt_fgenesh1_pg.C_280079, jgi|Altal1|945717|e_gw1.24.490.1	g11250.t1, g1913.t1	TRINITY_DN2222_c0_g1_i3	g6606.t1, g9008.t1	TRINITY_DN184_c0_g1_i1, TRINITY_DN184_c0_g1_i2, TRINITY_DN184_c0_g1_i3, TRINITY_DN184_c0_g1_i4	file_1_g5366.t1, file_1_g5512.t1, file_1_g5597.t1	g3749.t1, g4908.t1	TRINITY_DN12328_c0_g1_i1
OG0000257	jgi|Alalt1|114461|ATNCTG_632.jigsaw-mRNA.44	jgi|Alalte1|106878|AATCTG_317.jigsaw-mRNA.3, jgi|Alalte1|110476|AATCTG_426.jigsaw-mRNA.234	jgi|Aalte1|114847|AA2CTG_184.jigsaw-mRNA.97, jgi|Aalte1|116204|AA2CTG_215.jigsaw-mRNA.405	jgi|Altalt1|401746|fgenesh1_kg.1_#_934_#_TRINITY_DN3729_c2_g2_i1, jgi|Altalt1|80650|CE80649_10077	jgi|Altal1|1025906|fgenesh1_kg.33_#_22_#_Locus3612v1rpkm38.96, jgi|Altal1|998581|estExt_Genewise1Plus.C_24_t10115	g1503.t1, g3128.t1	TRINITY_DN375_c0_g1_i3, TRINITY_DN375_c0_g1_i4, TRINITY_DN375_c0_g1_i5, TRINITY_DN375_c0_g1_i6	g2293.t1, g6642.t1	TRINITY_DN2004_c0_g1_i1, TRINITY_DN2004_c0_g1_i2, TRINITY_DN3211_c0_g2_i1	file_1_g3996.t1	g10974.t1, g5504.t1, g907.t1	TRINITY_DN217_c4_g1_i1
OG0000258	jgi|Alalt1|114938|ATNCTG_642.jigsaw-mRNA.52, jgi|Alalt1|116954|ATNCTG_68.jigsaw-mRNA.83	jgi|Alalte1|106279|AATCTG_19.jigsaw-mRNA.2, jgi|Alalte1|115424|AATCTG_94.jigsaw-mRNA.118	jgi|Aalte1|114067|AA2CTG_171.jigsaw-mRNA.347, jgi|Aalte1|121789|AA2CTG_62.jigsaw-mRNA.435	jgi|Altalt1|129045|CE129044_9418, jgi|Altalt1|366191|e_gw1.11.738.1	jgi|Altal1|1016998|fgenesh1_kg.3_#_434_#_Locus2376v1rpkm64.41, jgi|Altal1|1026638|fgenesh1_kg.42_#_43_#_Locus4345v1rpkm29.94	g12077.t1, g8015.t1	TRINITY_DN18071_c0_g1_i1, TRINITY_DN2889_c0_g1_i2, TRINITY_DN2889_c0_g1_i4, TRINITY_DN2889_c0_g1_i8	g3001.t1, g9801.t1	TRINITY_DN2217_c0_g2_i1	file_1_g5886.t1	g11012.t1, g94.t1	TRINITY_DN1725_c0_g1_i1, TRINITY_DN1725_c0_g1_i2, TRINITY_DN5897_c0_g1_i1
OG0000259	jgi|Alalt1|115008|ATNCTG_642.jigsaw-mRNA.122, jgi|Alalt1|115140|ATNCTG_649.jigsaw-mRNA.1, jgi|Alalt1|122980|ATNCTG_91.jigsaw-mRNA.250	jgi|Alalte1|108501|AATCTG_359.jigsaw-mRNA.32, jgi|Alalte1|110795|AATCTG_436.jigsaw-mRNA.182, jgi|Alalte1|115353|AATCTG_94.jigsaw-mRNA.47	jgi|Aalte1|115006|AA2CTG_184.jigsaw-mRNA.256, jgi|Aalte1|116459|AA2CTG_228.jigsaw-mRNA.193, jgi|Aalte1|121717|AA2CTG_62.jigsaw-mRNA.363	jgi|Altalt1|142531|CE142530_3628, jgi|Altalt1|391288|fgenesh1_pg.2_#_244, jgi|Altalt1|460115|fgenesh1_pm.11_#_383	jgi|Altal1|1018504|fgenesh1_kg.6_#_150_#_Locus5565v1rpkm19.67, jgi|Altal1|1030181|fgenesh1_pm.7_#_296, jgi|Altal1|718774|CE718773_11737	g3295.t1, g8107.t1	TRINITY_DN18503_c0_g1_i1	g2125.t1, g3075.t1, g4104.t1		file_1_g1144.t1, file_1_g5340.t1	g10128.t1, g289.t1
OG0000260	jgi|Alalt1|115279|ATNCTG_65.jigsaw-mRNA.70	jgi|Alalte1|107445|AATCTG_324.jigsaw-mRNA.137	jgi|Aalte1|113846|AA2CTG_171.jigsaw-mRNA.126	jgi|Altalt1|133030|CE133029_55, jgi|Altalt1|501173|MIX10587_18_62	jgi|Altal1|1000900|estExt_Genewise1Plus.C_300257, jgi|Altal1|1058056|gm1.2291_g	g12287.t1	TRINITY_DN3204_c0_g1_i1	g10031.t1, g5090.t1	TRINITY_DN627_c0_g1_i1		g10001.t1, g1350.t1, g2374.t1, g2672.t1, g5317.t1, g5956.t1, g6048.t1, g8808.t1, g9888.t1	TRINITY_DN11110_c0_g1_i1, TRINITY_DN12373_c0_g1_i2, TRINITY_DN14468_c0_g1_i1, TRINITY_DN14468_c0_g1_i2
OG0000261	jgi|Alalt1|115285|ATNCTG_65.jigsaw-mRNA.76, jgi|Alalt1|115286|ATNCTG_65.jigsaw-mRNA.77	jgi|Alalte1|107451|AATCTG_324.jigsaw-mRNA.143, jgi|Alalte1|107452|AATCTG_324.jigsaw-mRNA.144	jgi|Aalte1|113852|AA2CTG_171.jigsaw-mRNA.132, jgi|Aalte1|113853|AA2CTG_171.jigsaw-mRNA.133	jgi|Altalt1|349948|e_gw1.3.3.1, jgi|Altalt1|393479|fgenesh1_pg.3_#_986	jgi|Altal1|1091742|estExt_Genemark1.C_3_t20147, jgi|Altal1|956058|estExt_Genewise1.C_3_t30264	g12280.t1, g12281.t1	TRINITY_DN4101_c0_g1_i1	g10024.t1, g10024.t2, g10025.t1, g10025.t2	TRINITY_DN13628_c0_g1_i1	file_1_g5909.t1, file_1_g814.t1	g10787.t1, g8426.t1, g8427.t1	TRINITY_DN11421_c0_g1_i1, TRINITY_DN14576_c0_g1_i1
OG0000262	jgi|Alalt1|115329|ATNCTG_65.jigsaw-mRNA.120, jgi|Alalt1|118531|ATNCTG_702.jigsaw-mRNA.31, jgi|Alalt1|118556|ATNCTG_702.jigsaw-mRNA.56	jgi|Alalte1|107495|AATCTG_324.jigsaw-mRNA.187, jgi|Alalte1|113165|AATCTG_72.jigsaw-mRNA.2, jgi|Alalte1|113209|AATCTG_72.jigsaw-mRNA.46	jgi|Aalte1|113902|AA2CTG_171.jigsaw-mRNA.182, jgi|Aalte1|117991|AA2CTG_301.jigsaw-mRNA.43, jgi|Aalte1|118023|AA2CTG_301.jigsaw-mRNA.75	jgi|Altalt1|415924|fgenesh1_kg.5_#_2431_#_TRINITY_DN4301_c0_g2_i2, jgi|Altalt1|454440|fgenesh1_pm.3_#_615, jgi|Altalt1|456361|fgenesh1_pm.5_#_894	jgi|Altal1|545459|CE545458_3404, jgi|Altal1|950776|e_gw1.41.139.1, jgi|Altal1|976980|estExt_Genewise1.C_410028	g12242.t1, g8935.t1		g1645.t1, g9971.t1	TRINITY_DN7731_c0_g1_i1	file_1_g1220.t1	g2406.t1	TRINITY_DN3393_c0_g1_i3, TRINITY_DN3393_c0_g1_i5, TRINITY_DN8821_c0_g1_i1
OG0000263	jgi|Alalt1|115476|ATNCTG_652.jigsaw-mRNA.5, jgi|Alalt1|122199|ATNCTG_85.jigsaw-mRNA.45	jgi|Alalte1|106210|AATCTG_130.jigsaw-mRNA.5, jgi|Alalte1|109137|AATCTG_406.jigsaw-mRNA.114	jgi|Aalte1|118691|AA2CTG_345.jigsaw-mRNA.105, jgi|Aalte1|122034|AA2CTG_65.jigsaw-mRNA.142	jgi|Altalt1|199822|CE199821_18663, jgi|Altalt1|87557|CE87556_19764	jgi|Altal1|1024496|fgenesh1_kg.23_#_204_#_Locus4237v1rpkm31.01, jgi|Altal1|989762|estExt_Genewise1Plus.C_11_t10500	g2775.t1, g4058.t1	TRINITY_DN537_c0_g1_i1, TRINITY_DN537_c0_g3_i1, TRINITY_DN537_c0_g3_i3	g2645.t1, g9115.t1	TRINITY_DN2032_c0_g1_i1, TRINITY_DN6507_c0_g1_i1, TRINITY_DN6507_c0_g1_i2	file_1_g2162.t1, file_1_g4075.t1	g1017.t1, g6562.t1	TRINITY_DN1291_c0_g1_i1
OG0000264	jgi|Alalt1|115658|ATNCTG_656.jigsaw-mRNA.66, jgi|Alalt1|121631|ATNCTG_78.jigsaw-mRNA.456	jgi|Alalte1|108796|AATCTG_4.jigsaw-mRNA.41, jgi|Alalte1|115193|AATCTG_92.jigsaw-mRNA.4	jgi|Aalte1|115265|AA2CTG_191.jigsaw-mRNA.59, jgi|Aalte1|115700|AA2CTG_204.jigsaw-mRNA.149	jgi|Altalt1|386472|estExt_Genewise1.C_10_t10136, jgi|Altalt1|426323|fgenesh1_kg.10_#_1600_#_TRINITY_DN4055_c0_g2_i1	jgi|Altal1|1025204|fgenesh1_kg.27_#_62_#_Locus38v1rpkm2632.12, jgi|Altal1|944293|e_gw1.21.558.1	g4360.t1, g5592.t1	TRINITY_DN84_c0_g1_i1, TRINITY_DN84_c0_g2_i2	g10862.t1, g11394.t1	TRINITY_DN480_c0_g1_i1, TRINITY_DN480_c0_g1_i2	file_1_g238.t1, file_1_g368.t1, file_1_g4535.t1	g1722.t1, g3322.t1	TRINITY_DN3235_c0_g1_i3, TRINITY_DN3235_c0_g1_i9
OG0000265	jgi|Alalt1|115807|ATNCTG_658.jigsaw-mRNA.144, jgi|Alalt1|122601|ATNCTG_9.jigsaw-mRNA.60	jgi|Alalte1|106599|AATCTG_309.jigsaw-mRNA.32, jgi|Alalte1|112585|AATCTG_64.jigsaw-mRNA.50	jgi|Aalte1|113177|AA2CTG_149.jigsaw-mRNA.13, jgi|Aalte1|118520|AA2CTG_338.jigsaw-mRNA.35	jgi|Altalt1|348767|e_gw1.3.2221.1, jgi|Altalt1|355156|e_gw1.5.674.1	jgi|Altal1|1043434|estExt_fgenesh1_pm.C_220023, jgi|Altal1|923806|e_gw1.1.1197.1	g5336.t1, g7645.t1	TRINITY_DN1798_c0_g1_i1, TRINITY_DN1798_c0_g1_i2, TRINITY_DN696_c0_g2_i3, TRINITY_DN696_c0_g2_i4, TRINITY_DN696_c0_g2_i6	g10260.t1, g828.t1	TRINITY_DN2721_c0_g1_i1, TRINITY_DN2721_c0_g1_i2	file_1_g2731.t1, file_1_g6428.t1	g11149.t1	TRINITY_DN1646_c0_g1_i2
OG0000266	jgi|Alalt1|116364|ATNCTG_672.jigsaw-mRNA.4, jgi|Alalt1|116850|ATNCTG_679.jigsaw-mRNA.3	jgi|Alalte1|106700|AATCTG_313.jigsaw-mRNA.54	jgi|Aalte1|113253|AA2CTG_149.jigsaw-mRNA.89, jgi|Aalte1|116083|AA2CTG_215.jigsaw-mRNA.284	jgi|Altalt1|341901|e_gw1.1.894.1, jgi|Altalt1|413820|fgenesh1_kg.5_#_327_#_TRINITY_DN7307_c0_g1_i1	jgi|Altal1|1015875|fgenesh1_kg.1_#_853_#_Locus8295v1rpkm5.90, jgi|Altal1|86486|CE86485_724	g11335.t1, g4040.t1, g5411.t1	TRINITY_DN12618_c0_g1_i1	g6526.t1, g753.t1	TRINITY_DN12033_c0_g1_i1, TRINITY_DN6332_c0_g1_i1, TRINITY_DN6881_c0_g1_i1	file_1_g1263.t1	g1620.t1, g5782.t1, g5783.t1, g6618.t1, g6972.t1	TRINITY_DN14662_c0_g1_i1
OG0000267	jgi|Alalt1|116427|ATNCTG_673.jigsaw-mRNA.35, jgi|Alalt1|117970|ATNCTG_686.jigsaw-mRNA.46	jgi|Alalte1|110650|AATCTG_436.jigsaw-mRNA.37, jgi|Alalte1|114678|AATCTG_88.jigsaw-mRNA.34	jgi|Aalte1|116607|AA2CTG_228.jigsaw-mRNA.341, jgi|Aalte1|122052|AA2CTG_68.jigsaw-mRNA.14	jgi|Altalt1|351679|e_gw1.4.425.1, jgi|Altalt1|479238|gm1.972_g	jgi|Altal1|190672|CE190671_1826, jgi|Altal1|705864|CE705863_151	g11006.t1, g5121.t1	TRINITY_DN10379_c0_g1_i1	g4267.t1, g7170.t1	TRINITY_DN1082_c0_g1_i2, TRINITY_DN1082_c0_g1_i3, TRINITY_DN1082_c0_g1_i4, TRINITY_DN1082_c0_g1_i6, TRINITY_DN13207_c0_g1_i1		g1568.t1, g2138.t1, g8312.t1	TRINITY_DN17295_c0_g1_i1, TRINITY_DN2634_c0_g1_i1
OG0000268	jgi|Alalt1|116615|ATNCTG_673.jigsaw-mRNA.226, jgi|Alalt1|122786|ATNCTG_91.jigsaw-mRNA.56	jgi|Alalte1|111906|AATCTG_51.jigsaw-mRNA.23, jgi|Alalte1|113889|AATCTG_8.jigsaw-mRNA.84	jgi|Aalte1|111440|AA2CTG_118.jigsaw-mRNA.174, jgi|Aalte1|118560|AA2CTG_34.jigsaw-mRNA.40, jgi|Aalte1|119572|AA2CTG_380.jigsaw-mRNA.26	jgi|Altalt1|404500|fgenesh1_kg.2_#_156_#_TRINITY_DN6111_c0_g1_i1, jgi|Altalt1|484135|gm1.5869_g, jgi|Altalt1|491798|MIX1212_5_57	jgi|Altal1|1022202|fgenesh1_kg.15_#_226_#_Locus2302v1rpkm66.63, jgi|Altal1|1066845|gm1.11080_g, jgi|Altal1|930738|e_gw1.6.329.1	g3490.t1, g7140.t1	TRINITY_DN7347_c0_g1_i1, TRINITY_DN9473_c0_g1_i1	g1924.t1, g6967.t1, g6967.t2	TRINITY_DN1137_c0_g1_i3, TRINITY_DN8116_c0_g1_i1		g2703.t1, g6528.t1	TRINITY_DN11594_c0_g1_i1
OG0000269	jgi|Alalt1|117497|ATNCTG_681.jigsaw-mRNA.53, jgi|Alalt1|121492|ATNCTG_78.jigsaw-mRNA.317, jgi|Alalt1|122595|ATNCTG_9.jigsaw-mRNA.54	jgi|Alalte1|106605|AATCTG_309.jigsaw-mRNA.38, jgi|Alalte1|113570|AATCTG_77.jigsaw-mRNA.177	jgi|Aalte1|111885|AA2CTG_12.jigsaw-mRNA.30, jgi|Aalte1|115401|AA2CTG_191.jigsaw-mRNA.195	jgi|Altalt1|43695|CE43694_201, jgi|Altalt1|482838|gm1.4572_g	jgi|Altal1|1025115|fgenesh1_kg.26_#_133_#_Locus11225v1rpkm1.35, jgi|Altal1|1065216|gm1.9451_g, jgi|Altal1|943382|e_gw1.20.524.1	g4859.t1, g7640.t1, g7640.t2		g10255.t1, g11256.t1, g9471.t1			g1607.t1, g1607.t2, g1976.t1, g9317.t1, g9851.t1	TRINITY_DN17315_c0_g1_i1, TRINITY_DN7142_c0_g1_i1
OG0000270	jgi|Alalt1|118410|ATNCTG_69.jigsaw-mRNA.105, jgi|Alalt1|121220|ATNCTG_78.jigsaw-mRNA.43	jgi|Alalte1|113237|AATCTG_73.jigsaw-mRNA.7, jgi|Alalte1|115982|AATCTG_98.jigsaw-mRNA.132	jgi|Aalte1|115572|AA2CTG_204.jigsaw-mRNA.19, jgi|Aalte1|120945|AA2CTG_54.jigsaw-mRNA.281	jgi|Altalt1|348780|e_gw1.3.1955.1, jgi|Altalt1|489251|gm1.10985_g	jgi|Altal1|928434|e_gw1.4.348.1, jgi|Altal1|947839|e_gw1.29.31.1	g10221.t1, g12004.t1	TRINITY_DN17998_c0_g1_i1, TRINITY_DN338_c0_g1_i13, TRINITY_DN338_c0_g1_i30, TRINITY_DN338_c0_g1_i31, TRINITY_DN338_c0_g1_i41, TRINITY_DN338_c0_g1_i48, TRINITY_DN338_c0_g1_i57	g10977.t1, g7663.t1	TRINITY_DN16360_c0_g1_i1		g6293.t1	TRINITY_DN15032_c0_g1_i1, TRINITY_DN2316_c0_g1_i1
OG0000271	jgi|Alalt1|118414|ATNCTG_69.jigsaw-mRNA.109, jgi|Alalt1|118415|ATNCTG_69.jigsaw-mRNA.110	jgi|Alalte1|115986|AATCTG_98.jigsaw-mRNA.136, jgi|Alalte1|115987|AATCTG_98.jigsaw-mRNA.137	jgi|Aalte1|120940|AA2CTG_54.jigsaw-mRNA.276, jgi|Aalte1|120941|AA2CTG_54.jigsaw-mRNA.277	jgi|Altalt1|408309|fgenesh1_kg.3_#_614_#_TRINITY_DN5784_c0_g1_i1, jgi|Altalt1|512112|estExt_Genemark1.C_3_t10286	jgi|Altal1|1091889|estExt_Genemark1.C_4_t10140, jgi|Altal1|618458|CE618457_322	g10217.t1, g10217.t2	TRINITY_DN7777_c0_g1_i1	g7667.t1, g7668.t1	TRINITY_DN6347_c0_g1_i1, TRINITY_DN8305_c0_g1_i1	file_1_g1177.t1, file_1_g1178.t1, file_1_g4047.t1, file_1_g4433.t1	g2547.t1, g5461.t1	TRINITY_DN19675_c0_g1_i1, TRINITY_DN5772_c0_g1_i1
OG0000272	jgi|Alalt1|118566|ATNCTG_702.jigsaw-mRNA.66, jgi|Alalt1|122078|ATNCTG_79.jigsaw-mRNA.193	jgi|Alalte1|106783|AATCTG_315.jigsaw-mRNA.49, jgi|Alalte1|113200|AATCTG_72.jigsaw-mRNA.37	jgi|Aalte1|117980|AA2CTG_301.jigsaw-mRNA.32, jgi|Aalte1|120034|AA2CTG_384.jigsaw-mRNA.24	jgi|Altalt1|189134|CE189133_16633, jgi|Altalt1|455920|fgenesh1_pm.5_#_453	jgi|Altal1|27800|CE27799_12730, jgi|Altal1|923880|e_gw1.1.622.1	g1065.t1, g8945.t1	TRINITY_DN2633_c0_g1_i1, TRINITY_DN2682_c0_g1_i2, TRINITY_DN2682_c0_g1_i4	g1180.t1, g1635.t1	TRINITY_DN676_c0_g1_i1, TRINITY_DN676_c0_g1_i3, TRINITY_DN676_c0_g1_i4	file_1_g4319.t1	g1429.t1, g4390.t1, g9353.t1	TRINITY_DN3651_c0_g1_i1
OG0000273	jgi|Alalt1|119093|ATNCTG_734.jigsaw-mRNA.6, jgi|Alalt1|121409|ATNCTG_78.jigsaw-mRNA.233	jgi|Alalte1|112424|AATCTG_58.jigsaw-mRNA.57, jgi|Alalte1|113488|AATCTG_77.jigsaw-mRNA.95	jgi|Aalte1|119307|AA2CTG_36.jigsaw-mRNA.277, jgi|Aalte1|122103|AA2CTG_71.jigsaw-mRNA.16	jgi|Altalt1|363399|e_gw1.10.717.1, jgi|Altalt1|453360|fgenesh1_pm.2_#_763	jgi|Altal1|1033861|fgenesh1_pm.20_#_85, jgi|Altal1|994099|estExt_Genewise1Plus.C_17_t10022	g11814.t1, g8702.t1	TRINITY_DN1785_c0_g1_i3, TRINITY_DN1785_c0_g1_i4, TRINITY_DN1785_c0_g1_i7, TRINITY_DN1785_c0_g1_i8	g11162.t1, g2845.t1	TRINITY_DN11517_c0_g1_i1, TRINITY_DN1605_c0_g1_i1	file_1_g3941.t1	g1909.t1, g890.t1	TRINITY_DN20356_c0_g1_i1, TRINITY_DN2093_c0_g1_i1
OG0000274	jgi|Alalt1|119324|ATNCTG_738.jigsaw-mRNA.171	jgi|Alalte1|116137|AATCTG_99.jigsaw-mRNA.82	jgi|Aalte1|121585|AA2CTG_62.jigsaw-mRNA.230	jgi|Altalt1|61378|CE61377_10466	jgi|Altal1|932557|e_gw1.7.116.1	g7670.t1, g8219.t1	TRINITY_DN161_c0_g2_i1, TRINITY_DN161_c0_g2_i4	g3217.t1	TRINITY_DN1307_c0_g1_i1	file_1_g2868.t1, file_1_g4074.t1, file_1_g6360.t1	g10865.t1, g1837.t1, g2375.t1, g2615.t1, g5555.t1, g7344.t1	TRINITY_DN1488_c0_g1_i1, TRINITY_DN1488_c0_g1_i3, TRINITY_DN1488_c0_g1_i5, TRINITY_DN7483_c0_g1_i1, TRINITY_DN8790_c0_g1_i1
OG0000275	jgi|Alalt1|120590|ATNCTG_765.jigsaw-mRNA.222, jgi|Alalt1|121361|ATNCTG_78.jigsaw-mRNA.185	jgi|Alalte1|109331|AATCTG_408.jigsaw-mRNA.23	jgi|Aalte1|112839|AA2CTG_139.jigsaw-mRNA.80, jgi|Aalte1|115522|AA2CTG_198.jigsaw-mRNA.51	jgi|Altalt1|485034|gm1.6768_g, jgi|Altalt1|489392|gm1.11126_g	jgi|Altal1|1023564|fgenesh1_kg.20_#_58_#_Locus895v1rpkm178.07, jgi|Altal1|951837|estExt_Genewise1.C_1_t10344	g11862.t1, g2193.t1	TRINITY_DN2068_c0_g1_i1, TRINITY_DN2068_c0_g1_i2	g11115.t1, g11115.t2, g1509.t1	TRINITY_DN7873_c0_g1_i1, TRINITY_DN8818_c0_g1_i1	file_1_g6504.t1	g11572.t1, g205.t1	TRINITY_DN2197_c0_g1_i1, TRINITY_DN2197_c0_g1_i2, TRINITY_DN3079_c0_g1_i1, TRINITY_DN3079_c0_g1_i2
OG0000276		jgi|Alalte1|112753|AATCTG_65.jigsaw-mRNA.17	jgi|Aalte1|120697|AA2CTG_54.jigsaw-mRNA.33	jgi|Altalt1|454157|fgenesh1_pm.3_#_332	jgi|Altal1|1046953|estExt_fgenesh1_pg.C_3_t10100	g799.t1	TRINITY_DN6880_c0_g2_i1	g7921.t1	TRINITY_DN15117_c0_g1_i1			TRINITY_DN17_c0_g1_i1, TRINITY_DN17_c0_g1_i11, TRINITY_DN17_c0_g1_i12, TRINITY_DN17_c0_g1_i14, TRINITY_DN17_c0_g1_i22, TRINITY_DN17_c0_g1_i26, TRINITY_DN17_c0_g1_i27, TRINITY_DN17_c0_g1_i3, TRINITY_DN17_c0_g1_i32, TRINITY_DN17_c0_g1_i34, TRINITY_DN17_c0_g1_i35, TRINITY_DN17_c0_g1_i38, TRINITY_DN17_c0_g1_i39, TRINITY_DN17_c0_g1_i41, TRINITY_DN17_c0_g1_i44, TRINITY_DN17_c0_g1_i45, TRINITY_DN17_c0_g…
OG0000277	jgi|Alalt1|111150|ATNCTG_22.jigsaw-mRNA.16	jgi|Alalte1|114333|AATCTG_84.jigsaw-mRNA.41	jgi|Aalte1|117294|AA2CTG_228.jigsaw-mRNA.1036	jgi|Altalt1|163468|CE163467_12158	jgi|Altal1|661231|CE661230_16991	g7329.t1	TRINITY_DN586_c0_g1_i10, TRINITY_DN586_c0_g1_i3, TRINITY_DN586_c0_g1_i4, TRINITY_DN586_c0_g1_i6, TRINITY_DN586_c0_g1_i9	g4968.t1, g4968.t2, g4968.t3	TRINITY_DN11601_c0_g1_i1	file_1_g2581.t1	g2339.t1, g2339.t2, g2431.t1, g2950.t1, g3691.t1, g7049.t1	TRINITY_DN1453_c1_g1_i3, TRINITY_DN1453_c1_g1_i5
OG0000278	jgi|Alalt1|111193|ATNCTG_22.jigsaw-mRNA.59, jgi|Alalt1|116490|ATNCTG_673.jigsaw-mRNA.100	jgi|Alalte1|114294|AATCTG_84.jigsaw-mRNA.2, jgi|Alalte1|114735|AATCTG_88.jigsaw-mRNA.93	jgi|Aalte1|111315|AA2CTG_118.jigsaw-mRNA.49, jgi|Aalte1|117253|AA2CTG_228.jigsaw-mRNA.994	jgi|Altalt1|342333|e_gw1.1.2896.1, jgi|Altalt1|455307|fgenesh1_pm.4_#_658	jgi|Altal1|192536|CE192535_10680, jgi|Altal1|663198|CE663197_2312	g5061.t1, g5062.t1, g7288.t1	TRINITY_DN4188_c1_g1_i1, TRINITY_DN4188_c1_g1_i2, TRINITY_DN681_c0_g1_i22	g4925.t1, g7104.t1	TRINITY_DN11327_c0_g1_i1, TRINITY_DN2197_c0_g4_i1, TRINITY_DN3974_c0_g1_i1		g4512.t1	TRINITY_DN1274_c0_g1_i1, TRINITY_DN6455_c0_g1_i1
OG0000279	jgi|Alalt1|111220|ATNCTG_3.jigsaw-mRNA.5	jgi|Alalte1|113930|AATCTG_80.jigsaw-mRNA.9	jgi|Aalte1|111776|AA2CTG_119.jigsaw-mRNA.68	jgi|Altalt1|356625|e_gw1.6.455.1	jgi|Altal1|1025043|fgenesh1_kg.26_#_61_#_Locus2210v1rpkm69.61	g4939.t1	TRINITY_DN1611_c0_g1_i3, TRINITY_DN1611_c0_g1_i5, TRINITY_DN1611_c0_g1_i6	g9398.t1	TRINITY_DN14225_c0_g1_i1, TRINITY_DN4712_c0_g2_i1	file_1_g1865.t1, file_1_g3529.t1, file_1_g3815.t1, file_1_g3822.t1, file_1_g5318.t1	g10762.t1, g3032.t1, g3324.t1, g4204.t1, g5525.t1	TRINITY_DN20903_c0_g1_i1, TRINITY_DN9298_c0_g1_i1
OG0000280	jgi|Alalt1|111419|ATNCTG_41.jigsaw-mRNA.40, jgi|Alalt1|114664|ATNCTG_632.jigsaw-mRNA.247	jgi|Alalte1|109947|AATCTG_420.jigsaw-mRNA.9, jgi|Alalte1|110279|AATCTG_426.jigsaw-mRNA.37	jgi|Aalte1|111564|AA2CTG_118.jigsaw-mRNA.298, jgi|Aalte1|114647|AA2CTG_176.jigsaw-mRNA.300, jgi|Aalte1|114648|AA2CTG_176.jigsaw-mRNA.301	jgi|Altalt1|358409|e_gw1.7.1304.1, jgi|Altalt1|478930|gm1.664_g	jgi|Altal1|938361|e_gw1.13.47.1, jgi|Altal1|950335|e_gw1.39.160.1	g1305.t1, g6227.t1	TRINITY_DN1791_c0_g1_i1, TRINITY_DN1791_c0_g1_i2, TRINITY_DN3149_c0_g1_i1	g5829.t1, g6841.t1	TRINITY_DN2888_c0_g1_i1, TRINITY_DN2888_c0_g1_i2	file_1_g1682.t1, file_1_g1935.t1	g11045.t1	TRINITY_DN2721_c0_g1_i1
OG0000281	jgi|Alalt1|111772|ATNCTG_54.jigsaw-mRNA.118, jgi|Alalt1|117635|ATNCTG_683.jigsaw-mRNA.45	jgi|Alalte1|110561|AATCTG_426.jigsaw-mRNA.319, jgi|Alalte1|111459|AATCTG_471.jigsaw-mRNA.24	jgi|Aalte1|116115|AA2CTG_215.jigsaw-mRNA.316, jgi|Aalte1|116720|AA2CTG_228.jigsaw-mRNA.454	jgi|Altalt1|341811|e_gw1.1.2598.1, jgi|Altalt1|351319|e_gw1.4.1176.1	jgi|Altal1|1017963|fgenesh1_kg.5_#_195_#_Locus9256v5rpkm0.46, jgi|Altal1|1031245|fgenesh1_pm.10_#_270	g10893.t1, g11308.t1	TRINITY_DN1189_c0_g1_i1, TRINITY_DN1189_c0_g1_i3, TRINITY_DN1189_c0_g1_i4, TRINITY_DN1189_c0_g1_i5	g4389.t1	TRINITY_DN16218_c0_g1_i2, TRINITY_DN16218_c0_g1_i3, TRINITY_DN2740_c0_g1_i1, TRINITY_DN2740_c0_g1_i2	file_1_g4890.t1, file_1_g6571.t1	g7842.t1
OG0000282	jgi|Alalt1|112108|ATNCTG_56.jigsaw-mRNA.121, jgi|Alalt1|122448|ATNCTG_87.jigsaw-mRNA.65	jgi|Alalte1|109008|AATCTG_405.jigsaw-mRNA.119, jgi|Alalte1|110059|AATCTG_420.jigsaw-mRNA.121	jgi|Aalte1|112587|AA2CTG_134.jigsaw-mRNA.113, jgi|Aalte1|122495|AA2CTG_95.jigsaw-mRNA.112	jgi|Altalt1|357868|e_gw1.7.844.1, jgi|Altalt1|485768|gm1.7502_g	jgi|Altal1|487727|CE487726_6408, jgi|Altal1|941799|e_gw1.18.535.1	g1923.t1, g6107.t1, g6107.t2	TRINITY_DN13646_c0_g1_i3, TRINITY_DN7297_c0_g1_i1	g5712.t1, g8998.t1	TRINITY_DN14089_c0_g1_i1, TRINITY_DN5048_c0_g1_i1	file_1_g4856.t1	g10777.t1, g10777.t2	TRINITY_DN15163_c0_g1_i1, TRINITY_DN6788_c0_g1_i1
OG0000283	jgi|Alalt1|112109|ATNCTG_56.jigsaw-mRNA.122, jgi|Alalt1|115409|ATNCTG_650.jigsaw-mRNA.49	jgi|Alalte1|110058|AATCTG_420.jigsaw-mRNA.120, jgi|Alalte1|110168|AATCTG_421.jigsaw-mRNA.44	jgi|Aalte1|112588|AA2CTG_134.jigsaw-mRNA.114, jgi|Aalte1|118227|AA2CTG_32.jigsaw-mRNA.67	jgi|Altalt1|20886|CE20885_16165, jgi|Altalt1|419778|fgenesh1_kg.7_#_1210_#_TRINITY_DN3202_c0_g1_i1	jgi|Altal1|1011338|fgenesh1_pg.18_#_80, jgi|Altal1|648484|CE648483_18680	g10623.t1, g6108.t1	TRINITY_DN1306_c0_g1_i1, TRINITY_DN1306_c0_g1_i3	g5713.t1, g7258.t1	TRINITY_DN492_c0_g1_i2, TRINITY_DN492_c0_g1_i5, TRINITY_DN884_c0_g1_i2, TRINITY_DN884_c0_g1_i3	file_1_g6088.t1	g3646.t1, g7095.t1	TRINITY_DN8893_c0_g1_i1
OG0000284	jgi|Alalt1|112315|ATNCTG_57.jigsaw-mRNA.137, jgi|Alalt1|120536|ATNCTG_765.jigsaw-mRNA.168	jgi|Alalte1|109383|AATCTG_408.jigsaw-mRNA.75, jgi|Alalte1|113290|AATCTG_75.jigsaw-mRNA.23	jgi|Aalte1|110690|AA2CTG_111.jigsaw-mRNA.3, jgi|Aalte1|112894|AA2CTG_139.jigsaw-mRNA.135, jgi|Aalte1|121866|AA2CTG_64.jigsaw-mRNA.10, jgi|Aalte1|121867|AA2CTG_64.jigsaw-mRNA.11	jgi|Altalt1|138937|CE138936_39, jgi|Altalt1|351329|e_gw1.4.919.1, jgi|Altalt1|393416|fgenesh1_pg.3_#_923, jgi|Altalt1|415361|fgenesh1_kg.5_#_1868_#_TRINITY_DN5080_c4_g1_i1	jgi|Altal1|1015208|fgenesh1_kg.1_#_186_#_Locus4587v1rpkm27.62, jgi|Altal1|1100800|estExt_Genemark1.C_440015, jgi|Altal1|987358|estExt_Genewise1Plus.C_8_t20370	g12225.t1, g2247.t1, g389.t1, g7572.t1	TRINITY_DN14730_c0_g1_i1, TRINITY_DN3097_c0_g1_i2	g1458.t1, g8548.t1				TRINITY_DN401_c0_g1_i1
OG0000285	jgi|Alalt1|112360|ATNCTG_58.jigsaw-mRNA.17, jgi|Alalt1|114012|ATNCTG_627.jigsaw-mRNA.139	jgi|Alalte1|105650|AATCTG_112.jigsaw-mRNA.113, jgi|Alalte1|105686|AATCTG_113.jigsaw-mRNA.37, jgi|Alalte1|106002|AATCTG_124.jigsaw-mRNA.1	jgi|Aalte1|114431|AA2CTG_176.jigsaw-mRNA.84, jgi|Aalte1|116041|AA2CTG_215.jigsaw-mRNA.242	jgi|Altalt1|478568|gm1.302_g, jgi|Altalt1|516307|estExt_Genemark1.C_7_t10290	jgi|Altal1|1031191|fgenesh1_pm.10_#_216, jgi|Altal1|165104|CE165103_9292	g11378.t1, g6451.t1	TRINITY_DN1727_c0_g1_i1, TRINITY_DN1727_c0_g1_i2, TRINITY_DN856_c0_g1_i17, TRINITY_DN856_c0_g1_i7	g6052.t1, g6489.t1, g6489.t2, g6489.t3	TRINITY_DN7961_c0_g1_i1		g1776.t1	TRINITY_DN4039_c0_g1_i1
OG0000286	jgi|Alalt1|112421|ATNCTG_58.jigsaw-mRNA.78, jgi|Alalt1|113165|ATNCTG_620.jigsaw-mRNA.39	jgi|Alalte1|104796|AATCTG_100.jigsaw-mRNA.51, jgi|Alalte1|109484|AATCTG_409.jigsaw-mRNA.41	jgi|Aalte1|115979|AA2CTG_215.jigsaw-mRNA.180, jgi|Aalte1|118478|AA2CTG_33.jigsaw-mRNA.18	jgi|Altalt1|381|CE380_6203, jgi|Altalt1|478303|gm1.37_g, jgi|Altalt1|478508|gm1.242_g	jgi|Altal1|1020215|fgenesh1_kg.10_#_32_#_Locus6873v1rpkm11.55, jgi|Altal1|79340|CE79339_6049	g11436.t1, g11635.t1, g9854.t1	TRINITY_DN1330_c0_g1_i13, TRINITY_DN235_c2_g1_i1, TRINITY_DN235_c2_g1_i5, TRINITY_DN235_c2_g1_i6, TRINITY_DN488_c0_g1_i14, TRINITY_DN488_c0_g1_i16, TRINITY_DN488_c0_g1_i90				g3971.t1, g5413.t1, g6856.t1
OG0000287	jgi|Alalt1|112598|ATNCTG_599.jigsaw-mRNA.1, jgi|Alalt1|113300|ATNCTG_620.jigsaw-mRNA.174, jgi|Alalt1|114538|ATNCTG_632.jigsaw-mRNA.121	jgi|Alalte1|106569|AATCTG_309.jigsaw-mRNA.2, jgi|Alalte1|110399|AATCTG_426.jigsaw-mRNA.157, jgi|Alalte1|112203|AATCTG_54.jigsaw-mRNA.4	jgi|Aalte1|111690|AA2CTG_118.jigsaw-mRNA.424, jgi|Aalte1|115917|AA2CTG_215.jigsaw-mRNA.118, jgi|Aalte1|118488|AA2CTG_338.jigsaw-mRNA.3	jgi|Altalt1|3017|CE3016_388, jgi|Altalt1|350504|e_gw1.3.1401.1, jgi|Altalt1|478804|gm1.538_g	jgi|Altal1|1053372|estExt_fgenesh1_pg.C_220004, jgi|Altal1|935087|e_gw1.10.45.1, jgi|Altal1|998759|estExt_Genewise1Plus.C_24_t10300	g11502.t1, g1422.t1, g7681.t1	TRINITY_DN5536_c0_g1_i1, TRINITY_DN6583_c0_g1_i1	g10286.t1, g6370.t1, g6719.t1, g6719.t2
OG0000288	jgi|Alalt1|112869|ATNCTG_616.jigsaw-mRNA.47, jgi|Alalt1|114395|ATNCTG_631.jigsaw-mRNA.73	jgi|Alalte1|105777|AATCTG_119.jigsaw-mRNA.5	jgi|Aalte1|111756|AA2CTG_119.jigsaw-mRNA.48, jgi|Aalte1|119992|AA2CTG_380.jigsaw-mRNA.446	jgi|Altalt1|193259|CE193258_5247, jgi|Altalt1|390897|fgenesh1_pg.1_#_1424	jgi|Altal1|177263|CE177262_7466, jgi|Altal1|455441|CE455440_5515	g3909.t1, g4951.t1	TRINITY_DN1658_c0_g1_i1, TRINITY_DN1658_c0_g1_i2, TRINITY_DN4127_c0_g1_i2, TRINITY_DN4127_c0_g1_i6	g144.t1, g9379.t1, g9379.t2	TRINITY_DN1366_c0_g1_i1, TRINITY_DN1366_c0_g1_i2	file_1_g3003.t1	g7726.t1	TRINITY_DN5024_c0_g1_i1, TRINITY_DN5024_c0_g1_i3
OG0000289	jgi|Alalt1|113084|ATNCTG_62.jigsaw-mRNA.14, jgi|Alalt1|120093|ATNCTG_76.jigsaw-mRNA.74, jgi|Alalt1|121067|ATNCTG_77.jigsaw-mRNA.195	jgi|Alalte1|108161|AATCTG_332.jigsaw-mRNA.9, jgi|Alalte1|111663|AATCTG_476.jigsaw-mRNA.3, jgi|Alalte1|114999|AATCTG_90.jigsaw-mRNA.99	jgi|Aalte1|111173|AA2CTG_112.jigsaw-mRNA.183, jgi|Aalte1|112658|AA2CTG_136.jigsaw-mRNA.10	jgi|Altalt1|355865|e_gw1.6.1345.1, jgi|Altalt1|434962|estExt_Genewise1Plus.C_2_t70383, jgi|Altalt1|459133|fgenesh1_pm.10_#_8	jgi|Altal1|1035184|fgenesh1_pm.27_#_79, jgi|Altal1|951357|e_gw1.49.17.1, jgi|Altal1|969894|estExt_Genewise1.C_19_t20131	g4258.t1, g4502.t1, g4502.t2, g5546.t1	TRINITY_DN8948_c0_g1_i1	g10817.t1, g8087.t1, g8087.t2, g9316.t1				TRINITY_DN12001_c0_g1_i1
OG0000290	jgi|Alalt1|113132|ATNCTG_620.jigsaw-mRNA.6, jgi|Alalt1|113133|ATNCTG_620.jigsaw-mRNA.7, jgi|Alalt1|117643|ATNCTG_684.jigsaw-mRNA.3, jgi|Alalt1|122869|ATNCTG_91.jigsaw-mRNA.139	jgi|Alalte1|106387|AATCTG_29.jigsaw-mRNA.61, jgi|Alalte1|108632|AATCTG_365.jigsaw-mRNA.53	jgi|Aalte1|113361|AA2CTG_154.jigsaw-mRNA.72, jgi|Aalte1|119173|AA2CTG_36.jigsaw-mRNA.143	jgi|Altalt1|434134|estExt_Genewise1Plus.C_2_t50431, jgi|Altalt1|452709|fgenesh1_pm.2_#_112	jgi|Altal1|1022746|fgenesh1_kg.17_#_136_#_Locus10732v1rpkm1.72, jgi|Altal1|1039142|estExt_fgenesh1_pm.C_60206, jgi|Altal1|1049936|estExt_fgenesh1_pg.C_100006	g11666.t1, g285.t1, g3407.t1	TRINITY_DN23_c0_g1_i3, TRINITY_DN23_c0_g1_i4, TRINITY_DN4674_c0_g1_i2	g2011.t1, g2980.t1	TRINITY_DN8480_c0_g1_i1	file_1_g2347.t1, file_1_g391.t1
OG0000291	jgi|Alalt1|113141|ATNCTG_620.jigsaw-mRNA.15, jgi|Alalt1|113142|ATNCTG_620.jigsaw-mRNA.16	jgi|Alalte1|106727|AATCTG_314.jigsaw-mRNA.6, jgi|Alalte1|106728|AATCTG_314.jigsaw-mRNA.7	jgi|Aalte1|115791|AA2CTG_213.jigsaw-mRNA.7, jgi|Aalte1|115792|AA2CTG_213.jigsaw-mRNA.8	jgi|Altalt1|400825|fgenesh1_kg.1_#_13_#_TRINITY_DN4362_c0_g1_i1, jgi|Altalt1|400827|fgenesh1_kg.1_#_15_#_TRINITY_DN4362_c1_g2_i1	jgi|Altal1|1008562|fgenesh1_pg.10_#_14	g11654.t1, g11655.t1, g11656.t1	TRINITY_DN1093_c0_g1_i1, TRINITY_DN1093_c0_g1_i3, TRINITY_DN2677_c0_g1_i1, TRINITY_DN2677_c0_g1_i3	g8142.t1	TRINITY_DN68_c0_g1_i1, TRINITY_DN68_c0_g1_i2, TRINITY_DN8213_c0_g1_i1	file_1_g5173.t1, file_1_g5522.t1	g4809.t1, g6224.t1
OG0000292	jgi|Alalt1|113203|ATNCTG_620.jigsaw-mRNA.77	jgi|Alalte1|109453|AATCTG_409.jigsaw-mRNA.10	jgi|Aalte1|115815|AA2CTG_215.jigsaw-mRNA.16	jgi|Altalt1|845|CE844_23074	jgi|Altal1|68172|CE68171_32985	g11595.t1	TRINITY_DN955_c0_g1_i3, TRINITY_DN955_c0_g1_i4, TRINITY_DN955_c0_g1_i5	g8190.t1	TRINITY_DN1202_c0_g1_i1, TRINITY_DN1202_c0_g1_i10, TRINITY_DN1202_c0_g1_i12, TRINITY_DN1202_c0_g1_i3, TRINITY_DN1202_c0_g1_i6, TRINITY_DN6088_c0_g1_i1	file_1_g5360.t1	g629.t1, g7081.t1	TRINITY_DN949_c0_g1_i13, TRINITY_DN949_c0_g1_i14, TRINITY_DN949_c0_g1_i27, TRINITY_DN949_c0_g1_i30, TRINITY_DN949_c0_g1_i6
OG0000293	jgi|Alalt1|113821|ATNCTG_626.jigsaw-mRNA.49	jgi|Alalte1|110747|AATCTG_436.jigsaw-mRNA.134	jgi|Aalte1|116509|AA2CTG_228.jigsaw-mRNA.243	jgi|Altalt1|411287|fgenesh1_kg.4_#_578_#_TRINITY_DN5242_c1_g1_i2	jgi|Altal1|930397|e_gw1.5.624.1	g11111.t1, g11111.t2	TRINITY_DN783_c0_g1_i1, TRINITY_DN783_c0_g1_i10, TRINITY_DN783_c0_g1_i13, TRINITY_DN783_c0_g1_i2, TRINITY_DN783_c0_g1_i5	g4159.t1	TRINITY_DN749_c0_g1_i14, TRINITY_DN749_c0_g1_i16, TRINITY_DN749_c0_g1_i17, TRINITY_DN749_c0_g1_i2, TRINITY_DN749_c0_g1_i3, TRINITY_DN749_c0_g1_i6	file_1_g5519.t1	g8147.t1	TRINITY_DN54_c0_g1_i2, TRINITY_DN54_c0_g1_i3, TRINITY_DN54_c0_g1_i4
OG0000294	jgi|Alalt1|113822|ATNCTG_626.jigsaw-mRNA.50, jgi|Alalt1|117547|ATNCTG_682.jigsaw-mRNA.38	jgi|Alalte1|110746|AATCTG_436.jigsaw-mRNA.133, jgi|Alalte1|111086|AATCTG_450.jigsaw-mRNA.57	jgi|Aalte1|116510|AA2CTG_228.jigsaw-mRNA.244, jgi|Aalte1|120577|AA2CTG_50.jigsaw-mRNA.84	jgi|Altalt1|421301|fgenesh1_kg.8_#_800_#_TRINITY_DN3188_c0_g1_i4, jgi|Altalt1|454837|fgenesh1_pm.4_#_188	jgi|Altal1|1021022|fgenesh1_kg.12_#_53_#_Locus2436v1rpkm62.33, jgi|Altal1|984267|estExt_Genewise1Plus.C_5_t20330	g11110.t1, g9781.t1	TRINITY_DN2479_c0_g1_i3	g4085.t1, g4160.t1	TRINITY_DN12397_c0_g1_i1, TRINITY_DN13510_c0_g1_i1	file_1_g2702.t1	g1782.t1, g6258.t1	TRINITY_DN2040_c0_g1_i2, TRINITY_DN2040_c0_g1_i5, TRINITY_DN2040_c0_g1_i8, TRINITY_DN5621_c0_g1_i1
OG0000295	jgi|Alalt1|113972|ATNCTG_627.jigsaw-mRNA.99, jgi|Alalt1|114421|ATNCTG_632.jigsaw-mRNA.4	jgi|Alalte1|105196|AATCTG_106.jigsaw-mRNA.96, jgi|Alalte1|110512|AATCTG_426.jigsaw-mRNA.270	jgi|Aalte1|114468|AA2CTG_176.jigsaw-mRNA.121, jgi|Aalte1|116165|AA2CTG_215.jigsaw-mRNA.366	jgi|Altalt1|221210|CE221209_858, jgi|Altalt1|342152|e_gw1.1.505.1	jgi|Altal1|163692|CE163691_1948, jgi|Altal1|429062|CE429061_1171	g11253.t1, g6411.t1	TRINITY_DN3625_c0_g1_i2	g6015.t1, g6603.t1, g6603.t2	TRINITY_DN10006_c0_g1_i1, TRINITY_DN10006_c0_g1_i2, TRINITY_DN8094_c0_g1_i1	file_1_g6527.t1	g6993.t1, g7253.t1	TRINITY_DN2213_c0_g1_i1, TRINITY_DN2213_c0_g1_i2
OG0000296	jgi|Alalt1|114540|ATNCTG_632.jigsaw-mRNA.123, jgi|Alalt1|121920|ATNCTG_79.jigsaw-mRNA.35	jgi|Alalte1|108200|AATCTG_333.jigsaw-mRNA.34, jgi|Alalte1|110397|AATCTG_426.jigsaw-mRNA.155	jgi|Aalte1|111688|AA2CTG_118.jigsaw-mRNA.422, jgi|Aalte1|122279|AA2CTG_80.jigsaw-mRNA.44	jgi|Altalt1|353395|e_gw1.5.689.1, jgi|Altalt1|401901|fgenesh1_kg.1_#_1089_#_TRINITY_DN3574_c0_g1_i1	jgi|Altal1|1098918|estExt_Genemark1.C_240125, jgi|Altal1|924262|e_gw1.1.1464.1	g1420.t1, g6808.t1	TRINITY_DN1464_c0_g1_i1, TRINITY_DN1464_c0_g1_i3, TRINITY_DN1464_c0_g1_i6, TRINITY_DN1464_c0_g1_i7, TRINITY_DN3428_c0_g1_i17, TRINITY_DN3428_c0_g1_i29, TRINITY_DN3428_c0_g1_i47, TRINITY_DN3428_c0_g1_i8	g1014.t1, g6721.t1, g6721.t2				TRINITY_DN1130_c0_g1_i1
OG0000297	jgi|Alalt1|114707|ATNCTG_633.jigsaw-mRNA.28	jgi|Alalte1|107883|AATCTG_326.jigsaw-mRNA.242	jgi|Aalte1|122571|AA2CTG_96.jigsaw-mRNA.28	jgi|Altalt1|343690|e_gw1.1.272.1, jgi|Altalt1|458023|fgenesh1_pm.8_#_316	jgi|Altal1|934424|e_gw1.9.1136.1	g9700.t1	TRINITY_DN330_c0_g1_i18, TRINITY_DN330_c0_g1_i20, TRINITY_DN330_c0_g1_i30, TRINITY_DN330_c0_g1_i39, TRINITY_DN330_c0_g1_i53, TRINITY_DN330_c0_g1_i6, TRINITY_DN330_c0_g1_i60, TRINITY_DN330_c0_g1_i69, TRINITY_DN330_c0_g1_i71, TRINITY_DN330_c0_g1_i9	g4003.t1		file_1_g3483.t1	g4010.t1	TRINITY_DN919_c0_g1_i2, TRINITY_DN919_c0_g1_i3, TRINITY_DN919_c0_g1_i7, TRINITY_DN919_c0_g1_i8
OG0000298	jgi|Alalt1|115182|ATNCTG_649.jigsaw-mRNA.43, jgi|Alalt1|121057|ATNCTG_77.jigsaw-mRNA.185	jgi|Alalte1|105770|AATCTG_114.jigsaw-mRNA.75, jgi|Alalte1|110837|AATCTG_436.jigsaw-mRNA.224	jgi|Aalte1|112666|AA2CTG_136.jigsaw-mRNA.18, jgi|Aalte1|116415|AA2CTG_228.jigsaw-mRNA.149	jgi|Altalt1|141600|CE141599_51350, jgi|Altalt1|485455|gm1.7189_g	jgi|Altal1|1018286|fgenesh1_kg.5_#_518_#_Locus2850v1rpkm52.14, jgi|Altal1|971789|estExt_Genewise1.C_23_t10011	g11201.t1, g4252.t1	TRINITY_DN16495_c0_g1_i1	g533.t1, g9309.t1	TRINITY_DN3037_c0_g1_i1, TRINITY_DN3037_c0_g1_i2	file_1_g6541.t1	g10728.t1, g2230.t1, g2700.t1, g42.t1	TRINITY_DN2107_c0_g1_i2, TRINITY_DN5297_c2_g1_i2
OG0000299	jgi|Alalt1|115227|ATNCTG_65.jigsaw-mRNA.18	jgi|Alalte1|107390|AATCTG_324.jigsaw-mRNA.82, jgi|Alalte1|114834|AATCTG_89.jigsaw-mRNA.12	jgi|Aalte1|113791|AA2CTG_171.jigsaw-mRNA.71, jgi|Aalte1|118436|AA2CTG_327.jigsaw-mRNA.54, jgi|Aalte1|119470|AA2CTG_370.jigsaw-mRNA.92	jgi|Altalt1|133668|CE133667_1049, jgi|Altalt1|135780|CE135779_760, jgi|Altalt1|237311|CE237310_1366	jgi|Altal1|1024255|fgenesh1_kg.22_#_204_#_Locus6088v3rpkm7.66, jgi|Altal1|1071892|MIX3790_1100_78, jgi|Altal1|927595|e_gw1.3.1173.1, jgi|Altal1|944890|e_gw1.22.588.1	g12338.t1, g12428.t1, g2382.t1	TRINITY_DN2207_c1_g1_i2	g10082.t1, g10176.t1	TRINITY_DN72_c0_g1_i6	file_1_g4382.t1	g8705.t1, g9111.t1	TRINITY_DN17469_c0_g1_i2
OG0000300	jgi|Alalt1|115277|ATNCTG_65.jigsaw-mRNA.68, jgi|Alalt1|120766|ATNCTG_768.jigsaw-mRNA.4	jgi|Alalte1|107443|AATCTG_324.jigsaw-mRNA.135, jgi|Alalte1|112851|AATCTG_66.jigsaw-mRNA.11	jgi|Aalte1|111262|AA2CTG_115.jigsaw-mRNA.10, jgi|Aalte1|113844|AA2CTG_171.jigsaw-mRNA.124	jgi|Altalt1|316269|gw1.3.272.1, jgi|Altalt1|479826|gm1.1560_g	jgi|Altal1|1032337|fgenesh1_pm.14_#_87, jgi|Altal1|956073|estExt_Genewise1.C_3_t30279	g12289.t1, g3929.t1	TRINITY_DN639_c0_g1_i3, TRINITY_DN639_c0_g1_i5, TRINITY_DN639_c0_g1_i6, TRINITY_DN9237_c0_g1_i1	g10033.t1, g119.t1	TRINITY_DN12090_c0_g1_i1	file_1_g2831.t1, file_1_g3752.t1	g4028.t1, g5350.t1	TRINITY_DN2463_c2_g2_i1
OG0000301	jgi|Alalt1|116503|ATNCTG_673.jigsaw-mRNA.113, jgi|Alalt1|123087|ATNCTG_92.jigsaw-mRNA.51	jgi|Alalte1|110238|AATCTG_425.jigsaw-mRNA.19, jgi|Alalte1|114748|AATCTG_88.jigsaw-mRNA.106	jgi|Aalte1|111328|AA2CTG_118.jigsaw-mRNA.62, jgi|Aalte1|114827|AA2CTG_184.jigsaw-mRNA.77	jgi|Altalt1|341542|e_gw1.1.1439.1, jgi|Altalt1|391461|fgenesh1_pg.2_#_417	jgi|Altal1|939672|e_gw1.15.269.1	g3106.t1, g5045.t1	TRINITY_DN15854_c0_g1_i1, TRINITY_DN865_c0_g1_i1, TRINITY_DN865_c0_g1_i2	g2315.t1, g7087.t1	TRINITY_DN1831_c0_g1_i1, TRINITY_DN1831_c0_g1_i2, TRINITY_DN1831_c0_g1_i3, TRINITY_DN9787_c0_g1_i1	file_1_g1428.t1	g11372.t1, g5498.t1	TRINITY_DN21941_c0_g1_i1
OG0000302	jgi|Alalt1|116809|ATNCTG_677.jigsaw-mRNA.69, jgi|Alalt1|118730|ATNCTG_711.jigsaw-mRNA.10	jgi|Alalte1|107092|AATCTG_320.jigsaw-mRNA.70, jgi|Alalte1|107753|AATCTG_326.jigsaw-mRNA.111	jgi|Aalte1|117495|AA2CTG_261.jigsaw-mRNA.28, jgi|Aalte1|122710|AA2CTG_96.jigsaw-mRNA.168	jgi|Altalt1|466429|estExt_fgenesh1_pm.C_8_t10418, jgi|Altalt1|519210|estExt_Genemark1.C_10_t20278	jgi|Altal1|1065118|gm1.9353_g, jgi|Altal1|861036|CE861035_1033	g21.t1, g7849.t1, g9557.t1, g9557.t2	TRINITY_DN6437_c0_g1_i1	g10304.t1, g3865.t1	TRINITY_DN2502_c0_g1_i2, TRINITY_DN5291_c0_g2_i1	file_1_g4008.t1	g7654.t1, g7874.t1	TRINITY_DN20633_c0_g1_i1, TRINITY_DN5325_c0_g1_i1
OG0000303	jgi|Alalt1|116848|ATNCTG_679.jigsaw-mRNA.1, jgi|Alalt1|122183|ATNCTG_85.jigsaw-mRNA.29	jgi|Alalte1|109121|AATCTG_406.jigsaw-mRNA.98, jgi|Alalte1|110593|AATCTG_426.jigsaw-mRNA.351	jgi|Aalte1|116081|AA2CTG_215.jigsaw-mRNA.282, jgi|Aalte1|118675|AA2CTG_345.jigsaw-mRNA.89	jgi|Altalt1|347686|e_gw1.2.2244.1, jgi|Altalt1|429265|estExt_Genewise1Plus.C_1_t20247	jgi|Altal1|935746|e_gw1.10.428.1, jgi|Altal1|963664|estExt_Genewise1.C_11_t20050	g11338.t1, g2791.t1		g2629.t1, g6524.t1	TRINITY_DN5653_c0_g1_i1, TRINITY_DN958_c0_g2_i1	file_1_g3771.t1, file_1_g5347.t1	g1351.t1, g4531.t1, g5318.t1, g8075.t1	TRINITY_DN13938_c0_g1_i1, TRINITY_DN2828_c0_g1_i4
OG0000304	jgi|Alalt1|117848|ATNCTG_684.jigsaw-mRNA.208, jgi|Alalt1|121396|ATNCTG_78.jigsaw-mRNA.220	jgi|Alalte1|107947|AATCTG_327.jigsaw-mRNA.62, jgi|Alalte1|113475|AATCTG_77.jigsaw-mRNA.82	jgi|Aalte1|115724|AA2CTG_21.jigsaw-mRNA.18, jgi|Aalte1|122090|AA2CTG_71.jigsaw-mRNA.3	jgi|Altalt1|425604|fgenesh1_kg.10_#_881_#_TRINITY_DN2827_c1_g1_i1, jgi|Altalt1|462383|estExt_fgenesh1_pm.C_2_t30045	jgi|Altal1|1097549|estExt_Genemark1.C_190038, jgi|Altal1|970215|estExt_Genewise1.C_20_t10249	g11830.t1, g69.t1	TRINITY_DN18549_c0_g1_i1	g10539.t1, g11148.t1	TRINITY_DN15875_c0_g1_i1		g10071.t1, g1281.t1, g3545.t1, g4079.t1, g4262.t1, g8946.t1, g8946.t2	TRINITY_DN2009_c0_g1_i1
OG0000305	jgi|Alalt1|117968|ATNCTG_686.jigsaw-mRNA.44	jgi|Alalte1|110652|AATCTG_436.jigsaw-mRNA.39	jgi|Aalte1|116605|AA2CTG_228.jigsaw-mRNA.339	jgi|Altalt1|394087|fgenesh1_pg.4_#_355	jgi|Altal1|894773|gw1.5.31.1, jgi|Altal1|984088|estExt_Genewise1Plus.C_5_t20146	g11007.t1	TRINITY_DN505_c0_g1_i11, TRINITY_DN505_c0_g1_i17, TRINITY_DN505_c0_g1_i32, TRINITY_DN505_c0_g1_i4, TRINITY_DN505_c0_g1_i44, TRINITY_DN505_c0_g1_i48, TRINITY_DN505_c0_g1_i6, TRINITY_DN505_c0_g1_i9	g4266.t1	TRINITY_DN435_c0_g1_i2, TRINITY_DN435_c0_g1_i3, TRINITY_DN435_c0_g1_i5, TRINITY_DN435_c0_g1_i6	file_1_g4258.t1, file_1_g4850.t1	g4642.t1, g7599.t1
OG0000306	jgi|Alalt1|118007|ATNCTG_686.jigsaw-mRNA.83, jgi|Alalt1|120699|ATNCTG_767.jigsaw-mRNA.13	jgi|Alalte1|110617|AATCTG_436.jigsaw-mRNA.4, jgi|Alalte1|114206|AATCTG_82.jigsaw-mRNA.50	jgi|Aalte1|116645|AA2CTG_228.jigsaw-mRNA.379, jgi|Aalte1|119331|AA2CTG_37.jigsaw-mRNA.15	jgi|Altalt1|365002|e_gw1.11.1341.1, jgi|Altalt1|454910|fgenesh1_pm.4_#_261	jgi|Altal1|1029262|fgenesh1_pm.5_#_221, jgi|Altal1|580675|CE580674_481	g10966.t1, g7900.t1		g4308.t1, g9516.t1	TRINITY_DN10347_c0_g1_i1, TRINITY_DN1507_c0_g1_i1, TRINITY_DN1507_c0_g1_i2, TRINITY_DN1507_c0_g1_i4, TRINITY_DN1507_c0_g1_i6		g203.t1, g3595.t1, g649.t1, g8613.t1	TRINITY_DN17120_c0_g1_i1
OG0000307	jgi|Alalt1|118399|ATNCTG_69.jigsaw-mRNA.94, jgi|Alalt1|120812|ATNCTG_769.jigsaw-mRNA.33	jgi|Alalte1|107582|AATCTG_324.jigsaw-mRNA.274, jgi|Alalte1|115970|AATCTG_98.jigsaw-mRNA.120	jgi|Aalte1|113993|AA2CTG_171.jigsaw-mRNA.273, jgi|Aalte1|120957|AA2CTG_54.jigsaw-mRNA.293	jgi|Altalt1|392745|fgenesh1_pg.3_#_252, jgi|Altalt1|482465|gm1.4199_g	jgi|Altal1|541101|CE541100_23292, jgi|Altal1|618845|CE618844_124752	g10233.t1, g12152.t1	TRINITY_DN263_c0_g1_i1, TRINITY_DN263_c0_g1_i2, TRINITY_DN565_c0_g2_i6	g7650.t1, g9875.t1	TRINITY_DN1147_c0_g1_i1, TRINITY_DN235_c0_g1_i1, TRINITY_DN235_c0_g2_i1	file_1_g3710.t1	g2205.t1, g6651.t1	TRINITY_DN5932_c0_g1_i1
OG0000308	jgi|Alalt1|118413|ATNCTG_69.jigsaw-mRNA.108, jgi|Alalt1|122796|ATNCTG_91.jigsaw-mRNA.66	jgi|Alalte1|111896|AATCTG_51.jigsaw-mRNA.13, jgi|Alalte1|115985|AATCTG_98.jigsaw-mRNA.135	jgi|Aalte1|113154|AA2CTG_145.jigsaw-mRNA.24, jgi|Aalte1|119563|AA2CTG_380.jigsaw-mRNA.17, jgi|Aalte1|120942|AA2CTG_54.jigsaw-mRNA.278	jgi|Altalt1|347913|e_gw1.2.2578.1, jgi|Altalt1|392758|fgenesh1_pg.3_#_265, jgi|Altalt1|416101|fgenesh1_kg.6_#_63_#_TRINITY_DN69_c0_g2_i1	jgi|Altal1|1005938|fgenesh1_pg.4_#_133, jgi|Altal1|973689|estExt_Genewise1.C_260383, jgi|Altal1|985192|estExt_Genewise1Plus.C_6_t20223	g10046.t1, g10218.t1, g3480.t1	TRINITY_DN14756_c0_g1_i1	g1934.t1, g7666.t1	TRINITY_DN11575_c0_g1_i1		g2078.t1, g2781.t1, g391.t1	TRINITY_DN18182_c0_g1_i1
OG0000309	jgi|Alalt1|119146|ATNCTG_735.jigsaw-mRNA.45, jgi|Alalt1|119899|ATNCTG_75.jigsaw-mRNA.59	jgi|Alalte1|113393|AATCTG_76.jigsaw-mRNA.87, jgi|Alalte1|115630|AATCTG_97.jigsaw-mRNA.13	jgi|Aalte1|113047|AA2CTG_143.jigsaw-mRNA.117, jgi|Aalte1|117153|AA2CTG_228.jigsaw-mRNA.894	jgi|Altalt1|398674|fgenesh1_pg.9_#_105, jgi|Altalt1|412873|fgenesh1_kg.4_#_2164_#_TRINITY_DN3519_c0_g1_i2	jgi|Altal1|1022383|fgenesh1_kg.16_#_97_#_Locus3135v1rpkm46.36, jgi|Altal1|946351|e_gw1.25.350.1	g4781.t1, g5171.t1	TRINITY_DN16011_c0_g1_i1, TRINITY_DN2784_c0_g1_i2	g1746.t1, g4833.t1	TRINITY_DN8687_c0_g1_i1	file_1_g1818.t1, file_1_g6080.t1	g11330.t1, g8441.t1	TRINITY_DN20360_c0_g1_i1, TRINITY_DN872_c0_g1_i1, TRINITY_DN872_c0_g1_i2
OG0000310	jgi|Alalt1|119677|ATNCTG_745.jigsaw-mRNA.65, jgi|Alalt1|119678|ATNCTG_745.jigsaw-mRNA.66	jgi|Alalte1|112992|AATCTG_68.jigsaw-mRNA.63, jgi|Alalte1|112993|AATCTG_68.jigsaw-mRNA.64	jgi|Aalte1|119697|AA2CTG_380.jigsaw-mRNA.151, jgi|Aalte1|119698|AA2CTG_380.jigsaw-mRNA.152	jgi|Altalt1|452271|fgenesh1_pm.1_#_961	jgi|Altal1|931416|e_gw1.6.713.1	g3611.t1, g3612.t1	TRINITY_DN1403_c0_g1_i1, TRINITY_DN1403_c0_g1_i5	g442.t1, g443.t1	TRINITY_DN8243_c0_g1_i1	file_1_g2685.t1, file_1_g4663.t1, file_1_g4888.t1, file_1_g6569.t1	g3528.t1, g8795.t1	TRINITY_DN2040_c0_g2_i1, TRINITY_DN2407_c0_g1_i1, TRINITY_DN2407_c0_g1_i2
OG0000311	jgi|Alalt1|120263|ATNCTG_764.jigsaw-mRNA.106, jgi|Alalt1|120264|ATNCTG_764.jigsaw-mRNA.107	jgi|Alalte1|112025|AATCTG_52.jigsaw-mRNA.100, jgi|Alalte1|112026|AATCTG_52.jigsaw-mRNA.101	jgi|Aalte1|114255|AA2CTG_171.jigsaw-mRNA.535, jgi|Aalte1|114256|AA2CTG_171.jigsaw-mRNA.536	jgi|Altalt1|349978|e_gw1.3.1813.1	jgi|Altal1|955313|estExt_Genewise1.C_3_t10478	g922.t1, g923.t1	TRINITY_DN2246_c0_g1_i1, TRINITY_DN2246_c0_g1_i11, TRINITY_DN2246_c0_g1_i5	g8045.t1	TRINITY_DN15187_c0_g1_i1, TRINITY_DN15187_c0_g1_i2, TRINITY_DN2123_c0_g1_i5, TRINITY_DN2123_c0_g1_i6	file_1_g1449.t1, file_1_g796.t1	g8852.t1, g9949.t1	TRINITY_DN368_c0_g1_i1, TRINITY_DN368_c0_g1_i3
OG0000312	jgi|Alalt1|120400|ATNCTG_765.jigsaw-mRNA.32	jgi|Alalte1|106536|AATCTG_304.jigsaw-mRNA.73	jgi|Aalte1|120169|AA2CTG_384.jigsaw-mRNA.159	jgi|Altalt1|484842|gm1.6576_g	jgi|Altal1|17486|CE17485_7527	g1202.t1	TRINITY_DN25_c0_g1_i143, TRINITY_DN25_c0_g1_i146, TRINITY_DN25_c0_g1_i149, TRINITY_DN25_c0_g1_i158, TRINITY_DN25_c0_g1_i173, TRINITY_DN25_c0_g1_i18, TRINITY_DN25_c0_g1_i22, TRINITY_DN25_c0_g1_i66, TRINITY_DN25_c0_g1_i78, TRINITY_DN25_c0_g1_i90, TRINITY_DN25_c0_g1_i98	g1318.t1	TRINITY_DN3652_c0_g1_i1	file_1_g6150.t1	g6368.t1	TRINITY_DN213_c0_g1_i1, TRINITY_DN213_c0_g1_i10, TRINITY_DN213_c0_g1_i4
OG0000313	jgi|Alalt1|120429|ATNCTG_765.jigsaw-mRNA.61	jgi|Alalte1|106508|AATCTG_304.jigsaw-mRNA.45	jgi|Aalte1|120197|AA2CTG_384.jigsaw-mRNA.187, jgi|Aalte1|120198|AA2CTG_384.jigsaw-mRNA.188	jgi|Altalt1|354808|e_gw1.5.2679.1	jgi|Altal1|923888|e_gw1.1.707.1	g1230.t1, g1231.t1	TRINITY_DN296_c0_g1_i1, TRINITY_DN296_c0_g1_i10, TRINITY_DN296_c0_g1_i13, TRINITY_DN296_c0_g1_i5, TRINITY_DN296_c0_g1_i8, TRINITY_DN7532_c0_g1_i1	g1349.t1, g1349.t2, g1349.t3	TRINITY_DN3448_c0_g1_i1, TRINITY_DN3448_c0_g1_i2, TRINITY_DN8030_c0_g1_i1	file_1_g3373.t1	g4118.t1, g8111.t1	TRINITY_DN14087_c0_g1_i2
OG0000314	jgi|Alalt1|122378|ATNCTG_86.jigsaw-mRNA.5, jgi|Alalt1|122445|ATNCTG_87.jigsaw-mRNA.62	jgi|Alalte1|106042|AATCTG_125.jigsaw-mRNA.39, jgi|Alalte1|109011|AATCTG_405.jigsaw-mRNA.122	jgi|Aalte1|110741|AA2CTG_111.jigsaw-mRNA.54, jgi|Aalte1|122492|AA2CTG_95.jigsaw-mRNA.109	jgi|Altalt1|417400|fgenesh1_kg.6_#_1362_#_TRINITY_DN4029_c1_g1_i1, jgi|Altalt1|442602|estExt_Genewise1Plus.C_6_t30375	jgi|Altal1|1013551|fgenesh1_pg.28_#_73, jgi|Altal1|1094038|estExt_Genemark1.C_80316	g1920.t1, g1920.t2, g443.t1	TRINITY_DN18200_c0_g1_i1, TRINITY_DN18200_c0_g1_i2, TRINITY_DN9258_c0_g1_i1	g8594.t1, g9001.t1, g9001.t2, g9001.t3	TRINITY_DN9928_c0_g1_i1	file_1_g5072.t1	g11344.t1	TRINITY_DN3133_c0_g1_i1
OG0000315	jgi|Alalt1|110912|ATNCTG_1.jigsaw-mRNA.5, jgi|Alalt1|122311|ATNCTG_85.jigsaw-mRNA.157	jgi|Alalte1|111037|AATCTG_450.jigsaw-mRNA.7, jgi|Alalte1|112868|AATCTG_67.jigsaw-mRNA.6	jgi|Aalte1|118806|AA2CTG_345.jigsaw-mRNA.220, jgi|Aalte1|120627|AA2CTG_50.jigsaw-mRNA.135	jgi|Altalt1|241809|CE241808_102, jgi|Altalt1|480854|gm1.2588_g	jgi|Altal1|1009329|fgenesh1_pg.12_#_7, jgi|Altal1|95915|CE95914_4100	g6988.t1, g9733.t1, g9734.t1	TRINITY_DN15627_c0_g1_i1	g2763.t1	TRINITY_DN13972_c0_g1_i1	file_1_g5337.t1	g10688.t1, g2603.t1, g6036.t1, g6573.t1	TRINITY_DN3031_c0_g1_i1, TRINITY_DN3031_c0_g1_i2
OG0000316	jgi|Alalt1|110970|ATNCTG_15.jigsaw-mRNA.7, jgi|Alalt1|111240|ATNCTG_3.jigsaw-mRNA.25, jgi|Alalt1|114915|ATNCTG_642.jigsaw-mRNA.29, jgi|Alalt1|121080|ATNCTG_774.jigsaw-mRNA.5	jgi|Alalte1|113950|AATCTG_80.jigsaw-mRNA.29, jgi|Alalte1|115446|AATCTG_94.jigsaw-mRNA.140	jgi|Aalte1|111796|AA2CTG_119.jigsaw-mRNA.88, jgi|Aalte1|121813|AA2CTG_62.jigsaw-mRNA.459	jgi|Altalt1|485347|gm1.7081_g, jgi|Altalt1|66949|CE66948_164	jgi|Altal1|459592|CE459591_2246, jgi|Altal1|950913|e_gw1.42.11.1	g4919.t1, g7989.t1	TRINITY_DN1388_c0_g1_i2, TRINITY_DN3753_c0_g1_i1	g9418.t1, g9598.t1	TRINITY_DN5654_c0_g1_i1	file_1_g6260.t1	g2674.t1	TRINITY_DN11441_c0_g1_i2, TRINITY_DN11441_c0_g1_i3
OG0000317	jgi|Alalt1|111005|ATNCTG_15.jigsaw-mRNA.42, jgi|Alalt1|123064|ATNCTG_92.jigsaw-mRNA.28	jgi|Alalte1|108358|AATCTG_34.jigsaw-mRNA.18, jgi|Alalte1|112833|AATCTG_65.jigsaw-mRNA.97	jgi|Aalte1|114803|AA2CTG_184.jigsaw-mRNA.53, jgi|Aalte1|120779|AA2CTG_54.jigsaw-mRNA.115	jgi|Altalt1|350207|e_gw1.3.1918.1, jgi|Altalt1|81617|CE81616_34688	jgi|Altal1|1028132|fgenesh1_pm.3_#_23, jgi|Altal1|1044813|estExt_fgenesh1_pm.C_330059	g3080.t1, g709.t1	TRINITY_DN2151_c0_g1_i1, TRINITY_DN2151_c0_g1_i2	g2337.t1, g7836.t1		file_1_g5290.t1	g11543.t1, g127.t1, g6807.t1, g6807.t2	TRINITY_DN3226_c0_g1_i1, TRINITY_DN453_c0_g1_i1
OG0000318	jgi|Alalt1|111564|ATNCTG_51.jigsaw-mRNA.37, jgi|Alalt1|120798|ATNCTG_769.jigsaw-mRNA.19, jgi|Alalt1|121435|ATNCTG_78.jigsaw-mRNA.259	jgi|Alalte1|107595|AATCTG_324.jigsaw-mRNA.287, jgi|Alalte1|111649|AATCTG_473.jigsaw-mRNA.75, jgi|Alalte1|113514|AATCTG_77.jigsaw-mRNA.121	jgi|Aalte1|114007|AA2CTG_171.jigsaw-mRNA.287, jgi|Aalte1|115459|AA2CTG_191.jigsaw-mRNA.253, jgi|Aalte1|117349|AA2CTG_229.jigsaw-mRNA.39	jgi|Altalt1|349275|e_gw1.3.2270.1, jgi|Altalt1|449023|estExt_Genewise1Plus.C_10_t20439, jgi|Altalt1|467877|estExt_fgenesh1_pm.C_11_t10012	jgi|Altal1|1028475|fgenesh1_pm.3_#_366, jgi|Altal1|1067993|gm1.12228_g, jgi|Altal1|1097923|estExt_Genemark1.C_200132	g12136.t1, g9886.t1		g8246.t1, g9860.t1	TRINITY_DN11574_c0_g1_i1		g10067.t1, g4381.t1, g8950.t1
OG0000319	jgi|Alalt1|111685|ATNCTG_54.jigsaw-mRNA.31	jgi|Alalte1|111545|AATCTG_471.jigsaw-mRNA.110	jgi|Aalte1|116808|AA2CTG_228.jigsaw-mRNA.542	jgi|Altalt1|394279|fgenesh1_pg.4_#_547	jgi|Altal1|957505|estExt_Genewise1.C_5_t10222	g10803.t1	TRINITY_DN234_c0_g3_i3, TRINITY_DN234_c0_g3_i5, TRINITY_DN234_c0_g3_i7, TRINITY_DN234_c0_g3_i8	g4480.t1	TRINITY_DN231_c0_g1_i10, TRINITY_DN231_c0_g1_i11, TRINITY_DN231_c0_g1_i14, TRINITY_DN231_c0_g1_i15, TRINITY_DN231_c0_g1_i2, TRINITY_DN231_c0_g1_i23, TRINITY_DN231_c0_g1_i6	file_1_g5480.t1	g3087.t1	TRINITY_DN1099_c0_g1_i1, TRINITY_DN1099_c0_g1_i2, TRINITY_DN1099_c0_g1_i4
OG0000320	jgi|Alalt1|111996|ATNCTG_56.jigsaw-mRNA.9, jgi|Alalt1|118593|ATNCTG_702.jigsaw-mRNA.93	jgi|Alalte1|104740|AATCTG_10.jigsaw-mRNA.2, jgi|Alalte1|106610|AATCTG_309.jigsaw-mRNA.43, jgi|Alalte1|113226|AATCTG_72.jigsaw-mRNA.63	jgi|Aalte1|111880|AA2CTG_12.jigsaw-mRNA.25, jgi|Aalte1|112476|AA2CTG_134.jigsaw-mRNA.2, jgi|Aalte1|117954|AA2CTG_301.jigsaw-mRNA.6	jgi|Altalt1|338120|gw1.3.2186.1, jgi|Altalt1|354007|e_gw1.5.1741.1, jgi|Altalt1|424709|fgenesh1_kg.9_#_2081_#_TRINITY_DN5337_c0_g1_i1, jgi|Altalt1|499455|MIX8869_51_57	jgi|Altal1|1015041|fgenesh1_kg.1_#_19_#_Locus10955v1rpkm1.54, jgi|Altal1|1042726|estExt_fgenesh1_pm.C_180160, jgi|Altal1|1065219|gm1.9454_g	g2068.t1, g2753.t1, g7637.t1	TRINITY_DN12626_c0_g1_i1, TRINITY_DN2881_c0_g1_i1	g1618.t1, g5600.t1, g8431.t1
OG0000321	jgi|Alalt1|112018|ATNCTG_56.jigsaw-mRNA.31	jgi|Alalte1|114880|AATCTG_9.jigsaw-mRNA.21	jgi|Aalte1|112498|AA2CTG_134.jigsaw-mRNA.24	jgi|Altalt1|457560|fgenesh1_pm.7_#_540	jgi|Altal1|1033470|fgenesh1_pm.18_#_145	g6023.t1	TRINITY_DN2714_c0_g1_i2, TRINITY_DN2714_c0_g1_i3, TRINITY_DN2714_c0_g1_i4	g5620.t1	TRINITY_DN1537_c0_g1_i1, TRINITY_DN5945_c0_g2_i1, TRINITY_DN7939_c0_g1_i1	file_1_g2055.t1, file_1_g3848.t1, file_1_g5385.t1, file_1_g71.t1	g1001.t1, g10588.t1, g10685.t1	TRINITY_DN1252_c0_g1_i1, TRINITY_DN1252_c0_g1_i2, TRINITY_DN1252_c0_g1_i3
OG0000322	jgi|Alalt1|112340|ATNCTG_57.jigsaw-mRNA.162, jgi|Alalt1|118468|ATNCTG_7.jigsaw-mRNA.5	jgi|Alalte1|108639|AATCTG_368.jigsaw-mRNA.5, jgi|Alalte1|108640|AATCTG_368.jigsaw-mRNA.6, jgi|Alalte1|113271|AATCTG_75.jigsaw-mRNA.4	jgi|Aalte1|112936|AA2CTG_143.jigsaw-mRNA.6, jgi|Aalte1|121892|AA2CTG_64.jigsaw-mRNA.36	jgi|Altalt1|352279|e_gw1.4.364.1, jgi|Altalt1|458412|fgenesh1_pm.9_#_2	jgi|Altal1|1003426|estExt_Genewise1Plus.C_440101, jgi|Altal1|443163|CE443162_7267	g4673.t1	TRINITY_DN1523_c0_g4_i1	g10784.t1, g10784.t2, g1852.t1	TRINITY_DN4263_c0_g2_i1	file_1_g5420.t1		TRINITY_DN15656_c0_g1_i1, TRINITY_DN5978_c0_g1_i2, TRINITY_DN6171_c0_g1_i1, TRINITY_DN756_c0_g1_i2, TRINITY_DN756_c0_g1_i4
OG0000323	jgi|Alalt1|112871|ATNCTG_616.jigsaw-mRNA.49, jgi|Alalt1|116182|ATNCTG_671.jigsaw-mRNA.53, jgi|Alalt1|121833|ATNCTG_785.jigsaw-mRNA.3	jgi|Alalte1|105779|AATCTG_119.jigsaw-mRNA.7, jgi|Alalte1|111208|AATCTG_469.jigsaw-mRNA.5, jgi|Alalte1|112492|AATCTG_60.jigsaw-mRNA.16	jgi|Aalte1|111758|AA2CTG_119.jigsaw-mRNA.50, jgi|Aalte1|118157|AA2CTG_319.jigsaw-mRNA.54, jgi|Aalte1|121234|AA2CTG_54.jigsaw-mRNA.572	jgi|Altalt1|456453|fgenesh1_pm.6_#_71, jgi|Altalt1|458609|fgenesh1_pm.9_#_199	jgi|Altal1|1035008|fgenesh1_pm.26_#_41, jgi|Altal1|926085|e_gw1.2.1028.1, jgi|Altal1|983091|estExt_Genewise1Plus.C_4_t20370	g10509.t1, g1529.t1	TRINITY_DN10201_c0_g1_i1	g12100.t1, g7370.t1, g9381.t1				TRINITY_DN1020_c2_g1_i1, TRINITY_DN1020_c2_g1_i4, TRINITY_DN21127_c0_g1_i1
OG0000324	jgi|Alalt1|112948|ATNCTG_618.jigsaw-mRNA.68, jgi|Alalt1|122017|ATNCTG_79.jigsaw-mRNA.132	jgi|Alalte1|109872|AATCTG_419.jigsaw-mRNA.83, jgi|Alalte1|113108|AATCTG_71.jigsaw-mRNA.38	jgi|Aalte1|111938|AA2CTG_120.jigsaw-mRNA.49, jgi|Aalte1|118934|AA2CTG_35.jigsaw-mRNA.39	jgi|Altalt1|177233|CE177232_1247, jgi|Altalt1|362605|e_gw1.9.496.1	jgi|Altal1|1027991|fgenesh1_pm.2_#_351, jgi|Altal1|1056307|gm1.542_g	g10019.t1, g1002.t1, g1651.t1	TRINITY_DN1295_c0_g2_i1, TRINITY_DN16496_c0_g1_i1	g1118.t1, g11977.t1	TRINITY_DN1352_c0_g1_i3, TRINITY_DN1352_c0_g1_i4, TRINITY_DN8463_c0_g1_i1		g1379.t1, g4841.t1, g9151.t1
OG0000325	jgi|Alalt1|113117|ATNCTG_62.jigsaw-mRNA.47, jgi|Alalt1|113818|ATNCTG_626.jigsaw-mRNA.46	jgi|Alalte1|108782|AATCTG_4.jigsaw-mRNA.27, jgi|Alalte1|110750|AATCTG_436.jigsaw-mRNA.137	jgi|Aalte1|116506|AA2CTG_228.jigsaw-mRNA.240, jgi|Aalte1|121346|AA2CTG_58.jigsaw-mRNA.48	jgi|Altalt1|454834|fgenesh1_pm.4_#_185, jgi|Altalt1|459155|fgenesh1_pm.10_#_30	jgi|Altal1|984273|estExt_Genewise1Plus.C_5_t20336, jgi|Altal1|999961|estExt_Genewise1Plus.C_270199	g11114.t1, g5570.t1, g5570.t2	TRINITY_DN17708_c0_g1_i2, TRINITY_DN7525_c0_g1_i1, TRINITY_DN7525_c0_g1_i2	g10847.t1, g4156.t1	TRINITY_DN13366_c0_g1_i1, TRINITY_DN2295_c0_g1_i1	file_1_g6485.t1	g591.t1	TRINITY_DN8787_c0_g1_i1
OG0000326	jgi|Alalt1|113753|ATNCTG_625.jigsaw-mRNA.134, jgi|Alalt1|116248|ATNCTG_671.jigsaw-mRNA.120	jgi|Alalte1|110213|AATCTG_422.jigsaw-mRNA.19, jgi|Alalte1|111275|AATCTG_469.jigsaw-mRNA.73	jgi|Aalte1|114757|AA2CTG_184.jigsaw-mRNA.7, jgi|Aalte1|121167|AA2CTG_54.jigsaw-mRNA.504	jgi|Altalt1|349794|e_gw1.3.527.1, jgi|Altalt1|496295|MIX5709_2_18	jgi|Altal1|1058435|gm1.2670_g	g10444.t1	TRINITY_DN14912_c0_g1_i1, TRINITY_DN14912_c0_g1_i2	g2383.t1, g2383.t2, g7437.t1, g7437.t2	TRINITY_DN15157_c0_g1_i1		g1158.t1, g270.t1, g3446.t1, g63.t1, g7170.t1	TRINITY_DN460_c3_g1_i1
OG0000327	jgi|Alalt1|113770|ATNCTG_625.jigsaw-mRNA.151, jgi|Alalt1|119808|ATNCTG_745.jigsaw-mRNA.196	jgi|Alalte1|110197|AATCTG_422.jigsaw-mRNA.3, jgi|Alalte1|115290|AATCTG_93.jigsaw-mRNA.79	jgi|Aalte1|114774|AA2CTG_184.jigsaw-mRNA.24, jgi|Aalte1|119828|AA2CTG_380.jigsaw-mRNA.282	jgi|Altalt1|347128|e_gw1.2.1133.1, jgi|Altalt1|403717|fgenesh1_kg.1_#_2905_#_TRINITY_DN1212_c0_g2_i1	jgi|Altal1|1021942|fgenesh1_kg.14_#_282_#_Locus10227v1rpkm2.24, jgi|Altal1|948992|e_gw1.33.276.1	g3048.t1, g3750.t1	TRINITY_DN3749_c0_g1_i4	g2367.t1, g307.t1	TRINITY_DN13632_c0_g1_i1, TRINITY_DN14479_c0_g1_i1, TRINITY_DN5725_c0_g1_i1	file_1_g3656.t1	g4901.t1, g8038.t1, g9633.t1	TRINITY_DN14554_c0_g1_i1
OG0000328	jgi|Alalt1|113895|ATNCTG_627.jigsaw-mRNA.22, jgi|Alalt1|115671|ATNCTG_658.jigsaw-mRNA.8	jgi|Alalte1|105124|AATCTG_106.jigsaw-mRNA.24, jgi|Alalte1|112709|AATCTG_64.jigsaw-mRNA.175	jgi|Aalte1|114544|AA2CTG_176.jigsaw-mRNA.197, jgi|Aalte1|122236|AA2CTG_80.jigsaw-mRNA.1	jgi|Altalt1|419312|fgenesh1_kg.7_#_744_#_TRINITY_DN250_c0_g2_i1, jgi|Altalt1|484504|gm1.6238_g	jgi|Altal1|1015680|fgenesh1_kg.1_#_658_#_Locus3737v1rpkm37.43, jgi|Altal1|991437|estExt_Genewise1Plus.C_13_t10300	g6330.t1, g6853.t1	TRINITY_DN16314_c0_g1_i1, TRINITY_DN16314_c0_g1_i3, TRINITY_DN5870_c0_g2_i1	g5935.t1, g968.t1	TRINITY_DN8087_c0_g1_i1	file_1_g2430.t1	g8803.t1	TRINITY_DN2556_c0_g1_i2, TRINITY_DN2556_c0_g1_i3, TRINITY_DN2556_c0_g1_i4
OG0000329	jgi|Alalt1|113958|ATNCTG_627.jigsaw-mRNA.85, jgi|Alalt1|114847|ATNCTG_638.jigsaw-mRNA.27, jgi|Alalt1|116542|ATNCTG_673.jigsaw-mRNA.153	jgi|Alalte1|105184|AATCTG_106.jigsaw-mRNA.84, jgi|Alalte1|106293|AATCTG_2.jigsaw-mRNA.6	jgi|Aalte1|111367|AA2CTG_118.jigsaw-mRNA.101, jgi|Aalte1|113422|AA2CTG_163.jigsaw-mRNA.6, jgi|Aalte1|114481|AA2CTG_176.jigsaw-mRNA.134	jgi|Altalt1|357557|e_gw1.7.173.1, jgi|Altalt1|396879|fgenesh1_pg.7_#_5, jgi|Altalt1|451958|fgenesh1_pm.1_#_648	jgi|Altal1|937971|e_gw1.13.53.1, jgi|Altal1|939604|e_gw1.15.787.1	g5004.t1, g6398.t1	TRINITY_DN13969_c0_g1_i1, TRINITY_DN7913_c0_g1_i2	g6002.t2, g7044.t1, g7044.t2			g2133.t1, g8647.t1	TRINITY_DN3998_c0_g1_i3
OG0000330	jgi|Alalt1|114209|ATNCTG_629.jigsaw-mRNA.52, jgi|Alalt1|116046|ATNCTG_670.jigsaw-mRNA.33, jgi|Alalt1|117519|ATNCTG_682.jigsaw-mRNA.10	jgi|Alalte1|109073|AATCTG_406.jigsaw-mRNA.50, jgi|Alalte1|111115|AATCTG_450.jigsaw-mRNA.86, jgi|Alalte1|114363|AATCTG_85.jigsaw-mRNA.15	jgi|Aalte1|118625|AA2CTG_345.jigsaw-mRNA.39, jgi|Aalte1|120548|AA2CTG_50.jigsaw-mRNA.55	jgi|Altalt1|346603|e_gw1.2.171.1, jgi|Altalt1|360924|e_gw1.8.1380.1, jgi|Altalt1|474793|estExt_fgenesh1_pg.C_6_t20410	jgi|Altal1|1062007|gm1.6242_g, jgi|Altal1|840521|CE840520_2928, jgi|Altal1|935922|e_gw1.11.639.1	g2844.t1, g341.t1, g9814.t1	TRINITY_DN7656_c0_g1_i1	g2579.t1, g5117.t1, g8507.t1	TRINITY_DN15999_c0_g1_i1, TRINITY_DN5856_c0_g1_i1
OG0000331	jgi|Alalt1|114288|ATNCTG_630.jigsaw-mRNA.8, jgi|Alalt1|114522|ATNCTG_632.jigsaw-mRNA.105	jgi|Alalte1|105254|AATCTG_107.jigsaw-mRNA.52, jgi|Alalte1|110412|AATCTG_426.jigsaw-mRNA.170	jgi|Aalte1|110660|AA2CTG_106.jigsaw-mRNA.50, jgi|Aalte1|111704|AA2CTG_118.jigsaw-mRNA.438	jgi|Altalt1|394972|fgenesh1_pg.5_#_104, jgi|Altalt1|9196|CE9195_1899	jgi|Altal1|436050|CE436049_1646, jgi|Altal1|563310|CE563309_2884	g1440.t1, g5480.t1	TRINITY_DN17963_c0_g1_i1	g6706.t1, g8331.t1	TRINITY_DN11890_c0_g1_i1, TRINITY_DN8523_c0_g1_i1	file_1_g4861.t1	g457.t1, g4902.t1	TRINITY_DN14565_c0_g1_i1, TRINITY_DN17663_c0_g1_i1, TRINITY_DN17663_c0_g1_i2
OG0000332	jgi|Alalt1|114599|ATNCTG_632.jigsaw-mRNA.182, jgi|Alalt1|116481|ATNCTG_673.jigsaw-mRNA.90	jgi|Alalte1|110342|AATCTG_426.jigsaw-mRNA.100, jgi|Alalte1|114726|AATCTG_88.jigsaw-mRNA.83	jgi|Aalte1|111305|AA2CTG_118.jigsaw-mRNA.39, jgi|Aalte1|111633|AA2CTG_118.jigsaw-mRNA.367	jgi|Altalt1|343497|e_gw1.1.2698.1, jgi|Altalt1|402791|fgenesh1_kg.1_#_1979_#_TRINITY_DN3297_c1_g1_i3	jgi|Altal1|1043935|estExt_fgenesh1_pm.C_240146, jgi|Altal1|939608|e_gw1.15.178.1	g1364.t1, g5071.t1	TRINITY_DN2631_c0_g1_i1, TRINITY_DN2631_c0_g1_i2, TRINITY_DN3372_c0_g1_i1	g6780.t1, g6780.t2, g7113.t1	TRINITY_DN1599_c0_g1_i1, TRINITY_DN1599_c0_g1_i2, TRINITY_DN5440_c0_g1_i1	file_1_g4058.t1		TRINITY_DN12360_c0_g1_i1
OG0000333	jgi|Alalt1|114719|ATNCTG_633.jigsaw-mRNA.40	jgi|Alalte1|107871|AATCTG_326.jigsaw-mRNA.230	jgi|Aalte1|122583|AA2CTG_96.jigsaw-mRNA.40	jgi|Altalt1|458031|fgenesh1_pm.8_#_324	jgi|Altal1|1030936|fgenesh1_pm.9_#_351		TRINITY_DN15733_c0_g1_i2, TRINITY_DN15733_c0_g1_i4	g3990.t1	TRINITY_DN1534_c0_g1_i1, TRINITY_DN1534_c0_g1_i2, TRINITY_DN1534_c0_g1_i3, TRINITY_DN16_c0_g1_i1, TRINITY_DN16_c0_g1_i10, TRINITY_DN16_c0_g1_i4, TRINITY_DN16_c0_g1_i7, TRINITY_DN16_c0_g1_i9	file_1_g5904.t1	g33.t1, g8014.t1, g9715.t1	TRINITY_DN3558_c0_g1_i1, TRINITY_DN3558_c0_g1_i2, TRINITY_DN3558_c0_g1_i6
OG0000334	jgi|Alalt1|114786|ATNCTG_636.jigsaw-mRNA.15, jgi|Alalt1|119150|ATNCTG_735.jigsaw-mRNA.49	jgi|Alalte1|110958|AATCTG_441.jigsaw-mRNA.77, jgi|Alalte1|115626|AATCTG_97.jigsaw-mRNA.9	jgi|Aalte1|110789|AA2CTG_111.jigsaw-mRNA.102, jgi|Aalte1|117157|AA2CTG_228.jigsaw-mRNA.898	jgi|Altalt1|504128|MIX13542_253_35, jgi|Altalt1|513854|estExt_Genemark1.C_4_t20442	jgi|Altal1|1088641|MIX20539_245_37, jgi|Altal1|213319|CE213318_363	g492.t1, g5167.t1	TRINITY_DN8795_c0_g1_i1, TRINITY_DN961_c0_g2_i12, TRINITY_DN961_c0_g2_i36, TRINITY_DN961_c0_g2_i4, TRINITY_DN961_c0_g2_i41, TRINITY_DN961_c0_g2_i49, TRINITY_DN961_c0_g2_i58, TRINITY_DN961_c0_g2_i60	g4837.t1, g8649.t1				TRINITY_DN10020_c0_g1_i1
OG0000335	jgi|Alalt1|114849|ATNCTG_638.jigsaw-mRNA.29, jgi|Alalt1|118506|ATNCTG_702.jigsaw-mRNA.6, jgi|Alalt1|120512|ATNCTG_765.jigsaw-mRNA.144	jgi|Alalte1|106291|AATCTG_2.jigsaw-mRNA.4, jgi|Alalte1|109406|AATCTG_408.jigsaw-mRNA.98, jgi|Alalte1|111743|AATCTG_489.jigsaw-mRNA.3	jgi|Aalte1|112918|AA2CTG_139.jigsaw-mRNA.159, jgi|Aalte1|113420|AA2CTG_163.jigsaw-mRNA.4, jgi|Aalte1|118051|AA2CTG_301.jigsaw-mRNA.103	jgi|Altalt1|184006|CE184005_6251, jgi|Altalt1|485257|gm1.6991_g, jgi|Altalt1|504399|MIX13813_2_14	jgi|Altal1|666734|CE666733_137, jgi|Altal1|9780|CE9779_12437	g2272.t1, g9004.t1	TRINITY_DN3222_c0_g1_i4, TRINITY_DN3222_c0_g1_i5	g1434.t1	TRINITY_DN11017_c0_g1_i1	file_1_g5317.t1	g2548.t1, g6593.t2
OG0000336	jgi|Alalt1|114891|ATNCTG_642.jigsaw-mRNA.5	jgi|Alalte1|115468|AATCTG_94.jigsaw-mRNA.162	jgi|Aalte1|121837|AA2CTG_62.jigsaw-mRNA.483	jgi|Altalt1|365354|e_gw1.11.1355.1	jgi|Altal1|949595|e_gw1.35.90.1	g7967.t1	TRINITY_DN102_c0_g1_i11, TRINITY_DN102_c0_g1_i38, TRINITY_DN102_c0_g1_i87	g9575.t1	TRINITY_DN891_c0_g1_i1, TRINITY_DN891_c0_g1_i14, TRINITY_DN891_c0_g1_i19, TRINITY_DN891_c0_g1_i21, TRINITY_DN891_c0_g1_i23, TRINITY_DN891_c0_g1_i3, TRINITY_DN891_c0_g1_i5		g889.t1	TRINITY_DN1486_c0_g1_i1, TRINITY_DN1486_c0_g1_i2, TRINITY_DN1486_c0_g1_i4, TRINITY_DN1486_c0_g1_i5, TRINITY_DN1486_c0_g1_i7
OG0000337	jgi|Alalt1|115415|ATNCTG_650.jigsaw-mRNA.55	jgi|Alalte1|110174|AATCTG_421.jigsaw-mRNA.50	jgi|Aalte1|118221|AA2CTG_32.jigsaw-mRNA.61	jgi|Altalt1|20994|CE20993_4781	jgi|Altal1|1058611|gm1.2846_g	g10617.t1	TRINITY_DN71_c0_g1_i10, TRINITY_DN71_c0_g1_i13, TRINITY_DN71_c0_g1_i3, TRINITY_DN71_c0_g1_i32, TRINITY_DN71_c0_g1_i45, TRINITY_DN71_c0_g1_i49	g7264.t1, g7264.t2	TRINITY_DN3293_c0_g1_i1, TRINITY_DN3293_c0_g1_i2, TRINITY_DN3293_c0_g1_i5		g10337.t1, g61.t1	TRINITY_DN12390_c0_g1_i1, TRINITY_DN813_c0_g1_i2, TRINITY_DN813_c0_g1_i3, TRINITY_DN813_c0_g1_i4
OG0000338	jgi|Alalt1|115421|ATNCTG_650.jigsaw-mRNA.61	jgi|Alalte1|110180|AATCTG_421.jigsaw-mRNA.56	jgi|Aalte1|118215|AA2CTG_32.jigsaw-mRNA.55	jgi|Altalt1|341415|e_gw1.1.2414.1	jgi|Altal1|648308|CE648307_27900	g10611.t1	TRINITY_DN176_c0_g1_i1, TRINITY_DN176_c0_g1_i2, TRINITY_DN176_c0_g1_i3, TRINITY_DN176_c0_g1_i4	g7270.t1	TRINITY_DN961_c0_g1_i1, TRINITY_DN961_c0_g1_i2, TRINITY_DN961_c0_g1_i3	file_1_g1249.t1	g3162.t1	TRINITY_DN4766_c1_g1_i1, TRINITY_DN4766_c1_g1_i11, TRINITY_DN4766_c1_g1_i13, TRINITY_DN4766_c1_g1_i3, TRINITY_DN4766_c1_g1_i5, TRINITY_DN4766_c1_g1_i6, TRINITY_DN4766_c1_g1_i8
OG0000339	jgi|Alalt1|115605|ATNCTG_656.jigsaw-mRNA.13, jgi|Alalt1|115606|ATNCTG_656.jigsaw-mRNA.14, jgi|Alalt1|118482|ATNCTG_7.jigsaw-mRNA.19	jgi|Alalte1|108650|AATCTG_368.jigsaw-mRNA.16	jgi|Aalte1|112946|AA2CTG_143.jigsaw-mRNA.16, jgi|Aalte1|112947|AA2CTG_143.jigsaw-mRNA.17, jgi|Aalte1|115645|AA2CTG_204.jigsaw-mRNA.94, jgi|Aalte1|115646|AA2CTG_204.jigsaw-mRNA.95	jgi|Altalt1|255245|CE255244_1341, jgi|Altalt1|363471|e_gw1.10.506.1	jgi|Altal1|443365|CE443364_7892	g10965.t1, g4683.t1, g5632.t1	TRINITY_DN1639_c0_g1_i1, TRINITY_DN1639_c0_g1_i2, TRINITY_DN4279_c0_g1_i7	g10905.t1, g1843.t1	TRINITY_DN3944_c0_g1_i1, TRINITY_DN3944_c0_g1_i2			TRINITY_DN3410_c0_g1_i1, TRINITY_DN3410_c0_g1_i2
OG0000340	jgi|Alalt1|115635|ATNCTG_656.jigsaw-mRNA.43, jgi|Alalt1|122137|ATNCTG_84.jigsaw-mRNA.7	jgi|Alalte1|106028|AATCTG_125.jigsaw-mRNA.25, jgi|Alalte1|108818|AATCTG_4.jigsaw-mRNA.64	jgi|Aalte1|110752|AA2CTG_111.jigsaw-mRNA.65, jgi|Aalte1|115676|AA2CTG_204.jigsaw-mRNA.125	jgi|Altalt1|34641|CE34640_431, jgi|Altalt1|486143|gm1.7877_g	jgi|Altal1|1013385|fgenesh1_pg.27_#_40, jgi|Altal1|834606|CE834605_17704	g454.t1, g5658.t1	TRINITY_DN290_c0_g1_i1, TRINITY_DN290_c0_g1_i2, TRINITY_DN406_c2_g3_i4, TRINITY_DN406_c2_g3_i7, TRINITY_DN406_c2_g3_i8	g10882.t1, g8608.t1	TRINITY_DN8146_c0_g1_i1		g10590.t1, g11539.t1	TRINITY_DN4980_c3_g1_i2
OG0000341	jgi|Alalt1|115674|ATNCTG_658.jigsaw-mRNA.11, jgi|Alalt1|123122|ATNCTG_92.jigsaw-mRNA.86	jgi|Alalte1|112706|AATCTG_64.jigsaw-mRNA.172	jgi|Aalte1|114862|AA2CTG_184.jigsaw-mRNA.112, jgi|Aalte1|120407|AA2CTG_40.jigsaw-mRNA.121	jgi|Altalt1|173013|CE173012_11543, jgi|Altalt1|405194|fgenesh1_kg.2_#_850_#_TRINITY_DN3887_c0_g1_i1	jgi|Altal1|45327|CE45326_9639, jgi|Altal1|949043|e_gw1.33.299.1	g3145.t1, g6856.t1	TRINITY_DN340_c1_g1_i1	g2277.t1, g965.t1	TRINITY_DN2727_c0_g1_i1, TRINITY_DN8186_c0_g1_i1	file_1_g2304.t1	g3067.t1, g3117.t1, g7943.t1	TRINITY_DN1585_c0_g1_i1, TRINITY_DN1585_c0_g1_i2, TRINITY_DN1585_c0_g1_i3
OG0000342	jgi|Alalt1|115753|ATNCTG_658.jigsaw-mRNA.90	jgi|Alalte1|112631|AATCTG_64.jigsaw-mRNA.97	jgi|Aalte1|120328|AA2CTG_40.jigsaw-mRNA.42	jgi|Altalt1|395155|fgenesh1_pg.5_#_287	jgi|Altal1|1056532|gm1.767_g	g7736.t1	TRINITY_DN243_c0_g1_i1, TRINITY_DN243_c0_g1_i4, TRINITY_DN243_c0_g1_i7, TRINITY_DN243_c0_g1_i8, TRINITY_DN243_c0_g1_i9	g882.t1, g883.t1	TRINITY_DN313_c0_g1_i1, TRINITY_DN313_c0_g1_i3, TRINITY_DN313_c0_g1_i4, TRINITY_DN313_c0_g1_i5		g7567.t1	TRINITY_DN134_c0_g1_i2, TRINITY_DN134_c0_g1_i4, TRINITY_DN134_c0_g1_i5, TRINITY_DN134_c0_g1_i6, TRINITY_DN134_c0_g1_i7
OG0000343	jgi|Alalt1|116791|ATNCTG_677.jigsaw-mRNA.51, jgi|Alalt1|116792|ATNCTG_677.jigsaw-mRNA.52	jgi|Alalte1|107770|AATCTG_326.jigsaw-mRNA.128	jgi|Aalte1|122692|AA2CTG_96.jigsaw-mRNA.150, jgi|Aalte1|122693|AA2CTG_96.jigsaw-mRNA.151	jgi|Altalt1|359533|e_gw1.8.1559.1	jgi|Altal1|1094412|estExt_Genemark1.C_90287	g9576.t1, g9577.t1	TRINITY_DN3317_c0_g1_i1, TRINITY_DN3317_c0_g1_i2, TRINITY_DN4196_c0_g1_i1, TRINITY_DN4196_c0_g1_i2	g3883.t1, g3883.t2, g3884.t1	TRINITY_DN13470_c0_g1_i1, TRINITY_DN7993_c0_g1_i1	file_1_g1213.t1, file_1_g68.t1	g2752.t1, g2753.t1	TRINITY_DN16737_c0_g1_i1
OG0000344	jgi|Alalt1|116825|ATNCTG_677.jigsaw-mRNA.85	jgi|Alalte1|107737|AATCTG_326.jigsaw-mRNA.95	jgi|Aalte1|122726|AA2CTG_96.jigsaw-mRNA.184	jgi|Altalt1|247283|CE247282_14416	jgi|Altal1|1019990|fgenesh1_kg.9_#_254_#_Locus3641v1rpkm38.68	g9540.t1	TRINITY_DN2951_c0_g1_i101, TRINITY_DN2951_c0_g1_i105, TRINITY_DN2951_c0_g1_i153, TRINITY_DN2951_c0_g1_i155, TRINITY_DN2951_c0_g1_i203, TRINITY_DN2951_c0_g1_i247, TRINITY_DN2951_c0_g1_i26, TRINITY_DN2951_c0_g1_i27, TRINITY_DN2951_c0_g1_i39, TRINITY_DN2951_c0_g1_i81	g3847.t1, g3847.t2, g3847.t3	TRINITY_DN13263_c0_g1_i1		g7053.t1	TRINITY_DN2350_c0_g1_i1, TRINITY_DN2350_c0_g1_i2
OG0000345	jgi|Alalt1|118180|ATNCTG_687.jigsaw-mRNA.160, jgi|Alalt1|118841|ATNCTG_72.jigsaw-mRNA.19	jgi|Alalte1|107294|AATCTG_323.jigsaw-mRNA.86, jgi|Alalte1|110910|AATCTG_441.jigsaw-mRNA.29	jgi|Aalte1|110838|AA2CTG_111.jigsaw-mRNA.151, jgi|Aalte1|120484|AA2CTG_48.jigsaw-mRNA.22	jgi|Altalt1|366675|e_gw1.20.2.1, jgi|Altalt1|431784|estExt_Genewise1Plus.C_1_t80067, jgi|Altalt1|504102|MIX13516_547_99	jgi|Altal1|1030407|fgenesh1_pm.8_#_182, jgi|Altal1|174114|CE174113_2174	g3956.t1, g544.t1	TRINITY_DN17680_c0_g1_i1, TRINITY_DN7198_c0_g1_i1, TRINITY_DN7198_c0_g1_i2	g8699.t1, g90.t1	TRINITY_DN10532_c0_g1_i1		g11440.t1, g3741.t1, g3897.t1	TRINITY_DN2408_c0_g1_i1
OG0000346	jgi|Alalt1|118228|ATNCTG_688.jigsaw-mRNA.27, jgi|Alalt1|121053|ATNCTG_77.jigsaw-mRNA.181	jgi|Alalte1|105766|AATCTG_114.jigsaw-mRNA.71, jgi|Alalte1|111829|AATCTG_5.jigsaw-mRNA.3	jgi|Aalte1|111232|AA2CTG_114.jigsaw-mRNA.3, jgi|Aalte1|112670|AA2CTG_136.jigsaw-mRNA.22	jgi|Altalt1|416506|fgenesh1_kg.6_#_468_#_TRINITY_DN3449_c0_g2_i1, jgi|Altalt1|421028|fgenesh1_kg.8_#_527_#_TRINITY_DN2270_c0_g1_i1	jgi|Altal1|1021125|fgenesh1_kg.12_#_156_#_Locus345v1rpkm449.05, jgi|Altal1|404198|CE404197_7967	g4248.t1, g9018.t1	TRINITY_DN755_c0_g1_i16, TRINITY_DN755_c0_g1_i17, TRINITY_DN755_c0_g1_i30, TRINITY_DN755_c0_g1_i6, TRINITY_DN755_c1_g1_i1	g5185.t1, g9305.t1	TRINITY_DN2225_c0_g1_i2	file_1_g1816.t1	g8270.t1	TRINITY_DN2218_c0_g1_i1
OG0000347	jgi|Alalt1|118513|ATNCTG_702.jigsaw-mRNA.13, jgi|Alalt1|120366|ATNCTG_764.jigsaw-mRNA.209, jgi|Alalt1|120367|ATNCTG_764.jigsaw-mRNA.210	jgi|Alalte1|111749|AATCTG_489.jigsaw-mRNA.9, jgi|Alalte1|111927|AATCTG_52.jigsaw-mRNA.2	jgi|Aalte1|114152|AA2CTG_171.jigsaw-mRNA.432, jgi|Aalte1|118044|AA2CTG_301.jigsaw-mRNA.96	jgi|Altalt1|125690|CE125689_1688, jgi|Altalt1|125721|CE125720_3016, jgi|Altalt1|190065|CE190064_822	jgi|Altal1|1016907|fgenesh1_kg.3_#_343_#_Locus4219v1rpkm31.24, jgi|Altal1|1028363|fgenesh1_pm.3_#_254, jgi|Altal1|666592|CE666591_763	g7413.t1, g7414.t1, g7415.t1	TRINITY_DN1397_c0_g1_i1, TRINITY_DN1397_c0_g1_i2	g9715.t1	TRINITY_DN6243_c0_g1_i1	file_1_g1877.t1	g7288.t1	TRINITY_DN8965_c0_g1_i1
OG0000348	jgi|Alalt1|118791|ATNCTG_713.jigsaw-mRNA.38, jgi|Alalt1|121260|ATNCTG_78.jigsaw-mRNA.83	jgi|Alalte1|109750|AATCTG_417.jigsaw-mRNA.32, jgi|Alalte1|113370|AATCTG_76.jigsaw-mRNA.64, jgi|Alalte1|115514|AATCTG_95.jigsaw-mRNA.44	jgi|Aalte1|111067|AA2CTG_112.jigsaw-mRNA.77, jgi|Aalte1|113024|AA2CTG_143.jigsaw-mRNA.94, jgi|Aalte1|115157|AA2CTG_189.jigsaw-mRNA.22	jgi|Altalt1|398654|fgenesh1_pg.9_#_85, jgi|Altalt1|453716|fgenesh1_pm.2_#_1119, jgi|Altalt1|493586|MIX3000_632_59	jgi|Altal1|1035354|fgenesh1_pm.29_#_37, jgi|Altal1|995727|estExt_Genewise1Plus.C_19_t10344, jgi|Altal1|999143|estExt_Genewise1Plus.C_25_t10224	g11964.t1, g4621.t1, g4755.t1		g10431.t1, g11017.t1, g11017.t2, g1768.t1	TRINITY_DN8334_c0_g1_i1		g10596.t1
OG0000349	jgi|Alalt1|119334|ATNCTG_738.jigsaw-mRNA.181	jgi|Alalte1|116128|AATCTG_99.jigsaw-mRNA.73	jgi|Aalte1|121595|AA2CTG_62.jigsaw-mRNA.240	jgi|Altalt1|490219|gm1.11953_g	jgi|Altal1|986135|estExt_Genewise1Plus.C_7_t20050	g8209.t1	TRINITY_DN276_c0_g1_i1, TRINITY_DN276_c0_g1_i16, TRINITY_DN276_c0_g1_i22, TRINITY_DN276_c0_g1_i31, TRINITY_DN276_c0_g1_i36, TRINITY_DN276_c0_g1_i42, TRINITY_DN276_c0_g1_i44, TRINITY_DN276_c0_g1_i48, TRINITY_DN276_c0_g1_i50	g3204.t1	TRINITY_DN326_c0_g1_i10	file_1_g3736.t1	g2329.t1	TRINITY_DN472_c0_g1_i1, TRINITY_DN472_c0_g1_i3, TRINITY_DN472_c0_g1_i5, TRINITY_DN472_c0_g1_i6
OG0000350	jgi|Alalt1|120060|ATNCTG_76.jigsaw-mRNA.41	jgi|Alalte1|114955|AATCTG_90.jigsaw-mRNA.55	jgi|Aalte1|111137|AA2CTG_112.jigsaw-mRNA.147, jgi|Aalte1|116189|AA2CTG_215.jigsaw-mRNA.390	jgi|Altalt1|451641|fgenesh1_pm.1_#_331, jgi|Altalt1|453765|fgenesh1_pm.2_#_1168	jgi|Altal1|285929|CE285928_5725, jgi|Altal1|430832|CE430831_9565	g1518.t1, g4549.t1, g4549.t2	TRINITY_DN1384_c0_g1_i18	g6627.t1, g8115.t1	TRINITY_DN9783_c0_g1_i1	file_1_g3502.t1, file_1_g830.t1	g11083.t1, g11190.t1, g3187.t1, g4237.t1, g7666.t1	TRINITY_DN4182_c0_g1_i1
OG0000351	jgi|Alalt1|120984|ATNCTG_77.jigsaw-mRNA.112, jgi|Alalt1|122103|ATNCTG_79.jigsaw-mRNA.218	jgi|Alalte1|105699|AATCTG_114.jigsaw-mRNA.3, jgi|Alalte1|106760|AATCTG_315.jigsaw-mRNA.26	jgi|Aalte1|120057|AA2CTG_384.jigsaw-mRNA.47, jgi|Aalte1|121917|AA2CTG_65.jigsaw-mRNA.25	jgi|Altalt1|396170|fgenesh1_pg.6_#_247, jgi|Altalt1|414809|fgenesh1_kg.5_#_1316_#_TRINITY_DN4287_c1_g2_i1	jgi|Altal1|1056221|gm1.456_g, jgi|Altal1|407888|CE407887_5688	g1091.t1, g4180.t1	TRINITY_DN1376_c0_g4_i1, TRINITY_DN1376_c0_g4_i2, TRINITY_DN7324_c0_g1_i1	g1205.t1, g9233.t1	TRINITY_DN15934_c0_g1_i1	file_1_g3797.t1	g1541.t1, g3055.t1, g6938.t1	TRINITY_DN1893_c4_g1_i1
OG0000352	jgi|Alalt1|121123|ATNCTG_775.jigsaw-mRNA.25	jgi|Alalte1|105969|AATCTG_122.jigsaw-mRNA.26, jgi|Alalte1|107349|AATCTG_324.jigsaw-mRNA.41	jgi|Aalte1|113748|AA2CTG_171.jigsaw-mRNA.28, jgi|Aalte1|121945|AA2CTG_65.jigsaw-mRNA.53	jgi|Altalt1|134600|CE134599_988, jgi|Altalt1|396198|fgenesh1_pg.6_#_275	jgi|Altal1|1001046|estExt_Genewise1Plus.C_310099, jgi|Altal1|401370|CE401369_6740, jgi|Altal1|408983|CE408982_2955, jgi|Altal1|895838|gw1.1.200.1	g12379.t1	TRINITY_DN436_c0_g1_i10, TRINITY_DN436_c0_g1_i11, TRINITY_DN436_c0_g1_i2, TRINITY_DN436_c0_g1_i5, TRINITY_DN436_c0_g1_i7	g10128.t1	TRINITY_DN13556_c0_g1_i1			TRINITY_DN1135_c0_g1_i1, TRINITY_DN1135_c0_g1_i2, TRINITY_DN3698_c1_g1_i5, TRINITY_DN3698_c1_g1_i6
OG0000353	jgi|Alalt1|121843|ATNCTG_785.jigsaw-mRNA.13	jgi|Alalte1|112484|AATCTG_60.jigsaw-mRNA.8	jgi|Aalte1|118148|AA2CTG_319.jigsaw-mRNA.45	jgi|Altalt1|361501|e_gw1.9.1331.1	jgi|Altal1|1057360|gm1.1595_g	g1521.t1, g1521.t2	TRINITY_DN254_c0_g1_i11, TRINITY_DN254_c0_g1_i12, TRINITY_DN254_c0_g1_i14, TRINITY_DN254_c0_g1_i3, TRINITY_DN254_c0_g1_i4, TRINITY_DN254_c0_g1_i6	g12109.t1, g12109.t2	TRINITY_DN13238_c0_g1_i1, TRINITY_DN846_c0_g1_i1, TRINITY_DN846_c0_g1_i2, TRINITY_DN846_c0_g1_i3	file_1_g3890.t1	g2238.t1	TRINITY_DN4005_c0_g1_i1, TRINITY_DN4005_c0_g1_i3
OG0000354	jgi|Alalt1|122041|ATNCTG_79.jigsaw-mRNA.156	jgi|Alalte1|113084|AATCTG_71.jigsaw-mRNA.14	jgi|Aalte1|118910|AA2CTG_35.jigsaw-mRNA.15	jgi|Altalt1|177861|CE177860_23254	jgi|Altal1|1004191|fgenesh1_pg.1_#_487	g1025.t1	TRINITY_DN52_c0_g1_i10, TRINITY_DN52_c0_g1_i11, TRINITY_DN52_c0_g1_i12, TRINITY_DN52_c0_g1_i14, TRINITY_DN52_c0_g1_i17, TRINITY_DN52_c0_g1_i3	g1142.t1	TRINITY_DN93_c0_g1_i2, TRINITY_DN93_c0_g1_i4, TRINITY_DN93_c0_g1_i5, TRINITY_DN93_c0_g1_i7, TRINITY_DN93_c0_g1_i8	file_1_g4368.t1	g1723.t1	TRINITY_DN316_c0_g1_i1, TRINITY_DN316_c0_g1_i2, TRINITY_DN316_c0_g1_i4
OG0000355	jgi|Alalt1|122369|ATNCTG_85.jigsaw-mRNA.216	jgi|Alalte1|112929|AATCTG_67.jigsaw-mRNA.67	jgi|Aalte1|118868|AA2CTG_345.jigsaw-mRNA.282	jgi|Altalt1|406378|fgenesh1_kg.2_#_2034_#_TRINITY_DN4370_c1_g1_i1	jgi|Altal1|92026|CE92025_1919	g7046.t1	TRINITY_DN14550_c0_g1_i1, TRINITY_DN9042_c0_g1_i1	g2824.t1	TRINITY_DN13356_c0_g1_i1	file_1_g1376.t1, file_1_g1956.t1, file_1_g3961.t1	g11557.t1, g3451.t1, g7892.t1, g791.t1, g7940.t1	TRINITY_DN15346_c0_g1_i1, TRINITY_DN1573_c0_g1_i1, TRINITY_DN1573_c0_g1_i2, TRINITY_DN1573_c0_g1_i4, TRINITY_DN1573_c0_g1_i7
OG0000356	jgi|Alalt1|122736|ATNCTG_91.jigsaw-mRNA.6	jgi|Alalte1|112219|AATCTG_55.jigsaw-mRNA.7	jgi|Aalte1|119623|AA2CTG_380.jigsaw-mRNA.77	jgi|Altalt1|357177|e_gw1.7.2100.1, jgi|Altalt1|74009|CE74008_400	jgi|Altal1|745514|CE745513_144, jgi|Altal1|941862|e_gw1.18.376.1	g3538.t1, g5972.t1	TRINITY_DN14607_c0_g1_i1	g1874.t1, g5565.t1	TRINITY_DN4737_c0_g1_i1	file_1_g4716.t1, file_1_g4841.t1	g244.t1, g5012.t1, g6061.t1, g6593.t1, g7133.t1	TRINITY_DN11815_c0_g1_i1, TRINITY_DN1298_c0_g1_i3, TRINITY_DN5762_c0_g1_i1
OG0000357	jgi|Alalt1|111023|ATNCTG_15.jigsaw-mRNA.60, jgi|Alalt1|112723|ATNCTG_600.jigsaw-mRNA.50, jgi|Alalt1|117880|ATNCTG_684.jigsaw-mRNA.240	jgi|Alalte1|107978|AATCTG_327.jigsaw-mRNA.93, jgi|Alalte1|112814|AATCTG_65.jigsaw-mRNA.78	jgi|Aalte1|119016|AA2CTG_358.jigsaw-mRNA.2, jgi|Aalte1|120228|AA2CTG_384.jigsaw-mRNA.218, jgi|Aalte1|120760|AA2CTG_54.jigsaw-mRNA.96	jgi|Altalt1|350319|e_gw1.3.1609.1, jgi|Altalt1|453667|fgenesh1_pm.2_#_1070	jgi|Altal1|1033606|fgenesh1_pm.19_#_58, jgi|Altal1|928293|e_gw1.3.1200.1	g38.t1, g38.t2, g729.t1	TRINITY_DN15705_c0_g1_i1, TRINITY_DN6866_c0_g1_i1, TRINITY_DN6866_c0_g1_i2	g10502.t1, g7856.t1	TRINITY_DN10197_c0_g1_i1		g8192.t1
OG0000358	jgi|Alalt1|111041|ATNCTG_15.jigsaw-mRNA.78, jgi|Alalt1|111042|ATNCTG_15.jigsaw-mRNA.79	jgi|Alalte1|112795|AATCTG_65.jigsaw-mRNA.59, jgi|Alalte1|112797|AATCTG_65.jigsaw-mRNA.61	jgi|Aalte1|120741|AA2CTG_54.jigsaw-mRNA.77, jgi|Aalte1|120743|AA2CTG_54.jigsaw-mRNA.79	jgi|Altalt1|454123|fgenesh1_pm.3_#_298	jgi|Altal1|1028162|fgenesh1_pm.3_#_53	g748.t1, g750.t1	TRINITY_DN15972_c0_g1_i1, TRINITY_DN15972_c0_g1_i2	g7873.t1	TRINITY_DN1807_c0_g1_i2, TRINITY_DN1807_c0_g1_i3, TRINITY_DN1807_c0_g1_i4, TRINITY_DN2516_c0_g1_i1, TRINITY_DN2516_c0_g1_i2	file_1_g1921.t1	g6980.t1	TRINITY_DN2278_c0_g1_i1, TRINITY_DN2278_c0_g1_i2
OG0000359	jgi|Alalt1|111113|ATNCTG_2.jigsaw-mRNA.7, jgi|Alalt1|112411|ATNCTG_58.jigsaw-mRNA.68	jgi|Alalte1|104805|AATCTG_100.jigsaw-mRNA.60, jgi|Alalte1|115571|AATCTG_96.jigsaw-mRNA.28	jgi|Aalte1|115989|AA2CTG_215.jigsaw-mRNA.190, jgi|Aalte1|122178|AA2CTG_8.jigsaw-mRNA.39	jgi|Altalt1|394767|fgenesh1_pg.4_#_1035, jgi|Altalt1|478518|gm1.252_g	jgi|Altal1|1025557|fgenesh1_kg.30_#_32_#_Locus1841v2rpkm63.60, jgi|Altal1|1061325|gm1.5560_g	g11426.t1, g8824.t1	TRINITY_DN1334_c0_g1_i1, TRINITY_DN1334_c0_g1_i2, TRINITY_DN13732_c0_g1_i1	g5021.t1, g5021.t2, g6441.t1	TRINITY_DN2984_c0_g1_i1		g3724.t1, g909.t1	TRINITY_DN5276_c2_g1_i1
OG0000360	jgi|Alalt1|111161|ATNCTG_22.jigsaw-mRNA.27, jgi|Alalt1|117468|ATNCTG_681.jigsaw-mRNA.24	jgi|Alalte1|108685|AATCTG_391.jigsaw-mRNA.27, jgi|Alalte1|113982|AATCTG_80.jigsaw-mRNA.61, jgi|Alalte1|114322|AATCTG_84.jigsaw-mRNA.30	jgi|Aalte1|111830|AA2CTG_119.jigsaw-mRNA.122, jgi|Aalte1|114732|AA2CTG_178.jigsaw-mRNA.28, jgi|Aalte1|117283|AA2CTG_228.jigsaw-mRNA.1025	jgi|Altalt1|163336|CE163335_2666, jgi|Altalt1|416164|fgenesh1_kg.6_#_126_#_TRINITY_DN3_c0_g1_i1	jgi|Altal1|1035057|fgenesh1_pm.26_#_90, jgi|Altal1|976874|estExt_Genewise1.C_400072	g4873.t1, g7318.t1	TRINITY_DN5570_c0_g1_i1	g4957.t1, g9446.t1	TRINITY_DN464_c0_g1_i1, TRINITY_DN464_c0_g1_i2	file_1_g5716.t1	g2185.t1	TRINITY_DN17916_c0_g1_i1
OG0000361	jgi|Alalt1|111505|ATNCTG_5.jigsaw-mRNA.34, jgi|Alalt1|120190|ATNCTG_764.jigsaw-mRNA.33	jgi|Alalte1|112099|AATCTG_52.jigsaw-mRNA.174, jgi|Alalte1|112386|AATCTG_58.jigsaw-mRNA.19	jgi|Aalte1|114328|AA2CTG_171.jigsaw-mRNA.608, jgi|Aalte1|119265|AA2CTG_36.jigsaw-mRNA.235	jgi|Altalt1|348366|e_gw1.3.2184.1, jgi|Altalt1|453394|fgenesh1_pm.2_#_797	jgi|Altal1|1016723|fgenesh1_kg.3_#_159_#_Locus7449v1rpkm8.89, jgi|Altal1|1063757|gm1.7992_g	g853.t1, g8744.t1		g2885.t1, g7972.t1, g7972.t2	TRINITY_DN10166_c0_g1_i1, TRINITY_DN3380_c0_g1_i1, TRINITY_DN3380_c0_g1_i2		g7918.t1, g996.t1	TRINITY_DN5879_c0_g1_i1, TRINITY_DN5879_c0_g1_i2
OG0000362	jgi|Alalt1|111697|ATNCTG_54.jigsaw-mRNA.43	jgi|Alalte1|111533|AATCTG_471.jigsaw-mRNA.98	jgi|Aalte1|116796|AA2CTG_228.jigsaw-mRNA.530	jgi|Altalt1|151141|CE151140_7363, jgi|Altalt1|437920|estExt_Genewise1Plus.C_4_t30044	jgi|Altal1|1006468|fgenesh1_pg.5_#_113, jgi|Altal1|1038646|estExt_fgenesh1_pm.C_50092	g10817.t1, g10818.t1	TRINITY_DN7039_c0_g1_i1, TRINITY_DN7039_c0_g1_i2, TRINITY_DN9412_c0_g1_i1	g4466.t1, g4467.t1	TRINITY_DN1480_c0_g1_i1, TRINITY_DN1480_c0_g1_i2, TRINITY_DN5640_c0_g1_i1		g2586.t1, g7136.t1	TRINITY_DN1123_c0_g1_i1, TRINITY_DN778_c0_g1_i1, TRINITY_DN778_c0_g1_i2
OG0000363	jgi|Alalt1|111867|ATNCTG_55.jigsaw-mRNA.35, jgi|Alalt1|113175|ATNCTG_620.jigsaw-mRNA.49, jgi|Alalt1|113179|ATNCTG_620.jigsaw-mRNA.53	jgi|Alalte1|109471|AATCTG_409.jigsaw-mRNA.28, jgi|Alalte1|109475|AATCTG_409.jigsaw-mRNA.32, jgi|Alalte1|115074|AATCTG_91.jigsaw-mRNA.35	jgi|Aalte1|117747|AA2CTG_274.jigsaw-mRNA.160, jgi|Aalte1|118465|AA2CTG_33.jigsaw-mRNA.5, jgi|Aalte1|118469|AA2CTG_33.jigsaw-mRNA.9	jgi|Altalt1|342128|e_gw1.1.367.1, jgi|Altalt1|451345|fgenesh1_pm.1_#_35, jgi|Altalt1|507055|MIX16469_229_27	jgi|Altal1|1031012|fgenesh1_pm.10_#_37, jgi|Altal1|1040043|estExt_fgenesh1_pm.C_90033, jgi|Altal1|935744|e_gw1.10.844.1	g11619.t1, g11624.t1, g9319.t1	TRINITY_DN15976_c0_g1_i1, TRINITY_DN9213_c0_g1_i1	g3629.t1, g8170.t1
OG0000364	jgi|Alalt1|111907|ATNCTG_55.jigsaw-mRNA.75, jgi|Alalt1|115427|ATNCTG_650.jigsaw-mRNA.67	jgi|Alalte1|110186|AATCTG_421.jigsaw-mRNA.62, jgi|Alalte1|115113|AATCTG_91.jigsaw-mRNA.75	jgi|Aalte1|117704|AA2CTG_274.jigsaw-mRNA.117, jgi|Aalte1|118209|AA2CTG_32.jigsaw-mRNA.49	jgi|Altalt1|422264|fgenesh1_kg.8_#_1763_#_TRINITY_DN9199_c0_g1_i1, jgi|Altalt1|479341|gm1.1075_g	jgi|Altal1|1019817|fgenesh1_kg.9_#_81_#_Locus3176v1rpkm45.75, jgi|Altal1|1028986|fgenesh1_pm.4_#_401	g10605.t1, g9364.t1	TRINITY_DN18824_c0_g1_i1	g3670.t1, g7276.t1	TRINITY_DN8198_c0_g1_i1	file_1_g4702.t1	g4733.t1, g8315.t1	TRINITY_DN11155_c0_g1_i1, TRINITY_DN11155_c0_g1_i3, TRINITY_DN16893_c0_g1_i2
OG0000365	jgi|Alalt1|111971|ATNCTG_55.jigsaw-mRNA.139, jgi|Alalt1|114299|ATNCTG_630.jigsaw-mRNA.19	jgi|Alalte1|105243|AATCTG_107.jigsaw-mRNA.41, jgi|Alalte1|115177|AATCTG_91.jigsaw-mRNA.139	jgi|Aalte1|110649|AA2CTG_106.jigsaw-mRNA.39, jgi|Aalte1|117638|AA2CTG_274.jigsaw-mRNA.51	jgi|Altalt1|455527|fgenesh1_pm.5_#_60, jgi|Altalt1|487931|gm1.9665_g	jgi|Altal1|1025751|fgenesh1_kg.31_#_92_#_Locus5981v2rpkm0.00_PRE, jgi|Altal1|1030711|fgenesh1_pm.9_#_126	g5495.t1, g9432.t1	TRINITY_DN13574_c0_g1_i1	g3736.t1, g8341.t1	TRINITY_DN7156_c0_g1_i1		g1794.t1, g4438.t1, g5674.t1, g749.t1, g7656.t1	TRINITY_DN1757_c0_g1_i1
OG0000366	jgi|Alalt1|112171|ATNCTG_56.jigsaw-mRNA.184	jgi|Alalte1|109998|AATCTG_420.jigsaw-mRNA.60	jgi|Aalte1|114702|AA2CTG_176.jigsaw-mRNA.355	jgi|Altalt1|358469|e_gw1.7.1704.1	jgi|Altal1|250483|CE250482_6226	g6169.t1	TRINITY_DN2652_c0_g1_i1, TRINITY_DN2652_c0_g1_i2, TRINITY_DN2652_c0_g1_i3	g5773.t1, g5773.t2	TRINITY_DN13538_c0_g1_i1	file_1_g1361.t1	g6386.t1	TRINITY_DN765_c0_g1_i10, TRINITY_DN765_c0_g1_i11, TRINITY_DN765_c0_g1_i12, TRINITY_DN765_c0_g1_i2, TRINITY_DN765_c0_g1_i22, TRINITY_DN765_c0_g1_i30, TRINITY_DN765_c0_g1_i31, TRINITY_DN765_c0_g1_i6
OG0000367	jgi|Alalt1|112298|ATNCTG_57.jigsaw-mRNA.120, jgi|Alalt1|119126|ATNCTG_735.jigsaw-mRNA.25	jgi|Alalte1|113304|AATCTG_75.jigsaw-mRNA.37, jgi|Alalte1|115651|AATCTG_97.jigsaw-mRNA.34	jgi|Aalte1|116273|AA2CTG_228.jigsaw-mRNA.7, jgi|Aalte1|117132|AA2CTG_228.jigsaw-mRNA.873	jgi|Altalt1|351004|e_gw1.4.880.1, jgi|Altalt1|500729|MIX10143_84_49	jgi|Altal1|1067370|gm1.11605_g, jgi|Altal1|993576|estExt_Genewise1Plus.C_16_t10245	g5191.t1, g7560.t1	TRINITY_DN3743_c0_g1_i1, TRINITY_DN3743_c0_g1_i2, TRINITY_DN9984_c0_g1_i1	g10374.t1, g4813.t1			g2759.t1, g3675.t1, g4884.t1, g4884.t2, g5744.t1
OG0000368	jgi|Alalt1|112396|ATNCTG_58.jigsaw-mRNA.53, jgi|Alalt1|112883|ATNCTG_618.jigsaw-mRNA.3, jgi|Alalt1|118213|ATNCTG_688.jigsaw-mRNA.12	jgi|Alalte1|104821|AATCTG_100.jigsaw-mRNA.76, jgi|Alalte1|109932|AATCTG_419.jigsaw-mRNA.143	jgi|Aalte1|111248|AA2CTG_114.jigsaw-mRNA.19, jgi|Aalte1|111998|AA2CTG_120.jigsaw-mRNA.109, jgi|Aalte1|116005|AA2CTG_215.jigsaw-mRNA.206	jgi|Altalt1|239656|CE239655_333, jgi|Altalt1|343767|e_gw1.1.1308.1	jgi|Altal1|1021111|fgenesh1_kg.12_#_142_#_Locus6934v4rpkm2.12, jgi|Altal1|935225|e_gw1.10.363.1	g11411.t1, g9034.t1	TRINITY_DN17754_c0_g1_i1, TRINITY_DN3639_c0_g1_i1	g5172.t1, g6454.t1	TRINITY_DN257_c0_g1_i2, TRINITY_DN257_c0_g1_i3, TRINITY_DN257_c0_g1_i4		g11445.t1
OG0000369	jgi|Alalt1|112858|ATNCTG_616.jigsaw-mRNA.36	jgi|Alalte1|108245|AATCTG_334.jigsaw-mRNA.35	jgi|Aalte1|111744|AA2CTG_119.jigsaw-mRNA.36, jgi|Aalte1|118564|AA2CTG_34.jigsaw-mRNA.44	jgi|Altalt1|193328|CE193327_16536, jgi|Altalt1|352918|e_gw1.5.1197.1	jgi|Altal1|456561|CE456560_31062, jgi|Altal1|974968|estExt_Genewise1.C_310046	g4963.t1, g8586.t1, g8587.t1	TRINITY_DN1143_c0_g1_i1, TRINITY_DN1143_c0_g1_i2	g9364.t1	TRINITY_DN13595_c0_g1_i2, TRINITY_DN13595_c0_g1_i3, TRINITY_DN13595_c0_g1_i5	file_1_g227.t1, file_1_g3907.t1	g7547.t1	TRINITY_DN11247_c0_g1_i1, TRINITY_DN6093_c0_g1_i1
OG0000370	jgi|Alalt1|112949|ATNCTG_618.jigsaw-mRNA.69, jgi|Alalt1|112950|ATNCTG_618.jigsaw-mRNA.70	jgi|Alalte1|109870|AATCTG_419.jigsaw-mRNA.81, jgi|Alalte1|109871|AATCTG_419.jigsaw-mRNA.82	jgi|Aalte1|111936|AA2CTG_120.jigsaw-mRNA.47, jgi|Aalte1|111937|AA2CTG_120.jigsaw-mRNA.48	jgi|Altalt1|361483|e_gw1.9.1955.1, jgi|Altalt1|362702|e_gw1.9.1517.1	jgi|Altal1|926232|e_gw1.2.314.1	g1650.t1	TRINITY_DN1598_c0_g1_i1, TRINITY_DN1598_c0_g1_i2, TRINITY_DN9738_c0_g1_i1	g11978.t1	TRINITY_DN1190_c0_g1_i1, TRINITY_DN1190_c0_g1_i2, TRINITY_DN698_c0_g1_i1, TRINITY_DN698_c0_g1_i3	file_1_g4811.t1	g4689.t1, g7521.t1	TRINITY_DN3158_c0_g1_i1
OG0000371	jgi|Alalt1|113116|ATNCTG_62.jigsaw-mRNA.46, jgi|Alalt1|116695|ATNCTG_673.jigsaw-mRNA.306	jgi|Alalte1|108781|AATCTG_4.jigsaw-mRNA.26, jgi|Alalte1|113813|AATCTG_8.jigsaw-mRNA.8	jgi|Aalte1|111519|AA2CTG_118.jigsaw-mRNA.253, jgi|Aalte1|121345|AA2CTG_58.jigsaw-mRNA.47	jgi|Altalt1|363745|e_gw1.10.3.1, jgi|Altalt1|451834|fgenesh1_pm.1_#_524	jgi|Altal1|1022276|fgenesh1_kg.15_#_300_#_Locus6637v4rpkm0.67_PRE, jgi|Altal1|482512|CE482511_855	g5569.t1, g7065.t1	TRINITY_DN688_c0_g2_i1, TRINITY_DN9313_c0_g1_i1	g10846.t1, g6891.t1	TRINITY_DN2326_c0_g1_i1		g4940.t1, g840.t1	TRINITY_DN2788_c0_g1_i2, TRINITY_DN2788_c0_g1_i3, TRINITY_DN2788_c0_g1_i4
OG0000372	jgi|Alalt1|113161|ATNCTG_620.jigsaw-mRNA.35	jgi|Alalte1|109488|AATCTG_409.jigsaw-mRNA.45	jgi|Aalte1|122369|AA2CTG_94.jigsaw-mRNA.2	jgi|Altalt1|341645|e_gw1.1.58.1, jgi|Altalt1|455642|fgenesh1_pm.5_#_175	jgi|Altal1|1069977|MIX1875_24_76, jgi|Altal1|54692|CE54691_10256	g11639.t1, g5343.t1	TRINITY_DN11810_c0_g1_i1, TRINITY_DN965_c0_g1_i1, TRINITY_DN965_c0_g1_i5, TRINITY_DN965_c0_g1_i9	g8159.t1			g10412.t1, g11532.t1, g2878.t1, g3603.t1, g3695.t1, g4911.t1, g5968.t1	TRINITY_DN240_c2_g1_i1
OG0000373	jgi|Alalt1|113398|ATNCTG_621.jigsaw-mRNA.88, jgi|Alalt1|122807|ATNCTG_91.jigsaw-mRNA.77	jgi|Alalte1|111885|AATCTG_51.jigsaw-mRNA.2, jgi|Alalte1|115844|AATCTG_97.jigsaw-mRNA.227	jgi|Aalte1|116931|AA2CTG_228.jigsaw-mRNA.665, jgi|Aalte1|119552|AA2CTG_380.jigsaw-mRNA.6	jgi|Altalt1|483584|gm1.5318_g, jgi|Altalt1|495685|MIX5099_705_71	jgi|Altal1|1029707|fgenesh1_pm.6_#_253, jgi|Altal1|231779|CE231778_5347	g3468.t1, g8633.t1	TRINITY_DN17732_c0_g1_i1, TRINITY_DN7603_c0_g1_i1	g1946.t1, g4608.t1			g2286.t1, g3711.t1, g5937.t1	TRINITY_DN4859_c0_g1_i1, TRINITY_DN4859_c0_g1_i2, TRINITY_DN8614_c0_g1_i2
OG0000374	jgi|Alalt1|113519|ATNCTG_621.jigsaw-mRNA.211	jgi|Alalte1|115730|AATCTG_97.jigsaw-mRNA.113	jgi|Aalte1|117050|AA2CTG_228.jigsaw-mRNA.791	jgi|Altalt1|350791|e_gw1.4.2009.1	jgi|Altal1|219056|CE219055_27226	g5272.t1	TRINITY_DN4096_c0_g1_i11, TRINITY_DN4096_c0_g1_i12, TRINITY_DN4096_c0_g1_i14, TRINITY_DN4096_c0_g1_i22, TRINITY_DN4096_c0_g1_i24, TRINITY_DN4096_c0_g1_i29, TRINITY_DN4096_c0_g1_i36, TRINITY_DN4096_c0_g1_i38, TRINITY_DN4096_c0_g1_i40, TRINITY_DN4096_c0_g1_i44, TRINITY_DN4096_c0_g1_i9	g4730.t1	TRINITY_DN7995_c0_g1_i1		g11298.t1	TRINITY_DN14135_c0_g1_i1, TRINITY_DN14135_c0_g1_i2
OG0000375	jgi|Alalt1|113543|ATNCTG_621.jigsaw-mRNA.235	jgi|Alalte1|115706|AATCTG_97.jigsaw-mRNA.89	jgi|Aalte1|117074|AA2CTG_228.jigsaw-mRNA.815	jgi|Altalt1|483729|gm1.5463_g	jgi|Altal1|967605|estExt_Genewise1.C_16_t10382	g5245.t1	TRINITY_DN151_c0_g1_i1, TRINITY_DN151_c0_g1_i102, TRINITY_DN151_c0_g1_i109, TRINITY_DN151_c0_g1_i18, TRINITY_DN151_c0_g1_i29, TRINITY_DN151_c0_g1_i36, TRINITY_DN151_c0_g1_i39, TRINITY_DN151_c0_g1_i61, TRINITY_DN151_c0_g1_i7, TRINITY_DN151_c0_g1_i87, TRINITY_DN151_c0_g1_i9	g4756.t1	TRINITY_DN6201_c0_g1_i1	file_1_g4360.t1	g4111.t1	TRINITY_DN1851_c0_g1_i1
OG0000376	jgi|Alalt1|113637|ATNCTG_625.jigsaw-mRNA.18	jgi|Alalte1|108037|AATCTG_328.jigsaw-mRNA.20	jgi|Aalte1|122868|AA2CTG_98.jigsaw-mRNA.90	jgi|Altalt1|348148|e_gw1.2.651.1	jgi|Altal1|990074|estExt_Genewise1Plus.C_11_t20328	g2919.t1	TRINITY_DN370_c0_g1_i1, TRINITY_DN370_c0_g1_i11, TRINITY_DN370_c0_g1_i12, TRINITY_DN370_c0_g1_i18, TRINITY_DN370_c0_g1_i24	g2503.t1, g2503.t2, g2503.t3	TRINITY_DN2381_c0_g1_i1, TRINITY_DN2381_c0_g1_i2	file_1_g2418.t1	g6069.t1, g6069.t2	TRINITY_DN2653_c0_g1_i1, TRINITY_DN2653_c0_g1_i3, TRINITY_DN2653_c0_g1_i4
OG0000377	jgi|Alalt1|113688|ATNCTG_625.jigsaw-mRNA.69, jgi|Alalt1|121699|ATNCTG_78.jigsaw-mRNA.524	jgi|Alalte1|106819|AATCTG_316.jigsaw-mRNA.14, jgi|Alalte1|113043|AATCTG_69.jigsaw-mRNA.47	jgi|Aalte1|118288|AA2CTG_320.jigsaw-mRNA.14, jgi|Aalte1|122816|AA2CTG_98.jigsaw-mRNA.38	jgi|Altalt1|347062|e_gw1.2.543.1, jgi|Altalt1|400016|fgenesh1_pg.10_#_625	jgi|Altal1|1023915|fgenesh1_kg.21_#_133_#_Locus9101v2rpkm1.22, jgi|Altal1|123730|CE123729_67169	g2969.t1, g4430.t1	TRINITY_DN849_c3_g1_i2, TRINITY_DN849_c3_g1_i3, TRINITY_DN849_c3_g1_i4	g11466.t1, g2451.t1	TRINITY_DN4054_c0_g1_i1	file_1_g6391.t1	g4557.t1	TRINITY_DN16736_c0_g1_i1, TRINITY_DN6564_c0_g1_i1
OG0000378	jgi|Alalt1|113776|ATNCTG_626.jigsaw-mRNA.4, jgi|Alalt1|119806|ATNCTG_745.jigsaw-mRNA.194	jgi|Alalte1|110791|AATCTG_436.jigsaw-mRNA.178, jgi|Alalte1|115292|AATCTG_93.jigsaw-mRNA.81	jgi|Aalte1|116463|AA2CTG_228.jigsaw-mRNA.197, jgi|Aalte1|119826|AA2CTG_380.jigsaw-mRNA.280	jgi|Altalt1|142523|CE142522_123, jgi|Altalt1|479631|gm1.1365_g	jgi|Altal1|1018247|fgenesh1_kg.5_#_479_#_Locus1153v3rpkm0.60_PRE, jgi|Altal1|992541|estExt_Genewise1Plus.C_14_t20237	g11156.t1, g3748.t1	TRINITY_DN11731_c0_g1_i1, TRINITY_DN3539_c0_g1_i1	g309.t1, g309.t2, g4108.t1		file_1_g3199.t1	g1258.t1	TRINITY_DN1996_c0_g1_i2, TRINITY_DN1996_c0_g1_i3, TRINITY_DN1996_c0_g1_i4
OG0000379	jgi|Alalt1|113957|ATNCTG_627.jigsaw-mRNA.84, jgi|Alalt1|116315|ATNCTG_671.jigsaw-mRNA.187	jgi|Alalte1|105183|AATCTG_106.jigsaw-mRNA.83, jgi|Alalte1|111340|AATCTG_469.jigsaw-mRNA.138	jgi|Aalte1|114482|AA2CTG_176.jigsaw-mRNA.135, jgi|Aalte1|121099|AA2CTG_54.jigsaw-mRNA.436	jgi|Altalt1|407972|fgenesh1_kg.3_#_277_#_TRINITY_DN2300_c1_g2_i1, jgi|Altalt1|457269|fgenesh1_pm.7_#_249	jgi|Altal1|162771|CE162770_11983, jgi|Altal1|632411|CE632410_95150	g10376.t1, g6397.t1	TRINITY_DN2389_c0_g1_i12, TRINITY_DN2389_c0_g1_i8, TRINITY_DN507_c1_g1_i2, TRINITY_DN507_c1_g1_i3, TRINITY_DN507_c1_g1_i5	g6002.t1, g7506.t1	TRINITY_DN13961_c0_g1_i1		g11449.t1, g6209.t1
OG0000380	jgi|Alalt1|114009|ATNCTG_627.jigsaw-mRNA.136	jgi|Alalte1|113246|AATCTG_74.jigsaw-mRNA.1	jgi|Aalte1|114434|AA2CTG_176.jigsaw-mRNA.87	jgi|Altalt1|220050|CE220049_11374	jgi|Altal1|1072587|MIX4485_8430_39	g6447.t1	TRINITY_DN94_c0_g1_i135, TRINITY_DN94_c0_g1_i140, TRINITY_DN94_c0_g1_i163, TRINITY_DN94_c0_g1_i22, TRINITY_DN94_c0_g1_i44, TRINITY_DN94_c0_g1_i56, TRINITY_DN94_c0_g1_i59, TRINITY_DN94_c0_g1_i73, TRINITY_DN94_c0_g1_i95	g6047.t1	TRINITY_DN1440_c0_g2_i3, TRINITY_DN1440_c0_g2_i4, TRINITY_DN1440_c0_g2_i5	file_1_g5855.t1	g9173.t1	TRINITY_DN2031_c0_g1_i1
OG0000381	jgi|Alalt1|114127|ATNCTG_627.jigsaw-mRNA.254, jgi|Alalt1|120024|ATNCTG_76.jigsaw-mRNA.5	jgi|Alalte1|105540|AATCTG_112.jigsaw-mRNA.3, jgi|Alalte1|114922|AATCTG_90.jigsaw-mRNA.22	jgi|Aalte1|111103|AA2CTG_112.jigsaw-mRNA.113, jgi|Aalte1|111194|AA2CTG_113.jigsaw-mRNA.3	jgi|Altalt1|103146|CE103145_848, jgi|Altalt1|357399|e_gw1.7.1417.1	jgi|Altal1|170927|CE170926_2345, jgi|Altal1|283675|CE283674_28888	g4587.t1, g6568.t1	TRINITY_DN2863_c0_g1_i1, TRINITY_DN9807_c0_g1_i1	g10399.t1, g6170.t1		file_1_g3694.t1	g11518.t1, g2970.t1, g2970.t2, g9231.t1	TRINITY_DN4943_c0_g1_i1
OG0000382	jgi|Alalt1|114503|ATNCTG_632.jigsaw-mRNA.86, jgi|Alalt1|118358|ATNCTG_69.jigsaw-mRNA.53	jgi|Alalte1|110434|AATCTG_426.jigsaw-mRNA.192, jgi|Alalte1|115931|AATCTG_98.jigsaw-mRNA.81	jgi|Aalte1|116247|AA2CTG_215.jigsaw-mRNA.448, jgi|Aalte1|121000|AA2CTG_54.jigsaw-mRNA.336	jgi|Altalt1|401822|fgenesh1_kg.1_#_1010_#_TRINITY_DN1975_c0_g2_i1, jgi|Altalt1|481766|gm1.3500_g	jgi|Altal1|1098882|estExt_Genemark1.C_240088, jgi|Altal1|982661|estExt_Genewise1Plus.C_4_t10420	g10277.t1, g1459.t1	TRINITY_DN3120_c0_g1_i1, TRINITY_DN3120_c0_g1_i2	g6683.t1, g6683.t2, g7607.t1	TRINITY_DN312_c0_g1_i1, TRINITY_DN312_c0_g1_i2	file_1_g6261.t1	g490.t1	TRINITY_DN2680_c0_g1_i2
OG0000383	jgi|Alalt1|114504|ATNCTG_632.jigsaw-mRNA.87	jgi|Alalte1|110433|AATCTG_426.jigsaw-mRNA.191	jgi|Aalte1|116248|AA2CTG_215.jigsaw-mRNA.449	jgi|Altalt1|451690|fgenesh1_pm.1_#_380	jgi|Altal1|435193|CE435192_10917	g1458.t1	TRINITY_DN105_c1_g1_i103, TRINITY_DN105_c1_g1_i120, TRINITY_DN105_c1_g1_i134, TRINITY_DN105_c1_g1_i28, TRINITY_DN105_c1_g1_i58, TRINITY_DN105_c1_g1_i84, TRINITY_DN105_c1_g1_i87	g6684.t1	TRINITY_DN2317_c0_g1_i1, TRINITY_DN2317_c0_g1_i2	file_1_g1349.t1	g3310.t1, g4096.t1	TRINITY_DN1722_c0_g1_i1, TRINITY_DN2442_c0_g1_i1, TRINITY_DN2442_c0_g1_i4
OG0000384	jgi|Alalt1|114598|ATNCTG_632.jigsaw-mRNA.181	jgi|Alalte1|110343|AATCTG_426.jigsaw-mRNA.101	jgi|Aalte1|111634|AA2CTG_118.jigsaw-mRNA.368	jgi|Altalt1|402010|fgenesh1_kg.1_#_1198_#_TRINITY_DN2510_c0_g1_i1	jgi|Altal1|945763|e_gw1.24.419.1	g1365.t1	TRINITY_DN1003_c0_g1_i2, TRINITY_DN1003_c0_g1_i4, TRINITY_DN1003_c0_g1_i8	g6779.t1	TRINITY_DN1524_c0_g1_i2, TRINITY_DN1524_c0_g1_i4, TRINITY_DN15632_c0_g1_i1, TRINITY_DN1744_c0_g1_i1, TRINITY_DN1744_c0_g1_i3, TRINITY_DN1744_c0_g1_i4	file_1_g6529.t1	g1958.t1, g4748.t1, g7989.t1	TRINITY_DN3827_c0_g1_i1, TRINITY_DN3827_c0_g1_i2
OG0000385	jgi|Alalt1|114635|ATNCTG_632.jigsaw-mRNA.218, jgi|Alalt1|118515|ATNCTG_702.jigsaw-mRNA.15	jgi|Alalte1|110307|AATCTG_426.jigsaw-mRNA.65, jgi|Alalte1|111751|AATCTG_489.jigsaw-mRNA.11	jgi|Aalte1|111594|AA2CTG_118.jigsaw-mRNA.328, jgi|Aalte1|118041|AA2CTG_301.jigsaw-mRNA.93	jgi|Altalt1|341706|e_gw1.1.2102.1, jgi|Altalt1|456371|fgenesh1_pm.5_#_904, jgi|Altalt1|490546|gm1.12280_g	jgi|Altal1|1036163|fgenesh1_pm.39_#_49, jgi|Altal1|1036259|fgenesh1_pm.41_#_42	g1330.t1, g8996.t1	TRINITY_DN1229_c1_g2_i10, TRINITY_DN1229_c1_g2_i6, TRINITY_DN15831_c0_g1_i2	g6815.t1	TRINITY_DN176_c0_g6_i1, TRINITY_DN176_c0_g6_i2		g11244.t1	TRINITY_DN19796_c0_g1_i1, TRINITY_DN19796_c0_g1_i2
OG0000386	jgi|Alalt1|114655|ATNCTG_632.jigsaw-mRNA.238, jgi|Alalt1|119713|ATNCTG_745.jigsaw-mRNA.101	jgi|Alalte1|109524|AATCTG_410.jigsaw-mRNA.11, jgi|Alalte1|110287|AATCTG_426.jigsaw-mRNA.45	jgi|Aalte1|111573|AA2CTG_118.jigsaw-mRNA.307, jgi|Aalte1|119732|AA2CTG_380.jigsaw-mRNA.186	jgi|Altalt1|402130|fgenesh1_kg.1_#_1318_#_TRINITY_DN2890_c0_g1_i1, jgi|Altalt1|403532|fgenesh1_kg.1_#_2720_#_TRINITY_DN2180_c1_g2_i1	jgi|Altal1|950453|e_gw1.39.124.1, jgi|Altal1|959348|estExt_Genewise1.C_6_t30074	g1313.t1, g3647.t1	TRINITY_DN12053_c0_g1_i1, TRINITY_DN14158_c0_g1_i1	g411.t1, g6834.t1	TRINITY_DN650_c0_g1_i1, TRINITY_DN650_c0_g1_i2, TRINITY_DN650_c0_g1_i3, TRINITY_DN650_c0_g2_i4		g2561.t1	TRINITY_DN16251_c0_g1_i1
OG0000387	jgi|Alalt1|114682|ATNCTG_633.jigsaw-mRNA.3	jgi|Alalte1|108288|AATCTG_337.jigsaw-mRNA.3	jgi|Aalte1|122546|AA2CTG_96.jigsaw-mRNA.3	jgi|Altalt1|421427|fgenesh1_kg.8_#_926_#_TRINITY_DN1869_c0_g1_i2	jgi|Altal1|1026101|fgenesh1_kg.35_#_27_#_Locus9587v1rpkm3.09, jgi|Altal1|1030973|fgenesh1_pm.9_#_388	g9724.t1	TRINITY_DN2204_c0_g1_i2, TRINITY_DN2204_c0_g1_i3, TRINITY_DN2204_c0_g1_i6	g4030.t1	TRINITY_DN13764_c0_g1_i1	file_1_g4349.t1, file_1_g4979.t1	g10206.t1, g10923.t1, g6963.t1, g86.t1, g8629.t1, g8630.t1, g9262.t1	TRINITY_DN15828_c0_g1_i1
OG0000388	jgi|Alalt1|114909|ATNCTG_642.jigsaw-mRNA.23	jgi|Alalte1|115450|AATCTG_94.jigsaw-mRNA.144	jgi|Aalte1|121820|AA2CTG_62.jigsaw-mRNA.466	jgi|Altalt1|460201|fgenesh1_pm.11_#_469, jgi|Altalt1|490443|gm1.12177_g	jgi|Altal1|1014774|fgenesh1_pg.42_#_5, jgi|Altal1|1067810|gm1.12045_g	g7983.t1, g7984.t1	TRINITY_DN16166_c0_g1_i1	g9591.t1, g9592.t1	TRINITY_DN2963_c0_g1_i1, TRINITY_DN2963_c0_g1_i2	file_1_g1592.t1, file_1_g3082.t1	g11202.t1	TRINITY_DN1534_c0_g1_i1, TRINITY_DN1534_c0_g1_i2, TRINITY_DN2752_c0_g1_i2, TRINITY_DN680_c0_g1_i1, TRINITY_DN680_c0_g1_i2
OG0000389	jgi|Alalt1|114953|ATNCTG_642.jigsaw-mRNA.67	jgi|Alalte1|115411|AATCTG_94.jigsaw-mRNA.105	jgi|Aalte1|121775|AA2CTG_62.jigsaw-mRNA.421	jgi|Altalt1|65953|CE65952_5461	jgi|Altal1|668932|CE668931_17798	g8030.t1	TRINITY_DN926_c1_g1_i12, TRINITY_DN926_c1_g1_i2, TRINITY_DN926_c1_g1_i4, TRINITY_DN926_c1_g1_i5, TRINITY_DN926_c1_g1_i6, TRINITY_DN926_c1_g1_i8	g3015.t1, g3015.t2, g3015.t3	TRINITY_DN2621_c0_g1_i1, TRINITY_DN2621_c0_g1_i2, TRINITY_DN2621_c0_g1_i3	file_1_g3774.t1	g1833.t1	TRINITY_DN1599_c0_g1_i1, TRINITY_DN1599_c0_g1_i2
OG0000390	jgi|Alalt1|115026|ATNCTG_642.jigsaw-mRNA.140, jgi|Alalt1|115027|ATNCTG_642.jigsaw-mRNA.141	jgi|Alalte1|115334|AATCTG_94.jigsaw-mRNA.28, jgi|Alalte1|115335|AATCTG_94.jigsaw-mRNA.29	jgi|Aalte1|121697|AA2CTG_62.jigsaw-mRNA.342, jgi|Aalte1|121698|AA2CTG_62.jigsaw-mRNA.343	jgi|Altalt1|460096|fgenesh1_pm.11_#_364	jgi|Altal1|1030165|fgenesh1_pm.7_#_280	g8086.t1, g8086.t2	TRINITY_DN16759_c0_g1_i1, TRINITY_DN6457_c0_g2_i2, TRINITY_DN6457_c0_g2_i3, TRINITY_DN6457_c0_g2_i4	g3096.t1	TRINITY_DN1983_c0_g1_i1, TRINITY_DN1983_c0_g1_i2	file_1_g2336.t1	g7147.t1, g7147.t2, g7149.t1	TRINITY_DN4915_c0_g2_i1
OG0000391	jgi|Alalt1|115292|ATNCTG_65.jigsaw-mRNA.83	jgi|Alalte1|107458|AATCTG_324.jigsaw-mRNA.150	jgi|Aalte1|113859|AA2CTG_171.jigsaw-mRNA.139	jgi|Altalt1|393471|fgenesh1_pg.3_#_978	jgi|Altal1|899267|gw1.3.734.1	g12273.t1	TRINITY_DN1368_c0_g1_i1, TRINITY_DN1368_c0_g1_i2	g10016.t1	TRINITY_DN407_c0_g2_i10, TRINITY_DN407_c0_g2_i14, TRINITY_DN407_c0_g2_i16, TRINITY_DN407_c0_g2_i2, TRINITY_DN407_c0_g2_i4, TRINITY_DN407_c0_g2_i8, TRINITY_DN407_c0_g2_i9		g3342.t1, g3438.t1, g3447.t1, g6654.t1, g8635.t1	TRINITY_DN11163_c0_g1_i1
OG0000392	jgi|Alalt1|115372|ATNCTG_650.jigsaw-mRNA.12	jgi|Alalte1|110135|AATCTG_421.jigsaw-mRNA.11, jgi|Alalte1|112875|AATCTG_67.jigsaw-mRNA.13	jgi|Aalte1|118263|AA2CTG_32.jigsaw-mRNA.103, jgi|Aalte1|118813|AA2CTG_345.jigsaw-mRNA.227	jgi|Altalt1|341124|e_gw1.1.2743.1, jgi|Altalt1|345255|e_gw1.2.1067.1	jgi|Altal1|1006345|fgenesh1_pg.4_#_540, jgi|Altal1|936716|e_gw1.11.545.1	g10661.t1, g6994.t1		g2771.t1, g2771.t2, g7219.t1	TRINITY_DN15882_c0_g1_i1, TRINITY_DN3270_c0_g1_i1	file_1_g4031.t1	g6150.t1, g8265.t1	TRINITY_DN117_c0_g1_i1, TRINITY_DN20832_c0_g1_i1, TRINITY_DN2591_c0_g1_i1
OG0000393	jgi|Alalt1|115564|ATNCTG_653.jigsaw-mRNA.33, jgi|Alalt1|115565|ATNCTG_653.jigsaw-mRNA.34, jgi|Alalt1|123207|ATNCTG_92.jigsaw-mRNA.171	jgi|Alalte1|106975|AATCTG_317.jigsaw-mRNA.100, jgi|Alalte1|115601|AATCTG_96.jigsaw-mRNA.58	jgi|Aalte1|114949|AA2CTG_184.jigsaw-mRNA.199, jgi|Aalte1|122221|AA2CTG_8.jigsaw-mRNA.82	jgi|Altalt1|346761|e_gw1.2.2500.1, jgi|Altalt1|394804|fgenesh1_pg.4_#_1072	jgi|Altal1|555241|CE555240_15635, jgi|Altal1|931733|e_gw1.6.1021.1	g3236.t1, g8926.t1	TRINITY_DN13451_c0_g1_i1, TRINITY_DN7645_c0_g1_i1	g2186.t1, g5062.t1	TRINITY_DN15296_c0_g1_i1		g9281.t1	TRINITY_DN13929_c0_g1_i1, TRINITY_DN2189_c0_g1_i1, TRINITY_DN2189_c0_g1_i2
OG0000394	jgi|Alalt1|115653|ATNCTG_656.jigsaw-mRNA.61	jgi|Alalte1|108800|AATCTG_4.jigsaw-mRNA.45	jgi|Aalte1|115694|AA2CTG_204.jigsaw-mRNA.143	jgi|Altalt1|364800|e_gw1.10.451.1	jgi|Altal1|481604|CE481603_200444	g5596.t1	TRINITY_DN2298_c0_g1_i1, TRINITY_DN2298_c0_g1_i2, TRINITY_DN2298_c0_g1_i3	g10866.t1	TRINITY_DN1371_c0_g1_i1	file_1_g3378.t1, file_1_g3441.t1, file_1_g3743.t1, file_1_g3902.t1, file_1_g4082.t1, file_1_g4594.t1, file_1_g4963.t1	g3828.t1	TRINITY_DN11821_c0_g1_i1, TRINITY_DN15755_c0_g1_i1, TRINITY_DN1844_c1_g1_i1
OG0000395	jgi|Alalt1|116082|ATNCTG_670.jigsaw-mRNA.69, jgi|Alalt1|122606|ATNCTG_90.jigsaw-mRNA.3	jgi|Alalte1|106183|AATCTG_13.jigsaw-mRNA.64, jgi|Alalte1|114399|AATCTG_85.jigsaw-mRNA.51	jgi|Aalte1|110688|AA2CTG_111.jigsaw-mRNA.1, jgi|Aalte1|113454|AA2CTG_163.jigsaw-mRNA.38	jgi|Altalt1|456957|fgenesh1_pm.6_#_575, jgi|Altalt1|457046|fgenesh1_pm.7_#_26	jgi|Altal1|669945|CE669944_9554, jgi|Altal1|933928|e_gw1.8.69.1	g387.t1, g5789.t1, g5789.t2	TRINITY_DN5838_c0_g1_i1	g6289.t1, g8547.t1	TRINITY_DN12688_c0_g1_i1	file_1_g1821.t1	g3119.t1, g32.t1	TRINITY_DN1349_c0_g1_i1, TRINITY_DN1349_c0_g1_i2
OG0000396	jgi|Alalt1|116120|ATNCTG_670.jigsaw-mRNA.107, jgi|Alalt1|117850|ATNCTG_684.jigsaw-mRNA.210	jgi|Alalte1|106057|AATCTG_125.jigsaw-mRNA.54, jgi|Alalte1|107949|AATCTG_327.jigsaw-mRNA.64	jgi|Aalte1|110729|AA2CTG_111.jigsaw-mRNA.42, jgi|Aalte1|115722|AA2CTG_21.jigsaw-mRNA.16	jgi|Altalt1|100578|CE100577_932, jgi|Altalt1|212466|CE212465_1020	jgi|Altal1|836856|CE836855_1291, jgi|Altal1|942628|e_gw1.19.181.1	g428.t1, g67.t1	TRINITY_DN5312_c0_g1_i1	g10537.t1, g8581.t1	TRINITY_DN4298_c0_g2_i1	file_1_g1152.t1	g10512.t1, g10512.t2, g3084.t1, g5616.t1	TRINITY_DN7393_c0_g1_i1
OG0000397	jgi|Alalt1|116499|ATNCTG_673.jigsaw-mRNA.109, jgi|Alalt1|116500|ATNCTG_673.jigsaw-mRNA.110	jgi|Alalte1|114744|AATCTG_88.jigsaw-mRNA.102, jgi|Alalte1|114745|AATCTG_88.jigsaw-mRNA.103	jgi|Aalte1|111325|AA2CTG_118.jigsaw-mRNA.59	jgi|Altalt1|479171|gm1.905_g	jgi|Altal1|1063175|gm1.7410_g	g5048.t1, g5048.t2	TRINITY_DN3624_c0_g1_i1, TRINITY_DN789_c0_g1_i3, TRINITY_DN789_c0_g1_i4	g7091.t1	TRINITY_DN27_c0_g2_i2, TRINITY_DN467_c0_g1_i1	file_1_g118.t1, file_1_g5837.t1	g798.t1, g9853.t1	TRINITY_DN244_c0_g1_i1, TRINITY_DN244_c0_g1_i2, TRINITY_DN725_c0_g1_i1
OG0000398	jgi|Alalt1|116570|ATNCTG_673.jigsaw-mRNA.181, jgi|Alalt1|119641|ATNCTG_745.jigsaw-mRNA.29	jgi|Alalte1|112960|AATCTG_68.jigsaw-mRNA.31, jgi|Alalte1|114811|AATCTG_88.jigsaw-mRNA.169	jgi|Aalte1|111394|AA2CTG_118.jigsaw-mRNA.128, jgi|Aalte1|119661|AA2CTG_380.jigsaw-mRNA.115	jgi|Altalt1|342744|e_gw1.1.2305.1, jgi|Altalt1|452247|fgenesh1_pm.1_#_937	jgi|Altal1|1032683|fgenesh1_pm.15_#_151, jgi|Altal1|746432|CE746431_1901	g3572.t1, g7185.t1	TRINITY_DN2297_c0_g1_i1, TRINITY_DN2297_c0_g1_i6	g480.t1, g7016.t1	TRINITY_DN15710_c0_g1_i1, TRINITY_DN2699_c0_g1_i2, TRINITY_DN2699_c0_g1_i3		g5254.t1, g6262.t1	TRINITY_DN12118_c0_g1_i1
OG0000399	jgi|Alalt1|116598|ATNCTG_673.jigsaw-mRNA.209, jgi|Alalt1|123227|ATNCTG_99.jigsaw-mRNA.19	jgi|Alalte1|111383|AATCTG_47.jigsaw-mRNA.29, jgi|Alalte1|113906|AATCTG_8.jigsaw-mRNA.101	jgi|Aalte1|111423|AA2CTG_118.jigsaw-mRNA.157, jgi|Aalte1|117442|AA2CTG_24.jigsaw-mRNA.79	jgi|Altalt1|341146|e_gw1.1.3554.1, jgi|Altalt1|516958|estExt_Genemark1.C_8_t10079	jgi|Altal1|1022186|fgenesh1_kg.15_#_210_#_Locus10787v1rpkm1.67, jgi|Altal1|1071975|MIX3873_2_29	g2454.t1, g7155.t1		g5334.t1, g6985.t1	TRINITY_DN888_c0_g1_i1, TRINITY_DN888_c0_g1_i2		g1026.t1, g5828.t1, g5870.t1, g9239.t1	TRINITY_DN13280_c0_g1_i1, TRINITY_DN3698_c0_g3_i1
OG0000400	jgi|Alalt1|116858|ATNCTG_679.jigsaw-mRNA.11, jgi|Alalt1|118393|ATNCTG_69.jigsaw-mRNA.88	jgi|Alalte1|110581|AATCTG_426.jigsaw-mRNA.339, jgi|Alalte1|115964|AATCTG_98.jigsaw-mRNA.114	jgi|Aalte1|116094|AA2CTG_215.jigsaw-mRNA.295, jgi|Aalte1|120965|AA2CTG_54.jigsaw-mRNA.301	jgi|Altalt1|401518|fgenesh1_kg.1_#_706_#_TRINITY_DN1011_c0_g2_i1, jgi|Altalt1|453980|fgenesh1_pm.3_#_155	jgi|Altal1|1008879|fgenesh1_pg.10_#_331, jgi|Altal1|982589|estExt_Genewise1Plus.C_4_t10345	g11328.t1, g11328.t2	TRINITY_DN14753_c0_g1_i1, TRINITY_DN9778_c0_g1_i1	g6534.t1, g7643.t1	TRINITY_DN4342_c0_g1_i1, TRINITY_DN5538_c0_g2_i1	file_1_g4448.t1	g1485.t1, g2206.t1, g4422.t1
OG0000401	jgi|Alalt1|116863|ATNCTG_679.jigsaw-mRNA.16	jgi|Alalte1|110575|AATCTG_426.jigsaw-mRNA.333	jgi|Aalte1|116100|AA2CTG_215.jigsaw-mRNA.301	jgi|Altalt1|451566|fgenesh1_pm.1_#_256			TRINITY_DN408_c0_g1_i64, TRINITY_DN408_c0_g1_i9, TRINITY_DN408_c0_g1_i90, TRINITY_DN408_c0_g1_i91	g6539.t1, g6539.t3, g6539.t4	TRINITY_DN1105_c0_g1_i1, TRINITY_DN1105_c0_g1_i2, TRINITY_DN1105_c0_g1_i3	file_1_g2523.t1	g5509.t1	TRINITY_DN3538_c0_g1_i1, TRINITY_DN3538_c0_g1_i11, TRINITY_DN3538_c0_g1_i13, TRINITY_DN3538_c0_g1_i3, TRINITY_DN3538_c0_g1_i6, TRINITY_DN3538_c0_g1_i8
OG0000402	jgi|Alalt1|116883|ATNCTG_68.jigsaw-mRNA.12, jgi|Alalt1|119301|ATNCTG_738.jigsaw-mRNA.148	jgi|Alalte1|112441|AATCTG_59.jigsaw-mRNA.9, jgi|Alalte1|116159|AATCTG_99.jigsaw-mRNA.104	jgi|Aalte1|114140|AA2CTG_171.jigsaw-mRNA.420, jgi|Aalte1|121562|AA2CTG_62.jigsaw-mRNA.207, jgi|Aalte1|121563|AA2CTG_62.jigsaw-mRNA.208	jgi|Altalt1|366170|e_gw1.11.1209.1, jgi|Altalt1|454301|fgenesh1_pm.3_#_476	jgi|Altal1|927604|e_gw1.3.351.1, jgi|Altal1|931925|e_gw1.7.554.1	g7399.t1, g7399.t2, g8239.t1, g8239.t2	TRINITY_DN11402_c0_g1_i1, TRINITY_DN8457_c0_g1_i1, TRINITY_DN8457_c0_g1_i2	g3239.t1, g9729.t1	TRINITY_DN6206_c0_g1_i1			TRINITY_DN13240_c0_g1_i1
OG0000403	jgi|Alalt1|116924|ATNCTG_68.jigsaw-mRNA.53, jgi|Alalt1|122764|ATNCTG_91.jigsaw-mRNA.34	jgi|Alalte1|105507|AATCTG_11.jigsaw-mRNA.8, jgi|Alalte1|112247|AATCTG_55.jigsaw-mRNA.35	jgi|Aalte1|114098|AA2CTG_171.jigsaw-mRNA.378, jgi|Aalte1|119595|AA2CTG_380.jigsaw-mRNA.49	jgi|Altalt1|347834|e_gw1.2.2227.1, jgi|Altalt1|436243|estExt_Genewise1Plus.C_3_t30289	jgi|Altal1|1016962|fgenesh1_kg.3_#_398_#_Locus4861v1rpkm25.20, jgi|Altal1|985257|estExt_Genewise1Plus.C_6_t20288	g3510.t1, g7358.t1	TRINITY_DN1299_c0_g1_i16, TRINITY_DN1299_c0_g1_i24, TRINITY_DN1299_c0_g1_i9	g1904.t1, g9767.t1	TRINITY_DN6687_c0_g1_i1	file_1_g3887.t1, file_1_g4012.t1	g3982.t1, g4864.t1
OG0000404	jgi|Alalt1|116932|ATNCTG_68.jigsaw-mRNA.61, jgi|Alalt1|120044|ATNCTG_76.jigsaw-mRNA.25	jgi|Alalte1|105514|AATCTG_11.jigsaw-mRNA.15, jgi|Alalte1|114939|AATCTG_90.jigsaw-mRNA.39	jgi|Aalte1|111121|AA2CTG_112.jigsaw-mRNA.131, jgi|Aalte1|114090|AA2CTG_171.jigsaw-mRNA.370	jgi|Altalt1|347744|e_gw1.2.2852.1, jgi|Altalt1|349921|e_gw1.3.387.1	jgi|Altal1|1016972|fgenesh1_kg.3_#_408_#_Locus62v1rpkm1798.45, jgi|Altal1|1023412|fgenesh1_kg.19_#_203_#_Locus2287v2rpkm9.33	g4566.t1, g7350.t1	TRINITY_DN1580_c0_g2_i1, TRINITY_DN1580_c0_g2_i2	g8132.t1, g9775.t1	TRINITY_DN2723_c0_g1_i2, TRINITY_DN8224_c0_g1_i1	file_1_g2945.t1	g36.t1	TRINITY_DN16870_c0_g1_i1, TRINITY_DN4532_c0_g1_i1
OG0000405	jgi|Alalt1|117079|ATNCTG_680.jigsaw-mRNA.100, jgi|Alalt1|122391|ATNCTG_87.jigsaw-mRNA.8	jgi|Alalte1|105355|AATCTG_108.jigsaw-mRNA.93, jgi|Alalte1|109662|AATCTG_415.jigsaw-mRNA.37	jgi|Aalte1|112098|AA2CTG_120.jigsaw-mRNA.209, jgi|Aalte1|122440|AA2CTG_95.jigsaw-mRNA.57	jgi|Altalt1|355744|e_gw1.6.44.1, jgi|Altalt1|361665|e_gw1.9.130.1	jgi|Altal1|1012796|fgenesh1_pg.23_#_229, jgi|Altal1|922668|gw1.2.1196.1	g1864.t1, g6582.t1		g11822.t1, g11822.t2, g11822.t3, g9055.t1	TRINITY_DN1303_c0_g1_i3, TRINITY_DN2481_c0_g1_i1, TRINITY_DN2481_c0_g1_i2, TRINITY_DN3383_c0_g2_i1	file_1_g804.t1		TRINITY_DN18888_c0_g1_i1
OG0000406	jgi|Alalt1|117119|ATNCTG_680.jigsaw-mRNA.140	jgi|Alalte1|105394|AATCTG_108.jigsaw-mRNA.132	jgi|Aalte1|112139|AA2CTG_120.jigsaw-mRNA.250	jgi|Altalt1|362454|e_gw1.9.511.1	jgi|Altal1|1090810|estExt_Genemark1.C_2_t10326	g6628.t1	TRINITY_DN2388_c0_g1_i1, TRINITY_DN2388_c0_g1_i2, TRINITY_DN2388_c0_g1_i3	g11780.t1, g11780.t2	TRINITY_DN1329_c0_g1_i1, TRINITY_DN1329_c0_g1_i2, TRINITY_DN1329_c0_g1_i3	file_1_g4519.t1	g7512.t1	TRINITY_DN2166_c0_g1_i1, TRINITY_DN2166_c0_g1_i10, TRINITY_DN2166_c0_g1_i11, TRINITY_DN2166_c0_g1_i12, TRINITY_DN2166_c0_g1_i13, TRINITY_DN2166_c0_g1_i9
OG0000407	jgi|Alalt1|117253|ATNCTG_680.jigsaw-mRNA.276	jgi|Alalte1|105924|AATCTG_12.jigsaw-mRNA.137	jgi|Aalte1|113613|AA2CTG_165.jigsaw-mRNA.29	jgi|Altalt1|424180|fgenesh1_kg.9_#_1552_#_TRINITY_DN2139_c0_g1_i2	jgi|Altal1|953940|estExt_Genewise1.C_2_t10271	g2553.t1	TRINITY_DN460_c0_g1_i1, TRINITY_DN460_c0_g1_i2, TRINITY_DN460_c0_g1_i3	g11646.t1, g11646.t2	TRINITY_DN1049_c0_g1_i1, TRINITY_DN1049_c0_g1_i10, TRINITY_DN1049_c0_g1_i14, TRINITY_DN1049_c0_g1_i2, TRINITY_DN1049_c0_g1_i4, TRINITY_DN1049_c0_g1_i5, TRINITY_DN1049_c0_g1_i8	file_1_g3813.t1	g793.t1	TRINITY_DN1001_c0_g2_i3, TRINITY_DN1001_c0_g2_i4
OG0000408	jgi|Alalt1|117417|ATNCTG_680.jigsaw-mRNA.440, jgi|Alalt1|121994|ATNCTG_79.jigsaw-mRNA.109	jgi|Alalte1|108863|AATCTG_404.jigsaw-mRNA.9, jgi|Alalte1|113130|AATCTG_71.jigsaw-mRNA.60	jgi|Aalte1|118070|AA2CTG_31.jigsaw-mRNA.12, jgi|Aalte1|118958|AA2CTG_35.jigsaw-mRNA.63	jgi|Altalt1|361885|e_gw1.9.722.1, jgi|Altalt1|502055|MIX11469_525_40	jgi|Altal1|1037235|estExt_fgenesh1_pm.C_20014, jgi|Altal1|924547|e_gw1.1.2204.1	g2723.t1	TRINITY_DN7164_c0_g1_i1	g1089.t1, g8463.t1		file_1_g326.t1	g10082.t1	TRINITY_DN12059_c0_g1_i1, TRINITY_DN16505_c0_g1_i1, TRINITY_DN530_c0_g1_i1, TRINITY_DN530_c0_g1_i2, TRINITY_DN530_c0_g1_i4, TRINITY_DN9370_c0_g1_i1
OG0000409	jgi|Alalt1|117640|ATNCTG_683.jigsaw-mRNA.50, jgi|Alalt1|122813|ATNCTG_91.jigsaw-mRNA.83	jgi|Alalte1|106331|AATCTG_29.jigsaw-mRNA.5, jgi|Alalte1|110565|AATCTG_426.jigsaw-mRNA.323	jgi|Aalte1|112926|AA2CTG_142.jigsaw-mRNA.1, jgi|Aalte1|116110|AA2CTG_215.jigsaw-mRNA.311	jgi|Altalt1|391138|fgenesh1_pg.2_#_94, jgi|Altalt1|6051|CE6050_5638	jgi|Altal1|1018654|fgenesh1_kg.6_#_300_#_Locus3879v1rpkm35.43, jgi|Altal1|87515|CE87514_10216	g11313.t1, g3462.t1		g1952.t1, g6549.t1	TRINITY_DN2720_c0_g1_i1, TRINITY_DN2720_c0_g1_i2, TRINITY_DN2720_c0_g1_i4, TRINITY_DN3134_c0_g1_i2	file_1_g841.t1	g1708.t1, g1996.t1	TRINITY_DN374_c0_g1_i1
OG0000410	jgi|Alalt1|117641|ATNCTG_684.jigsaw-mRNA.1, jgi|Alalt1|118986|ATNCTG_728.jigsaw-mRNA.51	jgi|Alalte1|108634|AATCTG_365.jigsaw-mRNA.55, jgi|Alalte1|109283|AATCTG_407.jigsaw-mRNA.43	jgi|Aalte1|119175|AA2CTG_36.jigsaw-mRNA.145, jgi|Aalte1|120849|AA2CTG_54.jigsaw-mRNA.185	jgi|Altalt1|408544|fgenesh1_kg.3_#_849_#_TRINITY_DN4042_c0_g1_i1, jgi|Altalt1|454684|fgenesh1_pm.4_#_35, jgi|Altalt1|94390|CE94389_605	jgi|Altal1|239201|CE239200_474, jgi|Altal1|956184|estExt_Genewise1.C_4_t10098	g10120.t1	TRINITY_DN3260_c0_g1_i1, TRINITY_DN3260_c0_g1_i2	g2978.t1, g7767.t1	TRINITY_DN2550_c0_g1_i2, TRINITY_DN2550_c0_g1_i3, TRINITY_DN3816_c0_g1_i1		g10023.t1, g1596.t1, g4466.t1
OG0000411	jgi|Alalt1|119028|ATNCTG_728.jigsaw-mRNA.93, jgi|Alalt1|121700|ATNCTG_78.jigsaw-mRNA.525	jgi|Alalte1|113044|AATCTG_69.jigsaw-mRNA.48, jgi|Alalte1|116037|AATCTG_98.jigsaw-mRNA.187	jgi|Aalte1|118289|AA2CTG_320.jigsaw-mRNA.15, jgi|Aalte1|120891|AA2CTG_54.jigsaw-mRNA.227	jgi|Altalt1|115314|CE115313_5858, jgi|Altalt1|459646|fgenesh1_pm.10_#_521	jgi|Altal1|1065023|gm1.9258_g, jgi|Altal1|982447|estExt_Genewise1Plus.C_4_t10196	g10166.t1, g10166.t2, g4431.t1	TRINITY_DN2069_c0_g2_i2	g11467.t1, g7720.t1	TRINITY_DN8396_c0_g1_i1	file_1_g2783.t1	g2912.t1, g9557.t1	TRINITY_DN2206_c0_g1_i1, TRINITY_DN2206_c0_g1_i2
OG0000412	jgi|Alalt1|119217|ATNCTG_738.jigsaw-mRNA.64	jgi|Alalte1|116241|AATCTG_99.jigsaw-mRNA.186	jgi|Aalte1|121475|AA2CTG_62.jigsaw-mRNA.120	jgi|Altalt1|58886|CE58885_3517	jgi|Altal1|772789|CE772788_21290	g8328.t1	TRINITY_DN885_c0_g1_i1, TRINITY_DN885_c0_g1_i13, TRINITY_DN885_c0_g1_i17, TRINITY_DN885_c0_g1_i18, TRINITY_DN885_c0_g1_i19, TRINITY_DN885_c0_g1_i24, TRINITY_DN885_c0_g1_i5, TRINITY_DN885_c0_g1_i6, TRINITY_DN885_c0_g1_i9	g3325.t1, g3325.t2	TRINITY_DN9921_c0_g1_i1, TRINITY_DN9921_c0_g1_i2	file_1_g2769.t1	g11370.t1	TRINITY_DN204_c1_g1_i1
OG0000413	jgi|Alalt1|119374|ATNCTG_738.jigsaw-mRNA.221, jgi|Alalt1|119375|ATNCTG_738.jigsaw-mRNA.222	jgi|Alalte1|116090|AATCTG_99.jigsaw-mRNA.35, jgi|Alalte1|116091|AATCTG_99.jigsaw-mRNA.36	jgi|Aalte1|121635|AA2CTG_62.jigsaw-mRNA.280, jgi|Aalte1|121636|AA2CTG_62.jigsaw-mRNA.281	jgi|Altalt1|450660|estExt_Genewise1Plus.C_11_t20447	jgi|Altal1|1019169|fgenesh1_kg.7_#_304_#_Locus6144v1rpkm15.73, jgi|Altal1|1019170|fgenesh1_kg.7_#_305_#_Locus5708v1rpkm18.56	g8163.t1, g8164.t1	TRINITY_DN17958_c0_g1_i1, TRINITY_DN17958_c0_g1_i2, TRINITY_DN7618_c0_g1_i1	g3158.t1	TRINITY_DN12119_c0_g1_i1, TRINITY_DN2713_c0_g2_i2	file_1_g4541.t1, file_1_g4924.t1	g6074.t1	TRINITY_DN11725_c0_g1_i1, TRINITY_DN5840_c0_g1_i1
OG0000414	jgi|Alalt1|120030|ATNCTG_76.jigsaw-mRNA.11, jgi|Alalt1|121559|ATNCTG_78.jigsaw-mRNA.384	jgi|Alalte1|113631|AATCTG_77.jigsaw-mRNA.238, jgi|Alalte1|114928|AATCTG_90.jigsaw-mRNA.28	jgi|Aalte1|111109|AA2CTG_112.jigsaw-mRNA.119, jgi|Aalte1|115334|AA2CTG_191.jigsaw-mRNA.128	jgi|Altalt1|364964|e_gw1.10.1473.1, jgi|Altalt1|453742|fgenesh1_pm.2_#_1145	jgi|Altal1|1023768|fgenesh1_kg.20_#_262_#_Locus3307v1rpkm43.66, jgi|Altal1|1033693|fgenesh1_pm.19_#_145	g4288.t1, g4581.t1		g10394.t1, g11321.t1	TRINITY_DN1152_c0_g1_i1, TRINITY_DN1152_c0_g1_i4	file_1_g5959.t1	g3847.t1	TRINITY_DN127_c0_g1_i1, TRINITY_DN127_c0_g1_i2, TRINITY_DN127_c0_g1_i3, TRINITY_DN127_c0_g1_i4
OG0000415	jgi|Alalt1|120205|ATNCTG_764.jigsaw-mRNA.48, jgi|Alalt1|122977|ATNCTG_91.jigsaw-mRNA.247	jgi|Alalte1|108498|AATCTG_359.jigsaw-mRNA.29, jgi|Alalte1|112084|AATCTG_52.jigsaw-mRNA.159	jgi|Aalte1|114312|AA2CTG_171.jigsaw-mRNA.592, jgi|Aalte1|115009|AA2CTG_184.jigsaw-mRNA.259	jgi|Altalt1|452800|fgenesh1_pm.2_#_203, jgi|Altalt1|498545|MIX7959_942_83	jgi|Altal1|1057584|gm1.1819_g, jgi|Altal1|1059370|gm1.3605_g	g3298.t1, g867.t1	TRINITY_DN16256_c0_g1_i1, TRINITY_DN1934_c0_g1_i1, TRINITY_DN1934_c0_g1_i2	g2122.t1, g2122.t2, g2122.t3, g7987.t1	TRINITY_DN10657_c0_g1_i1	file_1_g3833.t1, file_1_g835.t1
OG0000416	jgi|Alalt1|120260|ATNCTG_764.jigsaw-mRNA.103	jgi|Alalte1|112029|AATCTG_52.jigsaw-mRNA.104	jgi|Aalte1|114259|AA2CTG_171.jigsaw-mRNA.539, jgi|Aalte1|122879|AA2CTG_98.jigsaw-mRNA.101	jgi|Altalt1|349853|e_gw1.3.1415.1, jgi|Altalt1|85550|CE85549_5948	jgi|Altal1|1005425|fgenesh1_pg.3_#_207, jgi|Altal1|1061797|gm1.6032_g	g2905.t1, g925.t1	TRINITY_DN6201_c0_g1_i1, TRINITY_DN639_c5_g1_i1	g2518.t1, g8043.t1	TRINITY_DN10284_c0_g1_i1, TRINITY_DN6931_c0_g1_i1	file_1_g5057.t1, file_1_g5127.t1	g2729.t1, g7373.t1	TRINITY_DN2249_c0_g1_i2, TRINITY_DN2249_c0_g1_i3
OG0000417	jgi|Alalt1|120355|ATNCTG_764.jigsaw-mRNA.198, jgi|Alalt1|122981|ATNCTG_91.jigsaw-mRNA.251	jgi|Alalte1|108502|AATCTG_359.jigsaw-mRNA.33, jgi|Alalte1|111938|AATCTG_52.jigsaw-mRNA.13	jgi|Aalte1|114163|AA2CTG_171.jigsaw-mRNA.443, jgi|Aalte1|115005|AA2CTG_184.jigsaw-mRNA.255	jgi|Altalt1|370579|estExt_Genewise1.C_2_t20128, jgi|Altalt1|393182|fgenesh1_pg.3_#_689	jgi|Altal1|529712|CE529711_729, jgi|Altal1|731135|CE731134_1211	g3294.t1, g7427.t1	TRINITY_DN16278_c0_g1_i1	g2126.t1, g2126.t2, g9702.t1	TRINITY_DN13424_c0_g1_i1, TRINITY_DN4313_c0_g1_i4	file_1_g1706.t1	g8188.t1, g8782.t1	TRINITY_DN18032_c0_g1_i1
OG0000418	jgi|Alalt1|120375|ATNCTG_765.jigsaw-mRNA.7	jgi|Alalte1|106561|AATCTG_304.jigsaw-mRNA.98	jgi|Aalte1|120141|AA2CTG_384.jigsaw-mRNA.131	jgi|Altalt1|353852|e_gw1.5.2502.1	jgi|Altal1|978519|estExt_Genewise1Plus.C_1_t20378	g1173.t1	TRINITY_DN153_c0_g1_i1, TRINITY_DN153_c0_g1_i2, TRINITY_DN153_c0_g1_i4	g1288.t1, g1288.t2, g1288.t3, g1288.t4	TRINITY_DN147_c0_g1_i1, TRINITY_DN147_c0_g1_i18, TRINITY_DN147_c0_g1_i21, TRINITY_DN147_c0_g1_i24, TRINITY_DN147_c0_g1_i3, TRINITY_DN147_c0_g1_i4, TRINITY_DN147_c0_g1_i5, TRINITY_DN147_c0_g1_i9		g95.t1
OG0000419	jgi|Alalt1|120380|ATNCTG_765.jigsaw-mRNA.12	jgi|Alalte1|106556|AATCTG_304.jigsaw-mRNA.93	jgi|Aalte1|120148|AA2CTG_384.jigsaw-mRNA.138	jgi|Altalt1|355261|e_gw1.5.2545.1	jgi|Altal1|1015356|fgenesh1_kg.1_#_334_#_Locus3987v1rpkm34.04	g1180.t1	TRINITY_DN2112_c0_g1_i24, TRINITY_DN2112_c0_g1_i25, TRINITY_DN2112_c0_g1_i30, TRINITY_DN2112_c0_g1_i42, TRINITY_DN2112_c0_g1_i50, TRINITY_DN2112_c0_g1_i55	g1294.t1, g1294.t2, g1294.t3	TRINITY_DN1577_c0_g1_i1	file_1_g149.t1	g1495.t1, g1495.t2	TRINITY_DN19745_c0_g1_i1, TRINITY_DN19745_c0_g1_i2, TRINITY_DN19745_c0_g1_i3
OG0000420	jgi|Alalt1|121372|ATNCTG_78.jigsaw-mRNA.196	jgi|Alalte1|113451|AATCTG_77.jigsaw-mRNA.58, jgi|Alalte1|113452|AATCTG_77.jigsaw-mRNA.59	jgi|Aalte1|115533|AA2CTG_198.jigsaw-mRNA.62	jgi|Altalt1|40570|CE40569_7397, jgi|Altalt1|459380|fgenesh1_pm.10_#_255	jgi|Altal1|1064689|gm1.8924_g	g11851.t1	TRINITY_DN10626_c0_g1_i1, TRINITY_DN964_c0_g2_i1, TRINITY_DN964_c0_g2_i3	g11127.t1	TRINITY_DN15514_c0_g1_i1, TRINITY_DN1734_c0_g1_i2, TRINITY_DN1734_c0_g1_i3, TRINITY_DN2082_c0_g1_i1	file_1_g1380.t1, file_1_g3576.t1	g388.t1, g389.t1	TRINITY_DN8441_c0_g1_i1, TRINITY_DN9236_c0_g1_i1
OG0000421	jgi|Alalt1|121375|ATNCTG_78.jigsaw-mRNA.199, jgi|Alalt1|121376|ATNCTG_78.jigsaw-mRNA.200	jgi|Alalte1|113455|AATCTG_77.jigsaw-mRNA.62, jgi|Alalte1|113456|AATCTG_77.jigsaw-mRNA.63	jgi|Aalte1|115536|AA2CTG_198.jigsaw-mRNA.65, jgi|Aalte1|115537|AA2CTG_198.jigsaw-mRNA.66	jgi|Altalt1|459383|fgenesh1_pm.10_#_258	jgi|Altal1|1033834|fgenesh1_pm.20_#_58	g11849.t1	TRINITY_DN1040_c0_g1_i10, TRINITY_DN1040_c0_g1_i13, TRINITY_DN1040_c0_g1_i15, TRINITY_DN1040_c0_g1_i17, TRINITY_DN1040_c0_g1_i18, TRINITY_DN3014_c0_g1_i2	g11129.t1		file_1_g1079.t1, file_1_g2086.t1	g4578.t1, g4579.t1	TRINITY_DN19952_c0_g1_i1, TRINITY_DN615_c0_g1_i1
OG0000422	jgi|Alalt1|121465|ATNCTG_78.jigsaw-mRNA.289	jgi|Alalte1|113544|AATCTG_77.jigsaw-mRNA.151	jgi|Aalte1|115430|AA2CTG_191.jigsaw-mRNA.224	jgi|Altalt1|425810|fgenesh1_kg.10_#_1087_#_TRINITY_DN4930_c1_g7_i7	jgi|Altal1|1077368|MIX9266_59462_58	g11752.t1	TRINITY_DN210_c0_g1_i12, TRINITY_DN210_c0_g1_i39, TRINITY_DN210_c0_g1_i4, TRINITY_DN210_c0_g1_i47, TRINITY_DN210_c0_g1_i48, TRINITY_DN210_c0_g1_i51, TRINITY_DN210_c0_g1_i81, TRINITY_DN210_c0_g1_i90	g11228.t1	TRINITY_DN1464_c0_g4_i1, TRINITY_DN1464_c0_g4_i2	file_1_g428.t1	g7907.t1	TRINITY_DN1875_c0_g1_i10, TRINITY_DN1875_c0_g1_i2, TRINITY_DN1875_c0_g1_i7
OG0000423	jgi|Alalt1|121747|ATNCTG_78.jigsaw-mRNA.572, jgi|Alalt1|123213|ATNCTG_99.jigsaw-mRNA.5	jgi|Alalte1|107043|AATCTG_320.jigsaw-mRNA.21, jgi|Alalte1|111368|AATCTG_47.jigsaw-mRNA.14	jgi|Aalte1|117458|AA2CTG_24.jigsaw-mRNA.95, jgi|Aalte1|118336|AA2CTG_320.jigsaw-mRNA.62	jgi|Altalt1|364300|e_gw1.10.1256.1, jgi|Altalt1|457766|fgenesh1_pm.8_#_59	jgi|Altal1|1031899|fgenesh1_pm.12_#_236, jgi|Altal1|1034157|fgenesh1_pm.21_#_148	g2441.t1, g7790.t1	TRINITY_DN337_c0_g1_i1, TRINITY_DN337_c0_g1_i2	g11512.t1, g5319.t1, g5319.t2	TRINITY_DN1311_c0_g1_i1, TRINITY_DN1311_c0_g1_i2		g2736.t1, g2736.t2	TRINITY_DN2050_c0_g1_i1
OG0000424	jgi|Alalt1|122341|ATNCTG_85.jigsaw-mRNA.188	jgi|Alalte1|106190|AATCTG_13.jigsaw-mRNA.71, jgi|Alalte1|112900|AATCTG_67.jigsaw-mRNA.38	jgi|Aalte1|113445|AA2CTG_163.jigsaw-mRNA.29, jgi|Aalte1|118839|AA2CTG_345.jigsaw-mRNA.253	jgi|Altalt1|391885|fgenesh1_pg.2_#_841	jgi|Altal1|1020594|fgenesh1_kg.11_#_38_#_Locus66v1rpkm1715.48, jgi|Altal1|1067881|gm1.12116_g	g7018.t1	TRINITY_DN14225_c0_g1_i1	g2796.t1	TRINITY_DN2159_c0_g1_i1, TRINITY_DN2159_c0_g1_i2	file_1_g1954.t1, file_1_g2231.t1, file_1_g4328.t1	g7716.t1, g7797.t1, g9649.t1	TRINITY_DN2345_c0_g1_i1, TRINITY_DN2345_c0_g1_i2, TRINITY_DN8253_c0_g1_i1
OG0000425	jgi|Alalt1|123047|ATNCTG_92.jigsaw-mRNA.11	jgi|Alalte1|108374|AATCTG_34.jigsaw-mRNA.34	jgi|Aalte1|114787|AA2CTG_184.jigsaw-mRNA.37	jgi|Altalt1|81955|CE81954_5611	jgi|Altal1|1067141|gm1.11376_g	g3062.t1	TRINITY_DN127_c0_g1_i112, TRINITY_DN127_c0_g1_i157, TRINITY_DN127_c0_g1_i160, TRINITY_DN127_c0_g1_i164, TRINITY_DN127_c0_g1_i221, TRINITY_DN127_c0_g1_i227, TRINITY_DN127_c0_g1_i308, TRINITY_DN127_c0_g1_i322, TRINITY_DN127_c0_g1_i90	g2353.t1	TRINITY_DN1649_c0_g1_i1, TRINITY_DN1649_c0_g1_i2	file_1_g3368.t1	g7165.t1	TRINITY_DN5847_c0_g1_i1, TRINITY_DN5847_c0_g2_i1
OG0000426											g10328.t1, g11201.t1, g1594.t1, g1831.t1, g2284.t1, g2596.t1, g2823.t1, g3941.t1, g4565.t1, g5469.t1, g5815.t1, g5959.t1, g6383.t1, g6672.t1, g7249.t1, g8142.t1, g8157.t1, g8332.t1, g8910.t1, g9200.t1, g984.t1, g9985.t1
OG0000427	jgi|Alalt1|111047|ATNCTG_15.jigsaw-mRNA.84	jgi|Alalte1|112792|AATCTG_65.jigsaw-mRNA.56	jgi|Aalte1|120737|AA2CTG_54.jigsaw-mRNA.73	jgi|Altalt1|408801|fgenesh1_kg.3_#_1106_#_TRINITY_DN271_c0_g1_i1	jgi|Altal1|927542|e_gw1.3.930.1	g754.t1	TRINITY_DN331_c0_g1_i13, TRINITY_DN331_c0_g1_i18, TRINITY_DN331_c0_g1_i19, TRINITY_DN331_c0_g1_i21, TRINITY_DN331_c0_g1_i22	g7878.t1, g7878.t2, g7878.t3	TRINITY_DN940_c0_g1_i1, TRINITY_DN940_c0_g1_i2	file_1_g3647.t1	g7397.t1	TRINITY_DN11137_c0_g1_i2, TRINITY_DN1708_c0_g1_i1, TRINITY_DN1708_c0_g1_i2
OG0000428	jgi|Alalt1|111087|ATNCTG_15.jigsaw-mRNA.124, jgi|Alalt1|121024|ATNCTG_77.jigsaw-mRNA.152	jgi|Alalte1|105737|AATCTG_114.jigsaw-mRNA.42, jgi|Alalte1|112754|AATCTG_65.jigsaw-mRNA.18	jgi|Aalte1|112700|AA2CTG_136.jigsaw-mRNA.52, jgi|Aalte1|120698|AA2CTG_54.jigsaw-mRNA.34	jgi|Altalt1|456518|fgenesh1_pm.6_#_136, jgi|Altalt1|482066|gm1.3800_g	jgi|Altal1|1012599|fgenesh1_pg.23_#_32, jgi|Altal1|1016670|fgenesh1_kg.3_#_106_#_Locus7959v1rpkm6.96, jgi|Altal1|896842|gw1.12.233.1	g4215.t1, g798.t1	TRINITY_DN11812_c0_g1_i1, TRINITY_DN4237_c0_g1_i1	g7920.t1, g9274.t1, g9274.t2, g9274.t3	TRINITY_DN14453_c0_g1_i1		g2058.t1
OG0000429	jgi|Alalt1|111373|ATNCTG_4.jigsaw-mRNA.15, jgi|Alalt1|114864|ATNCTG_639.jigsaw-mRNA.12	jgi|Alalte1|108753|AATCTG_395.jigsaw-mRNA.3, jgi|Alalte1|109993|AATCTG_420.jigsaw-mRNA.55	jgi|Aalte1|114697|AA2CTG_176.jigsaw-mRNA.350, jgi|Aalte1|122143|AA2CTG_8.jigsaw-mRNA.4	jgi|Altalt1|358769|e_gw1.7.1983.1, jgi|Altalt1|455357|fgenesh1_pm.4_#_708	jgi|Altal1|1022935|fgenesh1_kg.18_#_21_#_Locus12989v1rpkm0.61, jgi|Altal1|1035418|fgenesh1_pm.30_#_3	g6174.t1, g8852.t1, g8852.t2	TRINITY_DN3857_c0_g1_i1	g4988.t1, g5778.t1	TRINITY_DN10642_c0_g1_i1, TRINITY_DN13660_c0_g1_i1	file_1_g5035.t1, file_1_g6502.t1		TRINITY_DN4563_c0_g1_i1
OG0000430	jgi|Alalt1|111442|ATNCTG_44.jigsaw-mRNA.6, jgi|Alalt1|123206|ATNCTG_92.jigsaw-mRNA.170	jgi|Alalte1|106974|AATCTG_317.jigsaw-mRNA.99	jgi|Aalte1|114948|AA2CTG_184.jigsaw-mRNA.198	jgi|Altalt1|79060|CE79059_27520	jgi|Altal1|728613|CE728612_19094	g3235.t1, g9914.t1, g9915.t1	TRINITY_DN2361_c0_g1_i1, TRINITY_DN2361_c0_g1_i2, TRINITY_DN3103_c0_g1_i1	g2187.t1, g2187.t2, g9503.t1	TRINITY_DN1285_c0_g1_i1, TRINITY_DN1285_c0_g1_i2	file_1_g3637.t1	g5762.t1	TRINITY_DN425_c0_g1_i1, TRINITY_DN425_c0_g1_i2
OG0000431	jgi|Alalt1|111559|ATNCTG_51.jigsaw-mRNA.32, jgi|Alalt1|112284|ATNCTG_57.jigsaw-mRNA.106	jgi|Alalte1|111426|AATCTG_470.jigsaw-mRNA.2, jgi|Alalte1|111643|AATCTG_473.jigsaw-mRNA.69	jgi|Aalte1|116285|AA2CTG_228.jigsaw-mRNA.19, jgi|Aalte1|117343|AA2CTG_229.jigsaw-mRNA.33	jgi|Altalt1|410795|fgenesh1_kg.4_#_86_#_TRINITY_DN453_c0_g2_i1, jgi|Altalt1|489900|gm1.11634_g	jgi|Altal1|1003561|estExt_Genewise1Plus.C_470020, jgi|Altal1|1035936|fgenesh1_pm.36_#_11	g7555.t1, g9894.t1	TRINITY_DN2346_c0_g1_i1, TRINITY_DN2346_c0_g1_i2	g10364.t1, g8251.t1	TRINITY_DN15282_c0_g1_i1, TRINITY_DN4651_c0_g1_i1	file_1_g308.t1	g2902.t1	TRINITY_DN5201_c3_g1_i1
OG0000432	jgi|Alalt1|111575|ATNCTG_51.jigsaw-mRNA.49, jgi|Alalt1|117454|ATNCTG_681.jigsaw-mRNA.10, jgi|Alalt1|118812|ATNCTG_713.jigsaw-mRNA.59	jgi|Alalte1|109729|AATCTG_417.jigsaw-mRNA.11, jgi|Alalte1|113968|AATCTG_80.jigsaw-mRNA.47	jgi|Aalte1|111043|AA2CTG_112.jigsaw-mRNA.53, jgi|Aalte1|111815|AA2CTG_119.jigsaw-mRNA.107	jgi|Altalt1|462437|estExt_fgenesh1_pm.C_2_t30105, jgi|Altalt1|515195|estExt_Genemark1.C_6_t10065	jgi|Altal1|1044181|estExt_fgenesh1_pm.C_260082, jgi|Altal1|995685|estExt_Genewise1Plus.C_19_t10297	g4641.t1, g4899.t1	TRINITY_DN14195_c0_g1_i1	g10452.t1, g9435.t1	TRINITY_DN15146_c0_g1_i1		g2224.t1, g4730.t1	TRINITY_DN908_c0_g1_i1, TRINITY_DN908_c0_g1_i2
OG0000433	jgi|Alalt1|111624|ATNCTG_513.jigsaw-mRNA.49, jgi|Alalt1|120116|ATNCTG_76.jigsaw-mRNA.97	jgi|Alalte1|107693|AATCTG_326.jigsaw-mRNA.50, jgi|Alalte1|114974|AATCTG_90.jigsaw-mRNA.74	jgi|Aalte1|112751|AA2CTG_138.jigsaw-mRNA.7, jgi|Aalte1|122770|AA2CTG_96.jigsaw-mRNA.228	jgi|Altalt1|453799|fgenesh1_pm.2_#_1202	jgi|Altal1|1019940|fgenesh1_kg.9_#_204_#_Locus10025v1rpkm2.47, jgi|Altal1|943018|e_gw1.19.594.1	g4529.t1, g9497.t1	TRINITY_DN12272_c0_g1_i1, TRINITY_DN12272_c0_g1_i2, TRINITY_DN13827_c0_g1_i1	g10752.t1, g3799.t1	TRINITY_DN2079_c0_g1_i1, TRINITY_DN2079_c0_g1_i2, TRINITY_DN8890_c0_g1_i1		g5008.t1	TRINITY_DN2004_c2_g1_i1
OG0000434	jgi|Alalt1|111670|ATNCTG_54.jigsaw-mRNA.16	jgi|Alalte1|111561|AATCTG_471.jigsaw-mRNA.126	jgi|Aalte1|116824|AA2CTG_228.jigsaw-mRNA.558	jgi|Altalt1|151480|CE151479_7362	jgi|Altal1|685028|CE685027_15935	g10788.t1	TRINITY_DN926_c0_g1_i1, TRINITY_DN926_c0_g1_i10, TRINITY_DN926_c0_g1_i11, TRINITY_DN926_c0_g1_i12, TRINITY_DN926_c0_g1_i2, TRINITY_DN926_c0_g1_i5, TRINITY_DN926_c0_g1_i8, TRINITY_DN926_c0_g1_i9	g4495.t1, g4495.t2	TRINITY_DN7922_c0_g1_i1	file_1_g1317.t1	g6894.t1, g6895.t1	TRINITY_DN4712_c0_g1_i1
OG0000435	jgi|Alalt1|111870|ATNCTG_55.jigsaw-mRNA.38, jgi|Alalt1|119173|ATNCTG_738.jigsaw-mRNA.20	jgi|Alalte1|115077|AATCTG_91.jigsaw-mRNA.38, jgi|Alalte1|116282|AATCTG_99.jigsaw-mRNA.227	jgi|Aalte1|117744|AA2CTG_274.jigsaw-mRNA.157, jgi|Aalte1|121431|AA2CTG_62.jigsaw-mRNA.76	jgi|Altalt1|251807|CE251806_3250, jgi|Altalt1|450189|estExt_Genewise1Plus.C_11_t10407	jgi|Altal1|844885|CE844884_3608, jgi|Altal1|985777|estExt_Genewise1Plus.C_7_t10163	g9322.t1	TRINITY_DN1252_c0_g1_i1, TRINITY_DN1252_c0_g1_i2, TRINITY_DN6631_c0_g1_i1, TRINITY_DN6631_c0_g1_i2		TRINITY_DN990_c0_g1_i1, TRINITY_DN990_c0_g1_i2, TRINITY_DN990_c0_g1_i4		g3079.t1, g4149.t1	TRINITY_DN2529_c1_g1_i1
OG0000436	jgi|Alalt1|111968|ATNCTG_55.jigsaw-mRNA.136, jgi|Alalt1|122785|ATNCTG_91.jigsaw-mRNA.55	jgi|Alalte1|111907|AATCTG_51.jigsaw-mRNA.24, jgi|Alalte1|115174|AATCTG_91.jigsaw-mRNA.136	jgi|Aalte1|117641|AA2CTG_274.jigsaw-mRNA.54, jgi|Aalte1|119573|AA2CTG_380.jigsaw-mRNA.27	jgi|Altalt1|404499|fgenesh1_kg.2_#_155_#_TRINITY_DN7150_c0_g1_i1, jgi|Altalt1|487934|gm1.9668_g	jgi|Altal1|1018680|fgenesh1_kg.6_#_326_#_Locus4743v1rpkm26.20, jgi|Altal1|1019877|fgenesh1_kg.9_#_141_#_Locus3410v1rpkm41.95	g3491.t1, g9429.t1	TRINITY_DN2519_c0_g1_i1, TRINITY_DN2519_c0_g1_i2, TRINITY_DN9950_c0_g1_i1	g1923.t1, g3733.t1	TRINITY_DN5795_c0_g1_i1		g6246.t1	TRINITY_DN38_c0_g1_i1, TRINITY_DN38_c0_g1_i2
OG0000437	jgi|Alalt1|112105|ATNCTG_56.jigsaw-mRNA.118	jgi|Alalte1|110062|AATCTG_420.jigsaw-mRNA.124	jgi|Aalte1|112584|AA2CTG_134.jigsaw-mRNA.110	jgi|Altalt1|457494|fgenesh1_pm.7_#_474	jgi|Altal1|258915|CE258914_55330	g6104.t1	TRINITY_DN1376_c0_g1_i20	g5708.t1, g5708.t2, g5708.t3, g5708.t4, g5708.t5	TRINITY_DN2456_c0_g1_i1, TRINITY_DN2456_c0_g1_i2	file_1_g4215.t1	g9409.t1	TRINITY_DN52_c0_g1_i2, TRINITY_DN52_c0_g1_i3, TRINITY_DN52_c0_g1_i4, TRINITY_DN52_c0_g1_i6, TRINITY_DN52_c0_g1_i7
OG0000438	jgi|Alalt1|112198|ATNCTG_57.jigsaw-mRNA.20, jgi|Alalt1|112897|ATNCTG_618.jigsaw-mRNA.17	jgi|Alalte1|109919|AATCTG_419.jigsaw-mRNA.130, jgi|Alalte1|110877|AATCTG_436.jigsaw-mRNA.264	jgi|Aalte1|111985|AA2CTG_120.jigsaw-mRNA.96, jgi|Aalte1|116370|AA2CTG_228.jigsaw-mRNA.104	jgi|Altalt1|458743|fgenesh1_pm.9_#_333, jgi|Altalt1|483024|gm1.4758_g	jgi|Altal1|1027950|fgenesh1_pm.2_#_310	g10017.t1, g1698.t1, g1699.t1	TRINITY_DN13595_c0_g1_i1, TRINITY_DN1436_c0_g1_i1, TRINITY_DN1436_c0_g1_i3, TRINITY_DN1436_c0_g1_i4	g11929.t1	TRINITY_DN1471_c0_g1_i1, TRINITY_DN1471_c0_g1_i2, TRINITY_DN8387_c0_g1_i1		g3688.t1
OG0000439	jgi|Alalt1|112202|ATNCTG_57.jigsaw-mRNA.24, jgi|Alalt1|114828|ATNCTG_638.jigsaw-mRNA.8	jgi|Alalte1|106194|AATCTG_13.jigsaw-mRNA.75	jgi|Aalte1|113441|AA2CTG_163.jigsaw-mRNA.25	jgi|Altalt1|215222|CE215221_4449, jgi|Altalt1|357160|e_gw1.7.289.1	jgi|Altal1|1026663|fgenesh1_kg.43_#_15_#_Locus636v1rpkm246.05, jgi|Altal1|669522|CE669521_1950	g5800.t1, g5801.t1	TRINITY_DN45_c0_g1_i30, TRINITY_DN45_c0_g1_i38, TRINITY_DN45_c0_g1_i41, TRINITY_DN45_c0_g1_i48, TRINITY_DN45_c0_g1_i69, TRINITY_DN45_c0_g1_i8, TRINITY_DN45_c0_g1_i84	g6299.t1	TRINITY_DN2565_c0_g1_i1, TRINITY_DN2565_c0_g1_i2		g1763.t1
OG0000440	jgi|Alalt1|112428|ATNCTG_58.jigsaw-mRNA.85	jgi|Alalte1|104789|AATCTG_100.jigsaw-mRNA.44	jgi|Aalte1|115972|AA2CTG_215.jigsaw-mRNA.173	jgi|Altalt1|451481|fgenesh1_pm.1_#_171	jgi|Altal1|962773|estExt_Genewise1.C_10_t10457	g11442.t1	TRINITY_DN2161_c0_g1_i4	g6425.t1	TRINITY_DN15515_c0_g1_i1	file_1_g3796.t1, file_1_g4344.t1	g1254.t1, g4528.t1, g4980.t1, g6930.t1, g7821.t1, g7821.t2	TRINITY_DN1098_c0_g1_i2, TRINITY_DN1098_c0_g1_i3, TRINITY_DN1098_c0_g1_i4, TRINITY_DN2556_c3_g1_i1
OG0000441	jgi|Alalt1|112520|ATNCTG_59.jigsaw-mRNA.45	jgi|Alalte1|108933|AATCTG_405.jigsaw-mRNA.44	jgi|Aalte1|122349|AA2CTG_90.jigsaw-mRNA.2	jgi|Altalt1|456734|fgenesh1_pm.6_#_352	jgi|Altal1|986530|estExt_Genewise1Plus.C_8_t10010	g2006.t1	TRINITY_DN329_c0_g1_i1, TRINITY_DN329_c0_g1_i11, TRINITY_DN329_c0_g1_i13, TRINITY_DN329_c0_g1_i14, TRINITY_DN329_c0_g1_i16, TRINITY_DN329_c0_g1_i3	g8912.t1	TRINITY_DN2275_c0_g1_i1, TRINITY_DN2275_c0_g1_i2	file_1_g5147.t1	g2761.t1	TRINITY_DN952_c0_g1_i2, TRINITY_DN952_c0_g1_i4, TRINITY_DN952_c0_g1_i5, TRINITY_DN952_c0_g1_i7
OG0000442	jgi|Alalt1|112575|ATNCTG_59.jigsaw-mRNA.100, jgi|Alalt1|118360|ATNCTG_69.jigsaw-mRNA.55	jgi|Alalte1|108985|AATCTG_405.jigsaw-mRNA.96, jgi|Alalte1|115933|AATCTG_98.jigsaw-mRNA.83	jgi|Aalte1|120998|AA2CTG_54.jigsaw-mRNA.334, jgi|Aalte1|122516|AA2CTG_95.jigsaw-mRNA.133	jgi|Altalt1|348578|e_gw1.3.703.1, jgi|Altalt1|417454|fgenesh1_kg.6_#_1416_#_TRINITY_DN5068_c1_g2_i1	jgi|Altal1|1028734|fgenesh1_pm.4_#_149, jgi|Altal1|1099505|estExt_Genemark1.C_280052	g10274.t1, g1943.t1	TRINITY_DN102_c1_g1_i1	g7609.t1, g8974.t1	TRINITY_DN6780_c0_g1_i1, TRINITY_DN7903_c0_g1_i1	file_1_g1069.t1, file_1_g5546.t1	g9186.t1	TRINITY_DN17149_c0_g1_i1
OG0000443	jgi|Alalt1|112588|ATNCTG_59.jigsaw-mRNA.113, jgi|Alalt1|117368|ATNCTG_680.jigsaw-mRNA.391	jgi|Alalte1|105823|AATCTG_12.jigsaw-mRNA.36, jgi|Alalte1|108998|AATCTG_405.jigsaw-mRNA.109	jgi|Aalte1|117545|AA2CTG_27.jigsaw-mRNA.39, jgi|Aalte1|122503|AA2CTG_95.jigsaw-mRNA.120	jgi|Altalt1|273604|CE273603_1138, jgi|Altalt1|456689|fgenesh1_pm.6_#_307	jgi|Altal1|1025328|fgenesh1_kg.28_#_73_#_Locus1289v1rpkm121.63, jgi|Altal1|979964|estExt_Genewise1Plus.C_2_t10107	g1931.t1, g2669.t1	TRINITY_DN7451_c0_g1_i1	g687.t1, g8987.t1	TRINITY_DN2474_c0_g1_i1, TRINITY_DN2474_c0_g1_i2	file_1_g3226.t1	g1504.t1	TRINITY_DN3601_c0_g1_i1, TRINITY_DN3601_c0_g1_i2
OG0000444	jgi|Alalt1|112599|ATNCTG_599.jigsaw-mRNA.2, jgi|Alalt1|113301|ATNCTG_620.jigsaw-mRNA.175, jgi|Alalt1|114539|ATNCTG_632.jigsaw-mRNA.122	jgi|Alalte1|106570|AATCTG_309.jigsaw-mRNA.3, jgi|Alalte1|110398|AATCTG_426.jigsaw-mRNA.156, jgi|Alalte1|112204|AATCTG_54.jigsaw-mRNA.5	jgi|Aalte1|111689|AA2CTG_118.jigsaw-mRNA.423, jgi|Aalte1|115918|AA2CTG_215.jigsaw-mRNA.119, jgi|Aalte1|118489|AA2CTG_338.jigsaw-mRNA.4	jgi|Altalt1|3035|CE3034_159, jgi|Altalt1|348548|e_gw1.3.1519.1, jgi|Altalt1|9309|CE9308_1916	jgi|Altal1|1043420|estExt_fgenesh1_pm.C_220005, jgi|Altal1|1061252|gm1.5487_g, jgi|Altal1|1065824|gm1.10059_g	g11501.t1, g1421.t1, g7680.t1		g10285.t1, g6371.t1, g6720.t1
OG0000445	jgi|Alalt1|112688|ATNCTG_600.jigsaw-mRNA.15, jgi|Alalt1|120565|ATNCTG_765.jigsaw-mRNA.197	jgi|Alalte1|107223|AATCTG_323.jigsaw-mRNA.15, jgi|Alalte1|109356|AATCTG_408.jigsaw-mRNA.48	jgi|Aalte1|112865|AA2CTG_139.jigsaw-mRNA.106, jgi|Aalte1|115120|AA2CTG_185.jigsaw-mRNA.71	jgi|Altalt1|32808|CE32807_5778, jgi|Altalt1|456181|fgenesh1_pm.5_#_714	jgi|Altal1|1021683|fgenesh1_kg.14_#_23_#_Locus949v1rpkm168.79, jgi|Altal1|1026980|fgenesh1_pm.1_#_148	g2218.t1, g4032.t1, g9872.t1, g9945.t1	TRINITY_DN14235_c0_g1_i1	g1483.t1, g18.t1			g10104.t1, g10682.t1, g544.t1, g5807.t1
OG0000446	jgi|Alalt1|112997|ATNCTG_618.jigsaw-mRNA.117, jgi|Alalt1|115241|ATNCTG_65.jigsaw-mRNA.32	jgi|Alalte1|107404|AATCTG_324.jigsaw-mRNA.96, jgi|Alalte1|109824|AATCTG_419.jigsaw-mRNA.35	jgi|Aalte1|113805|AA2CTG_171.jigsaw-mRNA.85, jgi|Aalte1|117939|AA2CTG_292.jigsaw-mRNA.66	jgi|Altalt1|393524|fgenesh1_pg.3_#_1031, jgi|Altalt1|488478|gm1.10212_g	jgi|Altal1|1005109|fgenesh1_pg.2_#_531, jgi|Altal1|403433|CE403432_4573	g12324.t1, g1597.t1	TRINITY_DN236_c0_g1_i25	g10068.t1, g12030.t1	TRINITY_DN12315_c0_g1_i1		g9909.t1	TRINITY_DN1724_c0_g1_i1, TRINITY_DN1724_c0_g1_i2, TRINITY_DN1724_c0_g1_i3, TRINITY_DN1724_c0_g1_i4
OG0000447	jgi|Alalt1|113078|ATNCTG_62.jigsaw-mRNA.8, jgi|Alalt1|119233|ATNCTG_738.jigsaw-mRNA.80	jgi|Alalte1|108393|AATCTG_357.jigsaw-mRNA.11, jgi|Alalte1|116225|AATCTG_99.jigsaw-mRNA.170	jgi|Aalte1|121314|AA2CTG_58.jigsaw-mRNA.16, jgi|Aalte1|121491|AA2CTG_62.jigsaw-mRNA.136	jgi|Altalt1|322005|gw1.9.1174.1, jgi|Altalt1|427436|fgenesh1_kg.11_#_572_#_TRINITY_DN5084_c5_g1_i1, jgi|Altalt1|489066|gm1.10800_g	jgi|Altal1|1059919|gm1.4154_g, jgi|Altal1|1066426|gm1.10661_g, jgi|Altal1|444183|CE444182_425	g5526.t1, g8312.t1	TRINITY_DN11946_c0_g1_i1, TRINITY_DN12936_c0_g1_i1, TRINITY_DN7693_c0_g1_i1, TRINITY_DN7874_c0_g1_i1	g10806.t1, g3310.t1, g3310.t2
OG0000448	jgi|Alalt1|113183|ATNCTG_620.jigsaw-mRNA.57	jgi|Alalte1|109469|AATCTG_409.jigsaw-mRNA.26	jgi|Aalte1|118463|AA2CTG_33.jigsaw-mRNA.3	jgi|Altalt1|451346|fgenesh1_pm.1_#_36	jgi|Altal1|935775|e_gw1.10.556.1	g11617.t1	TRINITY_DN332_c0_g1_i39, TRINITY_DN332_c0_g1_i43, TRINITY_DN332_c0_g1_i45, TRINITY_DN332_c0_g1_i48, TRINITY_DN332_c0_g1_i52, TRINITY_DN332_c0_g1_i58, TRINITY_DN332_c0_g1_i62, TRINITY_DN332_c0_g1_i65, TRINITY_DN332_c0_g1_i72, TRINITY_DN332_c0_g1_i81	g8176.t1	TRINITY_DN2193_c0_g1_i1, TRINITY_DN2193_c0_g1_i2		g604.t1	TRINITY_DN2147_c1_g1_i1
OG0000449	jgi|Alalt1|113243|ATNCTG_620.jigsaw-mRNA.117, jgi|Alalt1|119168|ATNCTG_738.jigsaw-mRNA.15	jgi|Alalte1|114436|AATCTG_86.jigsaw-mRNA.20, jgi|Alalte1|116287|AATCTG_99.jigsaw-mRNA.232	jgi|Aalte1|115860|AA2CTG_215.jigsaw-mRNA.61, jgi|Aalte1|121426|AA2CTG_62.jigsaw-mRNA.71	jgi|Altalt1|427290|fgenesh1_kg.11_#_426_#_TRINITY_DN6806_c0_g1_i1, jgi|Altalt1|451393|fgenesh1_pm.1_#_83	jgi|Altal1|1018940|fgenesh1_kg.7_#_75_#_Locus1605v1rpkm96.61, jgi|Altal1|935515|e_gw1.10.149.1	g11558.t1, g8378.t1	TRINITY_DN15692_c0_g1_i1, TRINITY_DN1595_c1_g1_i1	g3374.t1, g6318.t1	TRINITY_DN4643_c0_g1_i1, TRINITY_DN6381_c0_g1_i1		g6205.t1, g9108.t1	TRINITY_DN5201_c0_g1_i1
OG0000450	jgi|Alalt1|113272|ATNCTG_620.jigsaw-mRNA.146, jgi|Alalt1|114015|ATNCTG_627.jigsaw-mRNA.142	jgi|Alalte1|105647|AATCTG_112.jigsaw-mRNA.110, jgi|Alalte1|110983|AATCTG_448.jigsaw-mRNA.10	jgi|Aalte1|114428|AA2CTG_176.jigsaw-mRNA.81, jgi|Aalte1|115891|AA2CTG_215.jigsaw-mRNA.92	jgi|Altalt1|401102|fgenesh1_kg.1_#_290_#_TRINITY_DN6220_c0_g1_i1, jgi|Altalt1|419028|fgenesh1_kg.7_#_460_#_TRINITY_DN8501_c0_g1_i1	jgi|Altal1|1021557|fgenesh1_kg.13_#_224_#_Locus8752v1rpkm4.73, jgi|Altal1|73103|CE73102_2583	g11530.t1, g6454.t1	TRINITY_DN2259_c0_g2_i1, TRINITY_DN8033_c0_g1_i1	g6055.t1, g6346.t1		file_1_g4863.t1, file_1_g5359.t1	g2982.t1, g7576.t1	TRINITY_DN16927_c0_g1_i1
OG0000451	jgi|Alalt1|113935|ATNCTG_627.jigsaw-mRNA.62, jgi|Alalt1|119462|ATNCTG_743.jigsaw-mRNA.44	jgi|Alalte1|105163|AATCTG_106.jigsaw-mRNA.63, jgi|Alalte1|114605|AATCTG_87.jigsaw-mRNA.137	jgi|Aalte1|112323|AA2CTG_123.jigsaw-mRNA.41, jgi|Aalte1|114503|AA2CTG_176.jigsaw-mRNA.156	jgi|Altalt1|382568|estExt_Genewise1.C_7_t40387, jgi|Altalt1|486665|gm1.8399_g	jgi|Altal1|1025816|fgenesh1_kg.32_#_51_#_Locus2221v1rpkm69.22, jgi|Altal1|1032110|fgenesh1_pm.13_#_145	g5853.t1, g6374.t1	TRINITY_DN10698_c0_g1_i1, TRINITY_DN12911_c0_g1_i1	g5455.t1, g5979.t1	TRINITY_DN10332_c0_g1_i1		g1147.t1, g1978.t1	TRINITY_DN2057_c0_g1_i2, TRINITY_DN2057_c0_g1_i3
OG0000452	jgi|Alalt1|113960|ATNCTG_627.jigsaw-mRNA.87, jgi|Alalt1|113961|ATNCTG_627.jigsaw-mRNA.88	jgi|Alalte1|105186|AATCTG_106.jigsaw-mRNA.86	jgi|Aalte1|114478|AA2CTG_176.jigsaw-mRNA.131, jgi|Aalte1|114479|AA2CTG_176.jigsaw-mRNA.132	jgi|Altalt1|165396|CE165395_1834, jgi|Altalt1|221375|CE221374_440, jgi|Altalt1|357534|e_gw1.7.257.1	jgi|Altal1|1000942|estExt_Genewise1Plus.C_300315, jgi|Altal1|1009865|fgenesh1_pg.13_#_185, jgi|Altal1|937893|e_gw1.13.363.1	g6400.t1, g6401.t1, g6401.t2, g8864.t1	TRINITY_DN19105_c0_g1_i1	g3487.t1, g6004.t1	TRINITY_DN1237_c0_g1_i2, TRINITY_DN4184_c0_g1_i1, TRINITY_DN4184_c0_g1_i2
OG0000453	jgi|Alalt1|114261|ATNCTG_63.jigsaw-mRNA.31, jgi|Alalt1|117210|ATNCTG_680.jigsaw-mRNA.232	jgi|Alalte1|105479|AATCTG_108.jigsaw-mRNA.217, jgi|Alalte1|111781|AATCTG_49.jigsaw-mRNA.19	jgi|Aalte1|112232|AA2CTG_120.jigsaw-mRNA.343, jgi|Aalte1|120115|AA2CTG_384.jigsaw-mRNA.105	jgi|Altalt1|270440|CE270439_502, jgi|Altalt1|414922|fgenesh1_kg.5_#_1429_#_TRINITY_DN1303_c0_g1_i1	jgi|Altal1|1015397|fgenesh1_kg.1_#_375_#_Locus3003v4rpkm1.09_PRE, jgi|Altal1|926873|e_gw1.2.1184.1	g1148.t1, g1149.t1, g6718.t1		g11692.t1, g1264.t1	TRINITY_DN10082_c0_g1_i1, TRINITY_DN10082_c0_g1_i2	file_1_g5044.t1	g10975.t1, g4051.t1, g9445.t1
OG0000454	jgi|Alalt1|114268|ATNCTG_63.jigsaw-mRNA.38, jgi|Alalt1|114269|ATNCTG_63.jigsaw-mRNA.39	jgi|Alalte1|111773|AATCTG_49.jigsaw-mRNA.11, jgi|Alalte1|111774|AATCTG_49.jigsaw-mRNA.12	jgi|Aalte1|120122|AA2CTG_384.jigsaw-mRNA.112, jgi|Aalte1|120123|AA2CTG_384.jigsaw-mRNA.113	jgi|Altalt1|354637|e_gw1.5.2077.1	jgi|Altal1|925682|e_gw1.1.2396.1	g1156.t1	TRINITY_DN10105_c0_g1_i1, TRINITY_DN10105_c0_g1_i2, TRINITY_DN17899_c0_g1_i1, TRINITY_DN17899_c0_g1_i4, TRINITY_DN17899_c0_g1_i5	g1271.t1	TRINITY_DN15425_c0_g1_i1, TRINITY_DN2411_c0_g1_i1, TRINITY_DN2411_c0_g1_i2	file_1_g3403.t1	g8767.t1	TRINITY_DN19556_c0_g1_i1
OG0000455	jgi|Alalt1|114283|ATNCTG_630.jigsaw-mRNA.3, jgi|Alalt1|122031|ATNCTG_79.jigsaw-mRNA.146	jgi|Alalte1|105259|AATCTG_107.jigsaw-mRNA.57, jgi|Alalte1|113094|AATCTG_71.jigsaw-mRNA.24	jgi|Aalte1|110665|AA2CTG_106.jigsaw-mRNA.55, jgi|Aalte1|118920|AA2CTG_35.jigsaw-mRNA.25	jgi|Altalt1|394977|fgenesh1_pg.5_#_109, jgi|Altalt1|455879|fgenesh1_pm.5_#_412	jgi|Altal1|1004199|fgenesh1_pg.1_#_495, jgi|Altal1|975162|estExt_Genewise1.C_310261	g1016.t1, g5475.t1, g5475.t2	TRINITY_DN1098_c0_g1_i1, TRINITY_DN1098_c0_g1_i2, TRINITY_DN1098_c0_g1_i7, TRINITY_DN12889_c0_g1_i1	g1132.t1, g8326.t1			g1623.t1	TRINITY_DN20246_c0_g1_i1
OG0000456	jgi|Alalt1|114314|ATNCTG_630.jigsaw-mRNA.34, jgi|Alalt1|115420|ATNCTG_650.jigsaw-mRNA.60	jgi|Alalte1|105228|AATCTG_107.jigsaw-mRNA.26, jgi|Alalte1|110179|AATCTG_421.jigsaw-mRNA.55	jgi|Aalte1|110634|AA2CTG_106.jigsaw-mRNA.24, jgi|Aalte1|118216|AA2CTG_32.jigsaw-mRNA.56	jgi|Altalt1|455514|fgenesh1_pm.5_#_47, jgi|Altalt1|479334|gm1.1068_g	jgi|Altal1|1001118|estExt_Genewise1Plus.C_310173, jgi|Altal1|983321|estExt_Genewise1Plus.C_4_t30110	g10612.t1, g5510.t1	TRINITY_DN1112_c0_g2_i1, TRINITY_DN1112_c0_g2_i2	g7269.t1, g8357.t1		file_1_g4566.t1	g5971.t1	TRINITY_DN11391_c0_g1_i1, TRINITY_DN792_c0_g1_i1, TRINITY_DN792_c0_g1_i2
OG0000457	jgi|Alalt1|114361|ATNCTG_631.jigsaw-mRNA.39	jgi|Alalte1|105041|AATCTG_104.jigsaw-mRNA.46	jgi|Aalte1|119959|AA2CTG_380.jigsaw-mRNA.413	jgi|Altalt1|403945|fgenesh1_kg.1_#_3133_#_TRINITY_DN3273_c0_g2_i2	jgi|Altal1|1073084|MIX4982_6974_88	g3878.t1	TRINITY_DN2482_c0_g1_i1, TRINITY_DN2482_c0_g1_i2	g177.t1, g177.t2	TRINITY_DN416_c0_g1_i1, TRINITY_DN416_c0_g1_i4, TRINITY_DN416_c0_g1_i5, TRINITY_DN416_c0_g1_i6, TRINITY_DN416_c0_g1_i7	file_1_g1231.t1	g9311.t1	TRINITY_DN2416_c0_g1_i1, TRINITY_DN2416_c0_g1_i4, TRINITY_DN2416_c0_g1_i5, TRINITY_DN2416_c0_g1_i6
OG0000458	jgi|Alalt1|114426|ATNCTG_632.jigsaw-mRNA.9, jgi|Alalt1|116988|ATNCTG_680.jigsaw-mRNA.9	jgi|Alalte1|105270|AATCTG_108.jigsaw-mRNA.8	jgi|Aalte1|112008|AA2CTG_120.jigsaw-mRNA.119	jgi|Altalt1|389873|fgenesh1_pg.1_#_400, jgi|Altalt1|398969|fgenesh1_pg.9_#_400	jgi|Altal1|1024585|fgenesh1_kg.24_#_12_#_Locus6930v1rpkm11.28, jgi|Altal1|318215|CE318214_2116	g11248.t1, g1720.t1, g1721.t1	TRINITY_DN11939_c0_g1_i1	g11908.t1, g6608.t1		file_1_g3862.t1	g2483.t1, g3763.t1, g4182.t1, g849.t1, g8885.t1	TRINITY_DN19946_c0_g1_i1
OG0000459	jgi|Alalt1|114428|ATNCTG_632.jigsaw-mRNA.11, jgi|Alalt1|122123|ATNCTG_79.jigsaw-mRNA.238	jgi|Alalte1|106743|AATCTG_315.jigsaw-mRNA.9, jgi|Alalte1|110508|AATCTG_426.jigsaw-mRNA.266	jgi|Aalte1|116171|AA2CTG_215.jigsaw-mRNA.372, jgi|Aalte1|120076|AA2CTG_384.jigsaw-mRNA.66	jgi|Altalt1|354129|e_gw1.5.2530.1, jgi|Altalt1|7529|CE7528_426	jgi|Altal1|429294|CE429293_1176, jgi|Altal1|925570|e_gw1.1.2220.1	g1110.t1, g11246.t1	TRINITY_DN9681_c0_g1_i1	g1226.t1, g6610.t1	TRINITY_DN2947_c0_g1_i1	file_1_g1671.t1, file_1_g69.t1	g3963.t1, g8883.t1	TRINITY_DN17189_c0_g1_i1
OG0000460	jgi|Alalt1|114824|ATNCTG_638.jigsaw-mRNA.4, jgi|Alalt1|117188|ATNCTG_680.jigsaw-mRNA.210, jgi|Alalt1|122129|ATNCTG_79.jigsaw-mRNA.244	jgi|Alalte1|105459|AATCTG_108.jigsaw-mRNA.197, jgi|Alalte1|106736|AATCTG_315.jigsaw-mRNA.2	jgi|Aalte1|112211|AA2CTG_120.jigsaw-mRNA.322, jgi|Aalte1|120082|AA2CTG_384.jigsaw-mRNA.72	jgi|Altalt1|424013|fgenesh1_kg.9_#_1385_#_TRINITY_DN2733_c0_g1_i1, jgi|Altalt1|455964|fgenesh1_pm.5_#_497	jgi|Altal1|1036806|estExt_fgenesh1_pm.C_1_t10366, jgi|Altal1|305098|CE305097_1072	g1116.t1, g1116.t2, g6696.t1	TRINITY_DN13856_c0_g1_i1	g11712.t1, g1232.t1	TRINITY_DN8177_c0_g1_i1, TRINITY_DN8177_c0_g1_i2	file_1_g6185.t1	g6982.t1
OG0000461	jgi|Alalt1|115056|ATNCTG_647.jigsaw-mRNA.4, jgi|Alalt1|119716|ATNCTG_745.jigsaw-mRNA.104	jgi|Alalte1|106636|AATCTG_312.jigsaw-mRNA.3, jgi|Alalte1|109527|AATCTG_410.jigsaw-mRNA.14	jgi|Aalte1|117862|AA2CTG_274.jigsaw-mRNA.275, jgi|Aalte1|119735|AA2CTG_380.jigsaw-mRNA.189	jgi|Altalt1|403537|fgenesh1_kg.1_#_2725_#_TRINITY_DN7012_c0_g1_i1, jgi|Altalt1|422594|fgenesh1_kg.8_#_2093_#_TRINITY_DN3262_c1_g1_i1	jgi|Altal1|1026314|fgenesh1_kg.37_#_75_#_Locus7603v1rpkm8.29, jgi|Altal1|985514|estExt_Genewise1Plus.C_6_t30077	g3653.t1, g9195.t1	TRINITY_DN8318_c0_g1_i1	g3501.t1, g406.t1			g7678.t1, g978.t1	TRINITY_DN4922_c0_g1_i13, TRINITY_DN4922_c0_g1_i19, TRINITY_DN4922_c0_g1_i7, TRINITY_DN5985_c0_g1_i1
OG0000462	jgi|Alalt1|115291|ATNCTG_65.jigsaw-mRNA.82	jgi|Alalte1|107457|AATCTG_324.jigsaw-mRNA.149	jgi|Aalte1|113858|AA2CTG_171.jigsaw-mRNA.138	jgi|Altalt1|393472|fgenesh1_pg.3_#_979	jgi|Altal1|1005785|fgenesh1_pg.3_#_567	g12274.t1	TRINITY_DN346_c0_g1_i1, TRINITY_DN346_c0_g1_i3	g10017.t1	TRINITY_DN274_c0_g1_i13, TRINITY_DN274_c0_g1_i14, TRINITY_DN274_c0_g1_i20, TRINITY_DN274_c0_g1_i23, TRINITY_DN274_c0_g1_i25, TRINITY_DN274_c0_g1_i31	file_1_g2207.t1	g5102.t1	TRINITY_DN889_c0_g2_i1, TRINITY_DN889_c0_g2_i2, TRINITY_DN889_c0_g2_i3, TRINITY_DN889_c0_g2_i4
OG0000463	jgi|Alalt1|115328|ATNCTG_65.jigsaw-mRNA.119, jgi|Alalt1|120688|ATNCTG_767.jigsaw-mRNA.2	jgi|Alalte1|107494|AATCTG_324.jigsaw-mRNA.186, jgi|Alalte1|114217|AATCTG_82.jigsaw-mRNA.61	jgi|Aalte1|113901|AA2CTG_171.jigsaw-mRNA.181, jgi|Aalte1|119320|AA2CTG_37.jigsaw-mRNA.4	jgi|Altalt1|348367|e_gw1.3.19.1, jgi|Altalt1|400761|fgenesh1_pg.11_#_602	jgi|Altal1|1028550|fgenesh1_pm.3_#_441, jgi|Altal1|580861|CE580860_178	g12243.t1, g12243.t2, g7889.t1, g7889.t2	TRINITY_DN9516_c0_g1_i1	g9509.t1, g9972.t1	TRINITY_DN13264_c0_g1_i1		g2407.t1, g3841.t1	TRINITY_DN3393_c0_g1_i2
OG0000464	jgi|Alalt1|115614|ATNCTG_656.jigsaw-mRNA.22, jgi|Alalt1|122127|ATNCTG_79.jigsaw-mRNA.242	jgi|Alalte1|106738|AATCTG_315.jigsaw-mRNA.4, jgi|Alalte1|106739|AATCTG_315.jigsaw-mRNA.5, jgi|Alalte1|108837|AATCTG_4.jigsaw-mRNA.83	jgi|Aalte1|115655|AA2CTG_204.jigsaw-mRNA.104, jgi|Aalte1|120080|AA2CTG_384.jigsaw-mRNA.70	jgi|Altalt1|514692|estExt_Genemark1.C_5_t20141	jgi|Altal1|978658|estExt_Genewise1Plus.C_1_t30030, jgi|Altal1|999828|estExt_Genewise1Plus.C_270058	g1114.t1, g5640.t1	TRINITY_DN3032_c0_g1_i1, TRINITY_DN3032_c0_g1_i2, TRINITY_DN830_c0_g1_i1, TRINITY_DN830_c0_g1_i2, TRINITY_DN830_c0_g1_i4	g1230.t1, g1230.t2			g8821.t1	TRINITY_DN12313_c0_g1_i1
OG0000465	jgi|Alalt1|115867|ATNCTG_658.jigsaw-mRNA.204, jgi|Alalt1|119967|ATNCTG_754.jigsaw-mRNA.30	jgi|Alalte1|106716|AATCTG_313.jigsaw-mRNA.70, jgi|Alalte1|114249|AATCTG_83.jigsaw-mRNA.29	jgi|Aalte1|113082|AA2CTG_143.jigsaw-mRNA.152, jgi|Aalte1|113237|AA2CTG_149.jigsaw-mRNA.73	jgi|Altalt1|168917|CE168916_668, jgi|Altalt1|362283|e_gw1.9.739.1	jgi|Altal1|1024939|fgenesh1_kg.25_#_156_#_Locus6093v1rpkm16.03, jgi|Altal1|56667|CE56666_32240	g4812.t1, g5395.t1	TRINITY_DN16996_c0_g1_i1, TRINITY_DN2844_c0_g1_i1, TRINITY_DN2844_c0_g1_i2	g1715.t1, g767.t1	TRINITY_DN3115_c0_g1_i1, TRINITY_DN3115_c0_g1_i2	file_1_g3716.t1	g7311.t1
OG0000466	jgi|Alalt1|115880|ATNCTG_658.jigsaw-mRNA.217, jgi|Alalt1|122618|ATNCTG_90.jigsaw-mRNA.15	jgi|Alalte1|106171|AATCTG_13.jigsaw-mRNA.52, jgi|Alalte1|106703|AATCTG_313.jigsaw-mRNA.57	jgi|Aalte1|113250|AA2CTG_149.jigsaw-mRNA.86, jgi|Aalte1|113465|AA2CTG_163.jigsaw-mRNA.49	jgi|Altalt1|413824|fgenesh1_kg.5_#_331_#_TRINITY_DN4316_c2_g1_i1, jgi|Altalt1|465447|estExt_fgenesh1_pm.C_7_t10035	jgi|Altal1|910557|gw1.34.150.1, jgi|Altal1|979736|estExt_Genewise1Plus.C_1_t50173	g5408.t1	TRINITY_DN879_c0_g1_i2, TRINITY_DN879_c0_g1_i4, TRINITY_DN879_c0_g1_i7, TRINITY_DN879_c0_g1_i8	g755.t1	TRINITY_DN10046_c0_g1_i1	file_1_g4563.t1	g2855.t1, g5054.t1	TRINITY_DN3018_c0_g1_i1
OG0000467	jgi|Alalt1|115932|ATNCTG_665.jigsaw-mRNA.5		jgi|Aalte1|118456|AA2CTG_329.jigsaw-mRNA.2			g10036.t1, g10693.t1, g10694.t1	TRINITY_DN2021_c0_g1_i11, TRINITY_DN2021_c0_g1_i2, TRINITY_DN2021_c0_g1_i7, TRINITY_DN2021_c0_g1_i9, TRINITY_DN2021_c0_g2_i1, TRINITY_DN3229_c0_g1_i1	g1.t1, g500.t1, g500.t2, g8075.t1, g8321.t1	TRINITY_DN2922_c0_g1_i1		g10938.t1, g1868.t1, g4327.t1, g8784.t1
OG0000468	jgi|Alalt1|116031|ATNCTG_670.jigsaw-mRNA.18	jgi|Alalte1|114350|AATCTG_85.jigsaw-mRNA.2	jgi|Aalte1|118103|AA2CTG_318.jigsaw-mRNA.30	jgi|Altalt1|214368|CE214367_13619	jgi|Altal1|840775|CE840774_51019	g9105.t1	TRINITY_DN55_c0_g1_i1, TRINITY_DN55_c0_g1_i4, TRINITY_DN55_c0_g1_i6, TRINITY_DN55_c0_g1_i7, TRINITY_DN55_c0_g1_i8	g8497.t1	TRINITY_DN112_c0_g1_i13, TRINITY_DN112_c0_g1_i16, TRINITY_DN112_c0_g1_i28, TRINITY_DN112_c0_g1_i54, TRINITY_DN112_c0_g1_i77, TRINITY_DN112_c0_g1_i8	file_1_g2453.t1, file_1_g5414.t1	g7626.t1
OG0000469	jgi|Alalt1|116206|ATNCTG_671.jigsaw-mRNA.77	jgi|Alalte1|111232|AATCTG_469.jigsaw-mRNA.29	jgi|Aalte1|121210|AA2CTG_54.jigsaw-mRNA.548	jgi|Altalt1|106246|CE106245_3620	jgi|Altal1|641961|CE641960_6304	g10486.t1	TRINITY_DN32_c0_g1_i27, TRINITY_DN32_c0_g1_i35, TRINITY_DN32_c0_g1_i43, TRINITY_DN32_c0_g1_i62, TRINITY_DN32_c0_g1_i63, TRINITY_DN32_c0_g1_i66, TRINITY_DN32_c0_g1_i86, TRINITY_DN32_c0_g1_i98	g7393.t1	TRINITY_DN6544_c0_g1_i1, TRINITY_DN6544_c0_g1_i2		g1974.t1, g3416.t1, g9916.t1	TRINITY_DN3267_c1_g1_i1
[truncated: 15,966 more rows]
